# Supplementary material for: Population structure analysis to explore genetic diversity and geographical distribution characteristics of cultivated-type tea plant in Guizhou Plateau
Source: BMC Plant Biol. 2022 Jan 27;22:55. doi: 10.1186/s12870-022-03438-7 (PMC8793275; doi:10.1186/s12870-022-03438-7)
Supplement: Supplementary file 1 — Additional file 1: Table S1. Information of 253 cultivated-type tea accessions used in the present study. Including the accession name, accession/clone/collection, the cultivation status, notes, source, basin, water system, the population structure-based grouping (Qi≥0.6) at K = 3, the cluster division base on NJ tree of development core collection, whether near ancient hubs and whether near major rivers. Table S2. Statistics of the number and ratio of the accessions of modern and ancient landraces, and both basins in four inferred populations. Table S3. Statistics of the number and ratio of the accessions of both basins, seven water systems, near ancient hubs and near major rivers in four inferred populations. [file 12870_2022_3438_MOESM1_ESM.xlsx]

## Sheet: Table S1
Table S1 Information of 253 tea accessions used in this study.
	Serial No.	DNA ID	Accession/clone/collection	cultivation status	Notes	source	water system	zone	Basin		STRUCTURE based grouping ( Qi ≥ 0.6) at K=3 with 253 accessions	inferred populations	Cluster division base on NJ tree	primary set (195)	core set (85)	whether near ancient hubs	whether near major rivers
CT002	GZ081	2	SH5-13(N271-1)	Ancient landraces	Ancient cultivar shrub , more than two hundred years	Huaxi.Guizhou Province	Wujiang River System	WS06	Yangtza River Basin	YR Basin	pure3	CG-3	CV	keep	remove	YES	NO
CT003	GZ161	3	SH1-1(N469-1)	Ancient landraces	Ancient cultivar shrub , more than two hundred years	Huaxi.Guizhou Province	Wujiang River System	WS06	Yangtza River Basin	YR Basin	pure3	CG-3	CV	remove	remove	NO	NO
CT004	GZ344	5	TZ-B1	Ancient landraces	Ancient cultivar shrub , more than two hundred years	Huaxi.Guizhou Province	Wujiang River System	WS06	Yangtza River Basin	YR Basin	pure3	CG-3	CV	keep	keep	YES	NO
CT005	GZ394	8	\Niaowangcha07	Ancient landraces	Ancient cultivar shrub , more than two hundred years	Huaxi.Guizhou Province	Wujiang River System	WS06	Yangtza River Basin	YR Basin	pure3	CG-3	CIV	keep	keep	NO	NO
CT006	GZ019	12	DY-Yuancha1	Ancient landraces	Ancient cultivar shrub , more than two hundred years	Huaxi.Guizhou Province	Wujiang River System	WS06	Yangtza River Basin	YR Basin	Mosaic	CG-4	CIV	keep	remove	YES	NO
CT007	GZ029	13	ZHENGAN2-1	Ancient landraces	Ancient cultivar shrub , more than two hundred years	Huaxi.Guizhou Province	Wujiang River System	WS06	Yangtza River Basin	YR Basin	Mosaic	CG-4	CIV	keep	remove	YES	NO
CT008	GZ050	15	SD-Yuancha2	Ancient landraces	Ancient cultivar shrub , more than two hundred years	Huaxi.Guizhou Province	Wujiang River System	WS06	Yangtza River Basin	YR Basin	pure3	CG-3	CIV	keep	remove	NO	NO
CT009	GZ066	18	DAOZHEN2-4	Ancient landraces	Ancient cultivar shrub , more than two hundred years	Huaxi.Guizhou Province	Wujiang River System	WS06	Yangtza River Basin	YR Basin	Mosaic	CG-4	CIV	keep	keep	YES	NO
CT010	GZ082	20	SH5-1	Ancient landraces	Ancient cultivar shrub , more than two hundred years	Huaxi.Guizhou Province	Wujiang River System	WS06	Yangtza River Basin	YR Basin	pure2	CG-2	CIV	remove	remove	NO	NO
CT011	GZ093	21	D217-6	Ancient landraces	Ancient cultivar shrub , more than two hundred years	Huaxi.Guizhou Province	Wujiang River System	WS06	Yangtza River Basin	YR Basin	pure2	CG-2	CIV	keep	keep	NO	NO
CT012	GZ103	22	AN-G5	Ancient landraces	Ancient cultivar shrub , more than two hundred years	Jinsha County.Guizhou Province	Wujiang River System	WS06	Yangtza River Basin	YR Basin	Mosaic	CG-4	CIV	keep	keep	YES	NO
CT023	GZ255	40	P21	Ancient landraces	Ancient cultivar shrub , more than two hundred years	Zheng'an County.Guizhou Province	Wujiang River System	WS06	Yangtza River Basin	YR Basin	pure3	CG-3	CIII	keep	remove	NO	NO
CT025	GZ273	42	HUISHUIBAIXIANG201504	Ancient landraces	Ancient cultivar shrub , more than two hundred years	Zheng'an County.Guizhou Province	Wujiang River System	WS06	Yangtza River Basin	YR Basin	pure1	CG-1	CVII	keep	remove	NO	NO
CT028	GZ303	45	YANHE1181	Ancient landraces	Ancient cultivar shrub , more than two hundred years	Zheng'an County.Guizhou Province	Wujiang River System	WS06	Yangtza River Basin	YR Basin	pure3	CG-3	CIII	keep	remove	NO	NO
CT033	GZ377	62	LIUZHI1	Ancient landraces	Ancient cultivar shrub , more than two hundred years	Zheng'an County.Guizhou Province	Wujiang River System	WS06	Yangtza River Basin	YR Basin	pure3	CG-3	CIII	keep	remove	NO	NO
CT038	GZ384	70	JIUAN-CHAWANG	Modern landraces	landraces	Sandu County.Guizhou Province	Liujiang River System	WS01	Pearl River Basin	PR Basin	Mosaic	CG-4	CVII	remove	remove	NO	YES
CT039	GZ385	71	YQ-LJZ201503	Modern landraces	landraces	Sandu County.Guizhou Province	Liujiang River System	WS01	Pearl River Basin	PR Basin	Mosaic	CG-4	CVII	keep	remove	YES	YES
CT040	GZ386	72	\Niaowangcha08	Modern landraces	landraces	Sandu County.Guizhou Province	Liujiang River System	WS01	Pearl River Basin	PR Basin	Mosaic	CG-4	CVII	keep	remove	NO	YES
CT041	GZ387	73	\Niaowangcha09	Modern landraces	landraces	Sandu County.Guizhou Province	Liujiang River System	WS01	Pearl River Basin	PR Basin	Mosaic	CG-4	CVII	keep	keep	YES	YES
CT042	GZ388	74	\Niaowangcha01	Modern landraces	landraces	Sandu County.Guizhou Province	Liujiang River System	WS01	Pearl River Basin	PR Basin	Mosaic	CG-4	CVII	remove	remove	NO	YES
CT043	GZ389	75	\Niaowangcha02	Modern landraces	landraces	Sandu County.Guizhou Province	Liujiang River System	WS01	Pearl River Basin	PR Basin	Mosaic	CG-4	CII	keep	remove	NO	YES
CT044	GZ390	76	\Niaowangcha04	Modern landraces	landraces	Sandu County.Guizhou Province	Liujiang River System	WS01	Pearl River Basin	PR Basin	pure3	CG-3	CII	keep	keep	NO	YES
CT050	GZ397	82	\Niaowangcha10	Modern landraces	landraces	Sandu County.Guizhou Province	Liujiang River System	WS01	Pearl River Basin	PR Basin	pure3	CG-3	CII	remove	remove	NO	YES
CT052	GZ399	84	Z003	Modern landraces	landraces	Wuchuan County.Guizhou Province	Wujiang River System	WS06	Yangtza River Basin	YR Basin	Mosaic	CG-4	CVII	keep	remove	YES	NO
CT057	GZ405	90	Z0879	Modern landraces	landraces	Daozhen County.Guizhou Province	Wujiang River System	WS06	Yangtza River Basin	YR Basin	pure2	CG-2	CVII	keep	keep	YES	NO
CT061	GZ025	126	DY-Yuancha7	Ancient landraces	Ancient cultivar shrub, more than one hundred years	Huaxi District.Guizhou Province	Wujiang River System	WS06	Yangtza River Basin	YR Basin	Mosaic	CG-4	CVI	keep	keep	YES	NO
CT064	GZ030	130	ZHENGAN2-2	Ancient landraces	Ancient cultivar shrub, more than two hundred years	Huaxi District.Guizhou Province	Wujiang River System	WS06	Yangtza River Basin	YR Basin	pure3	CG-3	CIII	keep	keep	NO	NO
CT066	GZ032	132	ZHENGAN2-4	Ancient landraces	Ancient cultivar shrub, more than two hundred years	Huaxi District.Guizhou Province	Wujiang River System	WS06	Yangtza River Basin	YR Basin	pure3	CG-3	CIII	keep	remove	NO	NO
CT067	GZ033	133	ZHENGAN2-5	Ancient landraces	Ancient cultivar shrub, more than two hundred years	Huaxi District.Guizhou Province	Wujiang River System	WS06	Yangtza River Basin	YR Basin	Mosaic	CG-4	CIII	keep	remove	YES	NO
CT074	GZ040	140	ZHENGAN2-8	Modern landraces	landraces	Sandu County.Guizhou Province	Liujiang River System	WS01	Pearl River Basin	PR Basin	pure3	CG-3	CII	keep	remove	NO	YES
CT076	GZ042	142	ZHENGAN2-35	Modern landraces	landraces	Sandu County.Guizhou Province	Liujiang River System	WS01	Pearl River Basin	PR Basin	pure3	CG-3	CII	remove	remove	NO	YES
CT077	GZ043	143	ZHENGAN2-41	Modern landraces	landraces	Sandu County.Guizhou Province	Liujiang River System	WS01	Pearl River Basin	PR Basin	pure3	CG-3	CII	remove	remove	NO	YES
CT078	GZ059	168	QINGTANG-5	Modern landraces	landraces	Yinjiang County.Guizhou Province	Wujiang River System	WS06	Yangtza River Basin	YR Basin	pure3	CG-3	CVII	keep	remove	NO	NO
CT079	GZ060	171	QINGTANG-7	Modern landraces	landraces	Yinjiang County.Guizhou Province	Wujiang River System	WS06	Yangtza River Basin	YR Basin	pure3	CG-3	CVII	keep	remove	YES	NO
CT080	GZ061	172	SD-Yuancha8	Modern landraces	landraces	Yinjiang County.Guizhou Province	Wujiang River System	WS06	Yangtza River Basin	YR Basin	Mosaic	CG-4	CVII	keep	keep	YES	NO
CT081	GZ062	173	WC-Jiacha-1	Modern landraces	landraces	Yinjiang County.Guizhou Province	Wujiang River System	WS06	Yangtza River Basin	YR Basin	Mosaic	CG-4	CV	keep	keep	YES	NO
CT083	GZ064	178	DAOZHEN2-1	Modern landraces	landraces	Yinjiang County.Guizhou Province	Wujiang River System	WS06	Yangtza River Basin	YR Basin	Mosaic	CG-4	CVII	keep	remove	YES	NO
CT084	GZ065	179	DAOZHEN2-3	Modern landraces	landraces	Yinjiang County.Guizhou Province	Wujiang River System	WS06	Yangtza River Basin	YR Basin	Mosaic	CG-4	CVII	keep	remove	YES	NO
CT087	GZ069	182	DZH-Jiacha-9	Modern landraces	landraces	Yinjiang County.Guizhou Province	Wujiang River System	WS06	Yangtza River Basin	YR Basin	Mosaic	CG-4	CVII	remove	remove	YES	NO
CT088	GZ070	183	XINGYILANMUQING-1	Modern landraces	landraces	Yinjiang County.Guizhou Province	Wujiang River System	WS06	Yangtza River Basin	YR Basin	Mosaic	CG-4	CVII	keep	remove	YES	NO
CT091	GZ073	186	PUANBANPO3-6	Modern landraces	landraces	Yinjiang County.Guizhou Province	Wujiang River System	WS06	Yangtza River Basin	YR Basin	pure3	CG-3	CV	keep	keep	NO	NO
CT092	GZ074	187	PUANBANPO2-11	Modern landraces	landraces	Yinjiang County.Guizhou Province	Wujiang River System	WS06	Yangtza River Basin	YR Basin	pure3	CG-3	CV	remove	remove	NO	NO
CT094	GZ078	194	PUANBANP1-76	Ancient landraces	Ancient cultivar shrub, more than two hundred years	Guiding County.Guizhou Province	Wujiang River System	WS06	Yangtza River Basin	YR Basin	pure2	CG-2	CVI	keep	keep	NO	NO
CT106	GZ101	217	AN-G3	Ancient landraces	Ancient cultivar shrub (tea King) around 1000 years?	Puding County.Guizhou Province	Wujiang River System	WS06	Yangtza River Basin	YR Basin	pure3	CG-3	CV	keep	keep	NO	YES
CT107	GZ108	233	AN-G10	Ancient landraces	Ancient cultivar shrub, more than two hundred years	Zhenfeng County.Guizhou Province	Beipanjiang River System	WS03	Pearl River Basin	PR Basin	pure3	CG-3	CV	keep	keep	NO	YES
CT108	GZ109	234	DUQING5-1	Ancient landraces	Ancient cultivar shrub, more than two hundred years	Zhenfeng County.Guizhou Province	Beipanjiang River System	WS03	Pearl River Basin	PR Basin	Mosaic	CG-4	CVI	keep	keep	YES	YES
CT111	GZ116	244	SD-Yuancha11	Ancient landraces	Ancient cultivar shrub, more than two hundred years	Zhenfeng County.Guizhou Province	Beipanjiang River System	WS03	Pearl River Basin	PR Basin	pure2	CG-2	CV	keep	keep	YES	YES
CT118	GZ129	267	GD-31	Ancient landraces	Ancient cultivar shrub, more than one hundred years	Xingyi City.Guizhou Province	Nanpanjiang River System	WS04	Pearl River Basin	PR Basin	Mosaic	CG-4	CV	keep	keep	NO	YES
CT119	GZ130	268	GD-52	Ancient landraces	Ancient cultivar shrub, more than one hundred years	Xingyi City.Guizhou Province	Nanpanjiang River System	WS04	Pearl River Basin	PR Basin	pure2	CG-2	CVI	keep	remove	NO	YES
CT122	GZ135	273	DEJIANG-GONGLIN	Ancient landraces	Ancient cultivar shrub, more than five hundred years	Xingyi City.Guizhou Province	Nanpanjiang River System	WS04	Pearl River Basin	PR Basin	Mosaic	CG-4	CV	keep	keep	NO	YES
CT125	GZ144	284	YJ-Jiacha10	Ancient landraces	Ancient cultivar shrub, more than one hundred years	Xingyi City.Guizhou Province	Nanpanjiang River System	WS04	Pearl River Basin	PR Basin	pure2	CG-2	CVI	keep	keep	NO	YES
CT129	GZ154	293	ZHENGAN1-1	Modern landraces	landraces	Duyun City.Guizhou Province	Hongshuihe River System	WS02	Pearl River Basin	PR Basin	Mosaic	CG-4	CVII	keep	remove	NO	NO
CT131	GZ156	295	ZHENGAN2	Modern landraces	landraces	Duyun City.Guizhou Province	Hongshuihe River System	WS02	Pearl River Basin	PR Basin	Mosaic	CG-4	CIV	keep	keep	NO	NO
CT132	GZ157	296	QING4	Modern landraces	landraces	Shiqian County.Guizhou Province	Wujiang River System	WS06	Yangtza River Basin	YR Basin	pure2	CG-2	CVI	keep	keep	NO	YES
CT133	GZ158	297	DAO1-5	Modern landraces	landraces	Shiqian County.Guizhou Province	Wujiang River System	WS06	Yangtza River Basin	YR Basin	pure3	CG-3	CV	keep	keep	NO	YES
CT135	GZ160	299	SH1-1(N469)	Modern landraces	landraces	Shiqian County.Guizhou Province	Wujiang River System	WS06	Yangtza River Basin	YR Basin	pure3	CG-3	CII	keep	remove	NO	YES
CT136	GZ163	302	SH3	Modern landraces	landraces	Shiqian County.Guizhou Province	Wujiang River System	WS06	Yangtza River Basin	YR Basin	pure3	CG-3	CV	keep	keep	NO	YES
CT137	GZ164	303	SH4	Modern landraces	landraces	Shiqian County.Guizhou Province	Wujiang River System	WS06	Yangtza River Basin	YR Basin	Mosaic	CG-4	CV	keep	keep	YES	YES
CT139	GZ166	306	DZ2	Modern landraces	landraces	Shiqian County.Guizhou Province	Wujiang River System	WS06	Yangtza River Basin	YR Basin	Mosaic	CG-4	CII	keep	remove	YES	YES
CT140	GZ167	307	DZJC5	Modern landraces	landraces	Shiqian County.Guizhou Province	Wujiang River System	WS06	Yangtza River Basin	YR Basin	pure3	CG-3	CII	keep	keep	NO	YES
CT141	GZ170	311	PUBAI-3YI	Modern landraces	landraces	Shiqian County.Guizhou Province	Wujiang River System	WS06	Yangtza River Basin	YR Basin	pure3	CG-3	CII	keep	remove	NO	YES
CT142	GZ171	313	PUBAI-8YI	Modern landraces	landraces	Shiqian County.Guizhou Province	Wujiang River System	WS06	Yangtza River Basin	YR Basin	Mosaic	CG-4	CII	keep	remove	YES	YES
CT143	GZ172	314	PUBAI10	Modern landraces	landraces	Shiqian County.Guizhou Province	Wujiang River System	WS06	Yangtza River Basin	YR Basin	pure3	CG-3	CII	keep	remove	NO	YES
CT144	GZ176	319	SANHE-10	Ancient landraces	Ancient cultivar shrub, more than one hundred years	Liping County.Guizhou Province	Yuanjiang River System	WS05	Yangtza River Basin	YR Basin	Mosaic	CG-4	CV	keep	keep	YES	NO
CT145	GZ178	320	SANHE7-2	Ancient landraces	Ancient cultivar shrub, more than two hundred years	Liping County.Guizhou Province	Yuanjiang River System	WS05	Yangtza River Basin	YR Basin	pure3	CG-3	CIII	keep	keep	NO	NO
CT146	GZ179	321	SANHE-1	Ancient landraces	Ancient cultivar shrub, more than two hundred years	Liping County.Guizhou Province	Yuanjiang River System	WS05	Yangtza River Basin	YR Basin	Mosaic	CG-4	CII	keep	remove	YES	NO
CT147	GZ180	323	SANHE-2	Ancient landraces	Ancient cultivar shrub, more than two hundred years	Liping County.Guizhou Province	Yuanjiang River System	WS05	Yangtza River Basin	YR Basin	Mosaic	CG-4	CV	keep	keep	YES	NO
CT148	GZ182	326	SANHE-ZISEBIAN	Ancient landraces	Ancient cultivar shrub, more than two hundred years	Liping County.Guizhou Province	Yuanjiang River System	WS05	Yangtza River Basin	YR Basin	Mosaic	CG-4	CV	keep	remove	YES	NO
CT149	GZ183	327	SANHE-7	Ancient landraces	Ancient cultivar shrub, more than two hundred years	Liping County.Guizhou Province	Yuanjiang River System	WS05	Yangtza River Basin	YR Basin	pure3	CG-3	CII	keep	keep	NO	NO
CT152	GZ188	331	GUANLIN-3	Ancient landraces	Ancient cultivar shrub, more than one hundred years	Puding County.Guizhou Province	Wujiang River System	WS06	Yangtza River Basin	YR Basin	pure3	CG-3	CV	keep	remove	NO	YES
CT153	GZ189	333	GUANLIN-8	Ancient landraces	Ancient cultivar shrub, more than one hundred years	Puding County.Guizhou Province	Wujiang River System	WS06	Yangtza River Basin	YR Basin	Mosaic	CG-4	CV	remove	remove	NO	YES
CT155	GZ208	353	GU-DAI(N565)	Ancient landraces	Ancient cultivar shrub, more than one hundred years	Shuicheng County.Guizhou Province	Beipanjiang River System	WS03	Pearl River Basin	PR Basin	pure2	CG-2	CVI	keep	remove	NO	YES
CT157	GZ210	355	GU19	Ancient landraces	Ancient cultivar shrub, more than one hundred years	Shuicheng County.Guizhou Province	Beipanjiang River System	WS03	Pearl River Basin	PR Basin	pure2	CG-2	CVI	remove	remove	NO	YES
CT159	GZ218	364	SHITA-SHIPING1HAO	Ancient landraces	Ancient cultivar shrub, more than two hundred years	Huishui County.Guizhou Province	Hongshuihe River System	WS02	Pearl River Basin	PR Basin	Mosaic	CG-4	CIII	keep	remove	YES	NO
CT160	GZ225	370	SHITA-SHITAI-DAIDING(N585)	Ancient landraces	Ancient cultivar shrub, more than two hundred years	Huishui County.Guizhou Province	Hongshuihe River System	WS02	Pearl River Basin	PR Basin	pure3	CG-3	CI	keep	keep	YES	NO
CT162	GZ227	374	SHITAI-3	Ancient landraces	Ancient cultivar shrub, more than one hundred years	Yanhe County.Guizhou Province	Wujiang River System	WS06	Yangtza River Basin	YR Basin	Mosaic	CG-4	CIV	keep	keep	YES	YES
CT163	GZ228	375	SHITAI-5	Ancient landraces	Ancient cultivar shrub, more than one hundred years	Yanhe County.Guizhou Province	Wujiang River System	WS06	Yangtza River Basin	YR Basin	pure3	CG-3	CIII	keep	keep	YES	YES
CT168	GZ235	381	LAO-S20-2	Ancient landraces	Ancient cultivar shrub, more than one hundred years	Yanhe County.Guizhou Province	Wujiang River System	WS06	Yangtza River Basin	YR Basin	pure3	CG-3	CII	keep	remove	YES	YES
CT169	GZ236	382	LAO-S25	Ancient landraces	Ancient cultivar shrub, more than one hundred years	Shuicheng County.Guizhou Province	Beipanjiang River System	WS03	Pearl River Basin	PR Basin	pure2	CG-2	CVI	keep	keep	NO	YES
CT170	GZ237	383	XINGLAN-5	Ancient landraces	Ancient cultivar shrub, more than one hundred years	Liuzhi County.Guizhou Province	Beipanjiang River System	WS03	Pearl River Basin	PR Basin	pure2	CG-2	CVI	keep	keep	NO	NO
CT172	GZ239	385	LEISHAN9	Ancient landraces	Ancient cultivar shrub, more than one hundred years	Yanhe County.Guizhou Province	Wujiang River System	WS06	Yangtza River Basin	YR Basin	pure3	CG-3	CIII	keep	keep	NO	YES
CT175	GZ242	388	DUYUNXIAOYEYUANCHA	Ancient landraces	Ancient cultivar shrub, more than two hundred years	Yanhe County.Guizhou Province	Wujiang River System	WS06	Yangtza River Basin	YR Basin	Mosaic	CG-4	CVII	keep	remove	YES	YES
CT177	GZ246	391	PUTUO-2	Ancient landraces	Ancient cultivar shrub, more than two hundred years	Huishui County.Guizhou Province	Hongshuihe River System	WS02	Pearl River Basin	PR Basin	pure3	CG-3	CIII	keep	remove	YES	NO
CT178	GZ248	393	PUTUO-4	Ancient landraces	Ancient cultivar shrub, more than one hundred years	Yanhe County.Guizhou Province	Wujiang River System	WS06	Yangtza River Basin	YR Basin	pure3	CG-3	CIII	keep	keep	YES	YES
CT183	GZ259	403	PUAN-JIANGXIBO	Ancient landraces	Ancient cultivar shrub, more than one hundred years	Guanling County.Guizhou Province	Beipanjiang River System	WS03	Pearl River Basin	PR Basin	Mosaic	CG-4	CIV	remove	remove	YES	YES
CT189	GZ270	416	HUISHUIGULU201501	Ancient landraces	Ancient cultivar shrub, more than one hundred years	Yanhe County.Guizhou Province	Wujiang River System	WS06	Yangtza River Basin	YR Basin	Mosaic	CG-4	CIV	remove	remove	YES	YES
CT195	GZ282	428	YANHE3047	Ancient landraces	Ancient cultivar shrub, more than one hundred years	Zhijin County.Guizhou Province	Wujiang River System	WS06	Yangtza River Basin	YR Basin	Mosaic	CG-4	CIII	keep	remove	YES	YES
CT198	GZ291	439	YANHE1487	Modern landraces	landraces	Renhuai County.Guizhou Province	Chishui River System	WS07	Yangtza River Basin	YR Basin	Mosaic	CG-4	CVII	keep	remove	YES	YES
CT201	GZ295	442	HUISHUININGWANG-2	Modern landraces	landraces	Zhijin County.Guizhou Province	Wujiang River System	WS06	Yangtza River Basin	YR Basin	pure1	CG-1	CVII	keep	remove	NO	YES
CT203	GZ298	445	TONGZIDA6	Ancient landraces	Ancient cultivar shrub, more than one hundred years	Yanhe County.Guizhou Province	Wujiang River System	WS06	Yangtza River Basin	YR Basin	pure3	CG-3	CV	keep	keep	NO	YES
CT209	GZ306	455	YANHE00993	Ancient landraces	Ancient cultivar shrub, more than five hundred years	Shuicheng County.Guizhou Province	Beipanjiang River System	WS03	Pearl River Basin	PR Basin	pure2	CG-2	CVI	keep	remove	NO	YES
CT210	GZ307	456	GUANLING-xiaoye	Ancient landraces	Ancient cultivar shrub, more than five hundred years	Shuicheng County.Guizhou Province	Beipanjiang River System	WS03	Pearl River Basin	PR Basin	pure2	CG-2	CVI	remove	remove	NO	YES
CT211	GZ308	457	CSH-HTP201509	Ancient landraces	Ancient cultivar shrub, around six hundred years	Liuzhi County.Guizhou Province	Beipanjiang River System	WS03	Pearl River Basin	PR Basin	pure2	CG-2	CVI	keep	keep	YES	NO
CT212	GZ309	458	HUISHUININGWANG201501	Ancient landraces	Ancient cultivar shrub, more than one hundred years	Jinsha County.Guizhou Province	Wujiang River System	WS06	Yangtza River Basin	YR Basin	pure3	CG-3	CIII	keep	remove	NO	NO
CT214	GZ315	463	SHAZI-C	Ancient landraces	Ancient cultivar shrub, more than one hundred years	Zhijin County.Guizhou Province	Wujiang River System	WS06	Yangtza River Basin	YR Basin	Mosaic	CG-4	CIII	remove	remove	YES	YES
CT217	GZ319	468	XISHUI-6yue	Modern landraces	landraces	Jinsha County.Guizhou Province	Wujiang River System	WS06	Yangtza River Basin	YR Basin	Mosaic	CG-4	CVII	keep	remove	YES	NO
CT219	GZ322	470	ZHIJIN-YMZBYJX	Modern landraces	landraces	Jinsha County.Guizhou Province	Wujiang River System	WS06	Yangtza River Basin	YR Basin	Mosaic	CG-4	CVII	keep	remove	YES	NO
CT224	GZ331	487	Daozhen-LL2	Ancient landraces	Ancient cultivar shrub, more than one hundred years	Liping County.Guizhou Province	Yuanjiang River System	WS05	Yangtza River Basin	YR Basin	Mosaic	CG-4	CII	remove	remove	YES	NO
CT225	GZ332	488	DZ4(SBSH)	Ancient landraces	Ancient cultivar shrub, more than one hundred years	Liping County.Guizhou Province	Yuanjiang River System	WS05	Yangtza River Basin	YR Basin	Mosaic	CG-4	CII	keep	keep	YES	NO
CT233	GZ345	500	TZ-chongcha	Ancient landraces	Ancient cultivar shrub, around six hundred years	Huaxi District.Guizhou Province	Wujiang River System	WS06	Yangtza River Basin	YR Basin	pure3	CG-3	CII	keep	remove	NO	NO
CT236	GZ348	504	Daozhen-LL3	Modern landraces	landraces	Guiding new city.Guizhou Province	Wujiang River System	WS06	Yangtza River Basin	YR Basin	Mosaic	CG-4	CII	keep	keep	YES	NO
CT239	GZ351	507	LIUZHI2	Modern landraces	landraces	Guiding new city.Guizhou Province	Wujiang River System	WS06	Yangtza River Basin	YR Basin	pure2	CG-2	CVI	keep	keep	NO	NO
CT240	GZ352	508	JINSHA-GH5310	Modern landraces	landraces	Guiding new city.Guizhou Province	Wujiang River System	WS06	Yangtza River Basin	YR Basin	pure2	CG-2	CVI	keep	keep	NO	NO
CT241	GZ353	509	JINSHA-GH150041	Modern landraces	landraces	Guiding new city.Guizhou Province	Wujiang River System	WS06	Yangtza River Basin	YR Basin	Mosaic	CG-4	CII	keep	remove	YES	NO
CT242	GZ355	510	XSH-SL201508	Modern landraces	landraces	Guiding new city.Guizhou Province	Wujiang River System	WS06	Yangtza River Basin	YR Basin	pure3	CG-3	CIII	keep	keep	NO	NO
CT243	GZ357	512	ZJZB-YJY201504	Modern landraces	landraces	Guiding new city.Guizhou Province	Wujiang River System	WS06	Yangtza River Basin	YR Basin	pure2	CG-2	CII	keep	remove	NO	NO
CT244	GZ358	513	CSH-YHCG	Modern landraces	landraces	Guiding new city.Guizhou Province	Wujiang River System	WS06	Yangtza River Basin	YR Basin	Mosaic	CG-4	CVI	keep	keep	YES	NO
CT246	GZ360	515	ChishuiQT201503	Ancient landraces	Ancient cultivar shrub, more than two hundred years	Guian new city.Guizhou Province	Wujiang River System	WS06	Yangtza River Basin	YR Basin	Mosaic	CG-4	CII	keep	remove	YES	YES
CT247	GZ361	516	JINSHA-YCZ201506	Ancient landraces	Ancient cultivar shrub, more than two hundred years	Guian new city.Guizhou Province	Wujiang River System	WS06	Yangtza River Basin	YR Basin	Mosaic	CG-4	CII	keep	remove	YES	YES
CT248	GZ362	517	QXGQGD201503	Ancient landraces	Ancient cultivar shrub, more than two hundred years	Guian new city.Guizhou Province	Wujiang River System	WS06	Yangtza River Basin	YR Basin	Mosaic	CG-4	CII	remove	remove	YES	YES
CT249	GZ363	518	JINSHA-YMZB201506-3	Ancient landraces	Ancient cultivar shrub, more than two hundred years	Guian new city.Guizhou Province	Wujiang River System	WS06	Yangtza River Basin	YR Basin	Mosaic	CG-4	CV	keep	keep	YES	YES
CT250	GZ364	519	QXGQGD201502	Ancient landraces	Ancient cultivar shrub, more than two hundred years	Guian new city.Guizhou Province	Wujiang River System	WS06	Yangtza River Basin	YR Basin	Mosaic	CG-4	CII	keep	keep	YES	YES
CT251	GZ365	520	QXG-QY-QGD201502	Ancient landraces	Ancient cultivar shrub, more than two hundred years	Guian new city.Guizhou Province	Wujiang River System	WS06	Yangtza River Basin	YR Basin	Mosaic	CG-4	CV	remove	remove	YES	YES
CT252	GZ366	521	ZJZB201503	Ancient landraces	Ancient cultivar shrub, more than two hundred years	Guian new city.Guizhou Province	Wujiang River System	WS06	Yangtza River Basin	YR Basin	Mosaic	CG-4	CII	keep	remove	YES	YES
CT253	GZ367	523	NY-SHD201501(2)	Ancient landraces	Ancient cultivar shrub, more than two hundred years	Guian new city.Guizhou Province	Wujiang River System	WS06	Yangtza River Basin	YR Basin	Mosaic	CG-4	CII	keep	keep	YES	YES
CT254	GZ368	527	QIXING201501	Ancient landraces	Ancient cultivar shrub, more than two hundred years	Guian new city.Guizhou Province	Wujiang River System	WS06	Yangtza River Basin	YR Basin	Mosaic	CG-4	CII	keep	remove	YES	YES
CT261	GZ413	N10	Qiancha1	Modern landraces	Variety	Meitan City.Guizhou Province	Wujiang River System	WS06	Yangtza River Basin	YR Basin	Mosaic	CG-4	CVII	keep	remove	YES	NO
CT262	GZ414	N8	J8	Ancient landraces	Ancient cultivar shrub, more than two hundred years	Huaxi District.Guizhou Province	Wujiang River System	WS06	Yangtza River Basin	YR Basin	Mosaic	CG-4	CV	keep	keep	YES	NO
CT263	GZ415	N9	J9-1	Ancient landraces	Ancient cultivar shrub, more than two hundred years	Huaxi District.Guizhou Province	Wujiang River System	WS06	Yangtza River Basin	YR Basin	Mosaic	CG-4	CV	keep	keep	YES	NO
CT117	GZ128	265	GD-21	Ancient landraces	Ancient cultivar shrub, more than one hundred years	Xingyi City.Guizhou Province	Nanpanjiang River System	WS04	Pearl River Basin	PR Basin	pure2	CG-2	CVI	keep	remove	NO	YES
CT230	GZ337	493	SANHE(98)	Ancient landraces	Ancient cultivar shrub, more than one hundred years	Liuzhi County.Guizhou Province	Beipanjiang River System	WS03	Pearl River Basin	PR Basin	pure2	CG-2	CVI	keep	remove	NO	NO
CT065	GZ031	131	ZHENGAN2-3	Ancient landraces	Ancient cultivar shrub, more than two hundred years	Huaxi District.Guizhou Province	Wujiang River System	WS06	Yangtza River Basin	YR Basin	pure3	CG-3	CIII	keep	remove	NO	NO
CT105	GZ100	216	XINGLAN(N311)	Ancient landraces	Ancient cultivar shrub, more than two hundred years	Huaxi District.Guizhou Province	Wujiang River System	WS06	Yangtza River Basin	YR Basin	pure3	CG-3	CIII	remove	remove	NO	NO
CT121	GZ133	270	YJ-Jiacha11	Ancient landraces	Ancient cultivar shrub, more than one hundred years	Guanling County.Guizhou Province	Beipanjiang River System	WS03	Pearl River Basin	PR Basin	pure3	CG-3	CIII	keep	remove	NO	YES
CT123	GZ140	280	YJ-Jiacha5	Ancient landraces	Ancient cultivar shrub, more than one hundred years	Xingyi City.Guizhou Province	Nanpanjiang River System	WS04	Pearl River Basin	PR Basin	pure3	CG-3	CIII	keep	keep	NO	YES
CT124	GZ141	281	YJ-Jiacha6	Ancient landraces	Ancient cultivar shrub, more than two hundred years	Xingyi City.Guizhou Province	Nanpanjiang River System	WS04	Pearl River Basin	PR Basin	pure3	CG-3	CV	keep	keep	NO	YES
CT130	GZ155	294	ZHENGAN1-2	Ancient landraces	Ancient cultivar shrub, more than two hundred years	Xingyi City.Guizhou Province	Nanpanjiang River System	WS04	Pearl River Basin	PR Basin	pure3	CG-3	CV	keep	keep	NO	YES
CT158	GZ215	361	DW-DAIDING(574)	Ancient landraces	Ancient cultivar shrub, more than two hundred years	Huishui County.Guizhou Province	Hongshuihe River System	WS02	Pearl River Basin	PR Basin	pure3	CG-3	CIII	keep	keep	YES	NO
CT164	GZ229	376	SHITAI-6	Ancient landraces	Ancient cultivar shrub, more than one hundred years	Yanhe County.Guizhou Province	Wujiang River System	WS06	Yangtza River Basin	YR Basin	pure3	CG-3	CIII	keep	remove	NO	YES
CT165	GZ231	378	XINGLAN-3	Ancient landraces	Ancient cultivar shrub, more than one hundred years	Yanhe County.Guizhou Province	Wujiang River System	WS06	Yangtza River Basin	YR Basin	pure3	CG-3	CII	keep	remove	NO	YES
CT205	GZ301	448	TONGZIDA2	Ancient landraces	Ancient cultivar shrub, more than one hundred years	Tongzi County.Guizhou Province	Chishui River System	WS07	Yangtza River Basin	YR Basin	pure3	CG-3	CIII	keep	remove	YES	NO
CT206	GZ302	449	TONGZIDA4	Ancient landraces	Ancient cultivar shrub, more than one hundred years	Yanhe County.Guizhou Province	Wujiang River System	WS06	Yangtza River Basin	YR Basin	pure3	CG-3	CIII	keep	keep	NO	YES
CT215	GZ316	465	TONGYAN1149	Ancient landraces	Ancient cultivar shrub, more than one hundred years	Chishui County.Guizhou Province	Chishui River System	WS07	Yangtza River Basin	YR Basin	pure3	CG-3	CV	keep	keep	NO	YES
CT014	GZ150	29	XT1	Modern landraces	landraces	Duyun City.Guizhou Province	Hongshuihe River System	WS02	Pearl River Basin	PR Basin	pure1	CG-1	CVII	keep	remove	NO	NO
CT015	GZ162	30	SH2	Modern landraces	landraces	Duyun City.Guizhou Province	Hongshuihe River System	WS02	Pearl River Basin	PR Basin	pure1	CG-1	CVII	remove	remove	NO	NO
CT016	GZ169	31	DUOLAO	Modern landraces	landraces	Duyun City.Guizhou Province	Hongshuihe River System	WS02	Pearl River Basin	PR Basin	pure1	CG-1	CVII	remove	remove	NO	NO
CT017	GZ177	32	SANHE(DNA99)	Modern landraces	landraces	Duyun City.Guizhou Province	Hongshuihe River System	WS02	Pearl River Basin	PR Basin	pure1	CG-1	CVII	remove	remove	YES	NO
CT018	GZ186	33	SANHE9ZA-2	Modern landraces	landraces	Duyun City.Guizhou Province	Hongshuihe River System	WS02	Pearl River Basin	PR Basin	pure1	CG-1	CVII	remove	remove	YES	NO
CT019	GZ195	34	GUANLINGXIAOYE	Modern landraces	landraces	Duyun City.Guizhou Province	Hongshuihe River System	WS02	Pearl River Basin	PR Basin	pure1	CG-1	CVII	remove	remove	NO	NO
CT020	GZ206	35	GU7	Modern landraces	landraces	Duyun City.Guizhou Province	Hongshuihe River System	WS02	Pearl River Basin	PR Basin	pure1	CG-1	CVII	keep	remove	NO	NO
CT021	GZ214	36	DY-Yuancha	Modern landraces	landraces	Duyun City.Guizhou Province	Hongshuihe River System	WS02	Pearl River Basin	PR Basin	pure1	CG-1	CVII	remove	remove	NO	NO
CT051	GZ398	83	Z0032	Modern landraces	landraces	Wuchuan County.Guizhou Province	Wujiang River System	WS06	Yangtza River Basin	YR Basin	pure1	CG-1	CVII	remove	remove	NO	NO
CT062	GZ027	128	XINANLANMU-4	Modern landraces	landraces	Huaxi District.Guizhou Province	Wujiang River System	WS06	Yangtza River Basin	YR Basin	pure1	CG-1	CVII	remove	remove	YES	NO
CT068	GZ034	134	ZHENGAN2-6	Modern landraces	landraces	Huaxi District.Guizhou Province	Wujiang River System	WS06	Yangtza River Basin	YR Basin	pure1	CG-1	CVII	keep	remove	YES	NO
CT085	GZ067	180	DAOZHEN2-5	Modern landraces	landraces	Yinjiang County.Guizhou Province	Wujiang River System	WS06	Yangtza River Basin	YR Basin	pure1	CG-1	CVII	remove	remove	NO	NO
CT086	GZ068	181	DAOZHEN2-10	Modern landraces	landraces	Yinjiang County.Guizhou Province	Wujiang River System	WS06	Yangtza River Basin	YR Basin	pure1	CG-1	CVII	keep	remove	NO	NO
CT089	GZ071	184	DAOZHEN1-2	Modern landraces	landraces	Yinjiang County.Guizhou Province	Wujiang River System	WS06	Yangtza River Basin	YR Basin	pure1	CG-1	CVII	remove	remove	YES	NO
CT128	GZ153	292	DZJC2	Ancient landraces	Ancient cultivar shrub, more than two hundred years	Xingyi City.Guizhou Province	Nanpanjiang River System	WS04	Pearl River Basin	PR Basin	pure1	CG-1	CVII	keep	remove	NO	YES
CT151	GZ187	330	GUANLIN-1(YI)	Modern landraces	landraces	Duyun City.Guizhou Province	Hongshuihe River System	WS02	Pearl River Basin	PR Basin	pure1	CG-1	CVII	remove	remove	NO	NO
CT154	GZ207	350	GU13	Ancient landraces	Ancient cultivar shrub, more than two hundred years	Guiding County.Guizhou Province	Wujiang River System	WS06	Yangtza River Basin	YR Basin	pure1	CG-1	CVII	remove	remove	YES	NO
CT156	GZ209	354	GU-DAI(N566)	Ancient landraces	Ancient cultivar shrub, more than one hundred years	Shuicheng County.Guizhou Province	Beipanjiang River System	WS03	Pearl River Basin	PR Basin	pure1	CG-1	CVII	remove	remove	NO	YES
CT187	GZ267	413	HUISHUIGULU201510	Modern landraces	landraces	Zhijin County.Guizhou Province	Wujiang River System	WS06	Yangtza River Basin	YR Basin	pure1	CG-1	CVII	remove	remove	YES	YES
CT192	GZ276	422	HUISHUI-WEIZHI	Modern landraces	landraces	Zhijin County.Guizhou Province	Wujiang River System	WS06	Yangtza River Basin	YR Basin	pure1	CG-1	CVII	remove	remove	NO	YES
CT202	GZ296	443	HUISHUIMENGJIANG	Modern landraces	landraces	Chishui County.Guizhou Province	Chishui River System	WS07	Yangtza River Basin	YR Basin	pure1	CG-1	CVII	remove	remove	NO	YES
CT208	GZ305	454	WUCHUANHUANGDU-1	Modern landraces	landraces	Daozhen County.Guizhou Province	Wujiang River System	WS06	Yangtza River Basin	YR Basin	pure1	CG-1	CVII	keep	remove	NO	NO
CT218	GZ320	469	JINSHA-YCZ-MLZ	Modern landraces	landraces	Qixingguan District.Guizhou Province	Chishui River System	WS07	Yangtza River Basin	YR Basin	pure1	CG-1	CVII	remove	remove	NO	NO
CT220	GZ324	480	WUCHUAN-	Modern landraces	landraces	Qixingguan District.Guizhou Province	Chishui River System	WS07	Yangtza River Basin	YR Basin	pure1	CG-1	CVII	remove	remove	NO	NO
CT221	GZ325	481	JINSHA-YCZ201504	Modern landraces	landraces	Qixingguan District.Guizhou Province	Chishui River System	WS07	Yangtza River Basin	YR Basin	pure1	CG-1	CVII	remove	remove	NO	NO
CT222	GZ326	482	JINSHA-GH5313	Modern landraces	landraces	Zhijin County.Guizhou Province	Wujiang River System	WS06	Yangtza River Basin	YR Basin	pure1	CG-1	CVII	remove	remove	NO	YES
CT232	GZ343	499	TY08	Modern landraces	landraces	Huaxi District.Guizhou Province	Wujiang River System	WS06	Yangtza River Basin	YR Basin	pure1	CG-1	CVII	keep	remove	YES	NO
CT235	GZ347	503	JINSHA-GH201510	Modern landraces	landraces	Guiding new city.Guizhou Province	Wujiang River System	WS06	Yangtza River Basin	YR Basin	pure1	CG-1	CVII	keep	keep	YES	NO
CT237	GZ349	505	MUCHENG29	Modern landraces	landraces	Guiding new city.Guizhou Province	Wujiang River System	WS06	Yangtza River Basin	YR Basin	pure1	CG-1	CVII	remove	remove	NO	NO
CT238	GZ350	506	MUCHENG33	Modern landraces	landraces	Guiding new city.Guizhou Province	Wujiang River System	WS06	Yangtza River Basin	YR Basin	pure1	CG-1	CV	keep	keep	NO	NO
CT245	GZ359	514	JINSHA-GH5312	Modern landraces	landraces	Guiding new city.Guizhou Province	Wujiang River System	WS06	Yangtza River Basin	YR Basin	pure1	CG-1	CVII	keep	remove	NO	NO
CT255	GZ369	540	JS-YC201502	Modern landraces	Variety	Fujian Province	Other System	OT	Other	OT	pure1	CG-1	CVII	keep	remove	-	-
CT256	GZ370	541	NY-SHD201502	Modern landraces	Variety	Zhejiang Province	Other System	OT	Other	OT	pure1	CG-1	CVII	keep	remove	-	-
CT257	GZ371	542	LP-ZB	Modern landraces	Variety	Hunan Province	Other System	OT	Other	OT	pure1	CG-1	CVII	keep	keep	-	-
CT258	GZ372	543	LSJ4-2	Modern landraces	Variety	Fujian Province	Other System	OT	Other	OT	pure1	CG-1	CVII	keep	remove	-	-
CT045	GZ391	77	\Niaowangcha05	Ancient landraces	Ancient cultivar shrub, more than one hundred years	Duyun City.Guizhou Province	Hongshuihe River System	WS02	Pearl River Basin	PR Basin	pure2	CG-2	CVI	keep	remove	NO	NO
CT071	GZ037	137	ZHENGAN1-2	Ancient landraces	Ancient cultivar shrub, more than two hundred years	Duyun City.Guizhou Province	Hongshuihe River System	WS02	Pearl River Basin	PR Basin	pure2	CG-2	CVI	keep	remove	NO	NO
CT001	GZ001	1	J3-1	Ancient landraces	Ancient cultivar shrub , more than two hundred years	Huaxi.Guizhou Province	Wujiang River System	WS06	Yangtza River Basin	YR Basin	pure2	CG-2	CVI	keep	remove	NO	NO
CT046	GZ392	78	\Niaowangcha03	Ancient landraces	Ancient cultivar shrub, more than one hundred years	Duyun City.Guizhou Province	Hongshuihe River System	WS02	Pearl River Basin	PR Basin	pure2	CG-2	CVI	remove	remove	NO	NO
CT047	GZ393	79	\Niaowangcha11	Ancient landraces	Ancient cultivar shrub, more than one hundred years	Duyun City.Guizhou Province	Hongshuihe River System	WS02	Pearl River Basin	PR Basin	pure2	CG-2	CVI	keep	remove	NO	NO
CT048	GZ395	80	\Niaowangcha12	Ancient landraces	Ancient cultivar shrub, more than one hundred years	Duyun City.Guizhou Province	Hongshuihe River System	WS02	Pearl River Basin	PR Basin	pure2	CG-2	CVI	keep	remove	NO	NO
CT049	GZ396	81	\Niaowangcha06	Ancient landraces	Ancient cultivar shrub, more than one hundred years	Duyun City.Guizhou Province	Hongshuihe River System	WS02	Pearl River Basin	PR Basin	pure2	CG-2	CVI	keep	remove	NO	NO
CT069	GZ035	135	ZHENGAN2-7	Ancient landraces	Ancient cultivar shrub, more than two hundred years	Huaxi District.Guizhou Province	Wujiang River System	WS06	Yangtza River Basin	YR Basin	pure2	CG-2	CVI	keep	remove	YES	NO
CT070	GZ036	136	ZHENGAN1-1	Ancient landraces	Ancient cultivar shrub, more than two hundred years	Duyun City.Guizhou Province	Hongshuihe River System	WS02	Pearl River Basin	PR Basin	pure2	CG-2	CVI	keep	remove	NO	NO
CT072	GZ038	138	ZHENGAN1-3	Ancient landraces	Ancient cultivar shrub, more than two hundred years	Duyun City.Guizhou Province	Hongshuihe River System	WS02	Pearl River Basin	PR Basin	pure2	CG-2	CVI	keep	keep	NO	NO
CT073	GZ039	139	ZHENGAN2-7	Ancient landraces	Ancient cultivar shrub, more than two hundred years	Duyun City.Guizhou Province	Hongshuihe River System	WS02	Pearl River Basin	PR Basin	pure2	CG-2	CVI	keep	remove	NO	NO
CT075	GZ041	141	ZHENGAN2-9	Ancient landraces	Ancient cultivar shrub, more than two hundred years	Duyun City.Guizhou Province	Hongshuihe River System	WS02	Pearl River Basin	PR Basin	pure2	CG-2	CVI	keep	remove	NO	NO
CT101	GZ088	205	SH5-18	Ancient landraces	Ancient cultivar shrub, more than one hundred years	Duyun City.Guizhou Province	Hongshuihe River System	WS02	Pearl River Basin	PR Basin	pure2	CG-2	CV	keep	keep	NO	NO
CT134	GZ159	298	DZ2	Modern landraces	landraces	Shiqian County.Guizhou Province	Wujiang River System	WS06	Yangtza River Basin	YR Basin	pure2	CG-2	CVI	keep	remove	NO	YES
CT138	GZ165	304	SH1-2	Modern landraces	landraces	Shiqian County.Guizhou Province	Wujiang River System	WS06	Yangtza River Basin	YR Basin	pure2	CG-2	CVI	keep	keep	YES	YES
CT161	GZ226	372	GU11	Ancient landraces	Ancient cultivar shrub, more than two hundred years	Zhenfeng County.Guizhou Province	Beipanjiang River System	WS03	Pearl River Basin	PR Basin	pure2	CG-2	CVI	keep	keep	YES	YES
CT171	GZ238	384	LAO-S18	Ancient landraces	Ancient cultivar shrub, more than one hundred years	Qinglong County.Guizhou Province	Beipanjiang River System	WS03	Pearl River Basin	PR Basin	pure2	CG-2	CVI	remove	remove	YES	NO
CT181	GZ256	400	P25	Ancient landraces	Ancient cultivar shrub, more than one hundred years	Liuzhi County.Guizhou Province	Beipanjiang River System	WS03	Pearl River Basin	PR Basin	pure2	CG-2	CVI	keep	remove	NO	NO
CT184	GZ262	407	MUCHENG34	Ancient landraces	Ancient cultivar shrub, more than one hundred years	Renhuai County.Guizhou Province	Chishui River System	WS07	Yangtza River Basin	YR Basin	pure2	CG-2	CVI	keep	remove	NO	YES
CT185	GZ265	410	JINSHA	Ancient landraces	Ancient cultivar shrub, more than one hundred years	Qinglong County.Guizhou Province	Beipanjiang River System	WS03	Pearl River Basin	PR Basin	pure2	CG-2	CVI	keep	remove	NO	NO
CT188	GZ268	414	HUISHUIBAIXIANG201510	Ancient landraces	Ancient cultivar shrub, more than one hundred years	Qinglong County.Guizhou Province	Beipanjiang River System	WS03	Pearl River Basin	PR Basin	pure2	CG-2	CVI	keep	remove	NO	NO
CT226	GZ333	489	DZ6	Ancient landraces	Ancient cultivar shrub, more than one hundred years	Liping County.Guizhou Province	Yuanjiang River System	WS05	Yangtza River Basin	YR Basin	pure2	CG-2	CVI	keep	keep	NO	NO
CT227	GZ334	490	JINSHA-GH201506-2	Ancient landraces	Ancient cultivar shrub, more than one hundred years	Qinglong County.Guizhou Province	Beipanjiang River System	WS03	Pearl River Basin	PR Basin	pure2	CG-2	CVI	remove	remove	NO	NO
CT228	GZ335	491	XSH-SL-9se	Ancient landraces	Ancient cultivar shrub, more than one hundred years	Qinglong County.Guizhou Province	Beipanjiang River System	WS03	Pearl River Basin	PR Basin	pure2	CG-2	CVI	keep	remove	NO	NO
CT229	GZ336	492	RH-XT-SH	Ancient landraces	Ancient cultivar shrub, more than one hundred years	Qinglong County.Guizhou Province	Beipanjiang River System	WS03	Pearl River Basin	PR Basin	pure2	CG-2	CVI	keep	remove	NO	NO
CT022	GZ244	39	DUOBEI-3	Ancient landraces	Ancient cultivar shrub , more than two hundred years	Zheng'an County.Guizhou Province	Wujiang River System	WS06	Yangtza River Basin	YR Basin	pure3	CG-3	CIII	remove	remove	NO	NO
CT024	GZ264	41	QL1	Ancient landraces	Ancient cultivar shrub , more than two hundred years	Zheng'an County.Guizhou Province	Wujiang River System	WS06	Yangtza River Basin	YR Basin	pure3	CG-3	CIII	remove	remove	NO	NO
CT026	GZ283	43	YANHE1125	Ancient landraces	Ancient cultivar shrub , more than three hundred years	Zheng'an County.Guizhou Province	Wujiang River System	WS06	Yangtza River Basin	YR Basin	pure3	CG-3	CIII	remove	remove	NO	NO
CT027	GZ292	44	YANHE1179	Ancient landraces	Ancient cultivar shrub , more than two hundred years	Zheng'an County.Guizhou Province	Wujiang River System	WS06	Yangtza River Basin	YR Basin	pure3	CG-3	CIII	keep	remove	NO	NO
CT030	GZ354	51	JINSHA-YCZ201501	Ancient landraces	Ancient cultivar shrub , more than two hundred years	Zheng'an County.Guizhou Province	Wujiang River System	WS06	Yangtza River Basin	YR Basin	pure3	CG-3	CIII	keep	keep	NO	NO
CT031	GZ375	60	QLSZ2	Ancient landraces	Ancient cultivar shrub , more than two hundred years	Zheng'an County.Guizhou Province	Wujiang River System	WS06	Yangtza River Basin	YR Basin	pure3	CG-3	CIII	keep	keep	NO	NO
CT032	GZ376	61	QLSZ-ZHZ	Ancient landraces	Ancient cultivar shrub , more than two hundred years	Zheng'an County.Guizhou Province	Wujiang River System	WS06	Yangtza River Basin	YR Basin	pure3	CG-3	CIII	keep	remove	NO	NO
CT034	GZ378	63	QINGLONG6	Ancient landraces	Ancient cultivar shrub , more than two hundred years	Zheng'an County.Guizhou Province	Wujiang River System	WS06	Yangtza River Basin	YR Basin	pure3	CG-3	CIII	remove	remove	NO	NO
CT035	GZ379	64	SANHE10	Ancient landraces	Ancient cultivar shrub , more than two hundred years	Zheng'an County.Guizhou Province	Wujiang River System	WS06	Yangtza River Basin	YR Basin	pure3	CG-3	CIII	keep	remove	NO	NO
CT036	GZ380	65	SANHE1	Ancient landraces	Natural offsprings of Ancient cultivar suber	Zheng'an County.Guizhou Province	Wujiang River System	WS06	Yangtza River Basin	YR Basin	pure3	CG-3	CIII	remove	remove	NO	NO
CT053	GZ400	85	Z0031	Ancient landraces	Ancient cultivar shrub , more than two hundred years	Daozhen County.Guizhou Province	Wujiang River System	WS06	Yangtza River Basin	YR Basin	pure3	CG-3	CIII	keep	keep	NO	NO
CT054	GZ401	86	Z0807-1	Ancient landraces	Ancient cultivar shrub , more than two hundred years	Daozhen County.Guizhou Province	Wujiang River System	WS06	Yangtza River Basin	YR Basin	pure3	CG-3	CIII	keep	remove	NO	NO
CT055	GZ402	87	Z0031-2	Ancient landraces	Ancient cultivar shrub , more than two hundred years	Daozhen County.Guizhou Province	Wujiang River System	WS06	Yangtza River Basin	YR Basin	pure3	CG-3	CIII	keep	remove	NO	NO
CT056	GZ403	88	Z0807	Ancient landraces	Ancient cultivar shrub , more than two hundred years	Daozhen County.Guizhou Province	Wujiang River System	WS06	Yangtza River Basin	YR Basin	pure3	CG-3	CIII	remove	remove	NO	NO
CT058	GZ407	92	Fudingdabaicha	Ancient landraces	Ancient cultivar shrub , more than two hundred years	Daozhen County.Guizhou Province	Wujiang River System	WS06	Yangtza River Basin	YR Basin	pure3	CG-3	CIII	remove	remove	NO	NO
CT063	GZ028	129	XINANLANMU	Ancient landraces	Ancient cultivar shrub, more than two hundred years	Huaxi District.Guizhou Province	Wujiang River System	WS06	Yangtza River Basin	YR Basin	pure3	CG-3	CIII	remove	remove	YES	NO
CT082	GZ063	177	WC-Jiacha-3	Ancient landraces	Ancient cultivar shrub, more than two hundred years	Dejiang County.Guizhou Province	Wujiang River System	WS06	Yangtza River Basin	YR Basin	pure3	CG-3	CV	keep	keep	NO	NO
CT090	GZ072	185	DAOZHEN1-3	Ancient landraces	Ancient cultivar shrub, more than two hundred years	Yinjiang County.Guizhou Province	Wujiang River System	WS06	Yangtza River Basin	YR Basin	pure3	CG-3	CIII	keep	remove	NO	NO
CT093	GZ076	192	PUANBANPO-43	Ancient landraces	Ancient cultivar shrub, more than two hundred years	Dejiang County.Guizhou Province	Wujiang River System	WS06	Yangtza River Basin	YR Basin	pure3	CG-3	CV	keep	keep	NO	NO
CT095	GZ079	195	PUANBANP1-81	Ancient landraces	Ancient cultivar shrub, more than two hundred years	Wuchuan County.Guizhou Province	Wujiang River System	WS06	Yangtza River Basin	YR Basin	pure3	CG-3	CV	keep	keep	NO	NO
CT096	GZ080	199	PUANBANP1-87	Ancient landraces	Ancient cultivar shrub, more than two hundred years	Wuchuan County.Guizhou Province	Wujiang River System	WS06	Yangtza River Basin	YR Basin	pure3	CG-3	CV	keep	keep	NO	NO
CT097	GZ083	200	SH5-14	Ancient landraces	Ancient cultivar shrub, more than two hundred years	Wuchuan County.Guizhou Province	Wujiang River System	WS06	Yangtza River Basin	YR Basin	pure3	CG-3	CIII	keep	keep	NO	NO
CT098	GZ084	201	SH5-2(N274-1)	Ancient landraces	Ancient cultivar shrub, more than two hundred years	Wuchuan County.Guizhou Province	Wujiang River System	WS06	Yangtza River Basin	YR Basin	pure3	CG-3	CV	keep	keep	NO	NO
CT099	GZ085	202	SH5-4	Ancient landraces	Ancient cultivar shrub, more than two hundred years	Zheng'an County.Guizhou Province	Wujiang River System	WS06	Yangtza River Basin	YR Basin	pure3	CG-3	CIII	keep	remove	NO	NO
CT100	GZ087	204	SH5-7	Ancient landraces	Ancient cultivar shrub, more than two hundred years	Zheng'an County.Guizhou Province	Wujiang River System	WS06	Yangtza River Basin	YR Basin	pure3	CG-3	CIII	keep	remove	NO	NO
CT102	GZ089	206	SH5-21	Ancient landraces	Ancient cultivar shrub, more than two hundred years	Daozhen County.Guizhou Province	Wujiang River System	WS06	Yangtza River Basin	YR Basin	pure3	CG-3	CIII	keep	remove	NO	NO
CT109	GZ112	239	DUQING7	Ancient landraces	Ancient cultivar shrub, more than two hundred years	Zhenfeng County.Guizhou Province	Beipanjiang River System	WS03	Pearl River Basin	PR Basin	pure3	CG-3	CV	keep	keep	YES	YES
CT110	GZ114	240	DUQING-1	Ancient landraces	Ancient cultivar shrub, more than two hundred years	Zhenfeng County.Guizhou Province	Beipanjiang River System	WS03	Pearl River Basin	PR Basin	pure3	CG-3	CV	remove	remove	YES	YES
CT112	GZ122	255	GD-9	Ancient landraces	Ancient cultivar shrub, more than one hundred years	Zhenfeng County.Guizhou Province	Beipanjiang River System	WS03	Pearl River Basin	PR Basin	pure3	CG-3	CIII	keep	remove	NO	YES
CT113	GZ123	258	GD-13	Ancient landraces	Ancient cultivar shrub, more than two hundred years	Dejiang County.Guizhou Province	Wujiang River System	WS06	Yangtza River Basin	YR Basin	pure3	CG-3	CV	keep	remove	NO	NO
CT114	GZ125	260	GDG-17	Ancient landraces	Ancient cultivar shrub, more than two hundred years	Dejiang County.Guizhou Province	Wujiang River System	WS06	Yangtza River Basin	YR Basin	pure3	CG-3	CV	keep	remove	NO	NO
CT115	GZ126	261	GD-19	Ancient landraces	Ancient cultivar shrub, more than two hundred years	Dejiang County.Guizhou Province	Wujiang River System	WS06	Yangtza River Basin	YR Basin	pure3	CG-3	CV	remove	remove	NO	NO
CT116	GZ127	263	GD-20	Ancient landraces	Ancient cultivar shrub, more than two hundred years	Dejiang County.Guizhou Province	Wujiang River System	WS06	Yangtza River Basin	YR Basin	pure3	CG-3	CV	keep	keep	NO	NO
CT120	GZ131	269	YJ-Jiacha6	Ancient landraces	Ancient cultivar shrub, more than one hundred years	Xingyi City.Guizhou Province	Nanpanjiang River System	WS04	Pearl River Basin	PR Basin	pure3	CG-3	CIII	remove	remove	NO	YES
CT126	GZ145	285	YJ-Jiacha13	Ancient landraces	Ancient cultivar shrub, more than two hundred years	Xingyi City.Guizhou Province	Nanpanjiang River System	WS04	Pearl River Basin	PR Basin	pure3	CG-3	CIII	keep	keep	NO	YES
CT166	GZ232	379	LAO-S22-1	Ancient landraces	Ancient cultivar shrub, more than one hundred years	Yanhe County.Guizhou Province	Wujiang River System	WS06	Yangtza River Basin	YR Basin	pure3	CG-3	CIII	keep	keep	NO	YES
CT167	GZ234	380	LAO-S20-1	Ancient landraces	Ancient cultivar shrub, more than one hundred years	Yanhe County.Guizhou Province	Wujiang River System	WS06	Yangtza River Basin	YR Basin	pure3	CG-3	CIII	keep	remove	NO	YES
CT173	GZ240	386	GU1	Ancient landraces	Ancient cultivar shrub, more than one hundred years	Yanhe County.Guizhou Province	Wujiang River System	WS06	Yangtza River Basin	YR Basin	pure3	CG-3	CIII	keep	keep	NO	YES
CT174	GZ241	387	N627	Ancient landraces	Ancient cultivar shrub, more than one hundred years	Yanhe County.Guizhou Province	Wujiang River System	WS06	Yangtza River Basin	YR Basin	pure3	CG-3	CIII	keep	keep	NO	YES
CT176	GZ243	389	DUOBEI-1	Ancient landraces	Ancient cultivar shrub, more than one hundred years	Yanhe County.Guizhou Province	Wujiang River System	WS06	Yangtza River Basin	YR Basin	pure3	CG-3	CIII	keep	keep	NO	YES
CT179	GZ250	395	SANDU-LIANGFENG-1	Ancient landraces	Ancient cultivar shrub, more than two hundred years	Yanhe County.Guizhou Province	Wujiang River System	WS06	Yangtza River Basin	YR Basin	pure3	CG-3	CIII	keep	remove	NO	YES
CT180	GZ254	399	P19	Ancient landraces	Ancient cultivar shrub, more than four hundred years	Yanhe County.Guizhou Province	Wujiang River System	WS06	Yangtza River Basin	YR Basin	pure3	CG-3	CIII	keep	remove	NO	YES
CT182	GZ258	402	PUAN-DIGUA	Ancient landraces	Ancient cultivar shrub, more than one hundred years	Yanhe County.Guizhou Province	Wujiang River System	WS06	Yangtza River Basin	YR Basin	pure3	CG-3	CIII	keep	remove	NO	YES
CT186	GZ266	411	NY-SHD	Ancient landraces	Ancient cultivar shrub, more than three hundred years	Shuicheng County.Guizhou Province	Beipanjiang River System	WS03	Pearl River Basin	PR Basin	pure3	CG-3	CIII	keep	keep	YES	YES
CT190	GZ271	418	WUCHUANHUANGDU3	Ancient landraces	Ancient cultivar shrub, more than one hundred years	Xishui County.Guizhou Province	Chishui River System	WS07	Yangtza River Basin	YR Basin	pure3	CG-3	CIII	keep	keep	NO	NO
CT191	GZ274	420	HUISHUIGULU201503	Ancient landraces	Ancient cultivar shrub, more than one hundred years	Jinsha County.Guizhou Province	Wujiang River System	WS06	Yangtza River Basin	YR Basin	pure3	CG-3	CIII	keep	remove	NO	NO
CT193	GZ279	425	YANHE691	Ancient landraces	Ancient cultivar shrub, more than one hundred years	Jinsha County.Guizhou Province	Wujiang River System	WS06	Yangtza River Basin	YR Basin	pure3	CG-3	CIII	keep	remove	NO	NO
CT194	GZ281	427	YANHE00962	Ancient landraces	Ancient cultivar shrub, more than one hundred years	Xishui County.Guizhou Province	Chishui River System	WS07	Yangtza River Basin	YR Basin	pure3	CG-3	CIII	keep	remove	NO	NO
CT196	GZ284	430	YANHE05	Ancient landraces	Ancient cultivar shrub, more than one hundred years	Chishui County.Guizhou Province	Chishui River System	WS07	Yangtza River Basin	YR Basin	pure3	CG-3	CIII	keep	remove	NO	YES
CT197	GZ290	438	YANHE01191	Ancient landraces	Ancient cultivar shrub, more than one hundred years	Xishui County.Guizhou Province	Chishui River System	WS07	Yangtza River Basin	YR Basin	pure3	CG-3	CIII	remove	remove	NO	NO
CT199	GZ293	440	YANHE1128	Ancient landraces	Ancient cultivar shrub, more than one hundred years	Zhenfeng County.Guizhou Province	Beipanjiang River System	WS03	Pearl River Basin	PR Basin	pure3	CG-3	CIII	remove	remove	YES	YES
CT200	GZ294	441	HUISHUININGWANG-1	Ancient landraces	Ancient cultivar shrub, more than one hundred years	Jinsha County.Guizhou Province	Wujiang River System	WS06	Yangtza River Basin	YR Basin	pure3	CG-3	CV	keep	keep	NO	NO
CT204	GZ299	446	YANHE668	Ancient landraces	Ancient cultivar shrub, more than one hundred years	Yanhe County.Guizhou Province	Wujiang River System	WS06	Yangtza River Basin	YR Basin	pure3	CG-3	CIII	keep	remove	NO	YES
CT207	GZ304	453	LANGDAI-xiaoye	Ancient landraces	Ancient cultivar shrub, more than one hundred years	Jinsha County.Guizhou Province	Wujiang River System	WS06	Yangtza River Basin	YR Basin	pure3	CG-3	CIII	keep	remove	NO	NO
CT213	GZ313	461	MUCHENG162	Ancient landraces	Ancient cultivar shrub, more than one hundred years	Xishui County.Guizhou Province	Chishui River System	WS07	Yangtza River Basin	YR Basin	pure3	CG-3	CIII	remove	remove	NO	NO
CT216	GZ318	467	XISHUI-10yue	Ancient landraces	Ancient cultivar shrub, more than one hundred years	Chishui County.Guizhou Province	Chishui River System	WS07	Yangtza River Basin	YR Basin	pure3	CG-3	CIII	keep	remove	NO	YES
CT223	GZ329	485	CSH-WTX201505	Ancient landraces	Ancient cultivar shrub, more than one hundred years	Jinsha County.Guizhou Province	Wujiang River System	WS06	Yangtza River Basin	YR Basin	pure3	CG-3	CIII	keep	remove	NO	NO
CT234	GZ346	502	TY00011	Ancient landraces	Ancient cultivar shrub, more than one hundred years	Yuqing County.Guizhou Province	Wujiang River System	WS06	Yangtza River Basin	YR Basin	pure3	CG-3	CV	remove	remove	NO	NO
CT259	GZ373	544	LSJ-263	Ancient landraces	Ancient cultivar shrub, more than one hundred years	Yuqing County.Guizhou Province	Wujiang River System	WS06	Yangtza River Basin	YR Basin	pure3	CG-3	CV	keep	remove	NO	NO
CT260	GZ374	545	QLSZ1	Ancient landraces	Ancient cultivar shrub, more than one hundred years	Yuqing County.Guizhou Province	Wujiang River System	WS06	Yangtza River Basin	YR Basin	pure3	CG-3	CV	keep	keep	NO	NO

## Sheet: Table S2
Table S2 Statistics of the number and ratio of the accessions of modern and ancient landraces, and both basins in four inferred populations.
infer population	numbers	cultivation status	numbers	ratio of cultivation status	Basin	number of basin	ratio of basin
CG-1	37	Ancient landraces	4	0.108108	PR	2	0.5
					YR	2	0.5
		Modern landraces	33	0.891892	OT	4	0.121212
					PR	9	0.272727
					YR	20	0.606061
CG-2	45	Ancient landraces	38	0.844444	PR	31	0.815789
					YR	7	0.184211
		Modern landraces	7	0.155556	PR	7	1
					YR	0	0
CG-3	112	Ancient landraces	96	0.857143	PR	15	0.15625
					YR	81	0.84375
		Modern landraces	16	0.142857	PR	11	0.6875
					YR	5	0.3125
CG-4	59	Modern landraces	25	0.423729	PR	8	0.32
					YR	17	0.68
		Ancient landraces	34	0.576271	PR	5	0.147059
					YR	29	0.852941
Total	253	-	253	-	-	253	-

## Sheet: Table S3
Table S3 Statistics of the number and ratio of the accessions of both basins, seven water systems, near ancient hubs and near major rivers in four inferred populations
infer population	numbers	the number (ratio) of accessions near ancient hubs	the number (ratio) of accessions near major rivers	basin	numbers of basin	ratio of basin	water system	numbers	ratio of water systems
CG-1	37	9 (24.3%)	7 (18.9%)	PR	11	0.354839	WS01	0	0
							WS02	9	0.243243
							WS03	1	0.027027
							WS04	1	0.027027
				YR	22	0.645161	WS05	0	0
							WS06	18	0.486486
							WS07	4	0.108108
				OT				4	0.108108
CG-2	45	7 (15.5%)	14 (31.1%)	PR	31	0.688889	WS01	0	0
							WS02	11	0.244444
							WS03	17	0.377778
							WS04	3	0.0666667
				YR	14	0.24	WS05	1	0.0222222
							WS06	12	0.266667
							WS07	1	0.0222222
CG-3	112	15 (13.4%)	45 (40.1%)	PR	20	0.178571	WS01	5	0.0446429
							WS02	3	0.0267857
							WS03	7	0.0625
							WS04	5	0.0446429
				YR	92	0.821429	WS05	2	0.0178571
							WS06	82	0.732143
							WS07	8	0.0714286
CG-4	59	50 (84.7%)	29 (49.1%)	PR	13	0.285714	WS01	6	0.101695
							WS02	3	0.0508475
							WS03	2	0.0338983
							WS04	2	0.0338983
				YR	46	0.714286	WS05	6	0.101695
							WS06	39	0.661017
							WS07	1	0.0169492
Total	253	-	-	-	-	-	-	253	-
