# Supplementary material for: Population structure analysis to explore genetic diversity and geographical distribution characteristics of cultivated-type tea plant in Guizhou Plateau
Source: BMC Plant Biol. 2022 Jan 27;22:55. doi: 10.1186/s12870-022-03438-7 (PMC8793275; doi:10.1186/s12870-022-03438-7)
Supplement: Supplementary file 2 — Additional file 2: Table S1. The quality control data of 253 cultivated-type tea accessions. Table S2. Statistics of Heterozygosity Rate of 112,072 SNPs in 253 cultivated-type tea accessions. [file 12870_2022_3438_MOESM2_ESM.xlsx]

## Sheet: Table S1
Table S1. The quality control data of 253 cultivated-type tea accessions
DNA- ID	Bases	GC(%)	Q20(%)	Q30(%)
1	538233920	44.025	97.6	93.165
2	1175729240	42.83	97.625	93.98
3	1141718480	43.635	97.54	93.795
5	1273044360	44.54	97.595	92.89
8	809879280	44.31	97.515	93.755
12	562287320	44.895	98.37	95.94
13	564084080	43.755	97.885	94.585
15	618787400	43.03	98.01	95.19
18	773254160	44.285	97.57	92.865
20	526662920	45.205	96.57	91.39
21	427535080	44.28	97.41	93.415
22	452309760	43.625	97.51	92.875
29	1834827960	44.25	97.305	93.25
30	491652280	44.1	97.535	93.77
31	2459726360	43.62	97.355	93.395
32	450317560	43.995	97.845	94.57
33	1862475720	44.285	98.535	96.35
34	2469890920	43.8	98.475	96.215
35	819154280	42.945	98.885	96.86
36	1588516440	44.745	98.445	96.105
39	959446600	43.195	97.635	93.98
40	581431760	44.405	98.115	95.255
41	1772139600	44.53	98.49	96.24
42	432880000	44.74	98.445	96.085
43	1187477480	44.29	97.56	93.795
44	949900280	45.245	97.71	93.245
45	542847200	44.425	97.535	93.745
51	551413800	44.04	97.805	94.35
60	782081440	43.705	97.475	93.585
61	777246400	44.145	97.255	93.155
62	1268142120	43.33	97.765	94.36
63	688434040	44.91	98.415	96.03
64	643637680	44.925	98.335	95.88
65	1148871920	45.015	98.285	95.745
70	567935760	45.005	98.22	95.595
71	798745640	45.005	98.425	96.11
72	506709560	45.005	98.41	96.045
73	648648280	46.57	96.6	91.615
74	1518898920	44.505	97.64	94.04
75	1316126560	44.895	98.535	96.3
76	485706760	44.65	96.195	90.515
77	739512760	45.25	98.415	96.04
78	1103304440	43.765	97.715	94.2
79	1254243760	43.81	97.41	93.485
80	734893320	44.1	97.765	94.365
81	913486000	45.025	98.485	96.22
82	879448640	43.485	98.465	95.64
83	556912440	45.175	98.425	96.055
84	1039042760	45.19	94.385	86.02
85	580495160	45.23	98.445	96.115
86	674465680	45.025	95.195	87.995
87	592767560	44.76	97.395	93.435
88	1019598440	43.33	97.485	93.655
90	439279120	43.05	98.09	95.025
92	921337200	43.965	97.425	93.535
126	1256597440	45.59	92.98	82.65
128	1476080480	44.64	98.4	95.99
129	603843520	44.985	98.35	95.885
130	405487880	44.76	97.59	93.845
131	553001400	45	98.455	96.15
132	1818266520	42.095	97.335	93.4
133	917622720	43.79	98.15	95.255
134	495421640	44.405	98.325	95.42
135	615034840	44.53	98.295	95.55
136	1320833920	43.33	97.64	94
137	1229539640	43.71	97.785	94.37
138	2743047160	45.015	96.385	89.785
139	1335974920	43.6	97.875	94.58
140	1753599960	43.435	98.065	95
141	863123240	43.21	98.31	95.26
142	478766712	43.64	98.535	95.905
143	2078984880	42.4	97.89	94.575
168	685429640	45.01	97.71	94.26
171	634192720	43.945	97.88	94.585
172	497612080	43.505	98.635	96.12
173	791603262	44.21	98.69	96.45
177	573510280	46.32	95.53	88.79
178	1657727120	43.175	97.535	93.8
179	504864640	43.88	97.495	93.15
180	447448120	43.025	98.58	96.005
181	572718720	43.585	98.705	96.52
182	736323840	42.99	97.505	93.73
183	796034120	44.01	97.59	93.05
184	1854867840	43.395	97.46	93.62
185	776497120	43.655	97.68	94.06
186	487238640	44.905	96.235	90.62
187	1118106080	42.89	98.675	96.235
192	482304760	45.52	95.375	88.26
194	490750344	43.18	98.585	96.13
195	605322200	44.115	98.4	96.235
199	31106040	44.03	97.56	93.785
200	515368000	45.81	97.47	93.7
201	520850120	44	97.715	94.705
202	1031943640	43.685	97.71	94.2
204	515832240	44.74	95.155	87.955
205	493359720	45.83	94.935	87.275
206	617864240	43.98	96.11	90.245
216	1325267720	45.175	98.125	95.415
217	583462880	46.08	96.71	90.63
233	948649240	42.7	98.4	95.995
234	1185226625	41.4	98.635	96.46
239	542275160	45.545	96.5	90.045
240	646485498	43.715	98.74	96.58
244	408293200	45.225	97.24	92.575
255	688798880	43.69	97.665	94.05
258	499570120	45.34	97.5	93.845
260	1408940120	41.68	98.555	96.335
261	1126350120	43.695	98.76	96.575
263	936927320	42.355	98.8	96.13
265	703241000	43.99	97.47	93.62
267	1522620680	43.265	98.89	96.815
268	775466160	43.77	97.515	93.79
269	611204440	43.62	97.49	93.68
270	1250782960	43.81	97.53	93.745
273	184604798	45.135	97.08	91.72
280	640672480	44.575	98.005	95.305
281	688594480	44.92	97.515	92.765
284	666759800	45.9	97.445	93.705
285	1141597520	45.41	97.1	92.945
292	708382360	45.92	94.71	86.77
293	1466516800	45.41	97.535	93.935
294	546724640	44.28	97.425	92.885
295	658030520	45.515	97.565	94.005
296	1227165240	41.58	97.25	93.245
297	638635480	45.425	94.445	85.885
298	1177390480	44.64	98.385	95.575
299	796463920	43.765	97.615	93.955
302	505643880	43.81	97.685	93.58
303	480664800	45.455	96.3	90.985
304	904050000	42.115	98.74	96.35
306	886712680	43.53	97.695	94.175
307	1252564600	43.49	97.575	93.885
311	749592200	44.625	97.865	94.7
313	603299760	44.65	96.325	90.795
314	568728720	45.075	96.875	92.2
319	1258759600	44.765	97.565	92.87
320	568311800	45.11	97.775	94.52
321	1176012600	44.24	97.825	94.43
323	628340440	45.535	96.665	91.875
326	930905640	46.04	96.705	91.935
327	709021600	45.045	97.715	94.21
330	1228769080	43.155	97.705	94.255
331	453655440	44.56	97.7	93.565
333	499161880	43.58	97.995	94.995
350	988991640	44.84	97.83	94.595
353	1300950840	44.54	97.79	94.53
354	2613038120	43.08	97.615	93.945
355	807508800	43.975	97.725	94.195
361	756370440	44.8	97.76	94.385
364	663170200	44.48	97.84	94.535
370	686141680	45.945	95.22	88.14
372	588507640	44.285	97.4	93.465
374	563627120	44.78	97.845	94.47
375	510539400	44.735	97.36	93.405
376	588084840	43.335	97.975	94.55
378	2337992160	41.395	97.545	93.9
379	495542040	44.47	97.43	93.545
380	1316196840	43.085	97.83	94.4
381	1690626000	43.575	97.535	93.775
382	552283200	44.725	97.765	94.275
383	1231060600	45.035	97.48	93.87
384	751437400	43.945	97.76	94.245
385	649001640	45.36	97.385	93.655
386	742432040	45.32	97.11	93.005
387	731830120	45.375	97.41	93.7
388	475853560	43.655	97.425	93.495
389	1009351560	45.495	97.535	93.945
391	564595640	43.13	97.59	93.95
393	626160640	44.09	97.66	94.095
395	703631880	45.185	97.555	94.015
399	593950280	45.005	97.925	94.96
400	539221480	43.955	97.915	94.945
402	1148636160	44.615	97.9	94.885
403	1017652440	43.945	94.2	87.965
407	581580160	42.97	94.98	89.44
410	694214360	43.92	97.975	95.085
411	1938558720	43.815	91.675	83.23
413	643241760	45.11	97.92	94.92
414	472973760	43.265	94.025	87.635
416	1218823480	44.295	93.56	86.74
418	471456440	44.11	93.61	87.105
420	588820120	45.075	97.875	94.815
422	743048040	44.805	97.985	95.05
425	1765679720	42.865	92.49	85.15
427	610061480	44.74	97.81	94.71
428	518958160	44.755	97.855	94.805
430	672521080	44.63	97.89	94.88
438	402676400	44.14	93.585	86.78
439	750132320	43.88	97.87	94.84
440	803316640	42.945	98.065	95.245
441	966917840	45.7	96.845	92.22
442	787831800	43.925	97.925	94.96
443	533365560	43.84	97.075	92.72
445	503431600	44.22	96.725	90.635
446	522991000	45.14	97.765	94.575
448	701914920	44.145	93.225	86.08
449	464107560	43.35	97.18	93.785
453	419381480	44.465	94.3	88.25
454	725976440	42.9	93.085	86.105
455	1386196000	42.895	98.42	96.105
456	412096160	42.855	93.53	86.895
457	48141729	41.81	94.91	89.375
458	641096960	43.685	93.395	86.65
461	648727240	44.155	94.765	89.16
463	1082050760	44.845	97.755	94.555
465	934614800	43.195	99	97.21
467	579890640	43.8	96.675	92.68
468	2274596240	43.31	92.785	85.335
469	2163659400	43.545	92.865	85.425
470	1526405440	43.445	97.905	94.925
480	601954640	42.165	96.68	92.83
481	576656360	44.4	97.975	94.96
482	1013392240	44.105	97.955	94.99
485	1453931920	44.06	92.905	85.41
487	734762000	43.86	96.29	91.885
488	3383713760	42.415	92.485	84.8
489	519332800	44.32	98.01	95
490	541729440	43.41	96.99	93.27
491	2047942120	42.11	92.125	84.465
492	1612710120	44.965	97.47	93.92
493	838077520	45.58	97.38	93.685
499	1009501920	44.71	97.67	94.29
500	1478493240	44.315	92.935	85.67
502	645927240	43.81	96.085	91.705
503	577926720	44.49	98.55	95.935
504	469901040	44.14	98.435	95.69
505	872655560	44.27	98.535	95.935
506	143162320	44.945	96.76	91.41
507	461665170	43.165	98.595	96.025
508	847623840	44.595	97.505	92.865
509	764800120	43.83	97.69	94.12
510	678108942	44.665	98.35	96.11
512	4881590560	41.605	98.455	95.6
513	26882800	44.13	97.8	94.34
514	549962840	45.1	98.425	96.15
515	1483290480	42.93	98.49	95.71
516	1071085960	44.1	98.69	96.395
517	471105600	43.33	98.48	95.69
518	786630320	45.36	96.61	90.35
519	569665320	44.1	98.695	96.41
520	1220723216	43.11	98.52	95.755
521	675808320	43.265	98.52	95.735
523	536502400	44.175	98.435	96.19
527	752571798	43.305	98.58	96.07
540	1117463760	43.325	99.15	97.5
541	736971872	43.235	99.245	97.795
542	421996960	43.23	99.13	97.45
543	1121094520	41.675	98.385	96.075
544	552225090	42.23	99.165	97.565
545	536774840	41.33	99.165	97.57
N10	619814440	44.395	93.205	86.1
N8	727717200	43.25	97.815	94.96
N9	712440120	42.23	99.135	97.505
total	225201124416

## Sheet: Table S2
Table S2. Statistics of Heterozygosity Rate of 112,072 SNPs in 253 cultivated-type tea accessions
DNA-ID	Number of Sites	Sites Missing	Proportion Missing	Number Heterozygous	Rate Heterozygous
1	112072	22965	0.204913	3875	0.043487
2	112072	4362	0.0389214	13587	0.126144
3	112072	3396	0.0303019	17536	0.16136
5	112072	12465	0.111223	7160	0.0718825
8	112072	13945	0.124429	6576	0.0670152
12	112072	8803	0.0785477	10554	0.102199
13	112072	8359	0.074586	6911	0.0666358
15	112072	8907	0.0794757	7774	0.075355
18	112072	21281	0.189887	4904	0.0540142
20	112072	10681	0.0953048	7217	0.0711799
21	112072	12810	0.114302	5101	0.0513893
22	112072	22248	0.198515	4132	0.0460011
29	112072	9187	0.0819741	7842	0.076221
30	112072	8052	0.0718467	6755	0.0649394
31	112072	6727	0.0600239	9030	0.0857184
32	112072	12898	0.115087	6686	0.0674169
33	112072	3657	0.0326308	15178	0.139999
34	112072	3176	0.0283389	17268	0.158573
35	112072	9559	0.0852934	8903	0.0868475
36	112072	4007	0.0357538	14230	0.13168
39	112072	5133	0.0458009	9361	0.0875359
40	112072	6078	0.054233	13921	0.131338
41	112072	2760	0.024627	19262	0.176211
42	112072	8694	0.0775751	13831	0.133791
43	112072	3548	0.0316582	12712	0.117135
44	112072	13328	0.118924	8341	0.084471
45	112072	21453	0.191422	4335	0.0478376
51	112072	30662	0.273592	2722	0.0334357
60	112072	33496	0.298879	2348	0.0298819
61	112072	18539	0.16542	4919	0.0525911
62	112072	3297	0.0294186	14783	0.135904
63	112072	5730	0.0511278	12419	0.116784
64	112072	6026	0.053769	12249	0.115506
65	112072	3737	0.0333446	15965	0.147367
70	112072	6426	0.0573381	11823	0.111911
71	112072	4990	0.0445249	13839	0.129237
72	112072	7346	0.0655471	11893	0.113563
73	112072	54199	0.483609	1397	0.0241391
74	112072	5270	0.0470233	12988	0.121608
75	112072	3577	0.031917	16906	0.155823
76	112072	17687	0.157818	6599	0.0699158
77	112072	6788	0.0605682	12994	0.123419
78	112072	5916	0.0527875	12196	0.114888
79	112072	6174	0.0550896	11933	0.112684
80	112072	7849	0.0700353	10125	0.0971475
81	112072	7296	0.065101	12395	0.1183
82	112072	8669	0.0773521	8143	0.0787501
83	112072	7204	0.0642801	10534	0.10045
84	112072	7229	0.0645032	7821	0.0745973
85	112072	5832	0.052038	17268	0.162538
86	112072	8754	0.0781105	7147	0.0691748
87	112072	6879	0.0613802	7431	0.0706416
88	112072	4294	0.0383147	12644	0.117315
90	112072	15294	0.136466	7027	0.0726095
92	112072	6326	0.0564459	11028	0.104288
126	112072	14700	0.131166	5981	0.0614242
128	112072	3992	0.03562	14476	0.133938
129	112072	6964	0.0621386	11729	0.11159
130	112072	30159	0.269104	4395	0.0536545
131	112072	7363	0.0656988	12250	0.116991
132	112072	3250	0.0289992	17983	0.165252
133	112072	4291	0.0382879	14739	0.13675
134	112072	9202	0.0821079	6515	0.0633324
135	112072	12108	0.108038	7019	0.0702153
136	112072	6499	0.0579895	10069	0.0953748
137	112072	4257	0.0379845	14539	0.134851
138	112072	47063	0.419935	3234	0.049747
139	112072	5490	0.0489864	13529	0.126935
140	112072	3096	0.0276251	17973	0.164926
141	112072	8193	0.0731048	9878	0.0950914
142	112072	12584	0.112285	5756	0.0578562
143	112072	3185	0.0284192	17754	0.16305
168	112072	5731	0.0511368	11991	0.11276
171	112072	6046	0.0539475	8403	0.0792541
172	112072	19411	0.173201	4293	0.0463302
173	112072	9119	0.0813673	6807	0.0661175
177	112072	59261	0.528776	1417	0.0268315
178	112072	3090	0.0275716	16263	0.149226
179	112072	15780	0.140802	6339	0.065831
180	112072	13566	0.121047	4602	0.046718
181	112072	12551	0.111991	4801	0.0482411
182	112072	5526	0.0493076	10869	0.102012
183	112072	13281	0.118504	6302	0.0637912
184	112072	3943	0.0351827	13555	0.12536
185	112072	4490	0.0400635	11810	0.109777
186	112072	55265	0.49312	1567	0.0275846
187	112072	12287	0.109635	6995	0.0701007
192	112072	45271	0.403946	1706	0.0255385
194	112072	14480	0.129203	4404	0.0451266
195	112072	17883	0.159567	4082	0.0433384
199	112072	94970	0.847402	56	0.00327447
200	112072	20729	0.184961	5764	0.0631028
201	112072	24033	0.214443	3903	0.0443326
202	112072	4060	0.0362267	13044	0.120764
204	112072	14698	0.131148	6036	0.0619878
205	112072	65178	0.581573	949	0.0202371
206	112072	8611	0.0768345	9555	0.0923536
216	112072	3479	0.0310425	17427	0.16048
217	112072	59139	0.527688	882	0.0166626
233	112072	12194	0.108805	5933	0.0594025
234	112072	9485	0.0846331	9897	0.0964742
239	112072	61869	0.552047	845	0.0168317
240	112072	11223	0.100141	5919	0.0586917
244	112072	71764	0.640338	695	0.0172422
255	112072	4999	0.0446053	11963	0.111728
258	112072	12349	0.110188	8299	0.0832205
260	112072	6948	0.0619959	11329	0.107768
261	112072	16904	0.150832	5745	0.0603669
263	112072	34462	0.307499	3145	0.0405231
265	112072	10509	0.0937701	7495	0.0737966
267	112072	29338	0.261778	3787	0.0457732
268	112072	8082	0.0721144	9003	0.0865756
269	112072	6874	0.0613356	8500	0.0808
270	112072	3742	0.0333892	14321	0.132198
273	112072	73924	0.659612	286	0.00749712
280	112072	22693	0.202486	4077	0.0456147
281	112072	20278	0.180937	4322	0.0470837
284	112072	10204	0.0910486	7925	0.0777968
285	112072	5035	0.0449265	12652	0.118202
292	112072	14590	0.130184	4303	0.0441415
293	112072	4628	0.0412949	12438	0.115763
294	112072	16186	0.144425	6177	0.0644202
295	112072	8665	0.0773164	8817	0.085265
296	112072	8749	0.0780659	12144	0.117534
297	112072	58540	0.522343	1107	0.0206792
298	112072	10247	0.0914323	6994	0.0686865
299	112072	5630	0.0502356	8151	0.0765769
302	112072	37829	0.337542	2184	0.0294169
303	112072	58224	0.519523	1529	0.0283947
304	112072	32298	0.28819	3585	0.0449395
306	112072	5119	0.045676	9661	0.0903294
307	112072	85249	0.760663	3732	0.139134
311	112072	4969	0.0443376	14811	0.138287
313	112072	7243	0.0646281	9165	0.0874281
314	112072	6747	0.0602024	9776	0.0928175
319	112072	13521	0.120646	7249	0.0735558
320	112072	8525	0.0760672	9180	0.0886554
321	112072	4957	0.0442305	11275	0.105261
323	112072	51209	0.456929	1603	0.0263378
326	112072	40469	0.361098	2692	0.0375962
327	112072	5325	0.0475141	12222	0.114495
330	112072	4562	0.040706	11294	0.105051
331	112072	14953	0.133423	6478	0.0667017
333	112072	7272	0.0648869	10122	0.096584
350	112072	4948	0.0441502	11179	0.104356
353	112072	4822	0.0430259	13325	0.124242
354	112072	3216	0.0286958	14228	0.130705
355	112072	5899	0.0526358	9367	0.0882239
361	112072	5385	0.0480495	12219	0.114531
364	112072	5531	0.0493522	11684	0.109667
370	112072	9564	0.085338	6986	0.0681508
372	112072	10478	0.0934935	9044	0.089021
374	112072	10268	0.0916197	9312	0.0914699
375	112072	10235	0.0913252	8235	0.0808645
376	112072	9401	0.0838836	6522	0.0635233
378	112072	2267	0.0202281	22024	0.200574
379	112072	10338	0.0922443	6306	0.0619852
380	112072	4390	0.0391712	11669	0.108365
381	112072	3174	0.0283211	13277	0.121921
382	112072	11348	0.101256	8590	0.0852826
383	112072	4779	0.0426422	12990	0.12107
384	112072	7087	0.0632361	7497	0.0714102
385	112072	13125	0.117112	8012	0.0809726
386	112072	6378	0.0569098	11766	0.111321
387	112072	5966	0.0532336	10689	0.100739
388	112072	9532	0.0850525	8209	0.0800566
389	112072	4896	0.0436862	12382	0.11553
391	112072	8064	0.0719537	7335	0.0705234
393	112072	8496	0.0758084	7869	0.0759732
395	112072	7004	0.0624955	10354	0.0985457
399	112072	10242	0.0913877	5544	0.0544437
400	112072	9975	0.0890053	7961	0.0779749
402	112072	7708	0.0687772	7816	0.0748917
403	112072	6870	0.0612999	7371	0.0700652
407	112072	10523	0.093895	5670	0.0558351
410	112072	10202	0.0910308	7433	0.0729655
411	112072	6617	0.0590424	9298	0.0881703
413	112072	10453	0.0932704	4661	0.0458674
414	112072	13301	0.118683	4064	0.0411457
416	112072	6351	0.0566689	7858	0.0743277
418	112072	14668	0.13088	3977	0.0408299
420	112072	11915	0.106316	4794	0.0478649
422	112072	9293	0.0829199	5223	0.0508178
425	112072	4532	0.0404383	12200	0.113446
427	112072	9937	0.0886662	5263	0.0515298
428	112072	10632	0.0948676	4886	0.0481664
430	112072	9220	0.0822685	6016	0.0584918
438	112072	13078	0.116693	4308	0.0435178
439	112072	6914	0.0616925	9092	0.0864604
440	112072	6646	0.0593012	11563	0.109679
441	112072	41156	0.367228	2519	0.0355209
442	112072	7741	0.0690717	8249	0.0790657
443	112072	8505	0.0758887	7682	0.0741742
445	112072	72630	0.648066	724	0.0183561
446	112072	9520	0.0849454	6077	0.0592577
448	112072	9543	0.0851506	4893	0.0477231
449	112072	10736	0.0957956	5139	0.0507125
453	112072	13182	0.117621	4043	0.0408838
454	112072	10041	0.0895942	5469	0.0536014
455	112072	17209	0.153553	5475	0.0577148
456	112072	16965	0.151376	4061	0.0426993
457	112072	85816	0.765722	112	0.00426569
458	112072	10442	0.0931722	4865	0.0478697
461	112072	8792	0.0784496	6088	0.0589466
463	112072	7723	0.0689111	7357	0.0705038
465	112072	38825	0.346429	1803	0.0246153
467	112072	9242	0.0824648	5474	0.0532335
468	112072	5621	0.0501553	10787	0.101333
469	112072	5787	0.0516364	8204	0.0771887
470	112072	5600	0.0499679	13485	0.126653
480	112072	8154	0.0727568	9245	0.0889644
481	112072	9849	0.087881	5816	0.0568952
482	112072	7034	0.0627632	8795	0.0837316
485	112072	6591	0.0588104	7669	0.072705
487	112072	9015	0.0804394	5914	0.0573857
488	112072	4124	0.0367978	15055	0.139465
489	112072	11775	0.105066	6021	0.0600317
490	112072	11388	0.101613	5141	0.0510607
491	112072	5777	0.0515472	11810	0.111106
492	112072	7646	0.068224	8592	0.0822784
493	112072	10643	0.0949657	5785	0.057035
499	112072	7012	0.0625669	8881	0.0845326
500	112072	6744	0.0601756	7303	0.0693358
502	112072	11792	0.105218	5538	0.0552254
503	112072	24565	0.219189	3657	0.0417909
504	112072	12856	0.114712	5092	0.0513224
505	112072	7578	0.0676172	7155	0.0684728
506	112072	78348	0.699086	255	0.00756138
507	112072	33368	0.297737	3331	0.0423
508	112072	15884	0.14173	5126	0.0532915
509	112072	5673	0.0506192	9732	0.091467
510	112072	16659	0.148646	4384	0.0459476
512	112072	3655	0.032613	20432	0.188458
513	112072	75709	0.675539	504	0.0138602
514	112072	19121	0.170614	3066	0.0329851
515	112072	4749	0.0423745	11568	0.107787
516	112072	7301	0.0651456	8861	0.0845749
517	112072	12258	0.109376	5036	0.0504538
518	112072	54816	0.489114	1164	0.0203297
519	112072	12002	0.107092	5504	0.0550015
520	112072	5890	0.0525555	11390	0.107269
521	112072	8034	0.0716861	7692	0.0739345
523	112072	17434	0.155561	3928	0.0415055
527	112072	6961	0.0621119	8257	0.0785551
540	112072	24212	0.21604	2829	0.032199
541	112072	23428	0.209044	3550	0.0400478
542	112072	48597	0.433623	819	0.0129027
543	112072	11715	0.104531	5532	0.0551232
544	112072	34201	0.30517	3050	0.0391673
545	112072	43324	0.386573	2408	0.0350265
N10	112072	12263	0.109421	4248	0.0425613
N8	112072	16796	0.149868	5165	0.0542109
N9	112072	29163	0.260217	3899	0.0470275
Average	112072	15303	0.136547	8042.53	0.0788511
