# Supplementary material for: Population structure analysis to explore genetic diversity and geographical distribution characteristics of cultivated-type tea plant in Guizhou Plateau
Source: BMC Plant Biol. 2022 Jan 27;22:55. doi: 10.1186/s12870-022-03438-7 (PMC8793275; doi:10.1186/s12870-022-03438-7)
Supplement: Supplementary file 7 — Additional file 7. Genotyping of 112,072 SNPs based on GBS in 125 cultivated-type tea accessions. [file 12870_2022_3438_MOESM7_ESM.txt]

125 112072

sN9    CATGACGGTGCGCCGGGAGGCCCCNNNTTGACGGCCCGNNNTCCCAGACCCCACTNCCGTGCCCGCCCCGCAGTNCTCCNGGNTCCTNNNTCATCCNNNGGGNNCGCGGGAATNNNNCCNNNNAGCGGGTTTACCTCNAAACGANGTTNNAGMGTGCTTGGCCGTCGNGGNNNNNNNNNTAGNCCGMTTYCGACNGAAYACGTCTTGGCCCGCCACNRYNCACGGCCCCACCNNTAAGGTGCGTTANNGNGNCCCGNGGGNCGCGGNATCYTTCGYCGAGTYNGCACTGCCCCCTNNNNNNNNNNCCNNNNNTTNCAAGTTTCACTTGCGCGGCCCGNRCYCAGCGCCTCGCCANCCTCTCGNNNGCNGCNNNCGCGCCGCAGTGCNNNNNNNNNNNNNNNNGTGACGCCCNCGNTCCCCGGGCARCACAGNNCACAGGTGCGCATCAGTCRNNGCGCNNGGGTGGATGTCCCNNNNNNNNNTGGAGTANNNNNGGCACCGCNNNNNNGNNNTCGGGCGCCGAANNNNTCCGCATTGCGNCACGGGGAWGAGAGCCNGNGCCTGGCGGNNRNGCNNAGMGCTNNCTTTCGAGTGNATNNNNNNNNGANNNNTTAAGCTTGCAGCTGNCCAGNNNNNNNNATCTTNAACTGATAGCNNNNGGGGRNGCATGACACGGGNGNGRCCAGCNNNNNCANNNNNNCNNNNNNNNNNNNNGGCCGTNNNNNNNNCCCCGSCGAGCGACAGCCNTGTNCTGAACGTCNNNNCCTCGNGGGANNNNNNNTAGCAAACCTTGTCNNNNNNGGANNNNAGNGNACTCCCCCCGCCCGGTNNGNTCCGCGGTNNGGCCGGGGGAATCCAAAGAAACATTGTGNNNNNNGNNCGAGGGGGCGNNNNNNNNNNNNNATNNNNCACCTGNNGATATTNNGATCGAGNNAACCCNGTGTNCCNGANNNNNNNNNCANNNNNNNNNNCANACGGCGCCCNTCGCCCGGNCNGACCAGGACTGGGGNNNGCAGGGGGGGTGGATGTCGTGGCCCCCGNNNNNGATCCGCCGCAGATCCATCTGGARYRYYRANNNGATCTCNATGTTGCATACTCNGCGACCCGNNGNCTAGCNCCGAGTGCTTTTCCATGTTGCCCNGGTTTRWGGATCNCTACCCCCGGGCCGGGACNNNNCNNGTNTNTCTTGGTGGGATCCGCNNNGCAGTNNGCGNNGACTGTCNNACGCCCAGCCCNNCCTNNGTGCATCGATCTCGACGTAACACTCGAGTACCTTATCTCCCNCTYTTATCAGTCTCCGTCGGMNNNNNCGTNNNCGGACNCTCGGGNNGCANGCTGTGGAGCYACCGNCTTTGCGGAACNNNNNNGNTCYNCGCANATCCACTCGCTGACCCNGCTATCNGGGCGACNNNNNCCCNTTCCACTRACGGCGCCTTAGTCTGACGNNNNNNNNNGATANTTTAATCNCACTGGCWCGCTTCRGCGGNGATWMRYYCTGCTCGCCWYYRGCGGCGGACCNNCTTCNNNNGTGGNNGCCNNGCGAGCGGNNTACGTATCTYAYTMWNNNNNNNNNNNGGGYCGCCGGCCTCGCGGCGCGCYNNNNTGGGGGGANTNCCAATCTCANNNNNNNNNATCGCGGTGTTCATTYYATTGAGANTATACTAACCTCTCMKTGGCCYCCTNNNNNNNNNGTNNNCCGGCGCGGTATGTCGCCGTGATCCCNCGGAGANNNNNACCCCCCACCTGTGTCCGGACATCGCGCCTAAACAAACGCACTAGAGTCANCCCGACCTAANNCNAACGTGTCATGCGGGCTCGCACGGGNTGNCCCCNNCGGCGACGACTCATTACCTTATACNCGNCNNNNNGGGACCGGGTNRYAGCGNNNCGGCTCGGTAGAGTGGTCNCCTACCCCYYGTNNNNNNNGNNNNNNGTCACAATGNNNTTACCTCCCGAATGTGTANNNNNNNNGGNGCGGTGNGTTTCTCNNNNNNNNNNNNNNNNNNNNNNNNTATGAGCTCCTACTGGNNCCAYAGAACGGNANNNNCGCAGTTCGTTTNGCTNNCAGCGNCCCCAGACGGGGAGGANCGTGTCGGCGTGTTCTCTCCCCCTGCTCRATNCNNCCCCGGGNNNNNTTACTTTTCCNGTTTGAGGNNNNGNNNNNTTAACCGGGTCTCACTAAAANNNNNNNNAACCTANNCGCAGTCNNNNTTCAGCRCAGGCTATTTCGCCTAACCGGTGATGNNCGCSYCACCTRAKTRMNNNCNNACTTCGACGACGCCCGCTTTCNNGGCCYKCGCCAGTACCNNNNNNCCCAGNNTGCGCCCGCTATTCCCGAGGTTCTGCCNNGTGGCATGGGNNNNGGGCCNNGTGTCGAANTGCCGTTCTGCCNNTCGCACATGCNNNCGNNNNNNNNNNNNNNNNNNNNNNNNNNNNNNNNNNNNNNNNNNNNNNNCGGNNNNAGNGAGAGGCNACGCGGGCNCNNCGTTGCNNCCTGTTAAACCCANNNNNNNAGTCYYTCCTGGTCACGNNNNNNNNCCANNNGANNACACAWGCANNNGGTTAGYACCACCCTCGCGTCGTAGCATTGATCAGGCGGGGGGCASATGCGCTCCCGNNTGTCCNNCGNNNNNNGGNCGCGTCACCAGCANGGATNNNNCTNGAGTTAACATCGACGNNTCCGNCGCANCGCCNCCAATRYRGNNGCANNNGCCAAGNCNTTATTATCAGCGGGGCCCCTGCGGCGGCGCGGNNNNNNNNNNTGYARYKGGTCGCGGGNNNNNNCAGTTNTACAGCGAGCGTGGGGNNNNCCNNNNNNNNNNNNNNNACCGCACGTGNNGNNNNNNCGCGTCNNNNCCNNNNNNNNGCGNCWCCNAGNNNNNNNGAGACGGNNNNNNNNNNNNNTNNNNNNNNNNCCAATACCCCATCGGGGTNNNNTGCATCCCTGCGCNNNNNNNNNTAGTNNNCANNTTCTGCCCATACACGGTANCATCCNNNNNNNNTNCATGCGCCCCAGNNNNNGANNNGTTNGTGTTCCGGCCGATTAACGCGGNNNNNNNACTGCTCCGGNGNNNNNTGCCCANCGCGAAGGCCAGKGACCYYKRAGCAGGGCTCGAAGSTCYGAGAGTCGGTATGTGGGGGAAACGGGATAAAAAGACGGGGCGACGGGCCGGGAANNNNNNNNNAACGGCGGTGGTYYRGKATMNGTNNNNNNNNNNNNNNNNNNNNNNNNNNNNGTCACAAGCGANGCNNNNNNGTGGANNNNNCCTAGNNNGCCNNGTGTACCGTACGTACNNNNNNNNNNNNNNNNNNNNCGAATTGACAAAGCCCNGGTAGCAGANNNNNNNNNTTCACTCTGCGAAGAGCCAACNGGCCCGCCYRGACANNNAAGNTAGNNACCCCACGGCGGCATCGGTNNTCCCGACCCARGYGGCCTYTGCYCRGNTCGACANNNGACTTCACCGTMMCTTGCAGTTGCYCAGNNGCTGNGTCGGGNNNNNGGCTACTNGGGGGCTGCATCAGCCATCGNGGTCAAARGAGAATCCACGCNNNNTNNNNNNNNNNCGCCTANTGACGTGGAATNCNNRCCGGCTCTNNNACTCAGNAAACGCACCGCGTANNNNNNGGCCNCAAGTCTGACNNTAGCAGGATCAGRWRRCGCAGCNNCCCTCCGGCCTAGAGNNAGACATCGGCNNCTTGACGCTCTGTCNNNNNNCCTCTAGTTRGGTACGAAGCTCNNTTNNNNTGCTAAGCGTGGGAAGCTGTGTTAGTACNNNTTCAATGAGCGNCGTNCTGTTGGCNNNNNNNNNNNNNNNNNNNNNYCSTCGCCCCGTCACATCCTGTGGGTRGGGNNCCATTGGCAGCTTGGTANTGNNCTCCGCCGCCNARATAACGCCGTGCCGTGGACCGACGAGACGTTGCGGATCCGAGTAGTCCTACYATTCGGCTCAACATGTTATACCTCCGGCGTAACCGNGGACNNGNNNNACTCGGGGNNCGNTTTGCCNNNNNNNGAAGTGAATAAGTACTNNNNTCGNGNAAANTCGYSTAAAAGGNNNNNTTGTNCCNACYGYNNNNNAAAGTGGGNAGANNNNNCTNNCATNTATCATAGTGGACACTCCGTCAACCGATTTTGCCCCNNNNNNNNCGGATCACGTCACACGCYCCGACGCTGCCNCGCGAGNNNNNNNNNNNCNNNNNNNNCGCCCGCCAATNNNNNNCCCGTCACCTCCCCTNNNATGGNTGCCGAGTGGCAGGAAACCCCCCGRGTCCACTCATCKYRGTGCCNNTCATTNNTCGCNNNNNNNGATCGCNNNNNNNNNGCATGNGGAGTNGATATTGGGCCGNCACGCGTAACNCCAGATGATAGCGGGACTNGCTCGCAGTGAYNNNNNCAGCTGAGCANNNNNNCNNNNNTCTCGTGNTGTCNNNNNANNNNATTNCGGCCTTGCGGNNGCTAGCCYYCNNNNNCACTCNCNCCCCNNAGGCNNTGCCNNCAATCAGCGGTGCTGTTTGCCAACTCTNNNTNGTAATCGTGACGNCNNNNNNNNNNNTCACCGCNNNNCGGCGNNNGANANNNGCCNAGCNNNNNCGTATATNNNNCTGCTACATACATTTACGNATACTTNGSGCCGTTNCCCTGGATCAAGNCNNACTGATGCGNNNNNNNATATTGNNGNNNNNNNNTTGCCCCTGNNNNNNNNNCTAACTGATTGCCNNNNNNNNNNNNNNAACGAGACAATGAGYKNNNNNTAGACCCGAGACACTTGYGAMCACNCCCAGTNNGGCCCCTACCGNNNGCNGCCCGGGMYNCNTGGCNCGNNNNNTCCCGCCNATCAAGGCNNNNAGRAGSCNNNNNCCCNNCCGAGGCCGTCTATACAGCCNGGCACCCCCTAGGGATNTTTGTANNNNCCGTNACNNWYGNCGANNNNATCGTCCGTGCTGNAGCGACCCCGTAGTCGGCCGACNNNNNNGGCCGWMGGGAATATNTCGACCTGARYRWYYRMYYCCGYNNNNNNNNNNNCCCCACGTACATNACCGTGCCTTTCCTGTGCCATCCTAGGGGTCCGGCGCATGGTTCTTGGGNNATGANNRMGAATNCNCCNTAGNCCCTRRGGCGRTCGTYCTGAGYAGGNCCTANNTTATGAGGAGCNNNGTGNNNCATCCCGACGTTTTCGGAGCCCGGGGCCCRCGACCGGGNNCGGCGTGCTATGACATCGNNNNNNNNNNNNNNNCTNAGTCTTGCGCGGTANNNGGGAGNNNNNTTGTATACCGACGTACGNNNGCGGTGTGCCCGGGCNNCGAAGAGCTCGNTTNNNNNNNNGGGGGACANNTANNATGGGTGGCTTCRYRYRCGANNNNATGNACATTNNNCCGCGGYRSGYCTTTCTCGNNNNCGGACATCACGGCNGNNRYYRTNNNNNNNTATCCTGCGAAGGGGGTATTCGCAGTTCCTTCCTGGCGGTTGTGCGCNNNNNNNNNNNNNNNNAGGGTGATGTNNNTCTTNNNGNACCCGGCAGYKNNNNNNTCCGGGAYCNGNTTACNNGGCCAGCTATGCCTAANNGCGCGACCCGTGTGRCGTCGTGCNNNNNNNNNTGNGCACTCGNAACTACANCAGCNGNNNNNRMANNNNNGAGNNNNNNCGTGTTTTTTCTCACGACNNNNNNGGCAGAAGCNTGGTGCTTCNTCCTTCAAANNCCTCCCCATACAACCCATCAGTAANNNTCGTTGNAAGAGCCTCCCAACNNNNGGGCNYGTRAYGGGTNNNNNNNNNNNNCCTCTATGACGCAGGCTCTAANNNNNCGGGCGGNNNNNNTCTGTGCCCGGTCGNNNNANNNTAANNTAAGCGTTAGACCGGCTTAGNTACNACAGNCNNNNNGTCACCATGTGCGGAGAGACGNNNNNNTAAANCTNNCACACNNGCNNNNCGGCCANNTGGGTTNNCNNNNNNNGGNNGATAAGCGCCGCGGGCAGGGCGNGNNNNNNNNGCGTTGGTTTNNNNCGGGTTGGGACCTCCCNNNCCCTATNNNNCCGCATAGGTGCCGCANTCGATTGTGNGNNNCCTANCCANNNNNYAYRACCCGNGNTTCGGCNNNNNNNNNNNYATTCCGCGTGGAGATCNNNNTAGAGCNNNNNNNNGCGTTGCGGGCNNNNNNNNNNNNNNATTTTTGCGCACCGTTGGGAAGCCTTCCTNNNTAGTCTRTGYRMCCGNATNTNNNNTNCNNGGGGKGGGNAGNGGGCGTGCGTNTCCGCTNTCGCACAAAGCCGGGGATCNGNGCTACACGCRCTATTANACAACGCCNACGCNCGGGTANNGCCTNNTGACCYGGATGGCTGAGACATGCCATCCAGCNNNCGCCAACAACTAGGGCTANCGASNTCTCACGYKTRWNCCTCNGAGCGTGTCGCCCAAGGGCCGGTCATACGCCGGNTNTCACTAGNNNNNNNNNNNCCCAGCTCGANNNNNNCCGKGTGTCTCCCCACCACNNGGGNATATTAGCCGCGGTNNCTCTGNCTTTCTNGCTNNNNNGTNNNNNACNNNNACGGAGCGGRYANNAGAANNNNNNNNNNNNGATGGCTGTCCGNTNCNCTACGGGGCCCGGCGGNNCCCCATCTCAAACTCNNNNNNNNTCGNNNNNNNNCNNANNNNNNNNNTNNNNNNNNCGCNNCANTTAAGCGGATCAACTGCTCCCGCGGGACTAKAACGCTCTGTGGARCTGTACAAACAGRGCCAACTGATGCANNCACCCTNNNNTAAGCATTGAACCYCGTNNCCCCTTGCGGATCCNNCTTGCGGATGCGCATRYYYTRGGGGGCAGCCAGACGGACAACGGCCGGATCGACCTCYNGTCCCCGGTGGAACTCATTCANNCGCNNNNNACNNNNTGRRCCCTCTGCTGCTGACCGGGNNNNNGACGCCCACNCGCAGGNCANCCGNCCTGGGGTATTTCCATGGAANGTGNNNNNNNTCGRTACNGCGCGAARANNNNNNNNNNNRAYRRCCCCTGGGCTGGGAGGTGAGTAANGGNNNNGAGGNGNGGCGGCNNNNNRNNNNNNNAACNNNNNNNACGTNYTTCGGNNNNNNNNCTGGTTRGGTGGCNNNNNNNNNNNNKGGAGANNNNNNNNYARCNGTGCCACTCTATCCGNNNNNNNNNNNSYGTATAGGAATGNNNNNNGACTCGAGGGMGTGGCGCTNNNRCATTNNNNTCCTCGTGTCCCYCARCCCTGTGGGGCGCAGATCCNNGNNTCGTGTCCGAGTGTCTTGNNANNCAANNNCAAACTCGNNNAGCCNNNTCAGCAGTNGGTGNNNTNNNNNNNNNNNNNNNNCTTNCGGTGTGTNGCGTCACCCAGNNNNTANCGCTTGGATNNNNTGTACCCCCTCACNNGTAGNNNNNRNNACNNNGAGCGTACCCGGATGGATTATAGGCGGCTTGCGTAGTCNTGGCGCGNNNNNNNNNACGGCCACGGTNNNNNNNNNTTGCTTCCAGCATCCCCTGGCCNNAACGGAGGGCNNNNNNNNNNNNNACCNNNNNTCANCCCGNCTNNNNGCCCGCNNGANNNNNNGTCGTCNCCCACCTNNNGCGGGACTCGGCGCTGCNNGAGCGCACNNNNNNNACNNNNNNCTNCAGGTAGGGCAAGGCAYAAGWTNNNNGANNNNNNGCGGGGCCCCWAAAATTNCAGCGTCAGCGGCNTTAGACAGCGGATACCCTGGGNNNNGCCGTATTACTTCCTTCGCGNNNNNNNNNNAGGGNNNGCAGGCCGTAAAGTGTNNNNGNTNNNNNNNNNNNNCTGTCGCCMYGGCCACAGGNGRTCGNNAGANNNNNNNTNNNNGCGCCTCGNNNGGTGCNNNTCCCCACCCGGGCCGGTCTCCGGCNCCGCCGNNATCNNNNNCCCGNNNNNNNCTGGCRCNNNNNNNGCCCACGCNAGGNNNNNNNNGGGGNNNNNNTCNCTGTTGCCGTAANNNCCCTCGCGGGGGCTCCGCGAGGTGTCWRYCGCGGAGTCCCCCAGGGGGGGGTATAGGGGCCGTGTTTGCGGTAGCNCTTGCACGACCGGTGTCGCTGNNNNNNNCCNNNNNNNNCCTCGTACTAGAGNNNYYNNNNANNNNNNTCGCTGNNAACATNGCGCNNNTGTCTAAGCTATCACGCNTCNNNNAGANNTAACCCCCGCCNNNGACCCYCYARRCNCCNNNNNNNNNGCATCGTGCCATAGGCAGTCNTCAGCGGGCAGNNNTATANNNNGNGACCNNGACNCNATNNNTGTGGCNGGNNAGNNNNCCATAGCGNCRNNNNNNNNNTTTATTGACGCATAAGGTGYCTCGGGGGCAGAGGAAGATGRGCTGCCCCAGGCAGTACTGACAGGCATGTAGCGGNNNNCAAGGTGCCNNCNNNNGGNNNNNCATGACGGAGNTAACCGATGGANNNNNNAGCGACGCGGCGCNNNNNTGTCCCGCCNNNNNGGAACGNAACCGTNNAACTTAANNNNNNTGCGYRYCCTATNGTTTNGTGTNNCCCGCCNCGGNNNNNCATGGTCAGGGGANNGACATCCCCTCGCCCNNGGGGGCANNNNCAGCCCTGGGMGCWYCGGTGAAAGAATACCAAGTCCTCCAGGCCTTCGGGTCCCGGGNAGTCACACGANNANCGCNNNNGNCNGGAGCCTGAACCANGGCCTTGCNNNNNCCTCGCGGTGCCACNGTNNNCACTGAANNACACTNNNNNNGNGGGCGCGNGCTAAGGGCTATAATCNNNNNNNNNGGTTAAGCCAAGTTCTACGTNNNGTARYYAGGAAAATATAGCCCCNGNGNNNCNCCCCCCTGGNNNNNGGCCNGCATCTGGTNNNNNNNNNNNCGGCGCGGGGCCACGCGCAGGGCGGGATGAANCAGNNNNNNNACCGCATCNNNNNATCCCANTTAACAAGGACCGGCCGCTNNNNNNGTAGTGCTCAGGCGCGGAGTCTGGCGTGCACAGATCRCGACCNCCTNCANAGAGTGAAAGTCAACGNNNNNCACCCTTGNGCGGTACCTGCANCGGCTCCTCNNCGCCCTGCCCTGGAGRTRRGCNNGAGNNNNNGGACGNNNNNCGYSACGCGGGTGCCCTCGCNGAACCCGTGCATGCGCCCCGTCGNNCCNCNGAGGTCCCACCNGNNCGNNNNYYYRKYMRTAGNNNNCCCNCAGCCGGACCAATTCGATGAGNGTCNNNNTCTACATGGAGGGGGCNACGNCGTAAGGGCTGTCCCGGCGGCGAGGACTTCTGATCCACATNNNNNNTGCGNCCANNNCRTYCRANNNCAGACRNCGNNNNNTNGTNTTTNNCNAGGNCTGTAGCCCTGCGTACANCGACCAGGGAGAGGRNGCNNNCGNNNNGGTTAAGACGCCACTTWYGNNNNYNNNNNGATCAATGGCTGCTGCTACTCCTATACCACGCGACCRRARCATATAAACCRGNNNNNNNCAACGGNNNCGGCTCGTNNNNNNNNNNNCGGCAGACACCACGGTTNNNNNNNCAGCGGACNNTTGNNNNNKAGCGCCGTCGGGTGTNNNCGGCACTNCNNTCGNNNGGNTACGTNTYGGCMRYCATCGACGGTNNNNCTAGGCCACTGNNNNNCGTGAGGNNNNNNNGRWTTGGCGGTCGTTGTCGNNNNNNNNNNCCTAAGTGCGCNNANCWKKATGNNNGTAGGCCNNNNCNNCGTCGAGATTGCNNNNCYYCGCCCTCCGNCCTACTACGNGCGCCTCTGATTATAGGCAACANNRACRGMYRGGTWNNNNGACGTCNNCCCNGCCCGCCNNNNCCCACAGNNNNTCACAGTGNNNNNNGGTATNNNGNNNNGGTATAGNNNNNNCGCCGAGCAGCNAGTANNNNNTCCGTGGAGATTTTCGGCANNCCNNNNNGCTCTATGTNNNGATCNCNGCTCGGGCGCNNCCTCCGCAATTNNGGNNACCGGANNNCGTSCMATNGCGGCGNNNNNNNNNNNNNNCAACCGGGTCNGTCAGTGCCCGYYGTNNNNCCGGGGCGGCGGGCANTGNNNCCTGTGCCAGTCAGTGGRCGMCNNGNNNNNNNNGATTYGGCCGTNNNNNNTAANCAGGGCCGCNTGGNATCNCCCCTTGATTTCCCCNNNGGCAACGCGCGTYNNNNNNCNNCTGTCTGCTCGWACRACCGGCGYKTCATATAATNNNNNNNCGGGAGNNNNNCCTNNAGCAGCGGGATTCYWNNGTCGCNCNNCCCGCCCGGCNNNNNNNNGTCGGATYGTCCCTTTCCCTTTGCCAATCGCAANNNNNCYSGGCCGCTGTCTGCTCNNTCCNNTGNGGATGAAACCAAGNAGTGCCGCACGTNGACTTNNCTCACGGACNNNCNCNNNNNCNACNGTTNTCGGTWGNTNNNNNCCCGNNNNCNAAAGCGAANCTCCTTGGCCCCNNNNTCCGNCGGNNNNCGCGGAGGNCNNATNCTGACNNAAANNNNNNNCGNCTCGATGNTCGGCGTAACCAGAATAGGGTGATAGGTNTGACCNGTGCTCCTGACGGCGGTCACGNCCGGGGCGGNNACCAANTGGGCAGYGCCAGCCGTGATCATGCCTGNACAGGNAGCGNACGAGGNNNANNNNNNRYYGTNCGTACCCCGGATTCGTCGGTGCCKATNNNNNNNNNNNNGACCCNRRNTTTTCTGTCNNCCCGCGCCTTYTACGCTTGCYCRNNCGATGGACCAAATCGCGTCTCCNNCCTNNNNNGANNTNCNATGAGTCGCCCAGYNNNGAGYAATNNGNNNNNNNNNNNNNGATAGCCTAAACGATTCNNNNCCCTTCNTCKYTARGAGTGNAGTAATCTCCAANNGGACCCGGGCNNNGGCTCTTMAATNNGNGCGGNNNNGGGNNNGCTCAGGTGANGCCNNTGTCCGCRGCWCTCCTTGTCGGTCTGNNNAGCACAYYYNNTNNTCNNCGATCCTGNNCGGAGGCATGGYGTYRYRYCAGRGGTNNTGANCGNNNNNNNNNNAACGACAGTNGACAGCCTCACTAGCTGCGGTGGCGNNNNCTNCTNNNGGGGANNNTTCCCGCGAGTTGCGGGGGCANNNNGRCGTTACTGAAARCCCCGGCGGNNNNNNCGGTCGCGGTAAGGGGGGACTCCAGNGACNNNNNNNCCGCTGTTGCCGACTGGAGCGAATGTNNNGGGAGCCAGCCGANGGNNNNNNNNGCNANCCNGAGCTGNCACACATGCAGGGTGCNNACGCGACNNNGGGTNCGTCCGCCACGAGNNTGCTTCTTTCCGGGGCGCCGAGCGCGGGGCGNTGCCNNTCGTTATAACACGGCGGMGGTCCGTGTTGCATACCTCTCCGTAGGGTAGGGGTGCCAGRAARNCAGTTTAATGCCGNNTCCTCGGTAAGAGCCNCTGACTTTANNNAGGGAAYGCACTACGGGGNNNNNNAGCTCTTTCAATGGCNNNNTCGGGGTGGCAGWTGCCYCRGCCCGTTGCRGGGGNGNGNNNNNNNGNMRWTCTCGCCTCGCCANNNNNNNNNNAGGGGGNCGCCCCCGGACCGGTTTCCGGCCCTGCTGCAACCTCGTCGACACCCGGGCTGGACTCSCGCANTACNNNNNNNNNNNNNNCRGTCGGGGAGCGCNACGAAGAACAGTNNNNNNNNNNNTCNNCAANNTAGCGTACATGGCAGTTNNNNNNNNNNNNNNNCKTNAGACCATCAGTGNGTGAGCATGTCCTANTAGNNNNNNGCATACAAGGAAGACGNNGTNCNCCCTNGGCCGTAAACTGCCNNNNNNNNNNNACGANCGTTGACTAGCGGCGCNNYGCTGNNCTGGTCCNNNNNCACCGAGAGGNGCWRRMYGNNNNGACTACCCCGGCCCNNCTGATTTACNNNGCGACYYAAAAGCCGNNCNNNNNNCACGTNGNTATTCTACGNNNNNNNNNCTNGCGGGGCGKCGCMRSRATTTNNNCTAATCGCTCCAACTACGANNNATAATATCAGWACGGGANNNNNNNNNNNNNANNNNNNNTNATCANGNNNNCGCCRANNNTGGNTCGGCACNNNNNNTCCCNNACAACCGCTGCCGGCGGCTTCCCTGATAGTNNNNNNNNTACNNNNNNNNNNGTTTGTTGGAGGCCNGAATGCTWMRCANNNNNTGACGCCTCACTCTGCCGCCCACTAGGTGNTACCNGCTTGTCGCGAACGGCCAGNNCAGATACCTCCCCCGGCNYCGCGCGGAACTCCCCCCNNNNNNNNNGNNNNNNNGGCGGNCCNCGGCCNGGGAACGNNNTCANNNNNNNNNNNGACTTGGACTACGCCGNCGCNCNNNCCCGGTGNNNNNGRGGGGGGCGATNNNGCCACTATCGCCCGCNNACTCGCCCGCGCCCTNNNTCACGGCGGTGTGTGCACTCNNNTCATAATCCNNNGCCNNNGAGGGCGCCNNNNNNNCACCGCCNNNNCCCACCATCNNCANNGGTTCTCCACAGAGGAACTTTCCGNNNNNNAAGACCGTAGTCCNNNNNTCAGGGCCGCNCCNCTGNNTGCCGNNNGGCGGGNAAGNGTAANNNNNNNNNNNNNNNCGCATGRGCTTNCGCGTCGCCNNNGNNNNNNNNYRRYRCGTCAGNNNNNNNGCCAGTGGGGACTAAGTCGGNNNNNNGANNCGGCAAAAGGCGAAANGTCGGGWWKRMWWRRKRATAGCAGGCCNGTGNANNNNNNGGGTNGTGCCCNTGTCNTAGAGCGGGNNNGGGCTANNNNNNNNNCTACNNNNNNNNNNNNNNNNACAGTNNNCAAGACTTGGATANGACANNGCAGNCCGCGNNNNCGACGGGGCCGGCCTTCCGGTGTTTATGCCNTGCTACACCGATTTCTNNGCGGCCNNTCCACTTNNNNNNNCGGNTGTYGYKYRCGTCTANNNNNGGTCTGTGGGGCGATGCGNTNTNNNNNNNNNNNNNNNNTCGGGGCAGGACCCGGTCCGGTGCNTTTAAATCTAAANNNCCCGTGAGCGCGAACGTGGCGCAGGCGGTGGNNNNNNNNGACCGGACGGGCNNGCNNNNNNNGYYTTAACTCTTAGGNNNNNNTCAAGAANACCTAAGNGCCGCGNNNNNCTNTCATGNNTTAACNNTTATCACRNNNNAYTCGGCAWTAWCRGCNNNNNNNGCCNCGNGCAACCGGTCTCNTCCCNATCAGCNCNNNNTCACTCGAGCTACGCCYCYCCCCTCTTAACTCCGGGGGNNCGGNNACNAACCGCATCTGGACTANNNCCNTNNNNNCATTATCTCTGCGTANGNNGCTNNNNNTAGGGGCGNNNNGTCCNGCAGGGCNCCGCGGCTNNNNNNCGGNNACGAGCNYAATMTCCNNYYYYKGTCCCCTGCGTCAGCNNGGGTTTCCTCCGTGGGCGCGNNNNGCTGGCTCTGCCGATCGGCATCGGGAATCAGGCTTCAGGGACRYTWYGCGTTCGATACGCGTCATTGCTGGCCGGGCCTGCTGTTCTTCYCGGATTCGGATNNGACNTCGCGCATAACNNNNNGGATNTTTTATTGCCNCTCCCGCGCACAGCGCCANCCCGGCCANATCTARTANNNNANNNNNATCCRGGANNNTNNNNNNNNNNGTAGNNNNNNNNNNNCTCCAATGNGTGTTCACGACCAGTGATGGGCACTTANGGGACGCGGTGTGTTCTCTCACGCGANNNNAACCTTAGGCTTAAGCATCTNNNNNNTCCAAGCGCCCNNNNNNNNNNNNNNNTNRRAGACTNNACTNNNCTCCGGACCACGGGTCGGCANNNNNNAGTNNNNNNNNNNGGCGTCGRRKRKGGNNNNNNNCGGGCGATCCCCCGCCGGAAGGNNNNTANCCNNNNNNNNNNNTGNNGTACGANGCCNNNNNNNNNNGTGNNNNNNNNNGGCGACCNNNNCCAGNNCCTATAACNGCGAGTGNTCNCTGGGCCCAGTAGCCNNNNNACGTCGGCCNNNCANCCCTTTNNNNNYNNACAAANAGCCTGCNNNCGTAGNCACCCCNCGTCAGNNNNRRGRCRCNNGGNGGCGGGCCGCCGGNCGGGTNNNNNTTCTCNGGTTAACGNNNNNGAGTNCCGRAGTAAGGGGTTTNNNNNNACGCAGGAGYRYYNNNRCAACGAGGCACGCCCGTATCAAGTTCGCCTCTTGGGCRACGYWGGGGNNNNTAGAGCATCGGCGCTTGTTGGANNNNCGNNATCGACCTCCTAGCCATACATAACTTNATCNNNTNCCCGACGGGCCTGGAGNNNNNNNAGTGATCTGAAACATCNNNNNNCCGNNNCGGGTCCTCATCGTANNNNNNNGCTAGNGNNNNNNNNTTGGNNNNGTTTTTGAAGGCNNNNNNAGAACGGGTCNNNNNNNNNNNAGTAGNGCCGCATCCTCTTGTCGGGAACTNNNGCGTGCTTAGAGCCCTAGGCNCNTNTCGCRNGNCGGNCCTACAGGGTNNNNNNNNANNRCGYATGNNNGCNNCTCCCTGYGRTGGCGGGYCATTCCGGCNGGAGNNGNGCTCCGCGTGTTCCAGTTGAAYGATCGGGGTNAATGACGATGNNNTNTGGCCGGTCGCGGNCAGAGCGCGWCGAGAACTAGGTATATATCATGNGAANNNNNTGCTAGCTNTTRYNNNGGCGGACTAAAATCGGNNNNNNNTCNTTTCGTCGGGGATTCAGNNNNNNACAGTCNNNNNNAATGGAGANNNNNGGTGCNNNGAGCGGCCTGCGAGTTGCNNNNNGNNNNNNTATCNATNGCATCNNNNNNGCNNNNCGGCANNNTCCNNNCCGCCGGCGCCCTCAACCGTCTATTAGACNATNNNCNTGNGGACCCGCGGATTGGTCAGNNNTGATAAGAGCAATCGCGGYYCGGTATTNNNNTNCNCNNNNGATCAGYNNNNATGCGCTGTTCCTATCCACANNNNNNNGTGGCCGGCCGCCTGCNNGCTGGGANNNNYRCYYATCTCTTTGCGAYCANNNNASGAATATAAGCGTCGNNNCRRRYNNNCGNNTNGCGTGCTTTANGNANCCGCCCGTCGGGNNNNNGCGNANCGCNNCTTATGACYAYMRGGCTGCTGCCCNANTGCGNNNNCNGNNNNNNNGCGCGCGGTNTTAATANNNNGNGCGCCAANNNNNNTCNNCTTCCCCNNNGGGTTCAATGGAANNNNNNNNNTCTNNGATGGCNNNNGTTTGCCAGAANNNNNNCAGGCGCGCCAAGCAACCACNNNNNNNNNNNACGGCNCGGCNNCCGCTNNNNNAAATNACGCGGGGCCTCTNTNNNNNNRGYWNNNNNTCCNNNANNNGATGGTTTGTAGTAANCNNNNAKRRAGACCGGGCGGATAYCCGCCTCGAGGTTCNNNNNNNGCGGATNNNNNNNNNNNNNNNNNNNNNNGAACAAGTTNNNNGGCCGNNCNNNNNNNNNNNGGCRCGNCGGNCNNNGGCCCACANCATGGGCNGCCNCAAAACNNNNNNCNNNNNNGGGCGCAGCGTCGAATGGGANNNNNNNNNCGNNNGGNATCNCGAACNNNNNNNCGTCNNNNNGTCKRYCRRNNNNCCTCACTACCGCCNGNGGNCGAACAGGNNNNCGCCNNNNNNCTNTNNNNNNATNGGNNNNTGGANCTNNGCACYACTCMGWTSNANCRCTCGTGGTAAGCCTNCCGGATCTGCATGCGGGCCGNCAGTCGTGNCGCTGGGTTCTCNNNNCCNCGGCACGCGGRCRCYGGGAGGCRACRCTGTGAGGGTTGGNNNNCCRYGCGRYGCYRNNNNGCCCCACNNNGTCTAGCTNNGTTCGNNNNNNNNNNNNNNNNNNNNNNNCATGCTNNNAGNNSKRCTGGGGTATGTTATGCATCCCGGACTGACNNNNNNNNNNNAGCNCANNNGTTCGNCTARRCACACNATGNCTTCCGNCAGCAGATCGCCGTNATNNNNNNNCTGCCGNNNNCACCGCGGCAGACNNGTTCGGCNGAGTTCAACCTTTTTTNCGCCCACACGCRTAGTCNNTNNNNNNNGCNAGANNNTAGCANGATTTCCNACCGCCGCCCTGNNCCTTCTTCAGNNGAGGGACGATGCGGNNNTCGTGGGGGGCNCGGGGGNCGAGCGAATGTAAAGTCCAYATAAATGNTTTNNNGAGCNTGACATANNNNNNNNNNNCGCNNNNNNNGTGAAAAAGNNNNGGGGNNNCANTTNNTACCAGCTNNATTCTTAGCGCTGGACGCNNNGTGTGGCAACTGCGGACGGGTGGACANNNNNNNCGTTGGNNNNCAGCGGTKCRCYGCGGCTCGTGNNGRATNGNGCRCCTTNTTACNNCCGGGGTCGTTGGAATGCGCCTTAACCGACNNNNNNNNNNNNNNNCTACGGAAGGYYRWNTGCNCGTATACAGGGCNTNNNNNNNCGGTCGACTGGCGTATGTCGCACCCNAGACTCTGGGTCTTTCCCGGCCNNAAGNCCGAGGATACGGGCGTNNNNTGNTACCNCATNTCNNNNNTCGTTGRCATCGAACGCGGGGGANNNGCGTCTCTGCGATCGCAAGCGGRCYAYMGTTCATATTGGGAGTGNNNTGTACGRKYNNNNNNNNNNNCGGAAACTNCYCTRCANNNCGTAACCGCCTGCGTTGGTCTATATTCCAGAYTCATGCYYCWRRRRTCTTTTGTTCTNNNGGGACYGRACCGNGTTCAAGGTGAATCCTTNGATGGACCAGGNCGGAGGCCTGGGCCATCGGACAAGGCTCACACACCGCATTGAAGGNNNNNNCYGACNAGNTGCTCCGCCGTGGCGTGCCTGGTGCAGCCCAAAGGCNNNNGNTTACACCNCCGGGTGTGGNNNGGGCGGAAAGGTCGACRGGGTTAGGCGTACCGCCGNNGAGCGCGTGCGTACGCTACGNNYCGTANTNGANGAANNAGGTGCAATNNNNNNGTTAGTGGCACGGACAACCANGGGCGGCGTCNNCCRRKYGCGACGTCATNNRGACRRRRASTCCCACAGNNTCGGCCTNNNNNNNNTCGCGAGTCTATCCGACAACGCGATNGCMTTGNNNNNNNGTGGNCCCTCCGNGCGTCACTCCAGCTCATCCACCGGGAGCGGNNTAACNNGTCCACMGCGGTGCNNNTGGGNNNNNCNNCAGCNCCYCRCGCGGYRGNNNGGNCGGCCAGCCCCTGTGGACATGNNNCCAGGNNNNCCRRACWNNNNNNNNTNNNNNYCMYKRRKRCNNNNNNNNNNCTCNACGCCTCCGGGANGAGNGGATCNANTTGGGNTCGCCGTGTCGCCGCTAGCAGCCCGTCACTGCTGCACATGGATTTNNNNYCCGGAAGCGATATGCTGAGTNNNNNNNNNNNNGCTCTCTAACACGAGNNNNNNNNNNNNNNNNNNNNNTGATAGAGTCGATNGNNGAGACTCCCCTCGGTTGNNNCCCCTGTGNGCCGGCCCTCTTCCCTTAAATGGGACCRTACTCTCGGCCCCCGGNACCGAWRRRTWRGAARGGCGGGNNNNNYRCCCNNNNWRARRCGNCGCATTGGGGCGCCCGNNCATNCNAATTGNNNNNCGGCCGCTGCNACNNAATTCACNNNNNTGGGCACGTTCTATNCANNNNNNNGACCNNACCGNGNNKNCTGCCCGGCANGATYTNNNNNNNNNNNTCACAGTCNNNNNNTAGGTNNNNNNCNCACNTATGATCGATTGTCGCNNGCCCGCGGCCAAANNNNGGTCCAGTGTACACGATCAAATGGGACTGCTNGGGACTGCACGGGGAGTGGCACTTCTATNNGANGATACCCNNNNTGTGTTGCNGCNACCTCGTGGTANNNNCCAANCGCCGAGGGNNNNNNNNNNNNNNTACACAGCCGSGRAGCNNNNNNNNNNNNNNNNACNCNCNNNNNNGCCGTGGAAGGCTGGCNGCCNNNNNNNNNNNNCGGGCCNNNNGTGNNTNCCTGCTNTATGAACNGAANNNGGNNNNNNNNNNNNNACTCTNACGCGNNNGNCACAGCCATGCGGCGAGTTCCCANAAGACNNNNNNANNNNNNTANACGCTNNNNCANNNGGGCCGCCNNNNGCTGTTGGCRKWYCTNNACTACCCCAATRMANNNNNCGGCGTGNANGAGANNNNNNCTTCGATGTTTCANNNNGGGGCTCNTGGGNCGNNNNNNNNGNNNNNNNNNTAGNGNNGGAAACCTCCTCTNNNNNNNNNNGGNNNNNNNCNGATATNNCAAACGTGCGCCCAGNNNGATWYYRWCACTNCCCCAGGGACCCCGNCGACAGAATCCNNGCGGGCNNGGCGANNNNNNAANCACGATGGTGTCNTGCRYCRACAANNCTGGCNNNNGTCCCTAGCATAGTTCCCTTCTAAKCARGNNNNNNANNNNNNNGSYCCGACGTCGYCCTGCATGCGTACGATCCGCGGCCNCNTCCGGCAGCWGCACAAGNCNNNNAANNNNNGTGTGTNNYNNTCCGAGGTGNNCANCNYCGTCCGTCCGCGCCGCAGNNCGACGTNNNNNNNNNNNNNNNNNNGGANNNNNNNNNCCCTCTNNNNTGCGTCGACGGCGAGGGTGTACCGANTNNTGTCGACAGATACGTGCNCYAAAGGGAACGCCGGGCCTACAGGGCCGTAGCCTTGNNNNNNNTGATGGCCGCACGTTGGTNNNGNNNNNNNNGCGGCRRGCNNNNNNNNGTTGGGCNNNNNNNGTAAAGCCGCGNNNYRRRCCTGGANNNNNNNNNNNGNNNGTGCCGATGATTNNAANNRTGANNNCASSYRSGTGGCGCNNNNNNNNNGTGAGCGRTCTCATCGCNNGATTGCATCTYACCGAGNNNNGTCCGCGTCCACGGANGCNNNNNNNTCTTCCGGGGAATGACCAGAATATCACCGYCRNNNNNNNNNNNNNNANNNNNNAGTACCCTCTCCCGTCGTTACANNNCCATCCCGGCNNNACGCGGCCGCCYYGGTTCNTNNATNCRAAGGGCGGNNNNGAGTGTNNNNNNANNGRANNNNNGCCAGGNGGTWCCAGGCTCNNGCAYTAYGCTCTCTGGANNNNNNNGAGTCGNTATACGCGANNNNGCACGCGATAGGGNNNNACGGGTCGGCCGNNCGNNNNGGCNTACAGGNNNCTGTTATCTNCCGCAAATCNNCCACNNNNCGCGGCNYATGAATTCTAATNTTGCNNNCCNGGGTCCAAATCNNCGGNCNNNNNNNNNNNNNNGCNNNNNNNTCCGYCGNCGCGCGNYGCANNNNNNNNNNNGRCYNNAGTGGACGCGGGCANGCGNNNGGCGGATTGTTNGNNNNNNNNTGATCCCCAGATNNNNNNNGTGSCCTCANNCCCCCNNNNNTCATTCTCNNNNNACCCACCGGCACCTGCCCCCCAACCTTCTGCCCTTCCNNCTATWCATAGGCCGACRAYCCTATTCWNNNNNNNCGTACGAGGGGGAGCTCGCTGGGGGCTCCCGTGGGAGGAGTGACTNNTTGTTGTCGCCAGACGACCCCGTNCGTGGTGGTGAAAGNNNNNNNNNNNNNNNNNNNNTCTTACGNTACCTGCNNNNNGCGTAACGGGGRCRRYYTCCTTTTNTAGTGGNNNNNCCNNNNNNTNGNNNNGGTACCGGCTCANCGCGGCCCGTTTTNNNNTNGACTTNNANGTCGCGTCCCCGATGGTGCTGGGTATGANTAGATGNCGGGAGTTGGCCATAGTAGCCCCCTTTCTCNNNNCAGGTCAGGGGCNNNNNCCNAGCGNGAAGCACCGCCAATCACTACGGCNNNCNCGTGACYRRCNGTAGAGGACTNTCCACTTCCNNCGCGCGNNNNNCGCNYGTCAAGACAGTGCTTTGGGANCACNNNNNNCCNNNNNNTTAGGYYNNNNNNNTCCTNNNNNCGCGANNTGCGCGGGGCCCGGTGGAGWATTTNCGGNNNACTTNGNNNNNNNNAATGGGTCCGTCANGTGNTGCNNNNNNNNGAGCATCNNNCNACCTGCCCAACGCGCCCAGGANNNGAAAGGAGGTATGCTAGGAGACCGTNNTNNNNNNNNNGCCGCCACCCAACCCCTCCTACGCCACRTNNNNNNNNNNNNNNCAAATAGCGGCTTAAGGGCCCACCNNGGGCNGNATTCNCNCCCCAGCCGTCCANNNNNNACTCTCTCTCTCGNNNCCGATAGCGGCAAAGNCCGCNGGNNNNNATATGTACCCGGTNNNCGGGGTGACCGGGNNNNGCCNNNNNNNNNNNGTTNCGAGGAATTGTGGCNCTNNNATCCCGCCGRTTTCCGNNTATCATANMTCTTGGACTTGAGCGCGNNCNNNNNNNNNNCCCAGCACCGACTCCGGATGNNAGCGNNGANNNGAGGGGGNNNCRWACGCCTATTCTNNNNNGNNNNNNCCGTGTGAANNNNNNNNNNGGAACGCTCGCAGGCCCTTCATTGAGGNTTCGGGTATCTGNANCTGGNCTGCGTCGCCTCGCCGGACRYAGTGTTGCGTANNNNNNNCGAATACTTNNNNNTTNNCCGAGTTCGGCCGGTGTGNNNGATAGCTCCCAGGNCGTAANNNNCNNNNNNNNNNNNNNNNNNNTCCCCGCTCAAGGAGNNGGANAGNNNCCACTTTGAAGCGNGCGNGGNGTTTTANNNAGTCCNGGGGACGGGNGCNCCTCNNNNNTCCGGCRGNNNNNGGCCGCCGTCGCCACCTTAGCCCTGTGTCAGCGGCGGTTGGTTACGGNGAACGCTCACGTGATCGGNYNNNANNNNNNNNNNNNNTTCTCGCTATGGAGNNCCGACNNNGNNNNNNNNNNNNAGANNNNNGGGTCTATCTATCATGCGCACCACTGGTTTACATGTCTAACGTTACCACAGATGANNNNNNNNNNGGCTGTGSYYMATNNCGTNNNNNNNNGGGAGACCTGCGCTNCCCGARACTGCGCGNRTACCGCCCAGGGTGGAAAGNTNCANNNNNNTGCNNTTCWYRKYCGTAGGGCGGCGTAAACCNNNNNGAGCTCCGAGTNNNNNNNNNNNTGANNNCGCCGCTACTRAGCATNNNNGCTGGCCTACTCTGNNNARWYTNNCGCCCGACGACGGNCGAACGANGNNNNNNNANTCNNTGCCTCGTAAGCANNTGTGAAAAAGNNNNNNGTGGAGNNTAGNNGANGCTCATAGTTGGGTTGCCCGTCGTCCGGCNNNNACGCGCCATARYYYYGGCNGCCGTATANNNNNTTCGCTCNNNNNNNNGNCCCCCGCGTTCCCCNNNNNGATTCCARMGCGYACCAGCCAGTCTCTCGGNNGRYGCCTAGAACNNNNNAAGGGCGCACTGCCNCTNGNNNACCTGGTTNNNNTACACCGACNNNNNNCGCACGAGCACTAGCACNNNNTTGGCTCGTGCGGCTGGTNNNNNNNACNCCCCCTRTYRYCRRCCTCCGACAACGTGGTCGGNTAGGCGGNGCCNNNNNCANNGCGTNNNNNNNNNTCAGCNNGTGCNNNCCTAAAGTCCCCCGCAGCGCAACGGGGTGGTAAGNNNNNNNNNNNNNNNNNNNNNNNGANNNNTCAGAGGACCACACACCCGGTCGCTAATAGGTCGRYRRMGATGAGGGNNGANNCTGGCCNNNRYNNNNNNTATGNCAGAGCTGCACGGGGCGGATCGGTGGGCNNNNNNNNNNNNNGGCAGNGATNNNNNNCTTCGCGCACCCTTCTGACCCGGCTTGGGNNNNNNNCCGANNNNNNNNNNNNNNNNNNNNNCGTNGNAACCGCCGYTGYAGCTCTGCCTCCCTCCACGCGAATAGGCTTGGATNGTCTACNNNNNNNNNNGNGACACGGCCGCGCTGGCAGGGACGGATACGGGGNNNCTGGANNNNNNTGCCGGGAANNGTCCGGCGTAGCNNNNNNNNNNNCTACACGATGATCCTCCCACAGTCNCGCCGGNNNNNAGTGTGGGGAGCAGGNTTTATGNNAGCTYRKCTGNNNNNNNNCTTNNNNNNNNNNGCNNNNNNNNNNNNNCGCGTCNNAACTTGCCGACGTCNNNNNNCCNNNTGGTGCNGNTNNNCCNCNNNNNNNTTGNNNNNNNNNNNNNNNGATCCTGTGAATGGGGGCCGGAGGGACTCTGCCCNNNCCCGGGTTCGTGCACGACGACAANNNNNNNNNGGTNNNNNNGCTAATCCCCCACGCGTGCCGAGCAAACCNNNNNNNNNNNNGNTANACCTATYCRYKTAYRTTGAAAAGTTGGATCGCCNTGCCAGCCCNSYGKCSGTCCCRGCTTACTGCTCCGTTRCGNNNNNNNNNNCCCGGCGACGGGGGCTCGCAGCGRCACCNGGNTNTCACCCACCACGTGTCGTAGGGCGCGGGGGCGCATCACATATAAGATNCTCACNCNGCCNNNNGCGTCCAGCGNNNNNCCGGRRTTNNNNNNNCCNNNAGTGAGGCCAGGACTCCTCNNNNNNNNGCCNGACCGNTGTGNNNNCGCCNCAGCGTATGGCCAACCCAYTAAGCTGCCCAACGCGCTTCCACGCGGGGTCCNNNNNNNNNNNNGATGAAACTGGGTGGCCCGKCCWACANGATTGNNNNNCNCTGAAGNNACCGCGGGACTCTTGTCTAGTTGGGGCCCCCCCTGCGNCACAGNNNNCWYRCSYYRCATANNNNAACTGGTGGNAAAGTCGCAATCGTGCCGCCCCCCACCCNNNNCNGAGGCCGGCGAAAATNNNNNNNNNNGTGGGGCNNNCTCCGCCCCGTNNACNTGGTAGGGGCCACNNTCTAGAANGTGGTTGCATGTTGANNACCACCCNNNNACGCCCCCNACCCACCGNNNNNGCNCCCTAGCAGTACNCNNNNNCNNNNNNNNNNTAGATGCCAYAAYRTTACAGATTCTGANNNNNYYRRYCGACTNNNNNNGCGCGGGGCAGAGAATTCCCAGAGCGCCGTRANNAGGCACGAAATCCGGNAGRRRRCYACCCGCGAGCANNCCCGTNNNNNCACAGGGCCNNNNNNNNNNANNNNNRGCTGGGANCCGCTGTCCCGGCCGTANNNNNNNNNCCCTCGCCCGGAAGCCGCCGGCTTNNNNCCAATGGNNATCNGACTTANNGCGGNNGTACGGAAGGTAGGCCTNACCCCNNNNTGCCCCATAAAGACTATGGAGCTTGGGGCTCGANCAAGTGGTCCNAGGATTCNNNNATATAGAGCTCAGCTCNTGACCCCTGGGGTCACNCCCCCNNNCGGGTTANNNCGNNNNCGATKGAGTGCTATNGGACTCCATCCGTNRGGCACTTAGCCTNNNNNNNNNNACCCTGNNNNNNNNCGCCGNNNNNNYYGGAGGTANNNGNNNGTATNGTCCTACYCGANNNNNNGCCTCGTYGCGGTGCGGAGTGCGNNNNNNNNNNNNNNNNNNNNNNATGACCTTCCGCAATTCGCGACGCTGCTGCTATAGTGCGACAGGANNNNNNNCACYYKAYGNNNNNTCRNNNNNNNNNNNNNNGCCACTCTGCACGATCGGTNTGGAGCGTCCTTCCGAANNNRGCRGGAGCGTACTCGTGATANGCCTTCCACGGCTCCACACCGTGTAGYACCGTCTGCTCCAAATGGTCCNNNCTCCTAGNNNNNNNNTACACTACTNNNNNNNNNGCGGTAGTGGCNGCTCTGTGGCACCCCGTANNNCTTAYMSCMCGGTNAKGGTYGKRGCRYTACNGTGCGCGCGGGCAGAGCNCNGNTCCGNNATCGCNGGCGGGCNNNNNNNNGACGTTTTNAGNNTCACCCTTCAAGCTGNNNNNGNGNTTNNCYCTNNNACGGCAGGNNNNNNATANTGCCGGACCTANNNNAGGGAANNNCGTAAGCCCGAGACCCCCCCGNGGGTGAAACCTCGTGCGGGCTGGTCCCGGTGTGTAGGGAGTGGCCAGTCNNNGGATGTACACTTACNNGNCGCGNGCGTCCGCCTCNNNNNNNNNNNNNNNNNCTCGGTGTGGGTCGCGGGGCGTCTGGTNNTGCGGGATAAACGNAAGACAATAGGCYYCCGGRAGCRCRYCANCGCCAGCCCCTCGAGGTGCCNNCGGGTCACCTGAGGNNNNNNNTTTTGTCCACCGNNNTGNCNNNNNGAGAAGGGAGACTCCTCGCNNNNNCCCTGGGCTCCTACCACGCCGCCGAGGGTACTGCAACACCNTCTCCNCKYCGATNCNNTNNNNRRGGCGCNNNNNNNNNNNTACTCNGGNNNNNNNNNCACTACTCTCCCGGGTACAGGNNNNCGCGCCCGCGGTGNTATNNNAACTYCGGCAATGGCTGGGCTCAGCTGGCCCRNCGRCCGGCCACCGGACACCGACCGCCCAYGGMGGTGACCCCCGGGGCTGTGCGCTTCTGNCGGCNNNGCNNNNNNNNCCCCGTCGNGTAGCGGCCNNGACAAYGACRNNNNNNNNNNNGGAAGTNNNACCGNNNNNNNNNNNNNNGGCGCNNNNNTNNNNNTAGTCGGCGGGCGNGGTCTGAGGACYKNCTNNGNNANTTACGAGCGGCGCGGNNNNCNTTCATTCGNNNNNNNNNNNTGTAGTARCANGCNNNNNNGTNNNNNNAGCNGCNRYRCGTYNNCNNNNNNNNNNNNNNNTCCTTCGCCCANNNNNNCCACATTACGANNNNNAAAGCACCGACGCCGGGTTNNNNNNGGGACNNNNNNNNNGGTGGCGCGGCGAAGGGCGAANNNGGTGTCGCCTNNTNNNCGGGCGCGCGCTTCAGGACATTCATTCCTNNNNNNNNNGTTMTCGCACTMGACRRRYCYGGNNNNNNGCNNNNNNNNNNNNAAATCACCGGNNATGCNTCTCGYCTCGAGGGNNNNNNNGGAACTAGNNNNNCNNNGGCACATGCAGCGGACGTAGGCTCCAGGCGCATCTTTGGNCGAAGTNNNNNNNNYMCCMMGGTCANNNNNTTCCCGAATGANNCACCCCACTGGTGGGGGCGGAYATGANNNNNNGTTCTCGCGGCTNNNTCSCGTNNNNNNNNNNNNNNNNTAGCTTCRGCATATATTCTCCCNNNNCGAGNNCNCANGTNACNAAAATGNNNNNNTATGATCCGCANGAGGGNNNNCATACCNNCCGCGCTAATGCCTCAGCCTGCGATCTATGACNNNNGACCGCTAGAGCCCCGCCGCTAGATCATGCTACNNNNNNNNTNKCKTTNCCCCCTTAGGGTGACTGCACCGAGRRCRGGTRGAGCCNNNNNCNGNNNGAAACANCGGNNNNNNNNNAGAGYGRCGCATCAGCCCGTTCGGACRCRACGAGCCACCTCGATGAGTGCGCTTGCGCNAATCACNNNNNNNNNNGCGCAGGGCTGGGRYGATYGYCCCGAGTCAGGCCAACYCCGATNTCGTTGCGNNCTCGTTCRAGTGGACGGCCGCNNGGAATGRMNGAYGCGYRYMNAYYTCGTCCNNNNNNNNTCGAAGTANNNGCTAGTCGACATTGCCTACCCACCAGCNNGTNNTTACACNNTAGTNGAGGCAAAGCTNAGRCRCACCCCGATGGTNGTCGANTACCTAGTNGATATAWKGGCTAATTYRYRCCGTGNNCAAATCAACCNNCNGCNNNNNNCCCACNCTGCGACNNNTTCCGNNNNCATAACTCGTTAGTTCTCTGYKKKGYCRYTGGGTTGNACNNNCNGGCCNGAGCANNNNNTTCACTANNNNNNNNNNCCNNNNNNNNNNNNNNNANCCGCCGCGGGGCGGGGACCGGCATCACCACACTCTGCAAGGCGGNCGTGNATATATACCCTCCYCTCGCACGAAATTNGTGTTTGGTTGATAGNGCACCGGCGGRCRGCAGCACGCCNNNNCTCTCTTGNGCGGGCATGTCTCGATCTCACACGACNAGTGGNNNAAGGCGTTGCTCNNNNNANCGACGNCTTACCCCGNTATCATGTCNNNNNNCCGCCCCAAANGAGNGCNGTTAGTGTGNTGTATAANNNNNAAGATNNNNCAGCCSCYRRWNCGCANCCGCCGCTACACCATNCYGGGCCGNNCRGCCGRCCGTGTGCAGTGCCCNNNNYANAGGATGGTANNGGTAANGGCGGANNCTNNAACTAGCGAATCCCYCCTGCCNNNNNNNNNCGCTAATGNNANNNGACATAAYNNGATGNCCCNNNNCAGGCGGACCNNNTACTGTGAAGATNNNNNNNCNGGNGNGNCRYYCRCCTGANNGCTGAGGACAACGNNAARCCGYNNNNGGCGGGCGCTNNCTNCNGGNGGCTCNGTGGTCGAGCGGNNNNNGNNNNNNNACTGGTGACCTACNNNNNNNNNNNNCTTGNNNNNTNGTCGATGAGCANNNNNNNNNNNCNNNCCCATTAGCCCGTNNAGNNNGGCAATCCCTAAGTGGGGCAAAGGGGGCCCAACATCCGGTGTCTTCTGCCAGGANCCTNGGAGAACCGNACCGNGGATCTCGGGGCGCGCATCCCGGACGTAGTCGGYCACAYRCACAGTACTGCCTAGGCAGCNNNNNNNNNNNNNNACTGGCCCACNNNNNNNNNNNCAGCAAGTNNGNNNNNNCGGTGCCAATCTTACACGCANGTNNCGGGGGTAATAGCNTGCTAGGCAATANNGTTCCGCTGNNNNNGYGCNCCNNNNNCAAGCCAACCATTTYTCNNCCGAGTGTGGANACTATCNNNNNNNNNNNACACTCATNNNNGGNCAGCTGTGGGGANCGGCCCCAGGTNANNNTAATTNAATNNNNNGGGCCCGCYCCACCNNNNNNNTAGNNCCCCCNNCNNNNNGTTNNNTCGGGTATGGTGAACGCGAGACGCCTTGNNGGTCRYRRRTGTCCTCGCGGATGRYTRGKGCCCTTGAATAGNCAATYTGCNNNNNNNNNNNNNNGGTNGGGGGCGRCACTACCCNGGTNNNNNNNNANTTATTCCGGCGCCTCANTCCCTAGACGNNNNNTCAACCCGGTTCCGGTTTGTGNNATTACTGNNNNNNNTTAACAGCAGAGAGCGGGCCCTGCCTAAANNNTRYCATNNTACCNNNNNNNNNNACNGGGNGGRNNNNNNCNNNNNTCGACNNTTACGAGCGCACTTGCCGNNTAGCGGNAGCCTGGCACGGTNCACNTGTGCCGACCNNNGCCGGNNNNCGTCCAGTGCGCGNNNNNNGTGTNNNTCATATTCCGGNNNNCGCNNNNTAAGNNNNCCANCGGGACAGACACCGGANGGNNNNNNNNNNNNNAGNTAGNATAGAYGAGNACAACTGCNNGCGANNCCTCGACTTACTNNNCTTGCTCGWYACNNATTTCGGTCAGCGTCCYCGCGCAAYCGCTACCCGRCCNNGCTTTAGTACGACTGTGGTGCNNTCNNGTGTTGCAGCGTCCCGGGNNRCYGRCTYCAGCNAGTCNAGGWGNNNATNNNNNNNNNNNNCTGTGAAAAAAAANNNNNNNNNNNNGTCTGGGTYAACTSRRTACGNNNCCGCTAATCTTCCATACATGGGCNNNNNNNACCANNNNNNNNNNATGGAGGTGATCCANNNNNNNNNNYMYYRSYNANTAGGCCGACCCGGGCATGAAGTGAGGNANTGACGCGGTCCMNTNNGNAGTGGGGNTCAGCGGCCGACGCATNNTANNNNNNNNNNATAAGCGGCTAAGCCNNNNNATAGCCGNNNNTNGACGACTCRTCTAAGCTGCCNNNNNNTCGGTNNCNNCTYRAGANNNTACCCCCCGNCNCNNNNNNNNTGGGAGGYYGGGCGGANNNNNNNNNCGCGCCNNNNNNCGGNNCNNNACATNNNNNNNNNNNGACCGGGTTGNNNNNTNNNNNATACAGTGCCANNNNNNNNNNNNNNNNNNNNNCTCCTGCGGCGTCGTTAGTCTACNNNCTGTGGGCTCACGGGCGCGGGATTTAGTTAAGCCGCCGTGTTCGACTCCAGCGCCAGGTCGCGCCNGGNAGTGTACTTTNNNNTCTGTGCNNNTTNNNNNNNNNNNNNNNNNNNNCCCNNNNGCANNACCCGTTTGACAGCTGAATGTGGAGGGNNNNNNNNNNNNNNNNNNNNNNGCAACTNNNNNNNNNNNGCTGCGGCGCCTNNGNNNNNNNNNNNNNNNNNNNNNNNNNNNNNNCGTTTTGTATGGAACATGGCCCCCCCACCGGCCATNNNNNNNACCACNNNNNNNNNNNCNCGGGGCCGNNNNNNNCGCGGAAGCGGTCCCCGNCNNNNGAGCTGCNNNNCNNNNAYYYCYRYRTTYNNCCCGGGGCGGCCGTGCCGCCTCGCTGCACCCGCGCGCGCNNNNTGCTGCGGGCGCGGCGGGGGCTWNTGGCCGTGYTGGGCGGCCNNNNNNNNNNNNNNNNNGAGCACCAAGTGGGGGACTTTNNNNNGAATATTATTGGGGCGAGGNTNNNNNNNNNNNNNNNNTCANNNNNNTCATGGAAATNNNNNNGTGTTGCTATGAGCGGACGACCGCNNCGGNNNNNNNCTCGGAGGCGNNNNNCANNNNNNNNNNNNNNNNGGCCGCTAGGGGGCNNTGCNNNNNNNACRWGGGACNGCATTTTCAGGAGGCTATGCTTTCTGGCGCGCCTGGGACACAGTCTTGCTGCTCYYGCATAAGTACTGTGRAGCAGAGRGGRACNNCRCNCCGGTCTCGGNNNNNNNNGCNNGNAGTCCAAAGNNNNNNNNNGCGRTNNCCGTGCCGANNANGAGAAGCGACCAGGNGCAGNCNNNNCCCGGCCGGGCCGGTNNNTAATNTCACAGNNNNNNNNNNNNNTTAGAACTTCCAGCTTGTCGAGTCCGGCGCTGCATGCGGAAGGGACTAACCNTCCGGGTGCGNNNNNCNNCGNTGTTGTNNGGNNNNNNATACCGGGAGGCAGGGGGNNNNNNNNACGCCGCCCGTGGAGNNNNNNNNNTNNNCNNNNGGCGTTTGMGGGCAAAGGGAGCCTTGCTCGCCCTATNNGNNNNNNNNNNTNNNNNNNAAGCGAACATGCTGGAGTTTNGCCCCTTGGTCGCGYGAKCCCATGAGGTTCGGTACACAGGGCGTCTGCGTCGCNNNNNNNNNNNNCNNGNCCNNNCCNTGCTCCGCTNNGTGANNNGCTACGNCAGCCACGNGCTGCATTCTTACCNNNNCNCTGGACCCGGGNCCSRRYNNNNNNNNNNNNCGCAGYGCYCCRGNNNNGTTCCGCACGCNGTGCCGNNNTCTCGTAGCGGTYSGYCWNCGCCGTCTCCCCGCCGCCCGCTCTCCGATCTGCGCAGCGGCCGTANCGGTGCACCGCTGCGCNNGNNGCATCCCGGGACCCRYTRRYYRYGCNGCTCCCTCATCCATTTTAGATANNCCCNGCGCCNNNNNTNNNNNNNAGCGGCAGGCGTRNGNCCGGATCATGGTCNGYAAGCGGTANTNGTAGTGACAGTCNGAGTGGACGGTCAGTTNNNNNNNNNNNNNNNNNNNNNNNNTTAATATGGCNTAGNNNNNGACCGTAGTCACCGGAGCCCNCCCACGGCAGGCCGGCCGCNNACGCGACGTNCGGTACTGATGCCTGCTCGCTGTCTCGCCGGNGGCGACCTCGCCGTTGCTTGGNNNNNNNNACGCGCGGCGGCAGNCGTGCCCCTAGATTTTTCGACCGAGCCNCGACCCCNNNGANNNNNNNNNNNCGCGCTTAGGGGGNCGGYGANNNNTATNGTNTAATCGGNNNNNNNNNNCGCYRCCGCGCCCCTCTCWRTTGNGCTCGCGCGGGGAGTCGTCNNNNTGGTCACNNNNNNCGGNNNNNAGCCGTTNNGTCACGTTTTAGTACANCACNNNNNNTACTNNNGGGNGCATAGAACTGAGATGGACACCCNNNNTCGGCCNCCGNGGCGCGAGAACTGTACCGCGACGCAGGTCCTACCATCAGGAACGNNNNACTCGGAACCTGTGACTTCGNCCGGGAGCCCGCCAGAGGGGGCCGGGAGGGCTGCCCGTCCCCCGNNTTTCNCGNGATCCTTCGGRCGTTANNGNCAGNACGAACTGTTTNNNNNNGAGGCCNNNNAGACGNACCTGCCATNNNNNNNNNNNNNNNNNNNNNNNNCACGATATTAGGTCTCAGATTGGANATANGTACACCACGATATNNNCGCNNNNAATCCGTAGGCCNNNNNNCCCGTCCTGGTGTACCTCCGGANANNCGCGGGTACCGNNCYYCYCTCCCCGTCNNANNNNAGGCGCGGAGCYYTGATGGTACCACGCGGGCGGYCCCTGACTCNGGCNNNCTNNNNNNNNNNNNNNNNGANNNNNACGCNNNNGANTCNNNNNNNNNNNNCTNTAGNNNNNNTGAGGNCRAAYWTYNNNNNNNNTTCGCCTCGGCGTAAGTNNNNNGNNACCACGCGNNNCTATATGGGNTGGAACCTGNNNNTAAANGTNGNCGCATANNNCCAGNNNNNNGAYACTCTCNNNNTTCCNNNNNNNNGATNCGTCCCTNCGCTGGTCGGCCGGGCNNNNNNNNNNNNNNNNCGGATTAACMNNACRYRGATGTCCCTACCAAAGGGYYGGTRTATNNGCGGAGTACATCGAACGTCCRCTWATRGGNNNNNNNNANCNNNNNCAATGAACGCCCCANNNNNNNNNNNNTCNNNNNNCCTTACGCGNNNNTCCCGGCTCCCCAACNNNNNNNGCAGNGTACCTTGCCNNNGTTCGYGCRGYWRGTCGTGAGAACCTTNNNNNNGGTGCGCTATACGNGGNACGAGTCCGNNNNTCNNNNAACCGYATTTGGGATCGGCTTGCTCCTCGCGAGCGACGTACTCTTNNNTCNNNNAGTNCTGCGGGGGGCTCACCCGCGAGGNCAATTTNNNNNGCAGAACTTCANAGATGTCCCGGGGGNNNNNNNGACAGTTAGACTCTNATNCANNNNNCGGCGACCCCCGCGCGAGTGANAGTCAGGAGCGCGCGAGCCACGTNCNNGCNNNCGCCTTNCCCCCTCCTGGANCGGNTNNNNNNNNNNACCNNNNNNNNNNTCGGGATCCCTNGNNNNNACCACGCGGNCNGNGYCCAWTRANNNNNNNNAGTTGGNCNNCCGTCCGTGGAGCTCGCGGTANNNNNNNNNNNNNNNNNTGAGGCTCCTTGAANNNNNNNNNGNNTGATNNNNNNNNNNCGGGNNNNGGCATTCNNNNNNNGCNGNGCGGANCYAGTNNNNNNNNNNGNNNNGACGGCNGNTCATCGCGCGATAACTTCCTTGCGCNGCGNNAGTACGNNGCNGRKNNNNNNNNGCGTGCGCCACCNNCCCWGCGWGTAACCNTTACCCCTTTTCATATTTCCGTGCNGCCTCCGCYGANNNNGGTTTNNNNNGGCGNTCGNNCTTATNCGTTCGNNGGAGACNCCCCTTCCGCCGGCCCTCGCTCCGCTTTCACCAATTCCCACCGCGGCCNNCANNTTCCCCATCCATANNNTGCGTTATGGCGTGCCGGNNNNNNNGGCAGCTMNCCCCTAGGACGGGCGTGATGGGGCCACNCGATCAAAGTTAGCNNNCCNNNCCTNNGATGGCANNNNNNNNNNNNCCCTTGGGGCRSWSASKTCNNNNNNNNNNNNGGCCCGNNNNNNAGTACGNTGATANNNNNAGNNNNNNNTGGCNNNNNNNAGCTGACAATTGAAGATGGATCNNNNNNCNGGTGGTATGATCGCGGGTNNTCNNNCNNNNTACNNNNNNCYNNCGAGGAGTACCNGCAACGTGGTGAGCATCTTNNNNNNCTGCNNNNANTCATCACTGAAGGCNNACATAGGTGATCGGCGGGGGGCCGCCTACACTGTGCCTNCGARATATTCGNTAGCCGCGGCCNNNTNNNNNNNNNNNNNNGTGRNGNNNNNNCTGCCCTTGATGRYCYCACGCACGATAACTTTGCGCCGGAGAGTCTGCCGGGCGAAAAGGATAGSAGCGAACGAGCGGCGNNCCTGCCCACTNCGATCCGCACGCTGCTTCGAGCGCNNNNNCCCCTATMNNACGGTGGTAGNGYTMGAYRRCTRCWGTYRYCGCATTAGACCACCATATTCATTACGACCCCTTGCTTCNNNACNNCGTAAMGNNNTTAACGACYAYYNGGGGGGRWYGGARNTTGAGAGCNNNNNTTAAATGNNACCCCCNNNCTCAGCGAGCATTGTCTGTACANNCGCGGCCAATGGNNCGANCCTGGCAGCCCNNNNNNNNNNNTGNNNNNCGCGGCTATCNAGAGCTGACCGAACCNNNCCNNATGCNNGCTTATTTACGCATCTGTANNCGAGCNCANNNNNNCGGYYAYGTGACCCNNNNNNNNGGGCCCNNNACGKATYGAGNTNNNNAGYYWACGCGCCSYGYRCGCCCTCTTACCTTGTAGCNNTCCCCCGGGCATACANTGGNCNANCNNNCGGCACRASTCTTCGCGNCCCGCAGCGCGTCTAGGCCCTCACNNCCACCAAGCGCGTNTGAGGCTTACGTGCYRGRNNNNCGCTTAACAGCGATTGCGGGGCGCTTNTNNNNNCNGNGCCCCTCCCCCNNNCGGGTTTGGCGTNTTACANNNAGATTCCANAGGAGGACCCTGGATCCCGCATCGATAGTGGTATGTCCNCCYGGNNNNNAAGCCAATTGCCTGTAATCCTGTNNNNGTCCGGCACCGTAGGGGCCCTGTCANNCCGTTTCGGACCCGCNNNNNNNNNCTCCAGGWRYCCNCCCGTGYCGCGCGYWTGCGGYCTGTAGANNGCTTCTGNNNNNACGANCGCAACCGAGGANNNNNNNNATCAGGCAGANNNNNNNNNNNNNNNNNNCANGCTNNNNNNNNNNNCCCCCCCGNGACGCANNAGCANNGTGNNCTTCGGTGCCGGGACGGTGAYGCGMRARGYYWTAGGTTTNNNTCCNGCCCGTGNNCAGCAATAAGACGCGANNGTGTTGANNNTRANTGCGGNNNNNNNCCGGNGCGGRGAGNCGANNNAYYTTCGGGNNNNNTTGGNNCNCNNNCTANNNNCNNNNNNGGACGGTGCTGACCGGANNNNNNNNNNNNNNNNNNNNGGCAGCRRACNNNRRMYWRTCAACGCGANNYRGCGGACGYTCNNNNGTACTCTTNNNGCCMWGTATNNNNNAGACAGGAGGNNCCCTGGCNYTCAACRRCCCCCCCCGGCCGANCTCCNNNNGTCATTTCTAGTCCGACNNGNYTCCAGANNNANACCGGGGCACGTNNTGGKAANCCNCCNGTGCCCCAACAGTGGTNNCCTCTATNNCCCCGGNNTNANNNCCGCNGCGCACNCNTATGAWCCACAGCCTTTTNNNNNGACGACNNNTTGACGAGGGCGCAGGCACNGCCCAAGGTGGGNNNNNACTTRNNNNNCTACGGCMYGYCWRCGCAAGNNCNACRRCANNNATNNNNGATTGNTGGCCTCGTCGTTACANAGACGATGCGGTCAANNNNNNNNNNAGTTCCCTAAAANNNNNNNNCCTAGGCGGGCANCNNNGCCCTGCAGGAGGCAARTCCGATCTCTGGGTAACGCTNCACCTACACACTGGTGCATGGCCGTCATCTCTACNCGCTCCTTTTCTGGTGATTGCCGCGCCCTCGCCNTGGGCTANTTTNTCAAGTNNNNNTTGCNNNTNCNCRGGGSGGCTCCTNNNNNNNCCCCCGACNNNNNNCACGGGCGATGCGGTCNGANCTCCCTAGTNNTGCGCCCTCNNTCNCTAANNNNNNNNNNNCTCACGGACCTCCCCCCANNCNTNNNNNNNTCACAGCNCACGCCGGNGKYYRAGATCACTCGGNCCCATGCKYANNNNNNNATNNNNNNNNGCACGCCGCGACTAGAAGNNNNNNNGNAANTCGTAGCTTAACATCYCCTNNCGAAGTCGTTTCGNCCCGCACCCTGGCNNGNCNNCANGGGYGTTTCGGGCTNYSGGCGTNNNNNNNNNTAGNNNNNNNAGTNGGNYNNNGTTATTCGGGTCNCAGGCGCCGCTAGGCGCTCTCNNNNNNNNGCTNNTGGGCGNNCGAGGNGCCGCTNNNAGRCCGYGGNGNNNNNYAANNGAACAAGGCGANNGTCTGCCTGCNYRRKYGCYTMKCAAGGACGCNGGCCTACATCGACCNANNNNCTCCNGGGAGGGATCCCAGGGGTCCANCGGCACGACGCCGTTTCTGTGAGGNNNNNCACGTTGCNNNTCGCNNNNNNCNTCNGGGAGNNCYYATTGTGCGGAGATTGCNNGTTCNTGAGCTCTTCGNNNTNNTNTGNGAGAACTGTGGATCANNNYYYGYRGCAAAGTGCCCNGCGCCGAGCTGGGTGTNNNNNNAAGGAAGCTAAAGNNNNNNASCNGAGTGGTCNTNNNCANNNCACGCATCAGGTTTGNAAANNNNNNNCNGGATGACCGCGCAACTCCTGCACCNNTACGGGCGTGAANNNNNCCGACGCGGTCGCGCCNGNCGGGTGCGCGTYGGGGGGTCACTTGAGGGCCTNCGGGGCGGCTNAANNNNNNCGATGYWRGGTGAATNNAWAYYCTNNNATCGTCTAASGCTTNNGACTGCTTCACGCCCTATTATGGTCCTGGTGGCCCTATGTAGCGCNNNNTCTCGCTTACTCGTTCCTATCGATATCCTGACNNNNNCGGGCGCGTGNTATNNANNGNNNCGGNNNNNGGGCATNNCAGTGACTCGCCTYYKCTTNGTGGATGGTCGCCGCCCATCCGGTCCCTYYCGRCYCCGCTGTATAGTCCACCTTAGTKNNACNNTGTNNNNNNNNNNNNNNNNNAAGNRGGGGACTAGGAAACACCTCAACCGGCGAGYGCAGATTNNNNGTGCATTGGACCCCCACAAAAGCGCCTCGCACTGNNCGCGCGNNNNCGCGGAGGGGCCTGAGCCGCCGCCAAACCTCCCGCCGAGCCGCCCNTGCANNNNNNGATCTCGTTGCGCTNNNATGCGACGGGCCCGNNCCCGNGNNNGGTAGRCRRYRCATCTACGACGCTGGTCCCGAAACTNCAATACCCGAGGGGGCAAGCGTTTTCCNCNCGNNNNNNNGCCCGGNGAGNNNNNNNNNGGNCCCTGACGCATGNNNCCTANAGGGCNGGNGCNGNNNGACGTGCTTCGTYTATRAYGYGCGCTGGGGCTGCGNNTCCGGTCGTCTCACAGCTNNCTACCGCCCGCCMGGRCACNNNGATGACACACTGGCGTGGAGTCACGACCGACCCTGAGACGGTTTTTTATCGAGCGRARYAGGACTCNNNNNGTCGGCCTGCCAGTATCCGCNGGCGNGNNNCGACCCCCGCGTCGNTGACAAGCGATTTATCCGATGGGACACCTTANACTGGTACACNYGRTTGTACTGATCTGATCTNGCAAGGAGTGTCGCAATCCTNTCATTCRATNGCACGCCGTAGTGCGCCCCACCTGCTATCGATGGCTAGCCGGCCGCAGGNCTATGACCCTCNNNTCGTGGGRNNNNNNNNNGNNCACGAAGCCTATGGNGCCGGCGCCCGCTGGNNNCGGTCGTTAGGGAGGGANATNNNCTGGCCGTTGCNNNRGNNNNNNNRYGTATYYTNACAATCTCGGTNNCTCACCTCGWTRCKYNNGGCAACGCTGCCCCRCAAAAACATGNGCNNNNNNNNCTCCCACTGGTGCTTCGCYYYTRMTTCCAGTACTCCTCCAGNTTGAGNTGAGCGATTGATCCAGCNNYACCAACTGAACGRCANNCCGGGGGTAGNNNNNNNNCCNNNNATCGCCGCGGCNNTGNNNNNNCCGGTGNNCCCGNAGCCCGCCAGTTTATGCTTCCNNNNCATGKKCCACCNGCNNNNNNNNTNNNNNNNNNNNNNNNNGCNGACCTCGTAGGCGCNNNNNCATNTAGGGGNNNNRTCTGNNNNTGGCCCATAANNNNNNNNNNNNNNNTCTAGTTCGCGNNNNNNNCGAACGGCTCCCTGGCGAGCCGCGNNNNNNTTCGAGATGCGCACAAGGNNNYARTYNNNNNNNGCCCAGCCCTTGCCCAAACCAGCNCAAGACGGTCCGTYNNNNRWCCYCWTAAACTACATACAGCCGNCNGGGCTGNTCATGGAGCGWCCNNNNNNNTGAAGTGCGYMWCCCATCATTTGCGAMAAGCCAGGGARRRKWNNNNNGTAGCGCAACTAAGAAAGCGNCRNNNNNNCRCYCGGGGRARCYTCCRRCGCCGYGACACCGTTCAAGGGATCGTACCGGCYGCCYGTCGGATACCAGGCNTCATCCACCCNNNTTGGGGGCACCCGGTGATGTGGCGCGGCGCCGRGSGGGCGNCCNNNNNNNYYYRGAGGTCCGTYNGGANNAGNNNNNNNNNNNNNNTTCTGACACCGGGCCCTTTCGCCGTNGGCCGCTNNNNNNAAATTTGNGNNGTTTAGANNCNNNNNTTNAGAGATTGANNCGNGGGNCGCCNCNNTNGYGCTGCCGTCCCTGGAATGTTACACTACCAMRYRYWTGGGTATTANGGCCGGCCAYCCGTCCGWGGGTGACNGGCATGTYCCTCTCAGTCNNNNTGTGYRTNNNNNNAATTCANNNNNNNNNNNCCNNNNNGCCCACTACCTCCACCGGGARCGTTCAKATTCAANTGGCGTCAGCMGGAAGTGAACCANGCGGAGNYGAATCTCAGAGGCCCCGCCCTGTCGGGGCGGGCCGCCCNNNYYGGMTCTGCAGGTGCCATCATGTGCTCGTAAACYGYYYGNTNNNACWMRRGNATCCTGCMRKNNNNNNNNNNNNNNNNNNGNTGAKWTKKGAACYTGYCATCNNNGNCCNNNACTCGCNNNNNTCCNNNNTTTGNNNNNNNNNNGCGGCAGGGAGGCCCGGCCTCCCTYCANGACANACCGTTGCNGGGATTTCATGGTCNNNNNCAAGCGATTNNCGTCTTGCGCATGCACATGAGAAGNNNNTGCACACGACCGAGCAGTCCNNNNTGNNNNTGGCGAGAAGTGGGACCTCAGCCNNGCCGCTANNNNCCCCAGGGTACNNNNNNNANNNNCAGACCAGCCTGNNNNNNNNTCNNNRGRGNTGCTGGNNGTGCGMKRGTNNNNNNNNNCNCGCACAAANGCAGCGGCNNNNGAGNNNNNNNATNNNNNNNNNNNNNAGGTCNNNNNCCCNNGAGGGCTTGGGCCGTCAAGTNNNNNCGGCGNNNNNNNNNTGGTGGGAGCATGTTTAAGNNNNNNNNNNCTGCACAWTGGGCATCTRKCWGCTCCNTATCNGGGGGATTNCCNGNNCTTCNNNNNNNTACTCTACTGGACGGTTNNNNNNNNCCTGNNNNNNNCGCTTAATAGAYGGRCNNNNNCGNNNGTNNNCGNANNNNNNGGCACAGAGGRARGCAATTTAGTNNNNNCNCGNNNNCGGTGCNNNAGACCAYTGGNNNNNNNNCACCCGCRCGAMRMGCTACGGAGTTNNNNCYGTAATGNGCCNNNNNCTGGTNNNNNNTGCTNNNTCNNNNTAACAYTCAAAAGCGGGCAGCGCTGCAGTCGCWAGATCCCACGAGATCNAGATTCNACCNNCMGGGTTTCCCCCNNCCAGNNACGTGCGNCCTAGCCGNCGTTAGGANNNNNNNNCNNNNNNNNGNTACCCGCCTACACTTCACTTANAAGGTCGCCCTCTTCCTGGCTTTCCGCGGGCGATTACNNGGCGACNNNNNNNNNNNNNNNNNNNNGTCGGGCGGGCGGNNNNNNNNGNTCANCNCNCCATNNNNNNGCGGGNNNNNNNNNNAAGTAANNNNNGNNNNNNNNGTGGAANTSNNCCNNNNAACTNNNTKCRGGGAYGGNNNNNGTTCGTCGACGGNCTCGANNCGGNCNNTNNNNNNGTNNNNNNNNGGCGTCTNCNAAGAGNGGGTAACCAGTNNCTNTGGNGCCCGGACAGCCCCGCNAGTGCGTCCAYRCCCTGGAACTGCCTAGTNGATCCTGCCGTGAGTTGCCTCCTNGCGTGCCCGGACYYCCYYCGGCGYAYMGKNNNNNNNNNCCNNNNNNNGCGGGANNGACTCNAGTNNAGGCCGGGCCGTTTCNNGNTCGCCCGAAGAACAACCGCCGTGACCCGGTGAGGGGTCGGAATNNNCCCACGCCGGAGGNNNNTCGCNNNNNNNNNTCRYACGAAAGGCGNNNNNGGCGTTTGCCTTNNCCAGACGCGCYNNGCTCCTRGGTGCGRCTACGTCTGCACGGTKGAATRCCGCTAGCTCCCCTGGCANNNNNANNNCCTCCCANCCTGACTCCGAGCTTGTNNCACGTCNNNNNNCCGGAGCAGATACGGTGCYACTGRCGCCTAGGGTTAGATAAGGCTAGNTCCGCGTNCTCGGTCGGGGAANGAGAGCTCATTGTCGNNNNNNNAAGGAAGCTGCTAGCNNNNNNNNNNNNNCNCCGRGYRYACGTGNTCCCNAANNNNGCCCGGTCATAGGGCCNTCGTCAACTCAAGAAAAGGTCTGGAATCCRTRRGYCTGCGGNNNNNGCCACSATGTAATAACANNAAGGGGATGCAGCGACTTTTCTGGTTGGCGGAGGGGNGYGNCCGAAAGTCTTATNNRGCAGCCACTNCGCCNCGANNNNNGGTTACCTACCTGGATCATTCCCGGGGGCCCGNNTGNNNNNNNGGAGTGNAGACCGACTGCCNGGGGCCCGTCNAMTRNRNNNNNNTGTCTTTAGTGNTTGNCGGACGTAGCNCGTAAAGCCNNNNAGAGGGACTNNNNNAGCCGCCTGCCCCGCTTGCCGGNCGTATTAAGNCAACGCCGCGGCCCCCACTATGGGTATCTTACGGTCCTGANNCAGATCCTACTTCGTTATCCGTCNNNANTCTNNCWGGAACGGCYRAKYCAAAGCATAACGGGNNNNNTGTCTACAGTGACCGATTACNNNCCGTYMYTMGNNNNNNNNNNNNNANNNNNNNGATCTTNYYCGCCWYMYCGCNGACCCTCNNNCAGAACAGATANGGTCGCGNNCNNNNNNNANNNNNNNNTTGTTCATCGGCRCGCCNGGTTCNNNNNNNNNACCGNAAGTNCASNNNNACGGAGCCNNNNNNNNNNNNNNNACCGAGGCAAGCAGCCCGGNNNNNNGAGCGGTGNTTNGGTCCNAGACCAGGAACTGCGGCGCGNGACACCTCTTCTCRYRRYGSCCAGGAATCNTAMGGACNNNNNCAGGAAATCNYACTTNNNNGTAGCCGCTGCCGCCAACGTATGTCCAGRAGGGNNNNNCTGAAAAACGAGNNNGACCGTCTAGGATGCTGCCTATTGCGAGATTGGCCCTACCGTGGCGCACGGCCCTGNNNNNNNGCCCGGCGTNGCGCCTCCCCGGGCCCCCCGACANNNTTAGGTAAGNNGGNNARCGNNNNNNTTNCTGGNNAGCTGCGGGGCCGCTCTTGTTTGCGARCNNNNNNCGCANNNCCCAACCCCCCCCNATKAGNCNATACAGGNNNNNNNNNNNNNGAGCGGGCCGCCTCTGGTACTCGTNNNNNNNNNNNNGGCCYCGCCTAACCGCCTAGTCTGTCGGGGACTGAGCGNNGGGACCGTNACNNNCCNTCGGGTGGCCGGNNNNGCCTCTACATAGGCCRCAGTAGTGGAAAGATACTACGTACTGGGGGAGGCTTCAGATNNNNNNNNNGNNNNNNNGTAGGCTCGGGGATNNNNGTTTTACGCTGTGCTCGTAGTNATCGGNNNNNNTNNNNNNNNNNNNNTATAATCCCTAATCGGGNNNNNNAGGAGCCCCNCTGTCCGCNCCCCCGTGCGTCGNCGCTANNNTRNNNNTGGNNCGNNATAGKGGCNNNNNYNNNCGGYGTYGTTCCGGGAATGGNACGGCTTATTCNNGCGCCCGCGGCCNCATRTTATCCTNGTGCCAAGCAATNNNNNAGTTATTTCATNGGRWGGSYTATNACACTCCGTCCCGCRGTYTAAGGGCCTTTNNNNACTCCCAACCTCGNNCTGCNNGGNNNNNNNNNNNNNNNNACACCSRCATCNTGCAGTAGCCCCCTCGYCGNNCGGCTCCAGCCATNNNNNNNNNNACGGCTCAGCANCCAGCANNNNNCTTCGTATNNCACTGTGTGATGNNNNNNNNNNNNNNCTTCMTAGCCCTCCGCCGTCCTCTTCCAGTAGAGNAGNGAACNTATTCCCCCGAGGGACNACNNCGAYRYATACGNNTCGCRCCGGCGTGCCTTTCCGCGNNNNNNNNTCAGTGAGCGCCNNGACGCACGCCACGTCAANGRYGGCNNNAGTACTANNNNNNNACCGNNNNNNNNGATACACTCCCGGTCACGTGCACGGGTATTCGCATNGARCRYATRGANNNNNCGGGAGGNNNGGCCGTTTNCTRRCRCCCCGAGTAGNNNYCCTGAGGCCCCCCGGGNRCCCCNNNCTNNNCCCGNNCNGGCATNANNNGAANGTCGRCGGRGRGCNCCCGCGATGCGCCNNNNNNGNNNTCCCTTTTTAGGAACCGCACGNGCNANNNTAGCNNNNNNNGTGTCAACCCACAATGACAAACTCCGGAAATGCNNCGCNNNCAGTTGANNNCGTGCGANAGGNNNNNNNMGGNNCCCCCAAGGGNANNCCGGNCCACCGCTATNNNNTCGGNNCAATNNNNNNCGCAGCGGAAGTGAGGTGGCCCACTCGTGCGCCGGGCGACCACTGCGCNNNNNNNNNNNNTCTGGTCCCGGTACGNNNNCCGATGAGGCCNCTCCCGGGGCCNCGCATTGGGGATCGCTNNNNNNNNGACTATTGTTNNNNNNAGGTCCGGGCCTCGTCGGACCACACTCTCGGGNGATTNNNNNNAGCTNNTTGCNNACTTACATNNNNAATGGNNTCCGGNNAGTTGACATGAGCCAGAATANNNACCTTGGAAGCCTAGGATCCTGGCNNGGTGTNTACGTCGTGTTCGCGTCGGTTTCTAAGGAGAACGGNGAGGAGCYCYCGNTCCGAACGGGNNNNAGNNTCCANNNTCGNNGGCCCGACCACCCTTGNNTGGGAGCCGGNNNNACNCNAACCCGGTTGCGNNNGGCCNNNNNNNNNNNNNNNNNNCACCNCGAGAACTKCNNTCNNNGAAGCGCCNTAGGCGCACGCNNCGGCNAGGTCGCTGTCGGTACCANNNCCTATGCAGGAANTTTGCNNCGTCNCGGCCCAAGCCNNGNNNGGGGCGGACTTANCCCNNNNGTTGGTACGNNCAGCCAAKMTGCTGCCTTCCTGCCACRCGCNCGTGGGCGGTGGGTATTTAGTATNAATCAGCCGTCGACGCGGTAGTGGTCCNNNNNNNNNNNNTGCACNCTTGCTGTGAGCGTACNGANNNCCGRNNNNCGGTNAGCGGCACACGGNAANNNNNAYCGCCGCGTGAGGGTTTCTANNNNNMATCCGGAGGGCCCCGGTGTGGATTCACNNNNCNARGAACGGTAGTCGGNNNTGTGGATCTTAGGTCAAAACATCTCTTANNNGNNNNNGGTGGCATGGCAGCCNACNTGTGCAATTATTCAGCNNNAAGANNNNNCAATCGTCAAYTATTAGTGNNGATAGANNNNNTCGCWRGTCCGAGANNNNNNNNNNGACAANNNNNNNNNGGGGGGTACAGGCCGCGCGCYGYCCGTGGCGGGGCCCCGCGNNNNNNNNNTTTGNAGGATNRGCTCNAGCGCTCACCCATACCAAAANNNAGTACTTGGNNNTCCGGTGCNNNNNGTNACGCTCCCGNNAYAANTAAAACCTANGTNNNNNCGTNNNAGTCNCTGGTGCCACGCGTTGGGTGACGGCCTCCCCTGTGCCCNNNNNNCGRCGAGCGGGGGNGGCCCGCATCGCCTGTAACCANNNNNNGTAGCGAGACTCCCGAGCNNNCGGAANCCNNGGCTGCNCNNACCNNNNGACGGCNMRYCCRGGAGTGNCMGTYRCCCGNNNTACGGGTGCGCNNNNNNTTATARCYWNNNNNNNAAAGCTAATAAGCATTCGCCGNGCGNNTCNNNNNNNNNCTTAGGCGGGCCTCGNGGNGTNAGACCNGNNNNNNNNNNNGAAACTCCTCYWTTTCCTACACCGAGMTGATCGCGGNNNNNNNNNGTNAGTTCGAAGCCGTAATAGTACGTTAGNNNAACTACTNNNNNNNTGAGCCTGTTGGGNNNCGTTTANNNTGCCTGTTGANCTANNNNNNGCGTCGGTGTCGGGGGCGATCYTRGNNNNNATANGCCGGANTCNCGNNNNNNNNNCNNCCTTACNNNNCGNNNNNNNTNANNNNNNTTATGCCCTACCCGTANNNNNCANGCNCGNNNNNNNNNNNNNNNNTTCRGTRCGGGATTGACGGGGGRGAACGGATTAACNNNNNTTCTCACCGTTTTGCTCTANGAGCANNNCCCCCCGCYGGCNTCNNTCTAAGTGAGGCCGAGGCCGARCGGATGGCGCGTCGCCCCCACGGGCGCCYGACTGTGCGGGATNATCGGATGNNNNTCNACTGCRTGCNRWRKKYWYRGGCCAGTCCCNNNTGNNNGGRGCGCANNNCCCACANNNNNNGTNGAAGGTCCGCAGTGCCCCGTTGCGGACGGTCAGGCAAAATACGACCAGGGNMGATKKNNGNGGGGTGGAAGCAATAGCTCYTYCNATTGTTCANNNNNNNNNNATATTTNNNNNNNTGAGCACGGAAACCNNNNNNNNNNNNNCAYAANNNNTTAAAGCCNNNNGCCCRAGCTNNNNGTGAACGTGCCTCCAAGNAGGGCGGANCAGTCTCTCGNNNCRAYTGCAGTRGCAGTGNNNNGNGGTAARRNGTYGAGTCTCGATGAGCGCGTTTCCCAATGTACGGGYRCYACGAGYNATGTTANNNNYRTGCGCCGGNNNCAGCANNNNNNNNNGGCGGGGCCNNTGCCNNNCGCNNNNTANNNNNNNNKYCCTGCTCTCCGAGAGTGCGGNAATGNNNCTAGAGCCATACACGCAAGGGTCGCCATNNNTTANNCCCTTRGGCTGTGGACAGNNTTTGGNNNNNNNNNNGCTTGRCATCATATTTGTCAGGGCCTGGNNCNANNNTTATCNGGAGGRRACGAGGGCACTCGGCCATGTNNNGTCTNNNCAANNNTAAGGGCCGCGGCNCTGCCCTGTGCTAAGATGATCCNNCCARYNGCCANCGAGGGCAATGGGCCKCTYCGTCNGCGGACGGCGANNNNNNNNNNNNNNCCGGGYYRWRCCNCACTGCTCACAACANAGACCCTCTGTCGAAAGTANNNNNNNTNTGACGGACCTACNNNCANNNNNNCGTAGGGTCTAACCCGTGCCACAGGTAAGSTNNAATGAAGGNNNNNNNNNNCGCGGGNNCCGCGTAGTCNNNNNCGNCACAGCTTCAGTCATCGNNCGGCCACNNNNNNNNNNNNCNNTCCCCCGGGCGCCTNNNNNGGGTTATAANANNACAGGCCTGNAGGTGNGTGCNCTTTGGGGGTAGGTTTCGCGAGTGAACGACAACACATTGGGAGTATGRRTGGTGGWNNNGGCGGGCNNNNNAGAAGCCCATATGCCGGGGTTGGCTAANNTTGACGACAGCCGGGCGGCTGTAACCGGGCATTCTCNNNTGGGGCTACNACCGTNNNNNGAGTTTCGTGCNGAAGANAGRNNNNNNNNNNNNNNNNNTCGCACGTGCCRYCCCCCGGNGGGTCNCTAACTCTCNATNCTTGCGGGACNCNNNNAGTATTAGTANGAGNNNRCYRGGNWNMWRRAGAAGAGNTGTCAGNNNGCGCCCTCGTTGTGATNNNNGAAYACGNNNAWNGGGCCCCYTTGAAAACTGAACTCCGCNNNNNNNNNCCGTAANCTCGTGCGTCGCANNNNNNNNANNNNNAACTTGGCATGGCAGCNNCCGTCTCCTGTCTGCCGTTGCAACCACCGGCTGGATNNNNNGAGNNAGGNCANAACANNTTANTNNNNAGAGANNNCCNNNNNNNNNTCAACGGGNNATCNNGANCTTANAGGGGCCCCAGCGTGNCCCCCAACYAGGNNNCATTTGCAGCGGAGANTAGACCNNNCCNGTGGNRCGGNNNNNNNNNGAGRGYTGGGGNNNNGACGGGGNNNNNTGNCGRRCNNNNNACAGCCGCAGAAGGGACTTCAATGCANTGCNNNNNNNCGAATCAANNNNTNNNNNAGGCACTNNNNNNNCGTNAGGGATTCACTCGGNNNATTCNNNNATTNNNCNNNNNNNNCCATNNNNCCCCCCCACTGNNNNNGCATGAGGTTACGCGGCNTTTACGCCCCGGGNCGTCGAGCACTTNNNNNNNNAGAGTAGCTGNNNNYYTCTGGGCNTNNNNNNNNNNNNGNNTANCCYATGRCACTGGGGARAGCTGATCAGNNNTTTATCACCGGCNGCCGCGGANNATTCCGAGNNNNNGATGCGGCCAKRATNNASTWGCTTYATKGCGAAATRCCNAGTATTACGCGCGCGCGRCNCNCCAGGGNCTTNNGCGGTATGGCKAAAGYRRRCTTGGTRYGRYWGAAACTCCCATTGGGAAAGTCGGATCGANGCGCTCANNNNNNNNNGTCCGCGCCACNTTTATACTCGNNCATGGTCCAGGGCCGGCTNNNNNNNGTCGTGCTCTTTCGGACCAGTCNGGTNGGWGYMCGCGGACGGTTGCATCCGCAAATCACATTAACTGGCGGGTTCCCTTTNNTTCATATCGGGNNCGATGTGCCCGGCNACCCGNNNNNNNNNNNNNNNAATTCAAGCACCCCATTTTGACGTGCGGGAAGGGATCGCAGCCNNNNNNNAANNNNNNNTGAGTGGCNTCGTGTNNNNNCACCTCGNNNNNNCCGGGGACGAATRWYATGGNGATGCGNNCGACGNNNNNNTCCTCCAGCGTCTNNNNNNNNNCCTATGAGGGTGACNCCACATCCCCNNCAAGGCGGGGTTCCGGGAANTACTTNNNNNNNNNGNGCRRCGYTKGGATACATACCCCACACCCGTCCGGCACCNCNNNCGRGGACNNGGCGACNGGGCCTGNNNNCCNNNNNNNNNNNNNNNNNNNNGCNNNNNNTRMRTTTGGCNNNNNTGGTANACTNCCNCTGCGCGGCGCGCAATTCCCGATTCYNNNNNNNAGTTTTTACCGNCGGNNNNNNNAGNNNNGCGACGTCNCCGGAACTAGGAACNGGTCCCACCCTCTACAGCACGCAGTGTTGACCGACGTTGCCGACGANNNNNNNNNNNNNNNNNCCAGTNNNNNNNNGRGCGAGGNNGCACGNGTGNATACATGAACAGGNNNCNNNNNTGCGCATATANTTTNNNATAYNNNYRYNNNNNNNNNNNTGGCCCTCTCGGAGACGGRYAYCCGCGGTTGGTGCCATGNNNGGTCGNGGAATTNCNGCCCAAANNCTGACCGGGCGCNNNNNNNGTGGACGRGGTCTGNNNNNNNNNRTGAAGACGGCGGGTAGTTCGTTCATANGAGAAGAGTGGCNGGCGCCNCNCCNTTGTCCTCGTGCACNTNNYYAGCACGACNNNNNNNNNNGCGGNACAGCCGGNCGGANGCGGCTCTGGGGTTTCCANNNNNTGGAGRAAKCTCGGGAGNTGCTCATGAGGCGCTNNNNNCGCCAAACTCTTAGCGGCATTTANNNNNNNNNNTCACGNNNNNNNNCGTGCGCCCTCATGCTGGAATTGGAGTGNCNNNNNNNNNAGGTGCTGTTGCGCAANGNTCGGCGCAGNNNNNNNGNGNCATCCNNAGNNNNNGGCGNTTTCGNGGGTCTTCNNNCTCCAGCGTNAACRTGNCCCNNCCGGNNNGCTGAGTCTGTTAGCACATGAGGTGAGGGGTGGCWCACATCNNNNNNTGGCTCTCGCTGGACAAATGAGCGTTNACTCCCNAGNNANNNNCCGTNNNNNNGNNNNGGGTNNNNNNNGGGCACCGGGCGTNNCNNTGNGGNATAGNNCTAGTAGGNNNNNNGGACGGGTNNNNNNNNNGACNGCCCGCTGCGCACACTCGTGCGCTCNANCTRCCSTCCTGACAACTGAAGCGANNCCTGGACCGTCNNNNNNCGGCNTCGTCCTTTCCNCGTNNNNNGNNNNGCGACATATTCTGGTCCNCAANNCGNGNGCAATCGNTCGCGGGNNCCCGCAGCCGGCNGTGGGCTTGGGNGCNNTCCCTACGCGGTTCCCGCATAGGTTTGGNNACAGNNTGNGCTATCTGGACTGMCGAATTCAGAGACAATGCGCNAATNNNACYTAACGGTNTACGCGANGGNGCGGNCGAGCGCAACTAACTTTCTCGAYCCAYTACRCNGAACNCGTCGTTACCTTAAGTGCCACCTGTAGANTAAGGCGCTGANNNGGCGAACTCTGGGNAANCACGTACGNNNNNNNNNNNCGTGTATCATCTGCNAGCCCAAACAGAACCAGAGAGGAGCTGTGANGTNNNNNNNNNTNANNCTCGNNNTNCCGNNNNNNNNNNNNCGNGTCGGGCNNGCCNNNTCGCGCCACGGNNNNNNNNNTNNNNNNGTCACAAWRCNNNNNNATAGCTGAGCCCGTTAGCTCGCTGNYTCGGAACACATGCYCTCTGTNRRYCTGCWCRCCRGCCRRNNNNNNNNNGCTGCYCTGGCYCTTGTYCGTCCAARGSCAAYCRRTGATCGCGCAGCCATCGGGCAGTTGACCTAGACGAAGGNTACTCACCGNNNNTTATGCGCTTGGCAGCTGACGCTWCGCTCACGTCGCCGRGGKGCRGCAGCGCATTTGACGGCCCCCGTTCTCCGTNGCACCNNNNNNNNNNNNCCTCTTANNNNNNNGGCTACACGGGTACGANNNTCAGTCGCNGTTCGNCCCACTAGCGAACCTCGAAGCTAGTAGGGAAAGTGTAAGNNNNNNNNNNNCGNNNNNTCGCGCGCGNCCCCGAGAGTACGGTNNTGAACTCCGTCGCATGTCATGAGGACGANNNNTGNACCCTTGCGCACCGCGCCCAGGTNNCGCNNNAATCCCAAGTGGCNNNYCAGACAGGGAAGGANNNNNNNNNNNNNNTCNGACNNNNNNNNNNNNNNNNCGTNNNNNNACACGCNNCGGGAGGTCACGGAAATCNNACAGNNNNNNNNCANGTGGGACGNTTNNGCTGGGGACACGAAGGTTGGGCCNNNTTTCCGGGTCACGGGCCNNNNNNNNNNNNNNCCGCNNNCAGGATGGGNNNTTGCCAAGAGTTNNNCAGTCGNNNNNCYRNNNNNNANNNNNNNNNGGCGNNCGACTCAGCGCATTGGGAGCCCGCNNNTGGCTACAANNNNNNCYRGKSCGCGNCNNNNNNNNNNNCTCCCGCNNNGCCACTCCTACGACNCGTGACCGNNNGNGNGCGCACYYRCGNNCACGCGTCNNNNNNNNTGGNNNNNNNNNNNNGTATGCKCAAAAGGNNNGGCCACCCTCCNNCACCNTNNNNNCTCAGCGCCCCGGTACGAAATAGTGNNNGAGAANNNGCNNNNNNNGTCNNNGTAGNNRRYGTRRAMCRGTGTCGCCGACGAAGNNNNCGGGTGTNCGANNNNNNNGNNNCAANCTTNNNNNNNNNNNNNGTGNNNAGGGACACNNCNNACCAGTGCNNNTANTTCGTAGGNNCGCCGCYCGACGACCCCCGCGACTAGCAGCCTGTAGCCCNCGRGAGAGTTCTTTGTCCGCTGGGCAGCGCGANNNNNTCTCCNNNNAGGGANNNNNRRTNNNNNANNNNNNNTTGACCGCCTCNNNNNNNNGCTCAGGGGNNNNNNNNNCGRYRYRATRGANCTTNNTAGNNNNNNNNCCANNNGCGGCGAGGTGNNTNTACTCTATCCGGTTGGATNNGAAATCTGCCCCACCCAGAGGTTCTACAATCGACCCCAGNATGCAGCCNNTCACGCACGTNGGATAGTGCTCCGTCGGGGCCNGGCACTANNNNNATRGGTTTTCCCATNNCTACANNGNNNNNGNNNNCTCGTNNGGAACTGGACGNCGCCGTGGCTACGTNNNNGNCNNTGATTNCRRCYTCCCGCTSTNGACATNNNNGGCNACGTCGCGNACNNCGAGGNNNNNGTCCRCGGARNGGGTAGGACTGATTTGGTGGGCNCGGTCCGCGCCNNNAGGGNNGYCAGGTTGTGCTGCAGGCGCCACGGANNNNNNNNCCGTANCNNNGGGAAGNNNNNNCACGNNGACCGGTGACNAACTAATTCCCNANNNNNNNNNNNCCTRGTGGNCNNGCAACCTTGCGTNNNNNNAACNSNNNNGCGGNCCNTATNGAGTGGGNTAGTNNNNNNNNNTTACGGTCNACGCGGCCCCNNNNNCCYASKGGAGGGCAGCCATCAACNNCACNCGNANNNNNNNNTCCCTCTCTAGYARTTATTGACAYGCRRCYYMKTTYCYCYRCYYMKSMRYTCTTTGGGCTGCNNNGCAANNNATGGNNNNNNNGNNNGNCAYTCGCCTCGAGACANNNATCTAGCGTGCCAGCGACGGGGCNNGGCCNNNNNGGGNNNGAAGCCSGTCNNNNGGTTTTGTGGTACCNGCGNNNNNCATGAAGNNCNCNGNNNCTTTCGCATGCNNNCGTTCGGGTGCCGAATATTCNNNNNTNTGTCTAGTRTGGRGAGTATNNNNNNNCGCANNATTATTGACCCNNNAAYCTTGTACAGAGGCATCGACTGGGNGGNNNAAGAACCTGTANCGGCCATNNGCCANGCNAATYGCGCTNNNNCTGCATGTCTCACGGTGAGGNNNNNNTGTGTTCNGTACNNNYNNGTGGCTAGGGCTGCGGCWCYGGCGCTGGAGCTTCGGCGAGCGNNNNNNNNNNNNCAAGTCGGGTGTCGAGCGCTATMCAGNAGCCCCTANNTGGGGATGCGCNNNNNTNNNCATTANNNNNNGNAACNNTATGTTCCGCGNTGTCTCTNGGGAWYYRCGNNNGTCTTCNTCAAGRGCCCGGGCGCTTGCGCCCCGNNNNNNNNNNNNNNNNNNNGACGAGTTCANACCTTACACNNCTGGNNNNNNCGTTCGTNNNNNNNTGCTCGTACCACCTAGGCTCCCCTCACACCGCCTTTGCNANANNTNGGATNNNNNNNNNNNNNTNTCCNGAGGAAGCGGGGGNNNNNNNNNNGAAGTCATGNGACCTACCCNCGGTAGNNNNNNTATTTTGSGAANNNCCGNNNNNGGGTTTACGGCCGTGCGAGCGCTTGGGACTCANNCNNCCGAATNNNNNNNGGGGCANNNNNCTACWTTTNNNNNAGGANGAAAGGCGCACGATCGCCGNCNNNAGGCTTNAGTNGGTCTCCCNNNNRTCTCNCGGCCGCCNNNCNNNNNCNNNNNGGCNNNGTACTWNCGCGACGCGAGCGAGGNNNNGCCNNNNNCTYNNNCCANNNNNTRCTGCAATGCCACGGGARCCCCACTTCCNNNNNNNNNNNNNNCCATCCSCTNNNNTCGCANNAATTCGCAGTTGATTCCCCNGGCNNGGTGGGGCCCGTCATCCGTCGGAGACGCGNRCGTGTCNNNNNTGACTGGTAGATCCAGCCCGAGACCTCTCTTAGYGCAGCGGGGACGCGNCTGCCCAANNNNAACTTAGTCGATCAGGTCGCGGTNNNNCCAATYGRYACGNNNNNTNATCCNCATYRCCGAGCCGCTCGCGGCATCTACTGCGTTCGNNNNNNNNCGGGNNGGAGTCRRCCGAGCCGGGTCACGNACCCGNNNNGAGAACTTGCAGYTCGGGTGTGTGGGGGGTAWACNNNCGCGANNNNNCCTATNNNTNGGNGTTACGNNNCCNNGNAGGAGGCCGTGAGGGGTCTACAGTTTGGCTACCNNTCTCNGGCTCGGGTAGGTTCTGAGCGACCGGNNNNNNNNGGNTTGRGYYTATAANNNNNNCCTWTNNNNMTNNNNNAGGGNGCGGCGGCCTCCCCGCCATGAGCGAGTCTATGGGCGANACCNNNACCCCGCRCWTGCNTATTATCGACGCCWRGYYRRYMCNYRNNANNNGTSYCNCACCCCGNRNNNNNNNNNNNNNNNNNNNNNGGCAATNNTGTTGGTAYGTGTTGTTTAGCTACCTNNNNNNNNNNNNNNNNNNNNNNCAGAGTRNNNNGCGCCCCCGCTGGNSTCACACTTAGGACACTTACCCCCGGGTCCATTNNNNNAGCCGGNNGATNNGGTTTGNNNAAACACCTGGCCAGCGANNAATCCNNNANNNTGGGNNNNNNNCANNNATCGGNACGCNGCACCGGGCCCNNNNNNNCNNNNNGNNGTCATTCGNNACTAYAGGAAATGCTNTGCCAGCCCGTCCACAGAGCNGTGACATCGAGCNNNNNNTCTATTTTCNNCGAACNTTAGGGCNGANNGNNGACACTAGACATNNNNNNNNGCAGGGGGCCCNNNNNNNCTTCCGCNNNNNNNNNCGCAACCGYNGCCGAACTCATACGTAACTACGCCATCTGTCCGCNNNCGGAACAGGATAGGCGGCCATCNNACATCACYCYGCYGGCNNNNNNNNNNNNNNGNNNNATCGTNNNNCGAACCTGGGCGGAGAANNNNNCTRCCNACCNNNNNNNTNCNNGAGATCGGCCTCTAGGTCCGCYYAYTACTTGCTCAGCCANCACTGACAANANGNGGCCGCAGTNNTCTGCGACGCCGAGACTNNCGGGGATCGNCAGRCTCGGNTCTTCCNNNGRRTCACYWRNGCGAGRTCTNNACCAGTANCTCNNNNNNNNNNNNGCGGCACGAGTNNCNTCNNNNNNNNNNNNNNNNNNNNGGCCANNNNNNTCCGACAGCGTCTCCCAACACATAAANNCGGTNNNNNNNNCCGGACNNNNNGGGNGGNACNYYYYACCCGTATGGGCTGCCGGGAGGGRCTGCTGNGCTCNNNGCANNGGGGAGAATGCCTGACNNNNTGNGGGATNTAWCRCGATACCCCTNNNNNCCCNNGCGGACGNCNGNCGCKCGGCGCCNNNNNNNNNNNNNNNNNNNNATNGGCCGGCCCAGTCTGCGYNGGGGAGGCGGCCNGCNNNGCCCTNNNNGNNNNNNNTCCCNCCTGAAACTTAGNTCGCGCGCCRCRGRRCTGGYYYGGGAAACTCGACAGRYRMYARNCCCCGCCNGACCGNNNTGGTTGAGACCACATCATAGATGCTGCTAAAAAGATGTTTGCGTCCTATTACTTCTGGCGCAGTGAGCACAGATGAGGGGCTAACGAACTCACCGCNCGAGCCTCGYYGRRRYTCGCAGACCGTCCCNNNNNNGAACGCGCTNNNNNNNGTTCGCGANNNGAGNNNNNNNNCGAGGNNACCARGCGGCTTNNNNNNNRGRTGCGNTATGCGWGAGACTTANNNNNAACGCNNNNNNTAYRRYWCRYRWTRGYRRACCCCCCCTGCCGTCACCNNNNNCCGCGCGATGCCCCAAGGCGCGGGCCNNNNNNGGTATTCCTGCGAGAGGTYCGNNNNNNCGTGGCANNCGCGACTYRMGRKCCCKRNNNNNNNNNNNNNNNNNNNGGTGGGANNNNNNNNNNNNRYGCYCTCCGGCNNNNNCAACGCCNCGGCCTNNCACTCCCANGNNAANNNNNGGTCACGATTCGGGTAGAGKTWRGRGGGCCCCAGGCNNTTCGCGNGGGYGANGCTCTACCGGGNNNTCGTCGNNACCGGGCAGCTTCACATCGCCTCNNNNNNNNNGAACCCGCANNCCTCGAAAAGTCGACGTYCCAASRTSTRYCRRNNCCGNTCGAANNNNNNNNNNNTTAACGCAAGTGNGGNNNCCNNNNNACCTCCTTGCCGTACGGGTCTCCCGCCTTAGGGCGCCTAGATGNGGCGANNNAGCCCGATGGGGGGCTTCANGCNCATACCTATCTGCACGGTATTCCAGCAAAACNCACCAGGGTGTGGGCTCCGCGGGCATTGGCGTGANNTTTGTTTTGTAGGACNNNNNNNNNACCGGGGGRNNNCCACGCAGGGTCANNNNNCCCCGGACCCCCANCTCCANACGGCGNNNNNNNNTNACATTGGGTTNNNNGTCTCNNNCCCCNNGGGNCGACCNCTGGYWCCGAACCGGCGNNNNNCGGGGCCTCCTATGCTANNNNNNNANNNNNNNNNNACCTTTGTTTTTATYAWNAATGCGGCGNNNNNACTACGCGCCGTCCTGNNNNNNATATATATCACTGCTGGCAGGTGGCCATATGNNAAACATCTNNTTCCCCGGNNNNNTGAGNCCCCCCAGNTCACRWTTGTCACGCTANNTGNNNNNNTCACCATGGGCGGCTACGATCCCAGACGCGGTCGCGCCNANGNNNNNNNCYGNNNNCCNGGGGGAGTCGCAATCGAGCATCGGGCTTGGCGNNNNNTGTACNNNGCTTCCCNNNGCCACNNNNNNTNNNNNNNNNNNCCCAATCNNNNNNNNCANCAGGCCGGAGGCCGTCCTCCGGGCCRRCTTTCCGGGGTGCGTNNNNNNNNNCAGACCNNNNNRAGAATANTGGAACATACCTCCATCRYGTAAATTTCTGGCGGCGTCCTTAGTCGGCGCGGCTTNNNNNNNNNAANNNNNCCNNNNTCCCCARCGCCAGGAGATTNCAAGTAACCGCGCGTACGATGCGGGCACGNNNANNNNNNNACCTCYCAACTGGCTGGAGNNNMGGCNNNNNNNNGACGTGATTCCGCCCTTTGGNNNNANGCCAGTGCCGCGCGGAGTCGCGTCCAGACCCGGAGGAATAGTAGGGATTNTTNNNNNAGTCCKAGGAGCGGNNNNNNNCTGCGCCGGNNNNNNAAGCGCGNNNNNCCNCCNACGGNCGGAGTACTCCCNNGGTACACGCNNNNTTGACGTAACTGGGAACNCCCNCNCTTGCTGTCNNNCATCTCCAGGTCTGNNNTATGTACCGGTTNNNNCCCNNNNYAYACYNNNNNNGCCCGCNAANNNNNNCAGCGCACCATCNGGCTAGCGTTAGGTTGGTTGCCCGTAAAGRYTCAYCGGTNCGGGNACTACYTYAAAGTYNNGNNTCAAGCCGTTGGACNGCWCAARAGGACGCCAGCCCTGNNCCTGNNGCCNNCCCTCCCCYGCNTANATTGGGATTACACTGGGCNGNGNATTAGGGNNNNNNCTNNNGGTGTTCGGTCGGCGATCCCAGACTGCCTAGCTNNNNNNCTGAGTACTAGCATNNNNAANNNCCCCCNNNNATACTCGGTCCANNTTNNGCAATGCGGGCAAGCCCTCTTGGRRAGNNNCNCTCCTAGANNNNGACTCCCGCGGTACCCGTTCACTTGCCGGCGGGTCTNNNNNNNNNNNNNNNNNNNNNNNGGTGACACGTGNNNNNNNNNNNNNNCACCAGGTCTCCTNCTGTCCCCGNNNAANGGCCGGCGAATATCCNGCTCCANNNNNNNNNNNTCCGTGCTGNATCNNCCGNNGGTGAGACGGGTCCAAANGGGGCCGGGGATNNNNNNANGNCGTCAAATCTNNNNNNNATNANNNNNNNNCGRRRCCGGCRTCNTGGGCTCTTCGCGGCAGGCCCGCCCTCGNNNNCTGGNATCCNNNNGGGCGNCCGAGNNNCNNCATAGTCATTANNNCGAATTTCAGTCCGCGGACCTGCGANNNNCCGGTTAGNCAGCNGTCTACGCGCGAGCANNNNNNANNNNNNGCCCGGGGTNCCCCCGCCGATCGCTCGYGAGCKTAACNNNNNNNGCTCGCGGCTGNNNNNCTGCATANGATCTGGGACCCTAGGGCAGTTGGAGCCTNCGCCTGGCTGCGTCACGCNCCCGAACGGTGGTCNNNCGTCCGGGNANNCTNNTNGCNNNNNNNNNNGCGGGCARYAYYAAAGNNGGGTTACCCGNNNNCTATCCTGCGAGGCAGAGNNCGGANCTCTGGGGANNNNATCTCTAACNAGTCCCGGTCCYTAACCNNNNGARGCTCGCGCACACCGCCNGGGCGAANCGAGTTCACCCCCCGCCCGGGCRCCNGACCCGGANNNNNNNNNNNNNNNNNNYCGCAGNTCNCGNCGGNCGNNACATAGAGGGGTNNNNGCGGATAGGTCTANNNNNNNNACTCACCTGGCCCNCNGGNNNNCTCGCGYGACGGGNNCNNNNNNNGCTCCTCGTCCNNNCGCGCNNNNNNNCATGGCNCTNNNNNNNNNCACNNGGCGGACTTCGACAYYYYATNCGACCAAGGACNTTGGCNGATCMCTNNNNNTCGTCTANCGNGGTNCNNCGCGANNATARCACACAGCAGTGTACGACGANNNCGCGNNNNNNNNGGCGGTAANNNNNNNNNNNCNCGGRGCGANNNNNNNCGCTCKSRRNYAGCGYRCGCTATGCTNNNNNCNNCTTCNNNGATCTCCGACTCCCCGTGGTAGCAMNCTGNNCGCTGCNCCCCCTAMTYNGCCGCNNNCGCCGAGGATCCGNNNNNNNNNNNGAGGTTNNGTTAGANNNNTNNGCWAAGCCWYTRYCTCGAACCGAACCTACTATCCCNNNNNCCACCAACNNNCTACCGCACCNCGGCTYTGTCACNANGGCGAAGCNNCGTAGCCACGNNNNNNNNNNNNNNNNNNNNNNGACTANTCGCCGAWGCGNCCCACACGCGCANAGKACCATCGCGGGTGGANNNNNNNNNCANNNNNNACGCGGTGGCCTGTGGCAACGNNNTGNACGGCGCYCCGTGCGTTATAGACCAGANNNNTACCTTNCCGGGGGACGACGAACCTCTGAGASANGTGCCGCGCNNGCCGGTCCNNNNNNAAGACAGTNGTTCGCCTTCCAAAGAANNNNNNCGAGNGNNTGCTAGNNNCGGGGGCTTCTCCATGATNNNCAGCTGNNAGNNCTCGAGTCCGNCNNNNNNNNNNNNGCGCCGNNNNNNNNNNGNNNNTYGCCCCANNNNNNTGGAGCGGCTGGAGGAAACNCTCGACCGGCACTAGGCGCNCAACTNNNNGAGTGTATCNGRWGTYCTNNGCTCGGGCTACGCGACAAATCGCAGAGNNNTGAGGGGTCTCCATTATGNTCCACWCGGGYRCGGCGGGRGCGTCAAGTGGAGCNCCCGCGGATGCAANNNTCCCGYYGGGGNTGNGACNGCANGGANNCAACNNAYRCNACGCGACGCGGCCNNNNNNNNNNNNNNNCAGTNCNNCTTNNCCGTAGCNTARWRYTCGTTTGNGTGCGGCGCCGCGGRCTNNTTGGACCACGCCACNNGCNTGACACCCCACGGGTCAGGTACGANNNNNNTTAGATAAGGCGACGACAANNNNNCTGCCGAYRRGCCCCGCCCCTCGGGCCTGYGGGANNGTNNNNGGGGCTGGGGCCNNNRMNNNNNTACACCAATCYCCTYAGGANNNNNNNACACCCGGAAAATCTGCCCATCGGCTGCGCRCGNNNNNGTCAANNNNNTCGGGCCCCCNNNNNNNCGCACTGTTCNNNNNNNNTTGGAATTGAGTGACACGTAGGNCNCCGGAGGGGCGCNCGNNNNNNNNNNCCCCCCGRRRCTTGTCCTACANNNNNNNNNNNNCACCGAGGNNNAGGCANCCGGCGTCTCCCNACTCCCNNNNNNNNNNCCNNNNNNNNNNNNTANNNNACACTGAAAGGGCAAACGGCTGTANNNNNNNCAACATGCCNNNNNNNNNNNNNNNCACGGTGGGACGARGGCRCAGNNNNNNNNNCAATATGGAGCCGGGGGTTNCACCCCGCATTGGGGTTAACCCCACGTCCGGTTRRANNTAGCTGCNNNNNGGNNNGTTGAGNCGCGCGANCGGGTCGGCANCGGCGGCCGGNCCCNCACGRCACANNNNNCGCTTTGNNNNNNNKRCYCTNRCTGGNNNNNNNNNNNGCNCGGGNNANNGCCCNCGNGNNCGGNTANNNNNGTGCAATCCNNNNNNGNNTNNCGKCACACCGTGTGCNNGNCNCGTGGTCCGGGTCGGNNNCCAATACGNCGCTAGNARGGWCACATCCATAGTAGAGCGNNNNGGNCNRNNNGNNCCTAGNAGNNGGNTGATGTGCACTGGACGAGGGAGACATCYWANTGCNCGGACTNCGGCGNYCAGAGTAGGNNNNNCGGGGTGGAACNNNNNTNNNNGNNCCYNNNNNNGGCGGNGCATCNCCGANNNTAGNNNNNNNNNNGGCATACTTGGNGNNNNNNNNNNNNNNNNNNNNCNGACCCACGNNTTCCCGTCTCNCGCCTGNNNNNNNNNNNNNNNNNNNGGGNNNCGNNCCGTGACTACTGCCACACANNNNGTGGGCCNNNTCNNNNNNNTYTCTCCGCNNTCCGGTACNTACAAGTGAATCTCCCCTNCTNTTGRRTGCTNGNNTCCCCTGNNNCGGGGCTCATCCCACAGACGTGCGAGGGCCGNNNNNNNNNNCNNNAGNNCTCCCCTTNNNCGTCTGNCACATGGANNNNNNNNNAAGCGCAGGGTCTAGCGGTGTNNNNNNNCGGCTGANNNCCGTAAGCATTCGCGGCGCGCTGGNNNNNAGAGTTGTGGGACAGGCAACYGTCRCTGGNNNGTGNNNNCGACGCGCGGCTNCCNTCYRGGCTAAGCTTCGGCCGCCTCNNNNCCATGNCGNATTYGCACNNTTGAGCATCCTTGANNNNNNNNTACCCACNNNNNYANNNNNGNAGTAACCCNTCGGCGCCCNNNCGGTTGGCGCGCGGTTGGGCGGATGNNGGGACCGGTCTTCYRRKATCGGNNNNNNNNNATACTGCACAAGGCCAGACGCCCCCACTTGNNNNNNCCCCCCNNGGNTANNNNNNNNNNNNNNNANGNNCAACGCGGTACACATTCCTANNNANGNCNNNNGTCCATGGGAACTGGTGTRCGGANNNNNNGGNTGNNNNNNNNNNNCCCGGATSGACTTRYYCCCCGTCGATACGAAGTGGCGAGGGGGCGAACGGTCCCCCGTGAGCGCCGCNNNNNCNNNNNNTGCAGGCGTAGGTNNNNNNNNNNNNNNCCCGGACTACGCGCCGCCCCNGNCCCACCTNNTCGGGGTGGCCCGGGNAGCCTCAANNNNNNNNNNTCNGAGCAGGNGGGATGATYGGCGGGGAGGGTTTGTGTTCATTCCCGTCTCTTGCTGGCTCCNGCTCYCCCRCGCMRGGACRTGAAGGCCGTTTAAGCCCCATCGGTGGCCGTNNNNNNNNGGAAACTCCAGAGATNNNGAGCGCTNCGGNNNNATCTGNNNNNNGGGCCNCNGGYYCCRYYNNNNATNNCGGCTACCTCCNNCGTCCCATCGCCGGTTTGGGTGGAACGAAANNNYRGGGGGGTGCGCNNNNGCANNNNNNNGGNCTGACGACTTAYTGNNNNCGCGCGTCTNCAGGGAGGCGCGCGCCCGCGCGNNNCTAAGCGGTCGNNNNNGAGGGCGTNNNNNNCCAACAGGNNNNGAAGGCNACTCCCCGAGCCCGTGTCGTGACCGATCCCACNACGATTGCGGTGGCTCATTANNNNNNNNCCTCGANNNNNNNNNNNNNNNNNNNNNNNNATGGANNNNTCCTCGCTTCATATGCTGGGCGAACNNCWGGCCCGGCCGTNAGCGCAACGCGGACGGTAGACRACTGACACGTAGGAGCCCCGTGACCGGTCCGCTANNNNNNNNNNNNNNNNNNNNNNTMATCNNGATACCGNNNNGAACYRCGTGCGAAAAACANNNNNNGAAANNNNCCACGCGNAGGAATCATCGACACCNGKRGACCGCGCCACNNNNCCTGTCGGACACTGTGGCCCAGTGAGANNNNNNNNNNNNNNNNNNNNNNTTGCNGGGCTTGGNGCTCCNCCTAGATACACCGACTGGCCTGCTCRGRAGTNNNNNNCGCGACGNGCTCCACNGCACAAACACCGAGCGGGTTAGCGCCGRAGCGTAATCATGGNNCGCCCCCGGGACCGGCACGCGCCGANGCCCGTACGGTAGGGGAGGCGGACTTCNCCAGGGTGATATGAACGCGGGCCCGCCTACCCCGCNNNGCGGCCGTGTCCGCCTCCGGGAGCGCTCTCGGTTCGNNNNNNNNTTMWKAYRMTAGGCCCNTCGCATGGAATGCCATGGNNNTGCGCCTACGTTGCGCAGGNAAATGCACCGGCCGNNGGNACCGCAAGAAGACCGGGCGGANNNNNCGCGACACCGGCATGCCCGGNNNNNNNNTTTGCGCGANNNNGCCATTTCGGACTGGGAGGCATGCGGAGNCGCNNNTGCTGTTGGACGCCCTTCTCGGCGNNGNGCACNCGNNNNNARCAATGATAAATTGGTCTANNNNRCCACGGCCNTCTTGAANCNCGAAGGCCGGNNCNNNGNCCNGGCATATTGAGAGTATTTGANGAGGCCCGCCGTAGGGGGTCGCCCGGCCNNNNYCGATNCGAGTCNNNNNNCNNCCGGTCCCCCACGCGCAGCCAGCGGAGCCGCCTAGANNNNNNNTGCCCCCNGCTCGGGGAGGCYRYRAWGAMACCGANNNNNTTGTACCAATCTGAARNNNNNNNNNNCCGCGANNCGGGGNNNNNNNNNTCCGYRYMNNNCTTACATGGANNCNNGTGCCATTAGAGCCRGRAYGGAGCCCCCGCGCACAGGAAGGAGNNNNNNNNACGCCAGGNNCGCTCGAGMYGGGCCCGTNNNNNNNNNNGNNNAGGTTNNNNNNNNNNACTATTTATCCTTWANCTCGACAATGTNNCGCCNNNNTGTTCANTAGTGGCGGGTNNTGGNNNNNNNNNNNNNNNNNNNNNNNNTNGTGACTCCAGATNTCATTCCNGCCCCTGGACGCTCGNCNCGNNNNNNGGCCGGGTGATGACAAGGGGAGCRTTATACTCGNNNNNNNNNNNNNNNNNGNGYGGCGTATATATNNNTGCGTNNNNNGTCACACCGTTCACTTTACTNCGCACTGGGTGTGCAGAATCACTCCGCGTTGAGAGNNCCAAGCCGCGTNGNTNANTAAATCAGCNGGGACATCTGCANNNNNNGCGAACGCTGGGCTCCNAATGTNCNGRACCGAGCCGNNNCGNNNAGNGTGAGGCGGGGCNTCGNNNGTAGCGCCTTCCGGGNTGGCCTATCTCAGCGGGTTACGCATCANNGTNNNGAATGGTGTGTCCNCCGATCTGTNNNNNNNNNNNNNNNNNCTCCAAAAAANNNNNNNNNNNNNNNCTAGCGCGGTGCGCCTGCNGCTGTGCCTGAGGGCCGACAGAGTAAGTCCGTCGATCTNNNNNNNNYCTNNNNNNNNNCNCGACGGCTTGTGAGAANGAACATTTATTGTAANCTNNNNNGNNGGTGAACGACGACCNNNCGAGCNNNTTATGGTTCCTAACCNNNNNNCTNTCCCCCTGGGAGTCAGCTTGANNNANNNNTGGGAACCTCGNNNNNNNGCNCAGGTTNNNNNNNCYTRRACTCTGCCGCGCNNNNNNNGGCACCCTACGGTCTCGGCTNTGGATGTTATCATGANNTACAGTNNNNNNNNNNNNNNNACCAACTGACTGTGCCTGANNNNNNNNNNNCNTGGCGTGCTTNNNNCNNNCGNTCNNNTGGACAGAAACTAGCGGTCCACTAGTTCCTCNGTGAAGGTNANNYMKGCTGATCTNRYYTGNNNTAGACGNNNNNNNNNGCGTCTCCAGNGNNNNNNNAGRYWMARRARGCAAGGCGGNNNNNNNNNNNNNNNNNNACGCCCCGCCCAGCCATANNGACCNNNNNNCNNNNNNNNNNNNCCGCTAGAGGNCACCGCGTCACCTATGGCCTGGACCTGCCCNCCGGNNCNNTGTGCCCGGGGCGCAGTCTCNTCGGNGTCACCCTCCTGNNNNNNNNNNNNNNNNNNCNNNNCCNGAAANAGGCCNNAACGGGCNATCGCCGRAYYMTRGTGYTTAAAYMYYYGKYGGCCAGNCNCGCACCTGGTCAAGTTTGGCCNNNNNNNNNNNNANNGNNNAAGGTCCGNGGCNNNNNNNNCCCCGGYGGRGGAGTGGNNNNNNCNGGAGCCGNNAGAGGCCCCTCGCCNGCGCCCCGCNGNNNGGNNNNNCGAGNTYAGKCRCGYKCNNGCGGCNNNNNCTATCGGGCTCGACNGGANNNNNNNGCGKAATATACCGGGTCGTGTACTTNCTTTGGTATTNAATCACGCATATGTCNCACATTNNNNNCTGNNNATNNNNNNNNNNNNTATACTAGGCCTGGYCGGNNNTCGGGWRANCGCGTRTGNNNNNCGCCGTAGTAAACNNNNNNNNNTGGCTGCGCYGYGANNGTTTAGGRACAATNGGCCGCCGGCGCCCGGGGGYGNNNCGCGGGCGAGTCGAGTCGGCACCCGACGTGATCGTCNNNNYAYNNNNNNNNNNNNGCCGAAGTACTTTCGACTTTTACGAGGCGCGNCCACACNNGGCCCACAACGTCGGCNNNNNSTCGCCGACAGNNNYGGTRRCCGCTCCCGGGCGCTANNNNNNNNNNNNACAGATGGNNNNGCGCTAGCCGGCCGGCCCGGNNACTTNNNNNTCATNNNTAANNCTGCCCANNNGCGGAGGCCNNCAAGAGCATNNCGATANNNNNNNNNNNNNAGGATTYYCGCCTTTAACGCTACGNNNNNNNNCTANCTAGTTTCCGCGGRRGGCACAGCGACGNNNNNNNNGGGCGGTAGANCGAGGCCNNGGCNNGNCNNNAAACATGTCACATRYYGGCNNNNCGGTTYMRYRCACTGGAGGNTGCNATGGTNCNNNNNNGTGCTCAGCAGAGCACGTGTCTCNNNNNNNNTCCCAAGGGCGNTTNNNGTTGCNGCTTGNNNNNNNNNAGTTACCAAGGTGGTNTNNNGGCNCGAACCCNTGTGCGGCGTTTCTCTAAGNNNNNNNNNNNCNNNNTGACNNNNNNNNNCGTGATGCGCRGATGTGAGCTTNNNCCAGCCGGGNCGTAGGTTAGNNNNNNAANNNNNCGANNATCCGTCGGCCNNNNNNGCGCAGCYNACGACCGATGTACCGTTCGACNTTGCNNNNGCCTGACGGTCCTGACNNAANGCCACGTANGAAGNCACCNANANCGCAACTTCACTNNNNNGCGCCCGGGGGGTGAAGGANNACGGNGGCTCGNCCNGASYNGYYGGAYGTCTTTATTGCACTGTCGCGACCACAANNNNNANNCCNNNNCNTGGACTTNTGGGNNGGTCCTATATATNCCGNNAGGCCGGNCGCCNNNNCCGTTGACCTGCAGAGACGTGAANNGCAACTNNNNGCCAGGCGAACCTTCNNNNNGCCTGTTACTGGGTTGNCCCGCGAANNNATNCNNNNNNNGCCNGGNGGGCGCTCTGGTGCCGGNGGNCTGCCATAGNGGGGGCCCGTNNCCGCATATGCCGCGCTCGTTACGGCCCGCCCTGTGGCTCTGGCAGGTCNNNNNNTATACNNCGACACTCCTCTCCGNNGGGGGGCAGTTGACCGANNNNNCGRGTACTGACGCTCNNCNGNTGACGNNNCGCCAGCNCAGNNANCTCCCTCCGNNNNNNNNNNNGCACNNYCTCAGANNNNNNCGCGTNNNNNNGRGAAATTGGCGGGATCAANTTNGTTTCATCAAGACGACTCCTTCGTCCTTGGTTACTNNNNNNCCCTTGCCGGGGCATCGTGGACGNGGGCNTTAGACNNNCCAGCTCNTGAGNNNNNNNNAGGNCGCNNNTGCTCCTGGCTCTTACCCCCCGACGGGGTAAGGCCGATGGGGNNANNNNNNNNNNNNCCCGCATAGTGCTCCTAAAGGACCCTTTARNNNNCTCCTACGCGCGNNNNNCGCACTCGCACTGGCGCCGCGGNCGTTACCTNNCTTTNNCCNNNNNNNNNNTGGCTATATNNNNNNNNGGNNNNNNNGGGSRCACCGAAGTARCTCYAKNATAAGGACAATCACACGTTTTNNNGACNNGCGGTCAGCAATACGTGCTNNNGGGCCGTTTTAATAATNACGTTYAYNACTCGGGCCGNNNNNNNNNNNNNNNNNNNNNNNNNNNGGNAGCGGTNNNNNACCTNNNNNNNCCNTNANNNGAAATGGTANTGRCTNTNNNNNGNCGNNTTGCANNCGGTCYACATACTTGNNNNCTTNNNNNGAGGTNNNNNNNNATATATATANNGCAACGCCNCNNGRCTACCAACGATCCTGCATCACAGTGNNNNNNNNNNNNNNNNCTAAAACGTGCGGCGTANCTTCCCGCCCNNNNNNNGGANNCRCANNCTAGGGCTNCTCTGGCGTCCTTACCWCGCTCGCATGACCGCGGGTANCTACGTTCCNNTCTATTNGCGGATGCCTTCTCGCNNNNCTCCNTGCGCCCGCRGWARGMRRGCNNCATGCCCNNNNNNNNNNNNNNNNNCTAATGAACGAGATCTCGCCATGACCGNNNNNNCGACCTATGAYCAGGTGTATATGANNNNNNNNNNNNCGGTGTGAYNCCNNNTATNTGGACTAGNNNNCNANNNCGGCTGNNYNGTANGTGGNGNGCAAANNNNNNGAGATGTTCGACGGTCGNNNTCGCAATCCACTGTGCCTCCTGNCCACCACTCCACTATCNNNNCTCCCCGGGCGTGCGCNAANNNNNNNNNNNNTAAGAATCNCNNNCCCCATGNNNGGCGGCCATAAGACAAGAGCTGCGGNNNNNGCGNGNNGNYGGACTTNCNTGCGNGGCCTTTGNNCTNGACACNCTGTCTACAAATCATCANNNGNAAGCTGTCANNNNNTCGNGCTNNNNNNNCGGGTCTNCCGCGNCCGGGCGCCGGGCNATGKNNTATCGTTCCNGGRNNAGNATCGGASAATGNNNTTTNNNTTCCGCAATAGGAGCTAGATTGTGNAGNNNNGCCAGACNGCCTGGCGCCNNNNCCGTTGAACCACNNNNNNTTCCCCGGTGGNNNNNNNNCGCACCCGCGGGACCCTNNGTGCCGAGCTGCCCCNNNNNNNNNNNAAGCCCCANYYCTNNNCGAAGCATGGTCNTYTYYGCTNANNNNNNNCNNNNNTTAAACATTCGGGCGGCACNNNNNNNNNNNNGACNNNNNNNCGYGCTTCGRRANNGCGNGACGCNKCATGCGNCCTCCTCGTAAGCACGNNNNNNNNNGYYGTACNGACTNGNNNNNNTCGNAGCGNNANNYKCGGCGCTTGTGNNNNGTAGCGTTCTGAGTCCGNNNAGCGTGAAGGTTGCATACNNCCCTCCAGCATANNNNNNNATCCGTACCCNNNNNNNNNNNNNTTCCCGTATANNNAAGCGNNNNNNNNTAAATCNTTAGCTCAGNNNNGANGNNNNACGGAGGTACTTGGCGCTANCAGCGCGCCAATCNGNGCCNATAACNNNGTCTGCCNAAGNNNNGAGGANRNNNNNNNNNATATNTTNNNGGNNNNNNNNTAGCNNNNCGNCACCTCGAGGACCAACCGANCGGGNCNNNNNNNGCNNNGANNNNGNCNNGGGCCGAACAGCAGGTGTGTNGCTCGCTANACCYAYSCSCGCTTCCCCGGGTACGATGGAGCCANNNNNNACGTNNTGGGGCCGTAAGGGAGTCACCCAACACCANNNNNNNNCCGGRYRKNNNNNNNNNNNNAGNANNGCCATTGGTNNTANNNNNNTAAGGYNNTCNNNNGGTAGTCTAGNACTACGTGGCNNCGAATTTATGCATNGNCTGNTTGGNNGCGACCCACGCTGCACGNNNGATGTGGGNNNCTTGAACTNNNCTTCAGTTCANNNNNNNNNNNNNNNNNNNTGAAATGAAAACGCCGACGCGTCGATCGTACCAGGGAGACACACTTNNNCGGNNNCGAGCGGCSCNCCAGCGCGCCNNNGATTGNNGGACCTCTGRGCCTRGGCYWGCGGTGTAKGGCGTCCCGTTNATTGGNGCNNNNNRRKGAGCAATTACGTGAGNGCGTSAACGCGTAGANGNAGGTAACTCTGNCNNNNGTNNNNNNNNNNNNNNNNNNNNNNGNCNAANNCNNNGNGANGNNNNNNNNAGAAACAAGGGCCCCTGACCNNNGCCTACCGYGGNNNCGCNNNNNNNNNGGCACGTCANNNCGGAAATTGRACCNTTNNNTGNNTGYGTACCTTCTCGCAGAATATCGACAYATAAYTGAGGCTGTTRCRTKAACTCTCCCCCCTCGTAAACGTGTGGNNCAATCTCACGGANNNTAAACAGGATCGTCNNCCNANNNNNNNNNGTGACNGCTTCNNNNNNNNNNNCGCGAGAGCCGNGGNTGGCWYGCGTTAGTAGAGGACCNNNNNACATACTTTYGRRYGRCRYRGCRGGGYCGRYAYRGGRGGGAAGCAGCGCACNGGGGTGAAACGCYAGCCGMCTYGTCAGTGCCTTTCTCCNNTTNNNNNNNCRRGCCGTGCTTGCCTAAACTTANGTCNNGTCGTCNNNNNGGGAATCNNNGAAGGTGGCTGTNNGCCGCCCGTGGACGCGCGAGCGNNNNACATAATGCCCACGAGAGYRCYTCCCCCGNAGGTCYNNNNNTNNNCCRTNNNTGCTTCNNCTTGNCMTCATACNNNAGGAAACCAATCTTTCTNNNNNTCTGTGAACACACGNNCGCNCNCTCTNNNTACCGGGGGGGCGNNNNNNNNNNTNNNNNNNNTTANYAGNNCTNNCNNNNNNNGGNTCCNTCGAGANTATGAGCCAGGGCGGTTGTTTGTGATTCGCGGCCNNGNNNCCCTNCAACGCGCACAGCGGGCTCNACNGTNGGCCCCGTCGAATACCGCCNNATGGTGCTGACGGCGGCNTTCCGGCCNNATGAATACCTCACTCTGARAYCYGCYYCCACCGCNNCCTCTTNNNNNNNNCGGCGCGNNNNNNNCNNGNCNNNNNNNNNNNNNNNNNNNNNNRWTATNNNNNGGGNNNNNGAYRCCTCCTANTCCNGGCCGACGGAAGGGGGCGCCCCGNNNNNNNNNNNNNNNNNNNNNGATTTGATTGCTGGGGGGGAGGACTTCGCCGCGAGCNATGCTGGGTTCATTTCCANNCATNNNNAAGGTAACNCGGGGATGNNNNNNNNTAGCCCGTNTGGGCNGCACCGCNCCTAGCGACCGANNNNNNNATTAAGCCCGAGGACNNNNNNNTAGAATCGGTCAACTCGAAGCAAAATCATTTCTCCNNNNRRWMYAMCCGACCTACNGNNTGANNGGNGRGYYYCGGCAGTGNNNTGGTANTGACGAACGYGCGYGYGGRCTAGNNNGNNNNNNNNNNCGNNNNNNNNNNNRGGAGAGTGCCCGTGCGCNNNNNNNNNNNNNNNNNNNNNTGAATCTGTCNNCGTCCGNNNNNTAAGATCGCGACCGAACSNNNNTGCGCTTAGAAYTCYNNNNGNNGAGTACNNNACAATYWKCMCTRCCTGRCCAATGGGGATGGTAANNNNNNNNNNGTAGCGGGTGNNGATANNNCGTCGYNNNNNCYRYYYCGGGAGATTCGCCCCGTAGCGCGCACGANNNNNNNNGNGNNNNNNNGGTGYYYCCAGCGGGGATACTCNNNNNNAAGTGCCGCTTGCGATCGGGGCGNNNNNNNTCCAGCGGCTNNNNGATCGGGCGTNTAGGGTGACAAACCTGAGCAGCGCCAGNNNSAAGGANNNNNNNNNNGGGGRCAGCCCTACCCAAGCGTGGCTGTCCTACCTGTGWTCTGTTTTYYRWCYGRTKGGCTNGCGTCCGAAACCTATTTGGGGGATGTCTCCGAGGACCACATAGGNNNNAYCGCGTGAYYYGTTTCTCTACGNCNNNNNNNNRGAGYGWCRGKYTGTGTACGCGGNAGCNGTGNNNGGGACANGACGGATCCNNGACGCCTNNYRATTGCATGTANNNNNCACACGCCACCTANGAGTCGCGCTGGGGCGYGGGCAGGCRCRGGGNGAGCGGGCANTTCCCCCGCGNNNNNTGCTGACCGNNNCNNNNNNNCCCGTGTCTGGCGATNNNGGCCGACGTGGTAGCCTGTCYRRWNNNNCTACGNNNTNNNNNNNCNTGACNTGAATNNNGAGGNCGANNNNKGCCCGGCCCRYCCTCCCGCTCGCANACTNCGGANNGNNNNGGGCCNCAAGGCNGTCWTTATATNNNNNNTGGCTTCGGCGAAGAAGGCGNNNNNNNNNNCCCCCGCCGCTGNNAAYCCGCCGCCCNNNNGGATGGCCCGGCCCACGCTCCCGRRTGCACTGCTGGGRCTGAAGCAANCGGCCNGNANNNNNNNNNNNGCNNNCGGNNNAAGTCAGACACGGNNNCACATGGGTGMRATCCGACCGCGTWYTANNNTTTGAGGGGTAGCGANNNNNGGNTTGANTANNCTTNNCATTGCCAGNNACTGTNTGAGAGGCTANTNGGCGGTATCAACGGCGGMTNNNNNNNNNNNATNNNNGCCGCGCGCCGCGGCACAGTAGTGNNNNNNNNNNNNNNNNNGCGCACCAGCGNNNNNGGCAAANNATACCCTGGGCCGTTTGCGGNNAATNGCTCCCAANGGAGNNNNNNNNNGCGAGGCACANNNCTTGACTRRYRYMNNWYYTTGCTGNNNNNNNNNNNTCCGCGNNNNNNNNNNNNNNCNNGCTCGCGGGGTAGTTTGCANGTNNNNNNNNACGCNNCGNGCNNCTCGCCGTGGGCTCGGGGNGRCCNCGGGTTCTGAGCGAATANTCACCTCGAAAGNNNNNAGCANCCGGTGNNATTTGGRCRGYANNCTGCCAAATNNNNNNNGNNNNNNNGCGCCGTACGATCTCCGGGCGCACCNNNTCCACANNNNNGTTCGCCGCGCGCTACNNANRYCMYRRMKYRSRYYCGTNNNNNNNNNNNNNNTGCCCACGGGCGTTTCTAAAGCGAGGTGCTCCGCNCGGGCGYGACCCCRGYNACAAGNNNGCNGGGGTCNNTAAGGCCTATANNNNGAGCCTGCNNNGATACCGARANNNNNNGCGCSGYCAGAANNNTCACCTCTGGGTGTCGGCGGTNNNNNNNNNNCCGANNCAAGTNNACGGGGGGCNNNNNGCGGGGTNNNNNNNTCCAGATGCCCACGCGACGCNCCTACANNNNGTCGCTGCCANTAGCNNNAGACAGGCACCGNCAAAATCTCGCACTGCCAGTCCCGCGGCGAAGTGCTCGTCGAGCCCGCGCTGTGATGTTGNNNCCACTCCTGTGCACGAGCTGCCNNGNNACTNNNNNNNNNNNNNNCNGYWYAACYNNNNNNNNNNCCGCCGGCGGNNNGACGAGTTAGTAGAAGTACTGACCGGGTGGCGGNNGACACGAACCCCAGTGGGCCCTGNNNNCCCACCCTGGGTTNNNNNNNNNNAGCYCACCNCTTACAAANCGANNGCATYRTNAGGGCGAGCGGNNTTTANTTTGCGGCGCCCYYCNNNNNNNNGCTNNGNGAAAGCTTCGTCTATCAACTNNNNNNNACGCGCNNNNNNGGATNNTGCCTGTCGGGCGGACCCGNACCTGCTCGCGNNGCNNNCGGGACTCGTTCTANNNTYACWWMAYTANNNNNNNNNANNNTTCGCCGNCTCAAGCGTCCGGTAYAACTNNNNKGYYSRACGCGGCCTGACNNTGAGNNTTTTGAGGTCACGNNCGATCNGACTGNGAAAGAWRYYCWAGTGCCNNNNNNNCGAGNNNNNNNNNNNCCTCCACCGCCCACGTCTCYTTACNGGGGCYSRGATGGMAGNNNNNGCGCGACCCGTNNNNNNNNNCATTNNNNNNNNNNCTGCGGCGGGCNNNNNNNNNNNNNNNNNNNNTTGAGTTCGTGCGTTACGCGTCCGCCTNNNCGNACGGCGCCAGCTCGCTGATAGCTGGGNNNNCGGCCACGGCTGGGGTCACACGCCGGCCCTCAAACGACTTANCGGTCATCCCGCTTCCCTANNNGTGGGCGCGCTTGACGRNCTGTGACTGTCATCCCCGGGAGCCANNNNNNNNNGATGCANACNNNNNNNNNNNNNNNNNNNCAGNCCCCGTATATACCAGAGGNNGNNNNCGCGCGNNNATAACTAATGCGNCCTCTAATATCTAGAGAATGAGCGCTTACCGAGGTANNNGGNNACNNGGGCNTRNNNNNNNNNNNNNNNTGGTCCGGGACANNNNNNTGCCGNNNNNNNNNNNNNNNCCCGTGGATGAAAGGTAGGCGTGGTACAGGCCNYCWCCGGCCCTTTTGTCAGTTAAACNGNGGKRARCGCTCGATGCGTGATGGCGGCTTCCNYTCCCNNNNNNNNNTTGNCGGCNGNNNNNNNNNNNNNNNTCGCTAATTGCCTGCCCACACNNTCGCAGAATCGGATAAAGTGGTTCGACTCRMARRGTCGTCSYNNNNNNNNNNNGGTGCGGCCGCTGAATCCGAACATCCAAACCCGGYRYACTNACCGCCACGGATAGTTGACAGCTTNNNNNNNNGCNNNGANNNNNNNNCNGCCGCYGTTTAAACCGACCCGTTCGNNNNCCTTAGNNNNCATCAGCGCTTGTANNNNGTCGCCCGYAGACNNAGGGCGNAARAWRNNNNNGTAAGNNNTARTTRRGTNGTTTCCNNATGATGAGGGNCAGCGCGGNACCTNCRCCRGRCAGGCGCATNNTACATCGCNNTCCGGGGGCCCAAAANNNACCGTCGNNGCGACNAGAAACCGGTCGGNNNNNCNNNNTCCCAGGATAANNGTAGNCGNNNCNAGCCTCGGAGTACTTCTGTGNNAACAGGANNNGNTTGTTAGGAACGTGGTGCGAATCNKGAGYATCCCACAGTTCACGCGGGAGCGTCCGGCNNNATTTCCTCCGNNNATGGTTGNNGCCGGRYYCCNYRRGYTAGGACTCGGTYAYCAACACNNCGGGCTCGGCATATAAAGCGTGGAGGTGGTTTTTGNNNNNNNNTAAGTCGCACCAAGTCGNYGMGYTTCGTAGGNNNNNNATACAGCCCAGGCCAAACGCNGGGGAGCATCCCCNNNNCATNCATCTTNNCGCGNCGYCGRSCRRYNNNNACCTGCATTGCTNCGGCCYGCCAGAGGNNNNNNGAGGGGTNTACCTTCAGTTCTGATCTTTTCTNNANGNGNCGCATCAATGCCAGGATAAYCKNNGCCGNNNNNNGRRYCTNNNNNNNCTCGCTACCCCCAGTATGTTGGCGGGACGGATTATTGACCGCGGTCATGGAGNNANNNCGGGNNACMNNNNNCATMRRGSGNNNNNNNNNCCCGGCTTGTAGGTGTTACAGGAGTCANNGNNNNNNNGAAAACNTGNNAGANNNNNGTNNCGGNNNNNNNAACCCTCCGCAGGNNNNNNNNNNNNNNNNNCTAGCCCAGGCTAAGCAGCGGAACCNNGGTNNNNNNNGNNNNNNNNTCTANNGTGGGCGRCGGYGTANNNNNNNNNGNCANGCCAGNNNNCGCNGCGGGTRRRYTWGTNNNCGANACACCGGAGNNNNNNNGTNNNGCGGCGANGAGNNCANNNNNCANNNNNNNNNNNCGGCNNNNNNGANNNNNNNNNNTCTNNNAGNATCCGCGNCGTCTGGANAGAACTCGCGTGCANNANCCCCACATGTCCANNGTANNNNNNNNGAGNGCGTGTCCCCGCGCCGTGAGTGCNNNNNNNRRNNCTGATGANNNNNNNNNNNNNTTGCAGTCATCAGGGAACCGGAYYRRRRGGAYKCCGGAACNNGAGNNAGGCTCGANNNNNNNNNNGGGGCGTGCGCTTCCANNNAAAAAACTGNCGTAACGCAGGCTTCTTTANNANNNNNGCAGANGTATAGACGGNNTAAGANCTCCTTGCTGCGGAATAACCNNGTCCCANNNRTRCATACNGNCCCAAGGTCCTTTAGGGGAGGGTCNNGNNANNTTATACTCANNNNNNNGACGNAGTCNCNNNNNNNNNNNNNNCCAGTNNNNNNNCCMCRNGCGTGCCGCCTGGGCNATCMNNNNNNNNACGAGGANTTAAGGCTGGTGTCAGCGAATTTTTCGCTCGNNNNNCTCGCCCCGGAAAAAGGCTGTRGCYGGYGGGCCATTCNNNNNNGGACAGCCCTCAATTNNNNNNNNNGTTATCGGGATCNNNNNNGTGGATTCCGAGAAGTGCNNNNNCGGGCCCCTCTGCGGGCCGGGCGGCACCGNGGACTCCAGGGAAATAKRNTCAGTCCGAATGGCNNNCTGTCNNNCGTATCNNGTGTGTNNCCGGCGGATCAATCGTTNNNRWATGGGCATTGTNNNNNNNNNNNNNNGTGCCGTATCCGCACTNCAGNNNNCTTCNNGNNNNGCGCGGTNNNNNGNNCTGCNNNNTNNAGCCCACTGTANNNTNNACTNTACGCCGAACGCAGTGGGTTCGAACGCCTAGCCGCGCACGCGTTAGCCTNNATAGTNNNNNCNNGGGGGACAAANNNNNGGGCCCCCCCCGGMNNNNNNNNNNNNNCACACAGNNGGTAGCGNCGTCCTCGCTGGTTATCGTCGGANNNNCTGTRTAGGCGGCGGCNNNNCGGGATCCNNTAAAGTCAAAAGANNNNNCGGATGTAAGNNNNNNNNGTGCGNNNNNNNNNNCGTGGCNGGGATCTGCAGCTCGTCCTTCAGAACTGNNNNACCCCGTCGAGCGRGTCNNNGATCCNNNNTACNNNNNATGNNNTAGCAGTCGGCTGACAGATCNNNNNNCGCGTTGNNNNANMRCANNNNNNNATNGGCANNNNNNNTTACAGGGNGGTGCCACCCGGCGGCAGCGNNNTGNNNNNTAATNNNAGGGAACATGGATAGAGGTGNNNNNNNCCCGTTTCCANNCGGCTACACGCGNNGAAWMTNGCNGANCGCCGCCCATACGNNNAGTCGTCCAACATGATNNNNNNNGAAGATNNATCNGCNNCGTGAGACGTCGCCAACGGCGGCCACATCCCACAACNNNNCCCATTTGTAAATGAGGNNTGTCTATGCCATGAAGCCCGCACCNNNNNNNNNNTCCGGGTAGTNNNGATGGNNNNCTACAATAANNNNNNNNNNNNNCGCGGCCGCAGCAGGNNNNNNAGACTCTTTGGAGNNNNNNNNNNNCACNNNNNNNNNNCGGTGCGNNNNNNNNNNNNNNNNNGCGCNNNNNTATGGGNNCGACCGCATGTCTNNNNNNGTCTGGGCATTCAAACTATGGGGGACGCRGYNGCGGGNANNNNNNNNCCCGCGGAGGGGCGNNNNNNTACTGCRKYRYGNCTGGCGGTTTNNGTAAACTTTGCTGCGGTANNNNTNNCGCCCTGTGNNNNNNNNNNTATTCTACGTGNNNNGCATTATGNAAGTGRCGCCTTGCCGCACTTGCGCCGNGGGGGGGCATTCNNACTACKRGGTGCCCCCACCCNNNNNNANATCAYGTCAAAAGTTCCATANCAAGCNNNNTTCACGCGCTNGCTGTNNNAATTTGCACCANNNAATANNTGCCGCGCGGAGCTNGCATCCGCAAACGACGCTTARNNNNNNNNNNNNAGGATNGACAGTRMYWGGCGCNNNNNNGGTCAGTNAGTAANNNNNNNNTCACAATCGGNNTAGTGGTAGCNNNGNNACGGTTTNNNNNNCTGCGCGGGGGGCGAAGTAGTGTNNCATTCTAGNNNNNNNTCTTTCGATCRGMWYYCCTAGCTNNNNNNNNNATNNNAGGNNNNNNNNNAAGCANNNNNNNNNNNNNNNTCANTCGNNGNCNNNNNNNNNNNNGARGTNCTGCTATGANNGATCNNNNCCCNCNNNNNNCNNNNNNNNCCTGGTGNCNCCNAGGGCGCTTNNGGNCCNGNGGGCGCGCCRNNNNGCGCGNGGGTCNNNNCNNGGNGGNCTANCNNATNNNGNNNNCNNNNCGGGGCTNNNNCTCNNNTANNNNNNNNNGGNNNNNCCGCGNNNNNNGCRTCCGCTGAGCCGGGNNNNNAGTMNNNGNGTGCNNNNNTTGACGGTCCCGCTNGCTCTCCGATCGTTATGCNNNNNNNNNNNNNNNNNNNNNATCAACCTCNCTAGTCGCCGTTATCTGGCGAAATNNNNNNNNNNNNNNNNNNNGCGTCCGGCCGCTGTCCTYNNCNCTNNNNCCATAGAGATGTCCCCGGTCCAAAAGCGTCAGGCTCGGCGGGGCAGANAAGAATTGGAGCCAACACATCTGTGTTTGCGGCGAGGGTCCRTGGCYGCCCAAGNNNGCNNNNNNNNNNNNNNNNGAAGGTGCTGCTGNNCGCCCACATTGNNNNNACCTTNNAGACCGGGGTGGNNTNANNNNNCCYYMGWTYKRTNNNNNNCGAGCGCANGCCAGCCCCAATGCTNNNTTANNNNNNNTCGNTCCCGTCCACGGTCGAGCGACCCCGGCAACGGTCTCGCTATNNNNNNNNAAGCCCAAGACGTCCNTATCCGGGTTNNTTGTACCGTATCTCGGCGCGCGGCAAGATGTGGTACCACCGAGCGCCGGACGCTACCGNNNNNNNNNCTGGCTTACCAGGCCGAGNNGATAANTRKYTAACGTGCTGCGNTTAGCGGGGCCAGGGGGGCACCGTGCACGTATGGAGCTTNTTCCGCNNNNNNNGCAACGCGAANNNNTATCTCCACCCCCANYTTCACGGGTTGGCNNGCTTATGGNNNNNANNNGCTNNCATCCGGTAGNNNNAGCTNNNNCATKYYCCRRGRYRGYYCYNNNNNNNNNNNNNNNNNNNNTNNNNNNNNNNCTCCGNATNYTTCGNNNNNNNNNNNNNACTNNNNNNNWGGGTATCAGTTGGCNNGCAGWAAAGACCACTCYRTCTGCGGCTGAGCNNNNNTGAACCGAGTACTAGTTTCTCCGGGCGCNGGTCTGCCGGNNNNNNNNNGANNNNNNNATACGGAAACGAGANNNNCGGANTTAGNAGACATTGGNNNNNNGCCACGTGCCCGATGTTGTGNCGNCSCCCYYGCCRRRRCTCAGTNNNGANNNNNNTCAGNNGTGGNNNNTACGGGANCTGGNNNNNCCGNAAGGGGGCGCCGCGGGGTGTCCGTGNACGCCNNNNCGCNNNNATCCTGCAGCCCGCTGTMYGCCRYNNNNNNNACGCCCNNNNNNNTTGTNNNNNNNNNNNGGACCCGGTCGCGGCTTGNNNNNNAGTAACGCTTGTCACGTGCCCTACCGACAAGGGGCCGGACGAGACNNNNNNNNGGGAGGAGGGNNNNNNNCGACGNNNGTGAAACGACAGATCACCCAATNGTCCCCCCGACTNTGYYYYYYYYRKYAGGGNNNCAGGNNNNNTCCTCNCGCNNNNNNNNNNCRRGTATGTNNNGGCGGTTACNNNNNNNNNNNNNNNNNNNNNNNNNGGCCTAGGTAGTAGCANGNTGTAGAGATTGGCCYRRYKYATNNNATTCACATCNNNNNCTAACTGCTGTTTCCTAGCTGCGGGNTGAAGTCGAAGTGGCTGGGNNNNNNNATTCGGCCCTAGCTTAAAGTCGGAANNNATCANNNTNGNNNGTCGAATGATGTAGNNNNGTCGCGCATGTGGCACCAGAAGCGCCTCGCCGGTGGAACCTGCGTGGGCNNTCGCAGCGGTGNNNNNGGGGCCCGCTNNNNNNNCGGAGATTCNNNNYTTCNACNNNNNCNNNNGCCAGGCCGCCAAAACCACNNNNCCGACACGATGCGCNNNNNNGCGCNNATGCGGTCNNNNNAAACCACYCGTCCTTGTCNCGGANNNNSRGNGCTTGAGCGNCACGCACGGCAGCKCYYAGTGGGGTGGCNNGCCCCYTTACNNNNTCCNNNTCGGGCGGGCAGTNNNNNNAGCGGCNNNNNNNNNNNNNNNCCCCCGCCGTCACGTGGGGCNNNNTCTTTACCGTCGGTCTGGCCGCAGCNGCCNGAGCYYGCMRRTCCCACTGAACCATCGTATCNNNNNNGTANCCAYGCRKYYATCTAGAGTGCTGTCCAGAGYYRAACCTCACAGGGGGANNNGYTYGMRRKRRYYRMGRWGCCCCNGGNNNNNSWYMNNNNNNNNGCNCGNNNNATCAGACNNNNNNGAGATGCNAACACNNNNNNNNATNNGGNGCGGGGCTCNGSGACGCCGCATGTCTGGGCTGCGTGCGTGCAAGTCCGGCGCCCATAGACCCACGCTTCCCGCTCTAGTACCCCACTCCTGCCTNNNNNNNNNGGTAGCTCTACCTCYGTCANATTGCGCCAGCACCTGCCGTGTNNNNCNCGGGGNNNNNNNNNGTTNNNNNNNNCGGCGNNNGNACTTTCGGTGCTAACCTACCGCCCGGNNNNNNNNNNNGYGACNCGAAACGNTARYYKWGCANTCAGGTGNNNNNNNNNGGCNNNNNNNNNNNNGCCGTCGGGTGNNNNNNNNNNNNNNNNNNAGCCCGCGCGCGTGCGCTGNNNNNNNGMNNCGTRYRRSRYSRRGCTGGCGTTCACCAATAGTCAGCCCCRGCGACGAAAAAGAATGCNNCCMRASYYTCCCCNNNNCANNNNNNNCTCGTAYAGATTNNNNNGCCGCGGCNCTAACGANNNNNNNNNNNGGCGAGGCTCTCTAGTCTGCGGCGNGRGNNCGAAGGATGAGGAAAAYGAATTGNNNNNNNNNNNNNAAGNNNNNNNANCTNNNGCCTGACGCCAGATCCNCGCNNNACANCNAGGCRYCGTGGGGCCCWTGCTYANNNGACCTTGGTGGANTGACCCNNNNNTCCCGGANNNGGGANNNNNNNNTGGCCCNNNCACCTNNAATATNCTAGGCGATATCTCGCGTGCGTCGGATCCGCTGCAGAGCTCTCNNNCGYTNNGYAATCCGGGGAGGAAGGCCGACAGTGGTNNACTGGTGGAGTCGNGGRRNNNACGTTGTTTTCACGGGCCATGGTNNNNATCTNNNGCCCGTNNNNNCGGAAACCCAAACCCGCGGGTANNANNANNNNACTACGCCCCACCCAGACTCATAATAGTAGCAATACTGAGGNNGNNNNNNCACAACGCCNNCGACGARSTCAGGAGAGNNGCTGGGGANCATGTNCTTCNGGNNCRCYRNNNNNNNCCACGTNCGTNGCTCCNGYRRTCCGNNNNNNNAAGCGCACTTCGCGTGTNNNNAAGCGACNTTCNAGCCCGCAGCGNNNNNTTNNNTAGGGGCNCAATACAGNNNNNNNNNNNNNNNNNNNNNNNNNNNTGACCNNCGATACTTTGCTAGAATGCTAACGCGTTAGAAAGCGAGTCGGCTGCCGGCRRYCAACNCNGCCAGGTACAGCGCTATNNGGGCGTGAGANNNNNNNAAGAACGTAGCAGATNNNNNNCGCTTTCCGCCCNNNNNNNNNCTGCCACAAGGGTGNNNNNNNNNNGATGCGGCANNNGGGGTGTGCTTCCCTNTGACNATGCTGTCCAGATNGGGACGANARYCGGAGTNNCGCTNTAGCTTGGGCTTNRTATACNNNNNNNNTGGNNNNNNNNTCTNGTCCTACTGGGCCGGCTGGTGCAACATAAGGCNAGTGTTTCCCCAACGCNCCGGNNNNNNNNNGTCCCTGTTACGGCGCCCATGCCATGGGAAGRAGACGGTCTNNNNNNGAATCTGCNNGNNNNNCCCGGCTTNNNNNNNNNCGTTGACATCGGRGTYGCCNACNACTATAGAACAAGNGNNNNTTTGNGCACTSTCGTCTGCGGGYCMCAGTGAGNTAGCGCACCCTNNNNGTCGACNNNNGGNNNNNNNACGGNNNNNNCACNNCNNNGCCGNNCCTGGCGCCNGGGAGTAANGAYCANGGTTTGGCGAGGTCGCATCKCGTGGTGAAGCNNNGCNTATTNTGNAGGCCCCNNNNGAGAAAAGNGGNGAACATAGCCTCCCAANNNTCGGCGGTAAGNCAGCTGAGGNATATCANNNNCATCTCCTCGCNNATTGGTTCCNCCTTCCTATTGRYYYYMGRCCCGAGANNNNGAAAATATCNCNGNGGCTATCCNGGCTCAGNNCTCNNNNNGACTATTAGGTNAGGAGGGTGCCGGCTNNNGTGCGTCCTTKNGGGNNNGCRTGAGTGGNGCAGCTTCCAGNCCACCGGCNCGGTACCNCGGRYRGAACCCGNNNNNNNNNNNNNNNNNNCACGCCACACGACGNNNNNCGACGAGTGCGGGGCTTNCGNNNNNNNNNCTGNAGGCCGNNNNNTTCAGAGNTCGAATACAGGNNNNNNNNNTACGAAGCGCCCNGACWMCNGTNNGGATMCCNNCCGGAGTGGACTGGCGGTCGGTTAGAGGGGGGATYGCGRTGGACCTCCACNNCNNNNNNNGGTACCCCGAGCGTGTTNNAAGATTATGGNNNNNNGCACCAGGTAACAATGAGCCGGTCTATAACNNNNNNNNNNACACNTNNNNNNNNNNNTACAMRKRCNNCTCTCGGYRTKGTTCNNACGAGCNCNNNNNNNNNCGTACCAAGTCTTNNCNNNCNNNNNNNNNNNCCCNNSGNNCGCNNNATTCGCACCCGTNTANGAATTCAGACGCACGGGNNCATTATAATGACTTCTNNATACTTTGCCGCYTTCCCTTGAACNAAGTGCCGGATTCGCACACGCTCCTGCGGTTGGCCANAKGTAATTAGGCCCAACGGTCNNNNNTAGNTCNGCCGGTGGGAGNGNAGGCCTCATCTCCTGGTTCCNNNNNNNGGTNNGCCGTCNNNGCNNCNNNNNNNNCGGGAGANNNNTCTACAGCYTCYCAGCCCCGTCNNNNNNAGGAAGGCCGCCACACNCCCNNCCCGAATCGCGTTCTCANNNGCCAGACACCTTCCGTGGATNNGGCAACCCNTNGCAGGNNNNNNNNCTCGNGTGNTAYYKSRRWGRCTAGCCATGTGCACATNTCGNNNNNNAACTCGCTGTGACGATGCNNNCAGAGTGCNNNNGAAGCCTTGCCGGGGAGGTCAGTGAGCATATGCCCCRYTWCYCGACNNNAGNNNNNNNNGCNCAGNCCCGCGCNATCGCYNGGNNACGTCCGCCTANNNNNNNNNGCGNNNCAWCTYANNNNAGNNGCGTGGAACCCNNNNNNNNNNNNNNGANNNNGTGCGCCGCCNNNYYTCNNNNNNATNTNNNNNNNNNNNCCCAATCTTCTGACACGCCCAGGCGCRKCTGTCACAGAAANGGCGNTGTTNTAAATAGTAYTTATCTCCTCGGACTTACTACCTGAGNNNNNNNCNNNNGGCCNATCTNNCGNTSCCGSCCGAGGCGGCGACCCGGTGAACACNNNNNGGCTGCNNNNGTCGCGGGACCACGNNANTANTAGGGTTAGACYGYGGGTRATAGCNATCCGCGCCCGACNTNGCCAGTGGGGTATTGGGGGGGGCAGNNGCTAGCTAGTTGCTGGGCGGNCGATCATTGCGGATGCGCGTGCAATTCATAGGARKGNNNNNNNCATACGNGCGATNAGNNNCANGNNNCNTTCGMCCANGNNNNNGCGTCNCTGACCNNNGCGGCCTTCTTTCNNNNNNNGGCAACGCTCTTNNNGTGNGCGTTGACCGTGTCCCAATCTCGCGGCAATTGATNNNNNNTCCGCTATTTCGAAAGGAGGGTGCGCTTNCCCGCGCGGCCTCATTCGCATTGGGCCAAGGCACCCCGRCGGTGGGGGCGCGGCCGCAGNNNNNTCNNTATCCACCGNCTATCGNNGCGGCCCCCACNGCGTCCTCGGACCCCCCGTCGGCCCGAGNCACCTAAAGCCNNNNNNNNNNNNNNNNNNNNNNTNCCGTNCCCGTCAACCGGCGCGCTCGGGAGCCTCCGGGACGCCTCGGCAACTACCACCCCCGTYRGYGYRGGGTCCNNCTATCGTTTCCCGCNGNNNNNNNNNNNNNNGGNCCNGAGGTTATATCGNCANCCSKMRWATCTGCTCGATRGWGRGGYTYWRGANNNNNNTCTGSCGRYGTGAGTNNCNAATAYRAGARGTCTGGCGGTACTGACTANANCGNNNNNNNRYCGTCSAGGACACGNNNNGGNCNNTNATTNCGGCCTANNNGTGGCNATWCGGGAACAATTACACGGGCAGTCCGGNAGTAAAYTAATCAATTTGCGAGGTAANCCNCACNMMGYRCTAGAATTCAANNCATTGCGAAGGTGNNTNNNNNNTTACCAACNGTNNNNNNNNCNAAGGNNNNNNGAGGNNNNNNNNNGYYYRYYAGCGGAAAATAGNCNNNGANCGAGGNNNNAACCGCCTGCCTTCGGCWRNNNNNGTWTCCGCACACGGGTTCTTCNNNNNNNNNNNNTGGGCNAGNCGGTAGAAGGCNNAGGCTGGTNNNNNGGCCGCAGAGAGAGCAMYAKYRYSGCGAATGMGGATCAATACGCTGTCCCCTTNNCGCANNNGCNNNNNNNTGGGACGGGGCNNNNTATATAGGANNNNCCGCGGGGGGTGGGTTGCGGACCTNGGGGGGGTGCNNGCNCNGCACCTCNNCACGCACAGGCAGTTNNNNNNNNNNNNCACCGNNNNNNNNNNAGCCNNTGACGCGNNNNNNGGCGNNNGCACGAGANNTCTCCTCTTNNNNNNNNNNNNNNNNGCNGGCGTGCAGCNGNTCNCNNNNCCGGCGGTGAACANGNNCCGCGAGNNNCTAGTACNNNGATCACGTGCAACCTCTTNNNYGNNNGGGCCYGCCGCCGCGCCTTCCCGCCGNNNAGGAGTTGGTCCCTCTNNNNNNNNNNNNNNNNAGCCCAGCYCCCCCGGCGANNACNNGGGGCGCGGGNGGTTNCATGCTCTCAACGCTTCTGGGTCNGAATCNTCTTNNNNNNCACCCTTATTGANNNAATNCCANANNNTGCNNNNNTACGGNNNNNNNCANNNNATAGNNNTCGGTTCNNGCGNCNCCCGAATTYTAAGTCCGGGGAGNNNNGGTGGCCGTGRGCAGTCGGGGCGCCGGNNNNNAGANNNNNNNNNNTCCCCGCCCCCCAGCCCGTCCCCACGGCGCCGGCCGNAGNNNNNTCACGNNGNCGCNACANNNNGNNYAGCTACNTNTAANNNNNNCCNNCAAAGCCGATCGGTCCCNTCTTCTCNNNNNNNAGNCGAAGGGCGATAGNNNNGCCTGCGAGTNNCTNNNNNNNNGACANCNNNNNNTTCACAGGCGTTNNNNNNNNGCTAACACYYGYGTCNNTNYCRAGTRGGATGCGGGACNCTCCACATACCCGCGCGCTGCGGTTTAGNNCCATNCAGCTGCGGANNCCTCCGGGGCTCGCTCCCCAACGGNCNATCNCNCAGGNYRYARCGGNNGCGGGGGNNNNCNCCGCCCCAAGGTCATATANCTCCNNCAACCGCTCGGGCAACGGGCGCGNNNGGTGGTCGCCGCAAANNNNNNNNNNNNNAGCGGACCAGNGGNNNNNNNNNNNNNNNNNNTCGACTTATGATNNNNNNCNNKCNNNNNNNNTAGACCCANGCGATCYTGCGGGTGTTGTGACGGTCCGTGCAGCCAGCAGCATGNNNNTANNNNNTTACACNRGGCYGGMCTCYGTGNNNNNNNNNNNCCNNNNNNNNGCNRCNGCNGNCNNCGCCNNNNNNNCACATCNGCGGCTGGNCGCGCNNNNNNGCCGAGTAANNNCGCTTATTYYKGYNNNNTCTTCCCTCNNCTTCCGCCNGTCACTGGATTGARCTATATGCACCTGCTCCAACCTTCRAGNNNTNNNNACGCCNNNNGCTGNNNNNNNNTTTTGAGGACNNNGGNNNGTCGCTTNNCTAATCGNNNNNNCAACCNAGCGGTCCGAACCANNNNNNNNNNNNNNNNNRYWRWTYTACCNNNNTACANTCGGCCACCGANGGNNNNNNGCATTACCCCCCNNNNNNNNNNNTATCACACCGGCGTGGTCGCNNNNNNNNNNMGTTTTGNNNNTCGGNNNGCCGCGNTTAYAYKRACNCTATTAGGCANTTGGAGGTTTTCCNNNCACTGCNCTGGCGATAACCGYWTRSYRAACTATGGGGACGGNNTTNGSYRAGGATGATCTNTNNGAATNNNTGAANNNNNNGAACTTCCCTCTGAAACCGGCGTGAACAGGACACATANNAGTCAACCAGTNNAATGCGTGTNTTGNNNNNNNNCCTCGGCCGTGACAAAGAGCCCNNACCTGTTNNTCCGGCKCNNTCAAGNNNNNGTAGTCGCNNNNCCTCAGCTGTGNNNNNNNNGCCNGCGNAGCNNCGTGRAGGACNNNNNNNNNNNAGNNNNNNNNGTGTCTCCGGCGGRTRRGYTAGTGGACGGCGCTAGTNCTGTAAGCNAAAGGCATGTCGAGGTATGGCCCNAACGGGACGTTTGATNNGAGTCACAACKNTCNACCCACGTCCGTTTTTNNNYCANNNCCCGNNNNACGACGAATCGAAGGTCNNCGNGNNGCCCCCCCGCGCGATACTCTNNNNNNNNNNNNNNNNNTCCATTTNACCCAGGTTCAANNNNCCTGGAAGCNNNNNNNNNNNNNAYRTTSCAATNCCTTCAATCTACCCTGCAACGCGYCGANCNGGATGCGGGTGAGCATATAGWRCTNNNRGYYRACRNCGCNNCYGGTCCGCCGGGTCYWRRRRWCGNTCANNNNNNNNCNGCNNGGCTTAGYRRCTNTATGNNNTTCNNNNNNNNNNNNNNAGCTTGGACGGTGACGTAAGGCACTACNNNCGNNNNNNGGCCCGTGGTTCAAGNNNNNNCAGGNNNNGAGGNNNGGTATGCGAACCCTGCANNCCTGTCNNNCNNNNNNNNNNNNCGNNNNCCGGAGCCGCGAGGTCGCCGCGGCTGGTANNNGNTGCCCTGGACCCGGGGACGGGCGCAGGGASYATNTCGATGCCTGGTGTTGCTCCTGNTGCCTTAAGGCCAGTGCCCCGTGCCGGTCTCAANTCCGGNNNNNNNNNNTGNNNGTNNCCCAGATCCCTTCCGRGTAAGTCTGTCKTGNAANGGCCACGATGTCACTCTGGGCGTAGAGGGCACCNNNCGTCNCACCGACTTGTGRYYYYKTCTGAGCCCCTGGAGMNNNCGCGGGCYYMNNNNNNNNNCCTNNNNNTGTTTNNNNNNNTACACNNNNNNRNNNNNNNNNNNNNNNAGCTCNNNNNNNNNNNGTTCTGNNNNNNNNNNTGNGACNNCNACAGACAKNCGAGTNGTNGGTCCCAGTCGCNGNGTTACACNNCTTGCGCCCCCCCCTGGGGGTATGGCGGCAGGCGGNGGNNNCTCAAGTGGNGCGNNCTTGRRRWCTGCANNCGCCGGAGCGGGCGTGTGNCGYGGGNNNCATTGGGNNNNGACCGNNNTATATCTCGGGAGCCTCTNTGGTAACTGGAGGCATTCATGCTCATGGAGACTCTCCGCGTGACACNGNNARYTGATGGCCTNNGTTACAGCATTNNNNGCGNGWCGGGTNNCACACNNNGACTNNNNNNCAGATCGCACCACGGAGCAGANGNGGCACGGTNGATCTYKCGCATCAGTTNCRRCCGTAAAAAAGATNAGRCGGGRNNNNTGYTACANGCANNNNGACGAAAAGCTCAGNNNNNAACCTACTGTNAGAAYGGCGTGGCCAGCAGGTCAGCANNTNNNGCANNAGCACTCGCGCTGCCACAGNNNNNNNNNAAAATTCNNNNNNNNTTGGGGGACTCCACAAAGCTGCGTGGCGGCNCTAACNNATTTTGGNTNNNNGNNNGNNTCGGGAGCGGTCNNNNATCCCNNNNGNCGCCTNNNNNNNNAACNNNCNNNGCCRGTTCGTGGGTTTNNNNNNNGTTCGNCNNNNGTGTCTCGNGNGNCCNNNNNNNNCNCGCGTATGTTAGTCTCTGGGGGTAACACACCCCARCRRGCCGTATGTTTNNGGNNCNNTCTNNNNNNNNCTCAGTGCCTGTCCGTTATGCGTGCCNNCCGGACGGGCGCGCCGTGNGTTGTAASTGAGGCGTCTAAGACCTAGACCTCATTGGTGCACCTGACATGGCCTGTTAGGANNCGCAACCCGATCCACGNNNNNNNNCCGCCGCACTACKTNNNNNNNNNNNCGTGTCAGGGTCAGGGGGNNNNNNCTTCCGACTGTGTCNNNNNNNNNNNNNNNNATCACTANNGGGAGNNGCGCSNNNTGGNTCAGATTCGCTACCNCNNNTCGGCCCCGCGGGGAGGGNNCCAACCGCGGNNNNNNGCNNNNNNNNNNNNNNNNNNNNNNNANNNCGTAAGCGNNNNNNNNATAAATANNCACGGGCAAGNNGAATANCGGGCATCCCCGNNNNATGNNNNNNCCNNNNNCGGCCGGACCCCGRCCGTNGCAGTCTNNNCCGCACTGCAGACCAACTCCCNNNNGGGACTTNNNNNNNNNNNNNNNNNNNNCNGNANNNGGNTTNNNNCTCTCCCCCCCCGCNTGCGCGNCCGNNNNNNNNNNNNCATNNNNNTCCTCAGTGTAAYAGTNCCCGTCCAGCCCACTAGACTAATTTGNNGCGAACGTGNAGAGTTGTCCCTGGACANTNNNNTNNNACCTCYCCYYRCNGANNNNNNNNNNNGCGGGCCGGGCCCCNNNNCGGANNTNTCANNANTTCTCCTNYCGCGTGACCAGACGGCGCGTTGACGNNGCTCGGGATAGGTANNCNNCNNNNNNTGTCAGGCCGGNANGCGCCTGAACGCGNNNNNNNTTCACACCNNNNNTCATGGGGTKAAACTGTTNNNNNNNNNNNNNNNCNSACAGGGTATYYRCCGAGTTTGRYGRGRCWRSRRGNNNNNCAGTGAACCCCGGGNGGCCCTCATTTCAGCCGGTGAANNGCCNNNNNNNNTNNNGCTNNNNNNGCCTCATTCCGAGCGNNNNNNNNNGAGATTAAGATTCGAGGNTGCCTNNNNNCAATAGGAGCAGGAATGTAGCGTGTNNNNNNNNNNNNNNNNNNNNNCACCNTGGGNNTAACCCCCRCCCCNNNNTCCGGAGTTCTGCGCTCTTAACTNNNNGGTTANNNNCCCANNCAYRWGAMTAMACGCTATCNAGGCGTCCAGGGGGAGGTATGGGGNNNNNNNNNNNNNNNNNNNNNCGNNNACACTAGCAGTGCTNNNNTGTAANNAACTGTAACACATCACCCCGAGGGGCGATNNNNNNNGGGGGGNNNNNNNNNNNNNNNNNNNNNNATTGNNNNNGCATCCGTGGNNNNNNGTCNNNNNNNNNNCNNNNNNNNNNNNNNNTCCAGCCTCCAGGCTTGTANNNNNNNNNNTGCGGCCTCGAGCNAGCGGCCGCCGCCNTCATCTGGGGGGTGAWCGRCGNAACRAATCGACGCCTNAATTCAAGGCGACCACNNGGNCCACTGNCGNNNTACGAACGCGGAAATAGGTCGGCCATAAAGGGANNNNNNNCAGNCAGCGGAAGACGGAAGGCCTCTGNNNNNGAGAGCCNNNCTNNGGGCGGCGGTCGCGCTNNNNNNNGCTGTGNGGATTACTGGATAATGTCGGGCNNAATTCGGATCTCGGCNNANNNNNNNNNNNNTCAGCCCNNNNNGAACGACCAACCACTCGCGCNGNNNGNNNNNNNAACCGGGGCGGGCGRGRCCCGAGCCNGATANNNNTTATANNNNNNATTTTCAAAAYCGGCNCCCAACGTCACTCCATNGGGGNNNNNNNNNNCTCNNNNNNNNNTGGGGNNNNNNNNNNNCCCTCTTCNGCGNCCATTCRCTGCNTGCCGGNNNGAACNNNNNNNGCNNNNNNNGNNGCGCYGCTCCGGACCGTGNNAGTGCACACTTTATCAGANNCGGANNAGGGATCAGTCTAGCGCGCCCTNNNNNNNNNNNNNNGNNTGNNNNNNGACTACCCGNNNNNNCTCYGYYCMGTGTCGTCGGTCGTCATGCGACTGTGNNNNTCGCNGTCCACTTAGGGGNGATCCNNNNNNNNNGWTGTCCAAGAGCTCGACGGGCAGCAGCCGCACCGCGCNGGGTNNNCCATGCGAGGGACCCACCYWNNNNNNNNNGCTATTANNGTCCTAAATGTGACAACTCCNNNNNNNTCACGACAACGCCGGANAGCAGCGTNNNNNNNGGCTACCCCAAAGCATGGNNGNGTAAATGTGNNNNNNTGTCCGGCTNNNNNTAGAGTCCCAGCYYYCGNCGNNCCGGCTCNNNNNNNNCGGNNNNNNNNGGNNNNNNNATTAAAGTCCGNNNNNNNNNCCGACTCGNGTGCGTTGTCGACTGCAATSYACGGGNCGTCTTAGCGCTTTTCGCGCCGCAGCTGCATAYGCGRCRANANCNCGCCCGAANNNNGTCGTNGANNNNNNNNNCGCRCGAANNNNNGYTRTTTGGYGGGGCGAGGGGGCGTCGACCCCGCCCCAAACNNCGTCCGNNNNNNCTGCTNAGGCGGACGAAACCCNTNTNCNCGNANAYGRRKCCRGGARYMGGGGNACCCCTGACGCCTNNNCTAACGTCCGANGNNNNGCTNNNGCTNNNTCCTGNNCCGCTAGCATGACGGGCGCAACTGTCAGGGTCACAGGCTTCGGCCNNNNNNGCANNNACGGCAAGNCATGCGGGCANYNCNNNCTCCCGCCATNNNNGRTCGACGCCATCCCCGTCNNNNNCNGGCGANNNRGNCNNNNNNTCGATGCNNNCGGGNCNNNNNNANNNNGCGNNTCCCCRGGYCGCNNNNNNNNNNCGANNNNNNNACCCNNTNNNNNNNGGCGGCACCTCAGCGCNAATGCAACATNNGNGNGNGNCCNNNNNNNNNNNNNNNNTATCCTTCCTGACACTGTGATTNNNNNNNNNNNNNNNNNNNNNNNNNNANTCTNCNNNNNNNCGGCACTACGNNCAGGAACGCGTACACCGGCGNNNTACGGNNNATTCANNNNNTCTCGNNACATGGCCGGCCACTTACTTNNNNNNNCCGCACGCACCTCNTGRGYCGGTNNNNNCACCGGCGTTGGGCCNNNNNCCNACNTTNNGCCGCAAACCTGGNNCNNNNNNNATNNNNNNNANNNNNNAGCGTATGTNNNNAGCNNNNNNNNNTAGTCTNNNNNCATAGAAAAACCCRCCCMRCATTGTGTNNNNNNNNNTCGGAGTNNNNCTNNTCCGAGAGGGNNNNNNNGCATGAARNCNGTTCACTNTCTCGRCGYTGRYCRYCGGAAGCACTTCGNNNNTYGTTCGGCACGNGAAGRAYRTGGNAGCNGGGGGCTTGNNTNGCCCYCGCGATCAACCCGMCCAGCGCGTTCCTTCCCGTNNCCTCNNNNNTGGNNNNNNNNCGGTGAGCCTACAGGGNNNNNNNACCCNGGCTNNNNNNNGGGCGTCGGGTNNNNNNNNNNNNNNNCACAAANNNGGGCGAGTGAGACGANNNNCGGCNNNNGTCTCGNNGNNGNNGGCAGCGTCACGCGGGAGACTACTCTTACTNNNNGCGTNCGCCCNNAGTCCGGGCGCNTAAACAGGTTATGACGAACANNNCTCGGGGGCGGTACTNTCGATNNNNCAGGGACTCGCACNCNNNGCAGATAGCGCCNCNNGTGCCNNNNNNNNNNNNCGACCTGGCTCTGCYNNNNNAGGCCCAAAACAGCACGGAAGAACGGCGCCNNNNNCCTGNNNNGGCCGNGTTTNNGCTATGCCCTAGACCCTCNTTNNNNNNNNNNNNNNNNNNGCTTANNNNNNTGCATCCGCCAGCANGCACNGAACTGACNCGCCCGCCCNTGTTGGCGACTAANNNNNNNGACGCATGGAGAGCTTTTTGGGCNNNNNNNNNAGCAAGCTCAACCCCCATGGGGGNNNCTCGTTNCTNNNNNNNTACGAYRRRYCTTNNNGNANRKWAGNNCAMNNNNNCAAGGGNATTCGCTATATCACGGNNNNCTGCTGCNNGNNTGGTACATCAYYYYYKRYNGTNNCGCCTCNTTGGGGCGNNNNTNCTACNTCNCACCACNNNNGNNCTCGANTCTCTTCARRCATANCNGGGAGGGTANNNNNCGACGACTCGGGYTANGGTYCACGGGTCANCNNTCNCACNNGNNNNNCCAANNATCCCCCAGTNNGACCGACTGCCGCCCGGRRTYGYCRGRRCCCTGGTTTAACGGCCACTNNNTAGNCGGGTCAACGGNCTCTGNNNNNNNNNAGNCGCNGACGGCGNNNNGTGCTCCCCGCNNNNNNNNGCGNNNNNNTGCTCATCCTCCAGTNNNNNNNNARRGCCCACCAANTNNNNNNNCCGTGAGGTNGCNTAAGAGCCCNNNNTANGTTTCTACCATGGCTCATNNNCACTTCTTCGAGCGGCAAGATNNNNCAGNNACAACGCCCCTTTAGTAGTACNNGGGGCTAANTCATTGTCCNNNATTATTGTGNNNNNNNTCGCAGTGCNNGTCGGCCGCTNNNGGWRCCNNNCNNAMRACTCCCCGNNNNNNNNNNNNGGNCNCNNNNNNNNNACAGTCGCATAAAGTCAGTGGCGCAGGCGRTACCNNNNNGCATCCAATNTCTACGGCCCCGCCACCAGCRGYCCNCCGGTCCGRCNNNNNNNNNNNNNNNGCAGRCCCCCGATGANNNNNNNNNNNNNNNACNNNAANNNCANGNNNNNNCCNGNCTGTTCAGGCNTTWWNNNNTGTCGCGCGCGCNNNTTGTTGCGCCGGCCCAAGCCAAANNNNNNNNNNNNNTNNNNNNCCGGGNNNGCTCCGAGTACCATATGCCCRGTCGGCACGCATCGTGAGAGACCAGNGTGGGTTAACTNNNGGCNTNNNCCCGGTGCGCCCGGNNNTGCGGTCGCGTGTCTGGNATGGGTAGTGCCCCGRRYCGCYGCCTGCCGGGCCGACAAGCCGGGCGCNNNNNNNCGCGGTTTKGAGNAGGCANCTNTAGATCGTATACAACTTACCGCACGACCTTNNGTAACGCCNNNNAAGTCGTGTAAACCNCANCGNNNNNNNNNNGAGGGNGTCACATGACTATGCCTCGTGTCCNATTCNGCTAKRRWWWGAAAGNTTSTACTNNNCAGGYCYRGACGGACCNNNNNNNNNCCGCNNTTACGTGGTTACCGCNGATGNTTGWGTNTACCACCGNCTTNNNNANCTAAATGGCANNNNTCNNNNNTGGGGCTNCGAACCGTYRCYRNNNNGCGNGTGGTTTCATNNGCNNNGNCTCNCACNNNNNGYTTATGGTNNNNNNNNNNNAATGCCGCTGTGTCGCGCTGCGCCGATTGCAGCGCCTNNNNNNNNNNTGYTCNGTGTGNNNAGNNNNNNNNNNNNNNGGTCGCNNGCCACNNNGCACGNNGNGMCNGGCANNNNCGACCACGGTNNGGGGGTGATCNNNNNNNNNNCCCCCTCAAGGCTAGGTGGGAGCTTCANNNNNNCYGRCNNGANCGGGNNGGGGCTCTCTCTTCGCNNCNNTAGCGYTRRCGTGSCSARGMCAATAGCCTTGGCGTTCYGNACWACNCGGGGGCAGCTCNNNNNNCAANNNNNNTNAGCCGAGNNNNNNNCRYGCGRKGWGNNTTNNCNNCCGGCCTCRTGGTGTTNNNGCGGNACGGACGGTGCGTGCCCTCACGCCNNNNNNCGNCGNNGCYRKYRRYYGCRSKGTCAAGCCCTCCTTCACNNGNANNGTCCCCCCTCCNGATGCGGGGCCTTGNTGCGNCGNGGGTGACCAAAACAAACTNNATAGNNRNNNNTTGGGACACCCYATGNCGTTAAAGAACGTGRAYCCTGGCTTNNNGAATANNNNNNNNNNCGCCGNNNNAGTCCTTCCGCGCTAAGGCCATCTTGCGGGTCAKMRCGGACGCGATTCGCGCCCCGCTGCTCGCNGCGCGCTGNNNGNGGNNCYGYAMCRNNNNNNNGACGTGGNNNNNNNNNNNCCCCCTGCACTCTATGTTGGNCGACATGTAAGGTCGNNNNNNGCTGCTGGTTNYCCCCCCGTAGNTNTNNNNCNNNNCAGACGNNGGCCGACAAGTGNNNNGGGACTCAGCCGGCCCCTCGAGGTGCACCAGGCGCGCACACCGTATGCCRRYKCCRRCNCCCCGTCCGGTNNNNNNNNNNTTGTTTGNCCGGCTTGCTTGAGAGATGCNNNNNCCGACNNNNNGCNGNCAGCCAGGCTTCNCCGGTNNGCACCCGNNGNGCGGGCAGCGCCTGTAAGCCTCCATTCACCCCYRKWYKCGGTTTGCTGTCGTCCAGCAYAGCCCCCTTACAGGTATTGNNCTGCCYKAAGGAACRGCGAATGCCGTGGTTTTAGCGTGCCGCSYGYRCGTYACKGCTAATNNNNNNNATGANNACCGTGGTCCGGGCCGTCGGGGCTCGAGGCCGGTCCGGTGCCCCCAGACTCTGTNNNNCGCACGAACNNCGCTGGAGGGCCGRNCTGAGCTTCCNNTGACGGGANCGNNNNRYGYRRYYCYACNNNNNNNCNNNNNNNCCYTGAGTNNNNNNNNNNNNNYCGCTGGGCTTTGGCTNNNNNYSTTGGCTGTTCTTNNNCGTTAGCACGTCCCGCTCNNNNNNNNNNNNNNNNNNCTACGTCCCGAAGGATGTGNGTACCGCGGGACGCAGTANNNNNNNNNNNNNNNNNNNNNCNWTAATNNNTAATTNYYYYCCNNNATTTCNCGGACATNNNNNGCNCAACGGCNCCCACTTGGTGCGGAGCCYRRTGAGTGNNGGGTACAGGTAAGGGAGGCGATNNNNNNNNNGTCAAGCCGNNNNRTNNNNNNNGAGCCCTTCCCCTRAAGNNNNNNGGGNGTACACAAACGTTTACCTGGGTAAACTTGCGNNTGTNNNCACTGCCACCCCCGCTGNCGNNNNNNNNNNYRTGCNGGNNNNNNNNNAGACCCAAAANNNNNNNNGYCCGGGGTCCANNNNAGTGGGGACNCGAGGNNNNNNNNNNNNNNNNNNNGGNNNACTGTTCGATTNGACTCATCNNNNNNNNNNNNNNNNNNNNCTANNAGGCNCGCGRGCYAGRAGRAGNCTTAGGRTGCYGCYYWCACGGTACGNNNNNNGGTTCCNNNANNGNANGNGCGCGACNCCCGMCCAGGTTCGTCTTNCAGACGAACTTAGCTCGANGNCCATTATGAGGGAGTNNCTTGCTCCCATTGTGAGACANNNNNGACGCCNNNAGCGTCAGGGCGGGGTNTATAGCAATANNNNCGGNTCGTCCNGTGTCGAAGGTCNNCCNNNNCGAGTCCNGTAGGANNNNNNNNNNNNNNYGMARCYSCGGRKANNNNNGCACGCTAACNNCNTNNNNNGNGGGCGCRCTGCWAGCGNNAANNCNNNTGGTAGAGNNNNNGCGCTCCCACCCNNNCGNNNNNNNGTGCGGTGTGTCTCCCCAGTTCTTCGAGACGGGCCCCCCTTCACTGGCNNNNNNGTCCACCTGCGTNTTCCCGNNGCCTCATTTGCTTGACAGGWGCGCGANGACTATTCNNNNNNNCCGNGTTCAACCCGAAGCCATCGGAGTCCTCAGATGGNCAAANNNNNNNNGCACAAANNNNNNNNTTGGGNGNTGTTGTTGTNNNNNNNNNAGCGGGTGCTGCGGAGCGNNNAACCNNNNNNNNTNNNNAGGAGCCCACGNNNNNRCGGCCGNNNNNACGATTGTCTTGNNNNGCGCCGCCCAGCAATTCCCTNNNNNTACTCTTCTTANCGCGTAGRRARRGAGARYMAAANNNNNTTGAAACTRNNNNGCNNNACCGCGCTCCNNNNNNNCCGCGTNNNNNNNNRWCGGGYGGGATTGTTGGAAGTGGACTACACCCANNGTTTTNNNNNNNCAGTCATCAGTTCGNNNNNNNNNNGTCTNNNNTCACTCNNNAGGGATNNNNAGNNNNNNNRYNTCCGTGTNNNNNNGNNNNACGCACCATGCCGCTNNNNGYCGTCCAAGCCCGCGYGMGRTNAAGCGGCCTAYRGAACYGRTGTTYRRRCGGYTARCGGNNNNNNNNNCAGWAGGGGCNNNNNNNNNTCTCCCGRATTAGAWYYGNNNNNNNNNTTGGCAAAGCTAAGCANAACGCGCGAATCTAACTCATAGACCCGCGACNTTGGCCAAGTYWGTARGGACRANNNNNNNNNNNNGNNNATCCCGRRYWNNNGTCGNNNNGCGGRYRCTTGNCCAGGAGACNNCTNGNAAGTCCAAGTGCAGTCACGGCCAGCGGTACTGGAATCNCGCACGACTTGGAGGTTAGGATGGGNAGATTTACTCNNNGANTANGNNNGANGWAGGGGGAYAGAACTTGNNNNNNNNAGACTTNTTTAGAGTTNGGAGNTNNTGNANNNNNCGCACNNNCGGCTCCAGTTCCACTKTCGNCYYTWGGCGTTGGNCCNNNNNCCCGTCGYYGGCGCCGAYTCTNCGTCATGGTGCAGCGCGGGACGCNNTNNNNNNAAGGTGCCGCGGAGTCACGNTCCGTGANNNNATGCACGGNGGGGGCCCNGNNACGCCATNNNNNCGCGRRGGCGGCCCATCGTYMCAACCTATCCAGNCCNNCGNACAGCGCGGCGTTAATNNGKYYACCTNGGTTCCCGGTGCAGTCGGCAGCGNNNNNNACCNGCGAATGCCGTTGCCCNTTATAATTMCGGGTAGGTNNNNNNNNNNNNNTCNNNNGCCGACTAGNNNGCCCCAGAATTGCTGGATCNCTGCCCTGNNNGGAATGNNNNNNNNGCCGNNNNGACGGNNCNNNNCGNGGCNNNNNNNACGCCCGAAGGGCGCCCCNNNNNGCGCCNGNNCGACGCCGGCCNTTCAAAGGGGGCCAAAGTGGGGGCAACCGCGNNNGGTTGANCGTGGACAGGNNNNCTGCNNTGNAGCTAACANNNNNTGGTGNNGCCAACAGCTCNCGTNNNNNNAGAAGGGCCGAATAGNNGCCCCGTCTGCACTGNNAGGCTTGGGGCNACNNNNNNCGTATTGCCARNCCGCACGATNNNCCCNNNNNATACCCTGYGCCNNKGNNNNNNNNCGGTATTTCRCRYYNNNNTGTCGCTTCGNNMYCNNNNNNACCACCNNNNNNNNNNNNNNNNNNNNATTACCCCNCANNGANNNNNNNCGAANNNNGGNNNGATACCNGCGNGGCACACACNNNNNAAGCGCCATCATAACGTACGGNCCAATTGGGGNNNNNNNNNNNNNNNNNACAGNNNNCNNGCANNNGCTTGGYATTGCGCCNTCCWNGGNCAGGGCGNCGCAACACTCGGCGGAGTCTAARTGTAGGGCGATNNNNACCGTANGNACCAGAATAAGATCGCGGCTAGTGAGCGGCCTTNNNNNNNCGNTGGTNNNNCRCCNNCGGCGTATNATATTANCCTKGCCCRAAACGGCTCAGGCGGCAAGTGGTANANNATGCCTGGNNNNNNNNCNNNNNNNNNNNNNNNNNNNGTATGAANGGTGGTAAGNKTCGTNNNNNNNNNNNNNARYCGAAGCCGANGNGNGTGNNNNCCCGCCGGNNNCNTCGAACACCCTGGGTAATCGGTCCCGNNNNNNCGGCCCGGGCTCNAAAGCNGCTCTTCTCTTGTGNNNNNACACTTCGCNNNNNNCATCRCYCCGCGGTGCCGGGANCCGGGTCARYRRCNNNTGGCACGNNTACGNCCGACCCGNNNNNNNNNNANNNNNNNNNNNNNCCCCGNACTGGACCTCGGCTCCCCCACANNNNNNNRMGGGNCGNGCTCTAYRMTWTCGGNNNNNGTNNNNNNNNNNAGCGGCGACGGCATGGCCCRTRTTGGGTATACYCCNTNNNCYGNNNNNGGANTCAGGCCCRAAGCCTGAGNNNNTGGCGCGGTANNAGNNNNTGTAGATACNNGGGGTCGCAGGCGGGGATCTGGTTACCACTGGCGGCGCGGTCTTCGGCCGCTCTNAGNNRTNNNGTCTCTTTTGANATAAATGNNNNNNAGCCGTATAAAGCCACAGACCCGRGATNNGYYSRAWGAGACAAGTAGNNNNNNNNNGTTGATNAGTGTTACAAGTNNNNNTGCGAGTAGTACTNCGNNGNCCGACTACCCACGGTGGGGGAGCTTCCCCCGNNNNNNGCGATCGCAGTGCNNAGGGCGGCNNNGGTTGGCCCATAGGTCGCGAGGCGCCTYCGNNNNATATGNNNNGNKGNNGGGGCTRTGCNGGGATTCGTANGGCGGATACNNNNNNCGCTATGCGTTCATAGGCYYCRGTRRYAGACGGANCTCCGAGGCTCAGCTGCTCNNNNTAACCCAGCGCCCGCGAAGGGCAATCAGGACGCCTACGGNNNNYKACYCGGCGGTCGCGTTNNNNACNCANMCAACCCGAGCCGCAGACTTNNNNNCYYCYTYCAGCCCCGCGCCNNNNNNTATGCCCCCRYYGAGTNNNTAMGANNACNCCNAGGATGAATTTCCTGNGNTANNNNNNNYCCNNTNNCCGGGNNNNNCCGNGATYTAYYRRRRRCCTNNNNNNNNATCANNNCTGCAGGGGGCGGNCNNGTNCNAGANNGCAACNNAACNGCACGGAAYATAGTGACTATAGTTCCCAGACTTAACGNNACNNCGNTAGANNCCAYTANNNGAGTTGNNNNTGTTTNNNNNNYCYNCCGGAGTNNNNNNNNNNNCCGGGTAGCACACGTTCACCGGGCMCCGTTCTNNGNCCTCCGNTAGGCATGAAGGGCGGCCTTNNNNNNGACAGNNNNNATCGAAGTGGGCTCNNNNNCCTGTATCCCGATAGGNAAGCGTTANNNGGGCCTGCATTNCCGGCNNNNNNNNCCCTCGACGTTTATGTCAAARTTTTCTAATGGCGGANTCCCNNNGCTANNNNNNCCTTGTCGCGGAATGTACGGTGCACCGANTCGCCGCGGGATGCNNCCTTGTCCCCATCCTAACAGGCCCACCCGTNNGAGAGCCCCGNACTTNCCACAGGCGGGCTATAGTGNAGATTCANNTTNNNNNTCACCACGGTANNGGGGGGGCGCGGGGCGGGNATNNNATACTCGGTCANNNNNNNNNCCTNNTCGCCCATGGACTGGCGCTCCGNNNCGTGNNGATCCCCNGANTCAAGANNNNNGTGNNGNGCGAGCCGCCAGCANCCNTCCGGTTGNNNNNNGANNNNGAGTCCAGCCGACGTCCTGGACCNGGACTNNGCGNNNNAGACCGGGRGCARYCNNNNNNNNNNNNNNNNNNNNCNNNGGGCCGGTNNGAGCCNNTCATACGGGCNNNNNCAAANCCCTCCCGGCCNTTACGTGCGACTGGAANNNTATGAGNNNNNNNGGCGGCACCCANGNCAGGTGTCTGGACCCGTGAAGTGACCTTCAGGTCGANATCCGACGCCTCATRAACNNNNCTRGCGTTGACCGCGTGCGCAGCGCGGCNGGCCCGGCTCATACANNNGTGANNNNNNTAGCCTAAAAAGCCCNGCGGTCGCTCGCAAACCACGCAACTGNGCTGGTTCAACNNNNNNCCANTGGGGNCGNNGCAGNNATGCCGGATCACNNNNNNNCCCGTNNNNNNNNNCAATTGCCCTCGTCCGCATCGCCCGCGCNCTGCACGCCNNTANNGRCATCGCTTAGTNAGCNNNGANNNNNNNNTTTNNATGGGGCGGGCCATCTCYTNNNNNNNNNGAGNNNNNNNNNNNNCGNNNGAAACGTGGTAGCTTCACTCGTATANNNGMTGCNCCNNGCTGNCTGGNCNACCNNNGCGCAAGGGNCGCNNTNNNCNCAGTGCCTCACNGNNNTGNGCGNNNTCNNNNGAACATACGTCCCCGACCTGTWSTNNNNNNGGNNNACGCAGGGCGCGCGCAGGGGCACNNCCGGCACCAGTTWYNNCNCMNNNNNNNACCNNNNGAGAGGATYGMRTACCTCNGTCCTANNTTNNNAAGGANGRRNCGARTAYYCAGTGAGAGACNNNCNCNTCACCACACTCGGGNNNNCCCGACCAATGGTTCATTACNNNNNGGTTGGNTTTGANNCTGTCTCTCNGGGGTGCGGGCCTNNNNNNNASCNNCACCTGCGGCCTANCGGTGATTAGCCNNNATNCCTCTCNNCGCGAAGGGANNNNGCTATTTTCGTCACTAATTGCGTCCCCACCTKMCTTRACAAACAGGTTGCGGCCCGGGYYYYCAGANNTTCNNNGCATCCNNNGGNNNNGAGNNNCGCGGCTGNGCCCGCGGCACGGNNNNTACTCAACCTGGACCTCTGCTATGCGGCNACGCCAACCGCCGGTGGTGGGARGGCCACNNNNCGGCNCACCCCCNGGGGNACGACMRNATAGCGGGCANNYYRYWANNNNNGCGTRCTGGCGGTGCGNGTCANGGCATTTCATCCATANTTCCCTTTGGNCNNNNNNTATCGCACNNNNNCAAGCTCTATSGGGATACCARGSMYTCAANNNNNNNNNNNNNNNTGATCGANGAACGNACCGGACGAACTGTTTAGSYMAYCAATACGGCTCTCTNNATGTCTGCCCATGTGCATGCGTCGAWCKGCWRYGGNNNATYWYSYRYRNNTTACGCGGANCCGCGGCCGCTGCCGTCCTTTTGTNNNANCCCCCGGCCTGCATGGCCCGGACGACGNGNNNNNTGGGTAGGTCTGNNNCGATAGGCGCCCCNNCCCCGGGGACTGNNTTTANCCAGTCGCGTAACGTYCGGRRSYCCGYCGCACNNNNANGTNNNCGGANGCRCSCGNNGGNNTGCGACNCCNNNNNNNNNGGCCTTGNNTCGNNGTGTGNNNGGGTAGCCGGCNGACCTGCCCGTNNGCNCCCTAATGCGGNGCGCYCNGACGTGCCANGTAGNNNTGGTTGCCTRATGGCTWCYYGGACCTAANNNNCGCGGATGATNNNTGATCTGCGGTTGCTCTGGTGCCTCTATCCTNTCNAGGATCGTGGGTACGNNNNNNNCAATTGGAGTTTACNNTNGGTCGTGTCCCGCGCCNNNNNNCGGGCGCCGTGNNCAGTTCACCGGCGTTTCCCTGCCNCNNNNNNNRTGTGGNNNATATCNNNCGGTGNNNNNNNNNNACGCGAGCGCNNNNGNYYNNNNNAGGATTCNNNNGCGARTAGGAYTCGCGCAGTTGGNNNTNNNCTCNACCGGCTCCAGTGTCYNTTCCGCGTGGGCTNCGCGTCNNATNCCGTCGANTCGCTCGCGTTTGGCNNNNNNNNGACTNNNNNNCCACGAGAGCAGGGANNCGGAAGCGAGACTTCGACCGNNNGTTCCNGCCTGCNNNNNNNNNNNCNNCNNCNAGTAGACCGGCGTTGTGCTGGCCTGGATGTNNNNNNNNGCTGCCTAAGCCNGACGCTCGCGGGGCGCCCNNNNNGGGACGAATCTGTGTSATTTNCTTTGCAGCTANNCNGCGAGNNNNNTTATTATATGATTGNNTNACRTRGGACANCTCNNNNACCGNTNNNNNNNNNNNNCCGCTGCGWRRWYGGNNNSGAACATCNAAGGCCGYWYTCCCAAGTTAATCGGNNGNNNNNNNNNNNNNNNGNNNGGCCGGCNNNAGCCTGTCGGTCGACGGCCTGACYCCTNTGAAATCNNNTCTCCWCTNNNNNNNNNCCGCGGNNNNNNNNNNATTCCNNNNNNNNNNNCGCNNNTCTYRCCANGCGCCGACYGCGCCGGCAANGGNNCGCATCCCNACGTNNCATAAGTNNNNNNNNCAANNACGGGACATGGGGCACCGNNCCGNACGCCAGGAGTTGCGTCGGANNNNNNTTATTCACTANNNNTCCYCCYYGYYCNNCCGTCAGTTAAARNNNNNGATTTAGCAATACACNNNNNNNTATTGCCCGGNNCCGGNNNNNRGGRCCAGCTGNNNNNNNNNNNNNNNNGCNNATGACTACAGACACCGGAGTGNCTGCGATGCNNNAYGCTGNNNCCAGTGGNANNNYGAATCAGTGTCCCNCNCGAGGTAAGCAAGGTNNNNNNNNCNTCGACGACGGRAMRRYYYNNTACNNGCGTATAGNAAGTCGAAGGAGCCGATAGCNGGTANTGGATCSCGGTTGTCGCAACGGGGGATNNNNNCCTTTAGCGGGTACGNNGTGAAGCGGAGNAGCTCTCGNNNNNNNCGGTCGAGGTGGCGCNMYGYRRANTCGGCTGCAACCNGCTGCTTAGWSGAGANAANNNCCATTTTTTNANNCANCGATAGGTCCCTTGCACCCTGTTAACYYRSRWNNNNNACNNNNNNNNNNNNNGTNNNGGCCNNNNNNGGTCTNTACAGTCACCGCGACCGGCGCGCTTANTTCCGNCTNNGCGGCACGTCGGGGGTCNNNNNNCCGAGCCATTCCGGCACGTTCCANNNGGGGCGCTCAGGGANNCCGNCCCGACACAGGTACTTCGGCTTGACCNNNNCCGTCCCACCCCGNNNNNCTCTGGGTNNNNNNTMCGANAATCCGGGTANNNNNNCTCCCGCCAGCTCCNGCGGCTCNGGNNNNNNTTNNNNNNNNNNNNNNCCCNTANNCAAYRYRTYNNNNNCCTCGACCNGGGNCCNTGGCTCAGCGAACCTGATCCCCTCCNNNNNNNNNNTGGTGNNNNNNNNNCGACNNNNNTNACAGAANCAACACAGATYWCYGGACGACATGNNNNNNCGNGCTCCCGTNNNCTGTGTCCGCATACNNGCCNACGCTCGTGCCTATTGCACNNNNNNNNACGAGCYTTGCNGGACCGTTCGCGNNNNNNNCGYYGNNCGATCRGTAAGCCANTGCTATTTTTGGNNNNNNNNNNNNNNNNNNNNNNNNNNNNNNNNNNNNGGACGCGGGCNNNNNNNAGGCTCTANNNNNNGNGTGTGTAGCAGGACCGNNNNNNNGTNCACGNAGCCATTTGAGAAYAACRCCTCACNCACAGTCGGGAGAAAAGCAAAGTGGACGNNNNNNATGGAGTACGACAGCTGCGGCCATTGNNNNCTANNNTGTAGGCGCCCTGCCCGCGCGTCNNNNNGCTAANNGGCCTGCCKRGAAGCCCATNTNNNNCTGACCTCGTTGAGNNCAANNNNNNNTACNNNNNNCTCGCAKYCGCTGCGCAGGGCNNNNNGTCACGNNNNNNNNNTACCCGCKGRGYNGNGCNNNNNNNGAACGTGNNNNCGCGCCACCGTAGCCAGCAMRCGAGCGCGTNNNCCAGGTCGTTNNNCACTANNNNNNNNNCGGGCCCTTAGATCGTTTGTAATTACGCACGTGCYCYRYCGTCCGCCCCCCACNNGCNCNNACGGTCTANCCATCCCTCCACGGGNCTCGNNNNNNNNNNNNNNNNNNNNNGCCTGTTGTACGATCTAGGNTGCCGCCGCGACCCCCCCCCANTCNANNNNNNGNNNTGCTCGNNNNNNNNNGTAANTTCCTAAGGCCGTGTTGAAATATGATNNNNNNNNNCNNNNACGAACGANGCCCCGATTCGATCTNNNNNNNNNGTTTTGCATNNNNNNAGCTNNNNCNNNNNNCACGAGCGGCAAACTCMCTYYCRYTATATNNNNTTTGGGGGTNNNCCGGCGGAGCCGANGCGATGGTGGCCNGGTGGCNGGTNNNAAGCNGGTGACGGCTCGCCCNNNNTCNCNGGCGCCCCGAATGACGGNCCCCGTTNTCGGCCNNNNNGGGNGGTNCCGNGTCACGGGGAGCGCNNNCATTNNNNTCTCGTGCGCTCCNNTTTGCCTGTGCTTGCNNGAACACAGTNNNCGNNNNNGCTGTCCCAGANNNNNNNNGCTGGCACCCCNNNCCCCTTCCCATANNTCTACTCTKNCCCTGGGGGNNNATCTCATAAGTACGGNGCCCCCGCCCCNCATATAGAAAAANNNGAATNNNNGGCGCACNGGTAAGNNNNNNTGCTGCATCCCCANNGCCGTACYCAGNNNCCGCYTGRGTTRCRMACNNNNNSRGTYCCGCCTGGGGRYCYAGCTNCGGAGCTCCYNCCGTACTCGGTSRTACTCNNNGCAGTGGGAACGCAATGNNNNAAATTTCTCGTGCCGTNGCGCAANNNNNNCGGACCGGTGCCGGNMACCCATGCGCRCGGNNNNNTCTANNNTKKWTCNGCGAACNNNGNGGGTCGCAGAGGGGNCACCNNNNNNNACCGGTGGNGGNANNNCCNNGNTGTCCGCCGACGNNNNNNGCCACTCNNNGCTGTGCAGGTCTGCNNGCCCGATCANNNNNRCGTCNGGACGCGCCGGGCACGCCAGCAAAGGTTCAAAAGNGNTNNNNNNNNCGGCTGCCAAGGNNTGTGCACTGGNNGGGGCCCAGAAWKRGYCCCGCCNNNGNNNNNNNNCGNNNCAATGNNNNNNTGCCCTGGNCGYGGCCCGCTGATGCAACACTAGCGTCGCGACTAGGNGASMRGTGCCCNNNTKYTYGRGNNNNGCCTCNNNGCGTNGTCAGCCCTTCCACRCYYGGCGACGTTRNATYCCGCCYGCCTCATCCTTCARGCCCTGGCTTTTGCCTTNNNNNNNNNNGRGGGKGGTTTYCCACCATNTGCAGCTTAGGCGGTGTGGGTGAAGGCCNGTCATGCNNNNNCGCGGACGAYCGCTCACRCGCTCCCCGCCGCTCGGGCCTATTCGCCGNNNNNAATACAANNNNGGCGGCTTTNGGYYSNNNCNNNNNGGTGACTAACAGAAACCCANNNCCTNNNATNAGGNGCGNNNNNNNNNGNNCNNNTNNNAACCTGCAANNNNNNNGACCCGTGACGCCCCGGTCCCTTGTGTNGAGTGTCCTAGCGGCNNNGGAACCTCGNNNNNNNNNNNGCGCGGGNNNNCGTTCGTTCCAACGGNNNNNNNNNNNNNNNNNGCTANNNCGYGGGNGTTTTACCCCTKRTGTGTGGAANNNNNNCTNNGTNTCGCTCNNNCGGGGTCCGCTCACTGCGGGNNNNNNNNNNGTGGACTGAGGCTGGCTGGTANNNNNCTCNCNACCNANNNNGNNCCAGNTTGNNAGGCGGAGGATCTTGNGAGCAAAACGTNNNNNNNNNCAAGACCANNNNNNNNNGNNCNNGRTTCCCCCGCCGGTCCGGCGGCGNNNRCRYCNATNTNCACACGGCGCGTGCGTCCCNCNNATNNAGTTGNNGACCTNNNNNNNNCTTTGTTACNCCGCTCGGNNNGTMRAGAANCTGTTGCCNGNNNNGGNTTCTNCTCGGNNGNTATGCAAAACNNNTGTTNNNNNNCTCAAACTGCGTNCNNATNNNCCANNNNGCCGGCGCGCGCCCATGACGTCCTTCCCGTCTACGCAGGAGCTGNNNNNCNGNGGCCACGGCACAANGNTCCACGNNNNNTCCSRNGTGGGGGCAAGGGAGGNTTGAAGACNNGAAACGGGNNGGCCCGNNNNNNATCTNNGGCNAGCACGGCTCTGCTGGNTGGGCGTYGYCCRNNNNNNNNNNNNAAAGCGGTGTCGGTCNNNNNNNCCAAGGGATAGTCGGTATGGCCCGACGTGTATCCGTGACGACCAGCGGAGGNTAGNCCTGNNNAGCGCCCGTAGTNNNCANCCGCCCCGGATTGGGCCCCCNTNACGGGGGTGCCATNTCGCGTCNNNNNNNNNNNNNNNTTGGCCTGTNAGTCCCACCCNCACTCNNCTCTGGTCAGCNGGCCAGACTGGACTTCCTCCYAGAAGRCCGKGATGGCGTACCNCAGTNAGGGAGNNNNNNGGGGNNNNNNNNNNNTGCCGGGAGGNNGNNNNNNGCACNTNNNNNAGCGCGCGTCNCACCGTCACTYYNNCCCGCACGGNTAGTGAACTGCNAGAACCAAGANNNNCGGGTATGCGNGNNNNNNNNNNNNNNNNNNNNNCCTGCCCGANNNNCCGCCGCACGGNNNNGACCCTNGYRCAGTAAATTGCATANTCCCGCCCNNNNNNNTACCAACTTGCCTCTCCNNNGACAGCTGGCCGCGGNCCNGCNTNAGGTNNNNTTTNNNAGCGGAAGAGNNACTGCACGCGAACCGGTANNNCCCAGNNNNNNNNNNNGAANNNNNNGYGTNNNNNNNNNNNNNNNTCTTGGTTTATGNNAGNNNCCCGGSGGATNCNNTTAACNGNNNNNAACNGNAGGATAGTGCGCGNNNNNNNGTNNCNCCTTCCGTTANNNNCCAAGCTCCTCAGGAGNNYGAGGRYCRYGCYCCCGGCAGCTGTTTTACTGTGCTGGNNNNNTGGNNCGCGACCCTGTATGCTCCGCATNNNNNNNNNNNCTGGANNNNCCNCTTGTCACTTCGCNNNGTGGCCGACTCCGCGTGAACAGCCGAATCATYCGGRCTCNNNNNNNNNNNNNNNNNNNNNCCGCGGAACGCTTNNNNNNGNNNNNNNAGTAGANGCGATTGNNNGACGCAATCGNNNACTNNNTGGGGNNNCCWTGACGTGCNNNNGTGGCNNNNNACYSCYGMCMCAACTTYYTGCCCCGGNGCTCTCTCGCGAAACAGCGAGGCGNATGTCCCGCGGGAGCCNCTTGCGGACGAGGAYTAATAGTNNNNNNNNCNNNNNGCANNNGATNCGGCCGTNCCTTAAAAGTCACGTAATTCGACMYGRCRYCMGYCGGYYGTNNNCTANNNGGGYACANACRGACYGYYRGCGNNNNGCAGANGTATAGTTNGACCCGGCGGRCACATNGCTCNNNGGCAGGCANNNNATMCNNNANNNNNNNNGGCNGCCGGNNTGCRGCGGTACGGGTGGANNNGGACAACGAGTNNNNNATGGNNNCGTTNNTCNCTGGCGCYYYGTNNNNNYKMWRGTACGTGGGGGACGATNNNCGANCCANRTGTCTTACCCAAAAACGCACTGNGAACCAAGGCCCGTNNNTCNGNNNGCTCNNNGGGACCCGAGGCACCACGCCTCCGNTGGGGCGATGNNGCNGGACACTNNNNCCCCAGAAACGTRYGTGTTGGCCGCGGCSGTGAGATNNNNNNNNNNNGTGGCAACCCTGCCCGTTCGCCGCGGNNNNGGATTAGCTATACCGCGCANNNNNNNGNAGCGGACNNNNNNNNGGACCGNNNNNNNNNNNNCGGCTGTCAGCGCAGGCAATNNNNNNNACTTCCGGNGCCAACTGTCGCGCCNGGCACCANNCCGGCGCACGNCTGGTCGCATGGNTANNNNGCCACGCCGGCACCYRGCTANNNNNNNNNNCGCTCCAGCCAGTTTCGATGTCNNNNNGCGCGGATCCMYYYGTANCCNNGNGNTGCAGTGTCACCCAANNNCTAAAACACNNNNNNCCCGCAGCCGCCACTTTNCGNNNNNNNNNCCGGGAGCRGTNNNNCTTGAACCAGCGTGCCGCCNCCANNNNNNNNNNWCGYAACCANNNGCCCATGNGCTTGCGCACGTGCTCGACGGGCACGAGGGNCNGGNNNNNNNNNCGGCTRCCGAGCCGAGTCCCCNCGNCYRRNTTACCCGACCCCCCTCCCGCNNNNNTNNGAAGCGNNNNNNNNTCACTACCCGGANCTAGNAAAGGTATGATGATAGNNNGGGTAAGTGGGNNNNNNANNGACCTCTCGGAAAAGGTCCTGTTCCTAACNNNNNNGGTCCCTCNGGCCGCCGNGACTCTCTNNNNNNGCGCTCNNCATGCNNNNNNNNNNNNNGNNNNNNNNNNGCTCAGGTGATGAAAGGAAAGTTCTTTTTGCNNTCGGTAGTACCTGGTYGTACGNNNNNNNNNNNNNNTCAGCTTGGANNNNTGGTTGGGCNNNNAGTCTAGNCAGTCTTTCGAGGCAGNNNNNGGCCTTGGNNNNCTGNNNACCAAGGACCGNGGTGTGTGTCNCCGTCATGCTNGAGNNNNNNNNNAGGAGGTTCGNNNNNNNNNNNNNNNNNNNNAGCAGGTGAGTAAGGNCATNNNNNNNNNNNNCCATGGNNNNNNAAGGCTCGTGNTTCACGCAGGGANNGCTGGACNGGCCCCCGTGGGCACCCGCCCCTNNGTCGACCACGGNCGTNNNNNNTCAGGCATAACNNGAGTGCTCGTCNNNNNNNNARCGCTGCTCAGAYCCGTTGTCCGCCGNNNNCCCCGTANNNNCCTANCTCCCTCTGGAGCGCGCGTTNCAGCCGCSAYRCGNNGNATCCNGGGCGGCGCACTCKNGGNCGTACAGGGCTCAGGNNAGNGGGGGNNNNGGGCNNNNNNNNNNGCNNGGTCGGCGCATGCTTTACAACGGGAGGCATTGTGGNGGATGYNNGCCATNNGNNGTGNCNCTNNNNNTATGGTTNNCTNNAYAGCCCTGTAGGGGNANTGNNNNNGATTTTCWCGCTGAGYGWNNTYAGATAATCCGCNNCAGGCTGAGGAGCCCNGCGCYYRCGACTGAGATGCGGYYRACACNNCCAATCNNNNNNNGCCATTGAATCAACNTGGTGCGTNNTCCCACGGCNNNNTAANNCTGAAATACGTTACCCGNNNCCCGTGTGCATGACGCACTGTGRCTYGWGGACCGGCGNNNNNNNNANNNGCCGGCCNNGCNNNNNNNNCTGGGTGCRNARCCCCTATGATAAAGCCGACGTGGTGCCANCCCNNNNNNNTGCTGCGACCGGYGGGAGCGTGCTTGGAAGGACTNNNNGGTGGCACNNNGCNCGNNNNNNNNNNNGCCGGCGTCANNTTAGAATGCGNNNNGCGNTCGANTCGAAAAAGTGNCANGNGNNNNTTTGGGGCATCCCCCCCCANGWWCGCTGTGAGANNNTGCRTTGRNNNNNNNNACRGNCNNNNCTNNNTCCCGAGTCCTGCGGTCCTTGGTGNTGCTCCNNNNNNNGGGCACCAGGGANGGGCCCGGAGGCTNNGGGGAGACGGNNNNNNNNGNNGCNNNGCGACGTGTAYTACGNNCCTGNNNNNNNNNNGTTATCCCTTCYAMAGTNTNACACCCNNNNNNNNNNCCCYAGCGCGRTGGNNNNNNACTNNNAGCGGNNNNCGAGCCCTGGCCTCACGCAGACCCGCGGTACGNNNNNTGTATGACNNNGAGCTGNNNNNGNNGCNNTGGCCGACCCGCGCGTGCNGTGTATAAAAANGNCGANNNNGGCAGCNNGTTTAAATAGNGGNKGCCCCACCNNNNNNNNNACCCCGCCCGGACAGGTTACACTCGANNGANCTGCCGGTGGGNNNNNNNNTACCATAYYCTCCTGYGRATCCCGGGGACCTAGACGCTGGCTTCNNTCTGGNNNNNNNNNGACCTAAAATTCTGCACGCGGGGGGCGCCTACWCANNNTWGNCNNNNCCCTGATCCCCTGGGATTGGACAGCGNNNNNGNTNNANAGGCNCNANGGCTGCATTGACCGTAGGATTTCGGNNNNCCCNNNNNCCCNGNNNNTATTGATCCNCTCACATTGNNNNNNNCTCGCNNNNNNNNNNCANNNNNNNNNNNNNNNNNNGAGCCGCTGNNNGGTTGCNNNNGTRMTGANNNNNNARCNCGGCCCCGGCGCAGANCTATTTCTGCTCCAGATGWCTACCTCGCGCGYCYYRGACCCNGGAGCGCGCCNCCCGGCCNGCCNTAGGTCACNNNCCGTCRRTTANCCCGGTAACGTAAGGGTATYTTNNNNGTARTACCTGCCTGTCAGCCGCNGGCTNCGNCCTTGCCCGGCACTYATARKGGNCTRTTCCTCCGCTNNNNNNNNNNAGTCTTTGACGANNNNNNNNNNNNNNNCTAGCTGCCCGGTGGCCANNNNNNNNNNNNNNTCTTRCNNNNNNNNNNTTCCAGGCGNNNNNACCCACTACRRRYAGACYGTCTTGTTTCTTGATCANNNNNNNNNNNNNNNNNNNCTAGTGGTCCGNNNNNCNCTGANNNNTTCGAATTGATGCTCGAATTCCGNGCTACGAGCGACCTTAGAGGTATGGAGNNNNTCCTTCTGCNNNGTGTCCCKAKRMSATTTTGGCGGCTGACCTCCCACGRCTCCNNNNNNCGAGTCCAGCNNATCGGACGTAGAGCGAGNTCNNNACCTGGCCNANNNNNNNNNGCNCCGTACTTACMGACGGTARNNCCGNNATACGCANNNTTGATNNNTNNNNNGANGAGGCYCNNCGCTGAATGCCCGNNCGGCATGGATNCGGCNTTCGNNGYYYRWRYRSAGCACTGNNNNNTGGTCNNNNNNNCCCCCNNNYMCGNACTGGGGGCTCGTGCGNCGGGANNTTTAGNTACTNNNNNNNNNNNNANGCCATGATGGNNCGGCGTGTNNGGCCGGCCNNTATCNGAGCAGTCCCCGACTTACGNNNGACATATCNNNTCGGGCGATGCAGANNNCACCCTGGGCGGCGANNNNNGGCCGTGAANGGATCNGGNNNNNNNNNNGTNANAGCCCGNNCGTTAGNCCNNTACCGTGNNNNNNNACCGNTGACGAAGRGGGGNNNGGACGCCTCGCCNCTTCNNNNNNCCATTGCCGGCCGGGNNNNNTANCGGTRWSCGGCNGGCNGACNNNNNNCACCNAACCTNACACCGCGGGGNNTANCCGNNNNNNNNNGCGGTSACTGNNNNCCGNNNNNNNNNNAGACCGCNNNYWKTCCAACTANNNNNNNNNACANNNACCTACCCNNGCCNCNTCCGAGTGNNNGRGCTGGGCCRTCCCTNNTTGAGACGTATGATAGTGCATCCACCCTACNNNNNNNAATGGTAGCGTAGAATTYYSNNNNNNNTTCCCTTYWYTSACNNNCTTATAGCTNNAAAATATANNNNNNNNNACCCCCTAACCCGCGCTGCTTACTCCTGATGGGGRGGANNNNNCAANNTGGNNNCCCGNGGCGGGCGCCGGGAGGGAATNNNNACCTACCTNNNNNNNNATCNNSATATCCGACAACTGCCCCAGNCCCCTNCCAGNNTNNNCCCGNTGGGGNNNNCGGACGCNNNGNCATCGACGNGGCNGNNGTCTGGTCYGNTTCTCCCCCGGGGTYRCGGCACCACGNNCTCCACCACCTNNNNNNNNNNNNNGNACGGGCTCCCCGTGCTCCTACAGNGGTGNCNNNGGTTNNNNCACNNNNNNCGGANNNNNNNNNNNNNNNCAGAGTGANNCGGTTCGGCCNCAGANNNNNAATGCGCATAGTACCNNNAGTCYRYCWTTGTGRGTMRAGRGCGTACCNNNNNNGGTCKTATCGGTGATAGGACNNACCCNTTTGAGGGTNNCGTGCTATACTACTTGNGNGGCNNNNNTGTTGCCATGAAACCACNTTTNTGNNNGCCGGNNCGNAGNNNCTGGGGACCCCTAGCCCGGCGTCCNNNNNGCACTGCNNNNNNNCTGGNNCTNTGTTNNACCCGCAAAAGAGGCTTGATCCCCCCTAGTTAANNNCGAGGNGCGCNNNAACCNNCTCATCCCCAGCTAAATANNTCACGCGTCNNCGAGNGGNGACCCGNNNGGTGATAGCCGAATTAANNNNNAACNNNNNNNNCATAGCAACGCCGGGGTGTCCAACCTGGTGAATNCNNNNTTGGCNNGATCCTGACACTGCCAGAACGCAGYAATACCAGTGCNNNACTTCCGAGANAGGNNNANNNCTCGCCTNNNCCGCGTAANNNNNTGAGGCGGYCTTCTTCGTCACCCCGTACNNNNATGAACCNNNNTGCTGTCNGACGRTGGACYRCCAGGGGACCAATCTTNNNNCGGAACANNNNCNNNNNNNNNNGNTTCANNNCCCGNCANGNNNNGGNNNNNNNNCNNNNNGATGNCGTACTATTCAGTGCATCGGGGACAGNCGAAGGTNNNNANNNNNNNAAGAGCAGTGATCGCCTTTCTGCACCTNNNNNNNNNNNNNNNNNNNNCCCGGGGCAAGAGCCCCTGGCGTCGAATTCGGGAAGGTNAGCNNGCATAGGNNGTNTCWKGAGGGAAACGGTCTNNNCTACGYAGCNNNNTCNNNNNNNNCAGCCGCAGAGAAATGTGCNNNNNNTMCGRCTCGATCAACCGGCAGTNNNNNNNNNTTACTCTGCGNTGGCCTTGCGRRAGACCGTYGCWYMYGCCGGATCNNNCCCATNNNCCGACCCCGCGTGTACCCNNNNNNNCCNTCGGGTGGTGCGGNAGGCGACCTGGGNNNNNNNNNNNNCYGCCAAATCCCCGCARAKSGYRGTTTTCAATNNNNNNNTCGGTCTNCGTCGGTANNNNNAGCTYAACTYAGNNNNATCCCGNNNTYRKMRCCATCRCNTNNNNNNNNNNGCNNNNNGGATCACGGCGATCAGAATGNNTGGATGGTTGTTGCGCTGCNGCGNNGGNNTGCTCTCNNNRSKCYRYYRYWMCNGNNNNNGTCTAGAACGCGACYTGTGCCGYGGNNAGTGAGGGNATTTCCTCGNNNGANNNNNTAANNNNNGGTGTAACTCTGTGNNNNNNNNNNAATTTANNGATGTCCTGATACCGTCCGCCTTCTCGCGTNNAAGACANCTNCGCAGTCCGCGCTTCCCGGGGGGGAGAGCNNNCAGCCCGTNNNAAARRGTNNNNNTTTAANNNNNGGTCGCGGACAGCGCACCRTGGCCGACTTAACCTAGNNNGGGCGGNNNNNNNNNNCTNNNNNNNNNTTCNNNCGGNNNANNNNNNNCGGCCACCCCATCTGAGGACCTNNNAGTGAGAGAGGCCGSWGAGYAGACCCCCCTNNNGCCYGNNNNNCCTGGNNGNGTGATNCCACRTACGRGCTGRYGAATNGNGCAAAATAGGCATTAGGTAGCCGAACTCACGTTAATGCGGTACTACCNNACCTTGGTNNNNNNNNNNNNGGCNNNNNNNAGACCAGTANANTCGGTGCRCCCCCCGCCCAGNTCCCATTGGCGGTCGAAGNNNAACGCGNNNNNNNNNNNCGNNNNNNTTGTTTTAATCCANNNCGTTCTAAACGACGCAGGANANTCTCTGTTGAACCCACCTCNNNNACTGYRRRCCGNNNNNGCATGCTGGGCNNNNNCTTGTTAGTTNNNCNNTCAGGNCTGCCGNGGGGAAATATGTGANNNNNCTCGCCCNAAATGAAGGNCCGTCGGAAGCAGGYTATCACCANTCAACGGTGTTNNNNNNCCCANGAANNCANNCCCTANCACANCCGAGGCGNNNNNNNNNNNNGGCGTGCCGCGCNCAGNTGACTCCACGGTCCCCCTGAGNNNNGTCGCCACCNCGCCCNGACCNNNGCNNTANAGGCNNNTRRRRTCATGTACAGCCCCAACGTCGCCCGGARRRANNNNNCCCAAATCGGGGNANCNCCANNNNCGTCGGCCAGAGCAGCGGCGCCCGCCGGCCGGCTAGCCGGGGGCAGNNTTAACNCYCTNNNNNNNCCCCCCNNCCGGAATGCGGCNNGNGGTAACGCACCGAACGGCCGCTTGTNNRMNNCCGCCGCGNNNNNNNGNNNNNNNNNNNCATTATTCGCCCAATGCCAGCGAGCANNCACNTAAATCAGGCTNACGNANNNNNNNNNNNNCTACNCCCGCCCNNGNNNNNNNNNCCCNNNNTANNNNNNTCTAAATACCAGTCGGACACATGTCCAGGCNNGCGGACANNNNNNNNNNNNNNNNNNNNGNGGTNNGACACCAGAGTGCTCGGANNCTGGCANACACGGGGCCCGCNNCGGCATCYAARTANNGCGNTGGGGNGGGWATNNNACGNNNNNNNNNNTAGAGYGMCTAGCAGAGNACGGCATGGGGCAGTTCCAACAGNNNNNNNGNGGCCSGNNNCNNNGGGGAGNNNNNNNNRMYKNNNCGTAGCGTTCGCGGNNNNCCCGACCCCNTNNNGGGGAGGCCCAANGTNNNNAACNCGAAGCCGCTCAACCNNNNNNNTCNNCCGATCTGCTCGGCCGTNRNNCCACTANNNNNNNNNNNNNNNNGGGGATATCAATCNNNGAANGGTCTACCTCATGCANGATTGCTGCCAGNNNTGTNCSCNNNNNNNNNNNNNNNTCTTTCCCAGGCCGGTGNTCCCCCGACAAGGTTCCNTNNNNNNNNNNNNCCTNNNGCTCGGYGCGCCTAGCTNNNNCTCCCGTACTGGNNGGAAGGTGCCCTGCNNGTGGGCCNCGNNNNNNNNTCCTCNACCANNNNNNCCATTCATANNNNNNNNNNNNNNTRWKTYTRRGTTGGCCCGCCCNGGNNTATGGATAACTCTACCAGCCNNANNNNGAAGGGCGGCCGCGNGAGTNNNGNATGGAACGCGCACCCTTGTCGGTCAACCCGTACAACTTGTGGGCGGCCGCYNNNNNGCTGTNNGCCGGCTCCTGCTGCNYCNNCANTCGCAATNNNNNCGGGCCCTAGCGCGCNNNNNAAGTCCCCANNNNNNATGCGGAGGCGGNNNNNNNNNNTANNTACCTCGNCTGGAGGCCGGCCATGCCCAAGCCGGNNAGCCGCGNNNNNNCNTGSTCGAGTATCCCGCNNNNNNNNNNNNNNNGNCCAGRCGGACCAGTCCGCGGWYTYCGGCTATAATGCAGAGNNNNNNNCCCGCCGCGGTAAACGCACGAATTCCRCTGNNCTGGNNNNNCCTTGACNNTCGANNNNNNNGNAGCCGGGCCCGANTARKTYAAMANTCNNNNATGGCGGTNNNNNNNNNNCAACNNNNNNCNANCCGNCNNCTNNNNNGCGANNNNNACGTGAGCGGAYCSCTCCCAGGACCCGGNGTAAGCRYYSWAGAACGCGMCYTAACAAGATGCGTGCACGTTGGTCTGNNNNNCACRTTRYGYAMNNNNCCNNNNNNCCCGAGTNNNNNNNYGRYNNAACGGCGGGAGCGGGCGTCCCACCNNNNGCGAGNNNNNNNNNNATAAGATCTGGTTTGCGTCCGCCCGCGGGCGACCNNNNCAGCCCNCYTRKYRCACGCCGTGCTGGGCATACTNNNANNNNNNNNTTNNNTCCCCACCCGATGCGAGNNNNNNNNNNNNNNNNGCGGNNNNNNNNGCCCGGACGACGGGGCGGGCCGGTTCGNAGAGAACCCAGCAGACCCCCNGGTATGTANNAGGCNNNNNACNNNNNCGGAGTCCTGGGCGCCTTATRRNGCCTGGGTGTTATCCTCCRSGTGNNNNNSTCGTNTCGGGGCCCTGCCCGNTNACNNNTGCAAGTCGCATGCGGCTTGCCAATCTACGGGTGTANNNNNNNNTGACANNNNNNNNNNNNNNTGNNNNNNNNCTATCACCGGCCGCGNNNACTAGGTGCCGNGCRYYYCGANNCCTCTCNNTGACTTCAGACGGCNNNAAGNNNNNNNGGGGCAGGGACCCCACNCGCNNNNNNCTTGGGAGGNNNNNNNGRCRRACCCCGCTAANGACTNGCCTGGCTNGCYTCAAAATGCTNNANGCGACGCATGGCNNNACAGGCNTNNNNNNNNNNNNNACGNGGTTCTTTCTGNACTGGGACRGCTGGTRGACCTTACGTCTNTACCNNNNNNNNNNNNNNCCNNATGYATYNNNNNCCCACCTAGGGGGCNCNACGAGGGCTCATCCGCKATTACATRCGNNNNNGCCATTNCCTGCCTTTAGNNCNNNTCGCAGTCCCCNTGCCGNNNGANNNNNNNCCNNCNNATTAACGTGCCTTCTATATCCTTNNCGANNNNNNNNNNNNNNNNNNNNNNNNNTCGNCGTTAGCCAGGTNNNNNNNNCNNGGTYWCTTCGAGGGTAAGTCTRTGCCCGAGGACACGCANNNGNCCAAGCTNCACGAGACTCCCCCCRCGCGCCNCCCTGTATCTACCCTACAGAAWRNKTNNNNNNNNNATCGCCCCATGCCGCATGACCCTCTATATCGCNTNNNNSKMRCCCTANNNGCNAATTCGCCNTTGTCNNNNNNNTACCTTTTNNGNNGTCTTATCTCTTCWGTYGAYGTTAGTATCGGACAAACGTNNNNNNNGTRGCCCCGCGTGACTGTTCGGCTCAATACCNCGATAANATCTCCCANNNGAGTGGCGCGACCCCGCYYGCTGCGGCCANNAAARCCACMYRYCRYCCTANNNGTCGCGNNTCNNNNNNTCGCCCCGAACGGNNNNNTATNNNNGGNGGAGTCGATGANNCNTGCGGGCGCCGGAGAACTGCGGGACGAATCGCTCAGNNNNNNCTAAANNNAAAACCNCGCGTCNNNATTACCGGNGGCGCTCGGNCTGTTCGNCCCGGNNWGTNYGTTCCCTRGGGYAATACCGNTATYATYGYYYYWWCGATGGTNANCGNCCGTGCCNTCCNCTATTGCCCCAACTATCGTCNNNNNNNTGGNNNACTCACTNNNNNNCGTCTCGGGTTTCTACTCNGGGNNNNNNNNNCCNNNNCTCAGACTTWCCCCGTGAGCTGGNATTANNNNNNNNNAGGMCNNCANGAGTTAGAGCGGGTCTCCGCAGARRACGNNCCAGGTAATGGCANCACGGRANNNNACTCCAATNNNNNNNNGTNGGGGGGCGGCACGGTGCGTTGNGGGCGGGCACCGTCNNNNNNNNNNNNNNNGAANNNNCGCRCCGAAGAGTGYYGWKRYWCTARACCCCTCCGTCGGCAGCCGANGCCGCGCYTCCCAACCGACCGTTANGTTTCTGNGNGNCCNNNNCCACCNNAGCCACAGCCATGMCGAGGCGCNACCNCGGANTNGTCCGTCGGGGGGNNNNNAGGCACANCGCCGCCNACTNCGGTTCAGCNATGGAGRANNNNNCCGGCTCAAGATAAGGCGGANAGCGCGCTAGCGCGYCCTNNNCCGGNCATGNNNGTTATCGGCNGTAACCGNNGTGNNNNCCCCGCGNCTNNNNAGGGCGTATGTGGCCTNNNNNNNNGCTGCNTGCGGGYMAGGAGYRTYWYGANNCCCCGCATCTATTTTCANNANNNNNGCAAGGNCCGCGTCCGCNCGTANGGCNARCYRKYGYYCGGGNNTCTCGCAGTTNNNCACTGNNNGCCGGGCGAAATGANNNNNNNNNNTTACTCAGNNNGGAGNNNNNAGGGCGGCGCGCCAACTCATTGGGTTACCTNNNNNNGTTCTGCCCTGGACAGCACCCGGCNNCGNCGTGTTTAGTGCANTCAGAYCGCCTATAGNNGNCTACGNNNAACCGAANGGCGNNTCAANNNNNNNNNNACGACTCTGAGGGGTTTCCGGGCAGAAGGGCCCNANTAACTGGGGCTCGGGGNNNNNNNNNNNTTATGATAAACCTNNGCTAATCGCAGACCAGCGCCAGACTCGNNNNNNNNNCGGAGAAANTGCCCGGCGGCNNNNNNNNNNNNNNNNGCACNNGCTGGCGCGTYGCGCTTTAGCGCCCCACAAGCGAANNNTAAGGCGGGGTTCGNTGGRNNNNTCCGCTGTCCATGRKTCAGANNNNCCACGCGTNNGAGNRGGACNTGNNCTTTGTGAGGNNNNNTNNNTGACAGTCSCATCTAGTAATACTGCTGGTGTATGCAGTTAGGNNNNNGCGGTTTCTCCCGTCGNNNNTGTCCNNNNNAATAGCCTNNAGGCNNNGNGANGCAGAACAGCCCACGCAGACGCTGCNNNNNNNAAAGCGTGGNCCCCNNACGCCCNNNNNNNCACGGCAGCCTTCGCTNNNATCNNGCTNACCCTCGTTCCGGCNCCCCANTGTGGCAGGGGACCNNNATCNNNNNNCTYRGCAGCCAATCGGCGCGNNNGGCATCGCTNNGNACACNGCTNCCATCGCTAGACNNNNNNNNAGGGAGGTGGRCCCCCGACCYRTGNCCAAGAGCTCNCTAATATTACATCATCGACGTAAANNGCCGTCNNNAAGNNGGCAANNGTCATATTTATCCGTNNTGGANNCNGCACTGAATNAYCNNTATTTTTTTTAGACCTCCGAGTGCCGAACCACCTGACCTGCTCGNCCAAGCTCGTCCAGGARYGAACCCCTCNNNGANNACNNNNNNNNNNNNAACTGGCTTCGGANTNGCGGGTNNNNCCATGRTAAYYRRCNCCCGTGNGCCGGCANNNNACTGGAATGCATCGGGNNACAYYRYRCGGGCGTGTCTAGAGNCCGNNNNNNNNNGTGNNNNCCMNGGCYCCGTCGCNTANCGCGAGGGGGGCNNNNCGGAGTGGGGGGCGCGNNNNNTAGTTTTGCCCGTAGGCCNNNNNNNNTGATCGGTNNNGGTTTNTTCCCCRCCANCGCGGTSNNNCTGTCTCNNNNNNNNCCGGGGYAKNATGGCGGCGCCGACGNCAACAATANNNNNAGACACAAATTCCTTTAGCCTTGTCCTCTCATTNNNNNNNNGCCRTACTGTANGTGGGGGCTCCGTCTCATGTCAGTNACGCGTATGGTCCGTGTGNNNCGCCATCGGGCGRTGRRCRRWCNNGYACCCGNGGTGNNNNNCCGCYKCKRYRCGCCTGTAGCGACAACGGCACCGTGAGGCAGTACNNAGANNNNNNNNNCCCACGAGGTATCCCNACASGNNNATCAGTCGNCAGGNNCNNCGGTTNCAAATNNNCTAGTCGGRCCAGGCCAGTWYYRRTACNNNNGGGATGYYRRRNGGNGGGCCATGCTCTTGAGGCGTGTCCCGACGCGTCGGCGCAACGGAGTCTCTTCCCCTGNNANTCCCAGGTGCNNNCGAGGGGCGTGGCNNNNCGGCCCGTACGCCTACANNNNTNNNNNTCAGACNCGGTGGNNNNCCACGCNNNNNNGTCCGGTGTAARYYGGNCNGCACGGCCNGTTRWTTRWCRNNNNNNNNNNNNNNNNNNNNNNGNCCTACACGNGGAGCCGACAGGCCAAGAGGGKAGRNNNNNNNAATTGATGCTNNTGGNNNNGACGGAAAATTGCYRGYCRYGCGSMRTGCGCTGGCACAGCCTCGCGATGGGAAAGGACCCCRGGYRGNNNNNYTGGCCACACNNNATCGCNNNNNNNNTTTCATCAAGGAGGTGCACACCGACTCCTGNCCCRTAAKCTCGACTCGGGGCGTCCCGTGGNNNNNNCACCGGGCGTAAGCACGCCATANNNGCGCNAATTGTTACTGACGCGAANGATATCNNNCTACGCGGTGAACCCACGAGCTTNANNNNNNATANTACCGCCTNNNNNNNAAANTGCGGCGACCGTGGTCCAGNNNTGNAAGCCGTTAGTNNNGNNNCCGCTCGTACAANGGGGATGNNNGTGACCAGGTCNNNNNAGTCGAACCCTCAGGGGGTCGCNNNNTRGNNNNNCGGCCCAGGTNNNNNNNNNNGGGGWGTCTTCCTTGAGTGANNNNAAAAAGAATCANNCCNTTAATCGCNNNNNNNNNCGATAAGTGANNNNACCAACGGGGCCARYCTC
s400   CWTGACGGTGCGNCGGGGGGCCCCGCNNTGNCGGCCCACCTTCTCCGACCCTNNNCCYGTGYNCGCCCCRYARNCCTCCCGGGTSCWWYTTCATCCCGAGAGCRCATGGGAATGCGCCNACCAAGYGGANNTACCTCTTGRCGNCGCKNNGNCGTSTYYTGYYATCGGGAGCTCGRCCWCGGGCAGCTTCYGACCNAAYACRTCTTGNCCCGCCATGGTGYWNGACCCCACCCCTAAGGTGCGNTATTGTGATCCGYGGGCCGCGGCRTCTTTCGTCGRGYYGGCACATCCNNCTTAYKGYCRGNCSCCAGCTCANNAATGGTGCTTNCGCAGCATGAACCCTGCGCCTCRCCACCACACCGACAGCGGSTGACRCRCCRCRGTGSCCGCTTCYGAGTCAGTGTCCTTTTGCCGTCCCCYGGRCAGYNYNNATCRCARGTGCGCGTCGAYNGTCGCGCGNRGGTRGATGTTCCCCGGCTAGGTGGAGTAAAGNNGGTNNNNNGAACCAGATGTCGRGTNNNNNNYGTCYTYGYGCYGCGNNGCGAGGAWGAGNGCCNGAGCCTAGCGGGTRAGCGAGGCGYYCGCTTCCAAGTGAATAACGTTTAGNGTTATCANGCGCGCGANNNGCCAGNGYRYTAGRTCTTTAACTGATAGCCTGGGGGGANGNNNNNNNCGGNGGTGGNNAGCGCTTTCATCAATGNKMACCACGAGTATNNNNGTGANACGCCCCCCGNCGAGCGANAATNNTGAGCYGRACACTTTAGCTCAAAGGRACCGCCAACAGCAAANCNNGTTGCTACAGGAGCCGNGCGGATCCCATCCGCNNNNNACGGKCCGCGNTCGGRCCGRGGAGACNNNNNNANNCATTGTNTCCGGGGGCCGAGGGGGCGTYRGTGATTGCAANTCYGCCCCCTGNNNRTATTTTNNCNGAGAGAGCCCCNNGTGCCCGRTAACCCTCACAGCATACCCCCCAAACGGCGCCCGTAGCCCGGTCAGGTGAGGACTGGGGTCCGCRRGGNGGNTGNATGTCGTGGCCCCCGCTCTAGACCCGATGCTGATCCATCTGGAATGTTGACCGGGACNCAANGTCGTATAMTCAATGACCCGTANGNNNNCGNNNAGTGCTTCTCCGTGTCRCCCCGGTTTAAGAATCCCTACCCTAGGGCCGGGATNNNNCNTACATTTCTTGGTGGGCTCCGCACGGCAGTAAGCGCGGACCGCCYAACGCCCAGCCCCCCCNTGGTGCNNNSRYYYYGRYNNAACACNCGAGTATCTAGTCTCCCAYCCTNGGCGGTTTACGTCGRCCCCTGCGTYCACGAACGCTCGGGNCGYACGCTGTGGAGCCACCGCCTTWGCGGANTAGNCAGGGCTTCCGCGCCTCCNCTCGCAGATTCGGCTATCNGGGGAACCTNGGCCCRTTCCACTRACGGYRCCYTRRTCTGACGCCGGGGACARAGGCYYYRATCGCACTGAMTCGTTCNNGCGGTGGCNNNTCCTGCTCGCCATCGGCGGCGGRCCTGCGTCCGCCGTGGGAACNACGCRASYRRCATACGTATCTTATTCTGACGATGGCCTGGRYSRYCGGCNNCGCRRYRNNNNCACGTGCGGAGGCTGYCMWYYYCATTCGRRAGGATCACGATGTCCATTTCATWGARRATAANCNAACNNNNCCGTGGCCCTCNCATCCTTAGGNYRYCCAGTGCGGTAGGCCGCCGNNATCCCGCGGNGNCCCGCATTCCCCACCTGTNNNCGGRYATYGCGCCTAGACAAGCGCAATAGAGYCNACYNTGCCAGGGCCAAACGTGNNATGCAGGCTNGCANGGGGTGCCCCCGCCGGCGACGGCCCATTACCACGCTCCCGTTAGYGGACTACCRRRTARCAKCGCCTCGGCNCNGNGGAGTGGTCCCCCACCCCCCGTAGGCCCGGTCAGCGGCCACAATGGAGNNACCCCCCGAATATGCGCCTCTCACGGCNNGGTGNNNNNNNNGTAGACACGAACCTCACATAAGGCNANGANCTCCCTTTGGGCNNNNAGAGCGGAGGTGCCCCAGNNNNNNNNGCTCGCAGCGTCCCTGGACGGGGAGGATCGTGTCGGCGGGCTCCCTCCCCCTGCYYRATCCTCCCCCGGGGGGCGTTACYYWTCCCNTTTGAGGNNNAGGAGCATTGMCCGGATTTCTTTAAAAACGGCCCAAACCTATCNGCGGNCCCCCCKYGATNGAGGCTATTTCGCCTAACCGGTGWYRCWCACGTCACCCRWKTRMAGACAGACTTCRRYRMYRYYYRCTTTCATGGTCYKTGCCGGTAYCCCGAGCCCTAGNNTGCRCYSGCTNTTCTCGAAATTCTGCCGGNTGGCATGNNNNGGGGGCCGCGTGTCTAAGTGCCGTTCTGCCCCTCNCACTTGCCCACGTAAATGCGCCTATCGCTAAGCCTCCCCCGCGGCGCTCTGCGACGTTAAGTGCGCAGGAAGAAGTGACGCGGGCTCGGCGTTGCTCCCCGTAGATCYNATCCAATCAGTCYYTCCGGGTCAGGGGCGCTAGCCAACGGGCNACACATGCATGCAAAAGCCMYCACNCNGGCACCTCAGTGCCGATTGGRYNNNNNGYASRYGCGCTCCTGGCTGTCCATCGGGTTACGGCTGTANYACCAGCAYGRRTGTCGYWYGAGTTAACGTCGACGCGCCMNCCATAACGCTTCCAGCGCAGAAGNACAGGCCAAGCCATTACTACCAGCGGGGCCCTAGCGGCGGCGCGGTCGTACGGTGTGTAGTTGGTTACGGGTTGTACCAGTGYTACARYRAGCGCGGGNNGCCTTTGAAGACTCGATTTGACCACCCGTGCYGCACGTCTGCGCCGCCCTTTCATTCACGNGTCTCCGAGCTGGCGCGNGACGGGCCGGTTCTTTGAKCGCCMCAATCCCATCRCCMCRTCGGTGTYSKCTGCATCCCTGCGCCTTAACTCCTAGTTTCCANCTTCTGCCCATGTGCGNYGMNNNNCGTCTAGAANNNNTGCGCCNCAGCCAATGNAGCGTTGGCACTTCGGNCNNATAACGCRGAAACCCTGCCGTYCYNNCGGGCYRTGCCNNTCNNNNAGCCCGGKRRMMCYKRAGCAGGGTTCGARGCTCCSAGAGCCRGWATGYRRGRGGGRSGRKWKRRWAAGACAGGGCGACGTGCCGGAGATGGAGGTTAAACGGCGGTNGNTCGGTATCGATAGCCCCTCGCACGCCCGCCACCAGCGAGGTCANNNNNNNNNCGGGCTGGTGGAGCATTCCTTTGCAGCCNNGTGTATCGTCCGTACGGGTCATAAKMACGGATACTCGAATTGACAAAGCCCCGGTAGCAGGGTAGGTGAGTTCACCCTGCGNAGAGTCAACCGGCCCGCCTAGACAGCCAGGGTTGTCGCTCCACGGCGGCTTCNGGGCTCCCGACCCANNNGGCCCTTGCCCGNTKCGACATCAGTTTNCACCGTACCTGGCAGTTGCTCAGTCGSCGGGTCGAGGTCCAGGCTACTTAGAGNCCGCNTCAGCCTTTGCGNTCAAAAGAGAATCYACGCAGTATGTACCGTTCTCGCCTACTGACGTGGAATGCCAGCCGGCGCTCTAACNCAGCAAACGCCTCGCGTACTCAAGGGCCCCAAGTCTGACGACAGCAGCWKCRRAWRRCGMRKYCACNNNNCGGCCTNGANGTRGGCAYAGGMAACTTGACGNTCTGTCGTAGTACCTATAGTTAGGTACGAAGCTNGATTGAGATAGTGAGCGTGAGGCGCTACGGTAGTACGTATCCRRYRRGCGGCGCTNTGTTAACCCCCCGGCATAKAYYGACTCCCTGTCGCCCTGCTACGCCCTGTRGGTGGGGTGNCAKCTGYRGCATNNTACTGGCCYYYGYCRCSCAGATAACGYCGTGCCTCKRGCTRRCGGGACAGTGCRGGCYCGAGTGACAGCGTCATTCAACTCARCATGTCATACCTCCGGCATAACCGTGGACCTGAATNNNYCRGGGGTCCACTGGTCCATGGCCGAAGTKRRCARKKATTGTGCNCNAGNAAAYYCGCCAARRMGTCACCCTYGNCCCCACCGCTWYGAAAAANGGGGAGATTAGCTTAYCATTTATCATGGTCGRCRCYYCRWYAACTRATTTTGCCCCCACCGCCACGGATCGCTCCACACGSTYYRRYRYYGCCCCGCGAGGCAGRGGGGCCCAAATGCAGNNNNNNNNAATCCGGYRCCCGYCRCCCCCCCTNNNATGGATGCCRRRYAGCRGGANNCCNCCCGGGNNNNCTCACTGYGGCGCCGGTCGTTTGCCACGCCGNAACGCNNNNCTGGACGTGCAGNRGGGGTAGACATTGGGCCGNNRCGCRTNNCACCAGGGGATAGCGGGACTCGCTCGCAGNNNNGACTTCANCCGAANNTCCATGCCCCGGTCCCGTGGYGTCGCGCGAAGTAACTACRGCCTCGCAGCTGYTNGNNCCCACCCTCGTTTCCCCCCCNNNNNNNNNGCCGGCNNNCAGCGGTGCTNNTTGCCAACTCTTCGGGTCGGCCACGACGGTGRGGRTYGCGCACGCCACAGCTCGGCGGCAGACGGCCGCCCAGCGGTCCCAAGCACCGCGCTCCTACTCGTTGCTCTCNNNNNNNNGGGCCGTCTCATCAGGTCAACCCGAACTGGCGCGCCTGGCCATATTGGTGYRCYWYCCGTGCCCYYGCTGCCCACTCTAACTGGYNNNNCRTCTTCCTGAGCAAAYRARGCGGTAAGCGGCTATTAGGCCCGGGRCGCKNGCGACCACCCCCAGTTCGGYCCACGCAGGTTGCTGCCARRRACGCGTGGNCCGAGTTCNYYCGYCTNCCAAGGCGCCTARRRRSYNNNNTCTCGACGGAGGCNNTCCATACAGCCGNGCACCCCCGAGGGATNTCCGTCNNNNCCNNNACTGTCGCYKANNNNNTCGTCCATGTTGCAGCGACCCCGTAGTCGGCCGACCCGCACGGCCGTAGGGAATATTTCGACCTGARYRWCYRMYYCNNCACCGCGTTAGGCCTTGTGNWYATRAYYSWGCYYWCCCCACCYYCYYYKRAGGGTCCAGCGCATGGTTCTTGGGWAGTGAGARCGAATGCANCGYRGGCNCTGGGGCAGCCGCCCTGGGCCGGTCCYRTTTTATGAGGAGCTTCRYRGGCCATCCCGACGTTTTCGGAGCCCGRGGCYCGYGACCRRGAGCGGCGTGCTATGACATCGCGGGGGTGAACTTGACTAAGTCTTGCGCGGTAGCAGGGATGMYCCNNNNACACCGNCGNNNGKCGGCGGTNTGCCCGGGCATCGAAGAGCTCGGTTCCGTTACTGGGAGATATGTATRGCAGGAGGCCTCATGCGCGAGAAGGNGCACATTCACCTNNNGYRGGYCNNTCTNGGNNNNGGACGTCATRGCAGGCRYYRCGATTCGGTATCCTGTGGTGGGRGTATTTGCAGTTCCTTCCTGGCGGTTGTGTGCGRGTRYYGYCCYGYYGAGGGTGATGTGAACCTTAGGGGGCCAGGCAGTTNNNNNNTCCGGGATCANCTTACAGGRCCAACTATGCCTRAATGCGNGACCCGTGTGNTGTCGTGCACTGGCGCTNGGGCGCCYGRRACCATCCCAGCCNAYYTNGAANNCTGGAGCGCCCGCGTGTTTTCTATCACGACCCTCGCAGCGAANGCGTGGCANNNNGNCNTCCGGTACCCTCCCCATACAACCCATCAGTAATGCTCGTTGTAAGAGCCTCTCAACACATGGGCCCGTGATGNACATGTTGCTAACACCTCTATGANNCNNGCTCCAATGAGCCGGGCGGCTGGAGWCTGCRCCCGGTCGCGCCNCAATAGCTCGAGGATTAAACTGGCTTNNACACNGGANANGCGAGNCCGCCATGTGCGGAGAGTCGCCCCGNYATGCTGACCACACNNNNGGACCNGCCATRYGGGYNNNNRGRGYRYGGCGKATMARYRYCGCGGGCAGGGCGGGCGGCCGGTGCGGTGGCTTGAGCCGGGCTGGGGCCTCCCGATCCCNGTGCTCCCGCTTAKGTRCCGCATTCGGTCTTTANACGCCTATNGAGGGGGCACAACCCGCGGYTCGGCTCGAACTTGCATNNNCCGCRKRGGGATCATCKTGNNNNCGGGCCCGGTACTATGGNNGCGTCGGAGGGCTCCCTTATGCACACCGTTGGGAAGCCTTTTCAAGNAGTCTGTACGCCCNNNTANCCGCTGCCCGGGGTGGGGANCGGGCGCGGGCCCNCNNCGTCGCACNNAGCCNNNNNNNNNNNNNNNNNGCGCNATTACATGCCGCCCACACCCAAGTATGKCYYCCCGACCTGGATGGCTGAGANTCNCCANCCAGCCGGNRCYNNYAGNNNGTGCTACCGNCGNNNCACGYKTRWGCCTYGGAGCATRYYRCCCAAGNNNNGGTCATANNNNNNCTCTCACTAGGGCGATTTGGGTCCAGTTCCASSGGGTCNNKNTGTCTCCCCACCACNNGGGGAAATTRRCCRYRGTNGCTCTGGCCCCCCTGCTAYWTRNCGCACGGNCGANACGGAGCGGNNNTTCGRACACGGGTTGGACAATGRYCNNNNNATGCGNKRCRNGGCCCGACGGTCACCCNTNNNAAACTCAGATAACCTCGCGCGCGAGCTGACTCGYYWTTCATCGACCGCGCGGCANTTAAGCGGNTCAATCGYCYYYGYRRGGMYATAACGNTCTRTSRMRYYKTAYRMRSAAAGTYAACCAATGCAYRCACCCTTGCTTAAGCGTTGACCCCCGTAACCCNTTGTGGATYCACCTTKCGGATGCGCATGTTCTGGNGGNNGGCCAGRNATACAACGTCCGGGGCANNNANNTGTCCTTGGTGRRGYTYRYYCRGACGNCTTCCRCCCATNNRGCCCNCYGCTGCTNNCCNGNGCTCTGACGCCCNCCCGNAGACNACTTAGYCCAGGGTAYTCCCATGGAGNGWRCGGCGTACCRGTWCNGCGNGAARAGTTGCTCGCATRACAACCCCCAGGCTGGNNNGTAMGTAAAGGCNNNNNNNGGAGRCGGCATMCCNCCACTTGAGCATCTGTAACGTCCCTCAACCGGGCGNCTGGTTGGGTGGCTGTNNCTAAGCWTGGNNATCCNCGGTCNGCGNNNCCACTCTATCCAAGCCGGGCGAGCTGYMYAGGAGTGGGGCGAGGCCCGGGANARCGGMGCTACTNCATTYYWYTCCCCGTGACCCYCWRNCCTGWGGGGCGAAGRYYCNWGYATTGTGTCTTAGNGTCCTACYAGCCGATTCNNNANATGCTNAGCNCYCCCAGGNNNNGGCNNNNNNCGCGCGTGGCGCCGGNNATCAGCGWNNGGCGTCGCGCAGGTAATATCGCTTGGATTCTCWGYACCCCCCCACAGGTAGAGTTGGAGGNMMGAGACGGACTNNNNNNNNNNNTAGGCGGTTTGCGTAGTCNTGGCGCGGTGCGACGGACNGTCACGGCTGGAAATTGTTGCTTCYAGCATCCCCNNGCCACAGCGGAGGGCNACACGAACGGGNANCGGCCGTCANYCYGRCACCTGNNNCGCCGGGAACCGATTCATCCCCTACCTCCYGCRGRACTCGGCGCTGCCGGAGCGCACTCGWYYGNCTTTGGCNNGCAGNNARNGCNNNGCACAAGATWGAGGNGCGACGGCGGRRCNNCTRAACCCANNNCGTCANCNNNGYYRGWYAGCGGGTACTCTGGGTGGCAGCGCACCATNTTTTTCGCGGCCCGGAAGGNGGGCGAGCAGGCCGTRRRRYGTNCAGNNNTNTTGAAAGCCGNNGTCGCCACRGCCRCAGGCGATCGGAAGAGGCGCCGTNNNNACGCCCCGGGAGGTGCTATACCCTGTCCGGGCGNGCCTNCGGNGCCGCYGTCNTCCGCAGCCCGMGCYAGGCNNNNGNGCTGGCGGCCAGCGCTAGACGAGGTAGGGGGCCGGTTYNGCTGTCACTGTAACGCNNNNNNNNNNNGCNNNGNNNNGTGTCTATTGCNNNGTCCCCTAGGGGGGAGTATGGGACTCGTGCTTGNAGYAGTCNTCGYRYGCTYGGYGTCGCTGAGGGTAGCCRYRYTGGGNNNCGTACTNGNGTTCTCAGCGNCGCGGGTCRCTGTCGGCGYGGTGTGCCTATCTAAGCCGCCGCGCCCNACGCAGATCCGGTCCCCGCCAAARRCCNCCCAAGNNNCAACCCATAGGTNNNNNNNNNNNNNNNGTCRTCAGCGGNCGGTCTTATACCTCNCGGTCGGGNNANTATTTATGCGGCNGGNNAGGATCCCATGATACCAYCACTGCCGCCCGCCAACACGTAAAGTGTGNCGGRRGYAGGCGANGATGGGATGCCCTAGGNNNTACTGACAGGCGTGTNNNGGTCCCCAAGGTGCCCTNCATCAGTGCCGYATGRCGGAGSTAACCGATGGNGCTAGTTCCGGTGCGNNNNCCTACAGGCCCGCGGCGGGGGAACGGAACNGTGGAACTTAATACCCCKRYGYRYCCTATCGTTTGGCNCTGCCCGCCCCGNGACGACGCGGCTGGGGGGGGGACNTNACTTCATTCCGAGGGGCAGGGCCNGTCCCGGGAGCTTCGGTGNAAAGGGGTCGANTTCYCCAGGCCTTCGGGTCCCGGGTAATCANACGAATATYGCGTNNGNCNAGGGCCTGAGCCATGANCTTGCGCGTGNNNNNNNNCCGCACAGTCTCCAYKGAACCATNNNCCCCAAGGGAGCNCNGGTTAAGGRCCAAAATCRRYYCCCRGGACTAAGGTGGATTCTACGTCGTGYRNNNAGGAGGATGTAGCCCCCRTRACCYYCCCCCTNGGCGCATNGCCCNNNTCTRGTCCCARCAATGTCGGCNNNNGNCCGTATGYRRGRCGNGAYGGANCAACGCTCTNACCRNNNCGAGATANCNNTTCTGNNNAGGGCCGGNNGATTGTGCGGTANNGYYYMGACGCGRAGTYTGACGTACGCGGGTCGNGCCCAGCTGCARAGAGTGAAAATCAACGTTGAGCACCCTTGCACGACCTCCATGCTGGCTCTCCTCNGNCCTNCTCNGGAGGNGGNCGAGAGTGCCTGGACGGTGGACGCCGCGTGAGCGCTCGCGCCGAGACCGTGCAYRCACCCYGTCRGCNTTCNGAGGCTCCGTCCGAGCGGAAAYYYRKYMRTANNGCCTCCTCTACCGGGCCAATTCGAYAGGCGTCGTTCTCTACATGGNNGGGGCCTCAGNNCGGNNGCCGCTCTGCTAANNNNNNNNNCTNGCCCACATTCTGCTCGCTTCCACACCRTYCGAAGTCRGMCGANNGCCAGWGGTCTCGACCGAGGTCYRYRRCCCANNNNACGGNGANNNNNGAGAGGNNGCGCGTGCGCGGACCGGGGTGCYWCTTACGGGGGTCGCCANGNCNNGNGCTNNNNNNAMTTCTACGCAACGCGACCGGAACNTATGAACCNNCTGTGACCANTGGACCCNAATTGWAGAGCAAGTGTTGGCAAAYGGMRYGGTGGCAGACCCAGNNNNNCCTNNGNNNNTNNNGCCGTNGGGCNNMACTAATACYNCAATCAGGAGGCTACGTGTNGGCNNNCNNNAGTAGCCAGGCAAGGCCACTGGAACRCACAGNGGAGGCCAGAATCGGAGGTCGTTGTCGAATCGAACGGCTCNAGCGCGCGGATAATTACGACNAATGGCCGACGCATCGCCGNNNTTGCAGATCCCNNNNNNNNNGCNNTTATTGGGCATTCTCGGCCGCGGATGNNGCCGRYGGACARKYWGCTTGATGNNAGCCCGGTCCACTTCGACCCACAGATAANNNNNNTGTAGGGTGGTNNCGCGAGCCGAAGGAGTCGGAACGCCAGCGAGCNAGTACTATTTCCGTGGCGATTNTCGGCATATCTCTCGGCTCTGTNTTGCTATNNNGGCTCGGGCGCGCNNTCNRCAATTTTGTACGCCGGGTGCCGTCCAATAGCGGCGCNNNGCYYYCYYGGCGNCCGGGTCGGTNNNTGCCCGYYGTGCNNCCGAGGCGACGGCCATTATGCCCCATGTCAGTCANTGGGTGATNNNNNNNNNNNCATTTGGCNGTAGCACTTTACCTGGGCCGCNTGGTGTTTCCCCTCTATTCCCYNMCYAGCGGYGCNNNNNACGCCGCATTCGTCTGCNCAWMCAACCSGCGCTTCATATGGTGGGCRGCNGGGAGTACGTYCACCTGCMSCRASWYCATAATGCCGCNCNNCCCGCCCGRYTGGAGTACGTCGNATTGTACMYTTCTCCCCGTTAAACRCAAGNNNTCYSGGCCGCTGTCTGCTCGGWSCCCNGGGGAGGTRGCCGGNRAGTACCGCACGTTGACGTAACTCATGGRCGCTCCCCACGGCCACRATTCTCNGTANATTGAAGSCCGGYYYNAAAAGCGGAACTCYTTGGYCCCCACACCCGAYGRGNTGCNNGGGGGGCGCATGCTGACTGAAANNNNNNNCGACTCGATGTTCGGCGGAWCCAGAATGGGGGAGTAGNNTTGACCGGGGCTCCAGACGGTARCCGCGANCGAGGCGNAGNCCAAAYRGGCAGTGCANNCCTCGGCCATGCCTGYACAGGAAACGNACGAGGGGAGATGNCGGTCTTNCGTACCCCGGGTCCKTCGGTGCCKATGGCTCACAGGGCGACCCAGGCTTTTCTRYCYYCCCNCGTCCTNNACGCTTGCCNGGACGATCAACCAAANNGMGTCGCCACCCTGCCACGACATCCCTTGGGTCGCCYAGTRRYNAGCGAGGGGCAGTCTATTCGCAGATAGCCTAATTGACCGTAATTCCATATTCTCTANGAGTGNAGNNANCTCNAACAGGACCCGGGCGYGARYTCTCNNNNTGCGGCNNGGNGGGGNATGCTCAGGTGAAGNNGCTGTCCGYGGCTCTCCTTGTCGGTTNRCTGAGCACAYYYACNNNNNGCNKRYYCKGCCCGGGGATGCGGCGTTACACCCAANGTTCTGANNGGACTTCCCACAACGANAGTAGGGARCYKCCTTMGCTGCAGCAGCGTCTACCCNTNNAAGGGNCTTYYYYSGNATATAACGRGGGCACYRGGRCGYWGCTNAAARCTTCAGCGGCAAGCCTGRTCGCGGYGAGGGTAAGCCCTNNNAACCGCTGCTCCGCTGTTGNCGNCNGGNNCRRWKRTCACNNNNGTCGGCCGGCGGGYRRRSRCGCCACCCGGGGGCAGYRCGCGCGCAGGGTGCATACGCGACGAGGGGTCCGCGCACTGAGGGCGNNNNTCTTTCTGGGGCANCGAGCGCNGGGCAANRYCGTTNNNNNNNNNNCRGYRGCGGGCCGNGNTGCATACCTCTCCGTAGGGTNNRTGWGCCAGNAAGCCAGTTTAACGCTANRTCCTCGGYNNNNGTCANNNNNCTCACCCRGGGGGCGCACCACNGGRCTTGCTAATTCCTCCNCTGGNANCNNNNCGATAGCGAAKRYCCCRGMYCGTTNCNGGGGAGGGGACGCAAGGAGATCTSATTCTGTCATCACTCCCATGAAATNCCGCCNNCAGGCCGNTCCTTGATTCCGCTGCAACCTCGTCGACACCNGGGNTGGACCCGTGCNGTNCGGCTAACGCTTCNTCGTCTSGRRWGCGCCTCGNNNNACCGCTTCGGGKAYNNCCGGNNACTWAGCGTRTAGGNTGGCACGGTCAGGGCTGTAANNNAWGANNNNNNNTGGGTGAACAGGTCCTACTAAGTGCGCGCATACAAAGGGAATGGTGYCCCCCCTCGGCCGTAAATTGCCTRGATAATRGNGCGGTCGCCGACTAGTGACGTCCCATCGCGCGNNCTCCCCATTACCAAGAGGGGCTRRMYGCGATGACTACCCCGGCCCTTCNGAYYYACTCGGNGAGCTACGGATCGCGYCGGCCACATGTCGCCGTCCAACGTTAAACGYCCCAGTGGGGCGTCGCCRCAATTAACTCTAATCGCTCCAACCGTGACCTATAATATCANTACAGGNCCCCCGCGGCCCGAGTCACCGTTAYCANGGGGACGNNGATGTTGGATCGGCACGCCCTTTCNCACCCAACCGCNNNCGGCGGCTTCCCTGATAGTGGGCCTTGTNCTAGGACGGGGTTTTGCTGGAGGCCNGAAGGCTNAGCAATACATGACGCCTYACTCTRCCGCCNACTAAGGGGTRCCTNCTCGTCGCGAGCGGGCGGGCCAGATACCTCNCCCGGCGCCGCGCGGGACTCCTCCYNTATGAAATNRGGGRCAGGCGGGCCGCGGCCGGNNAGCCAGCTTAGGGAGCCGTTGGACCTGGACTGCGNNGGCGCNNCTCCYYGRTGCAACAGGNGGGGGCGAGCAGGCNANTATNGTCCGCGGRCTCACYCGYGCCCGTACTYACGGCGNCGCGAGCTTTYACGTCGTGATCCAGGGCCTCTGGGGGCACCCGCACATCACCGCCGCGTNNNMMCATCYACANNGGGYCTYCACAGAGGAGCTCTTCGACCTTTAAGACCGTAGACCGCTAMTTAGNNNNGCACCCCTGTTTGCCNCNGAGCGGGGGGGTATAAGNCGGYTCGCCGGGGCGCATGRATTTGCGCGCCGNCCNGNGGCRYYGGNNNNNCGTAAAATCGACGGTTAACAGGGACTAAGTCGGNGTGCTNAGGCGNCAAAWGGCRAAANGTTGGGWWKRMWWRRKRATAGCAGGCCGGTGGACCTCCAGGATGACGCCCGTGTTTTTGGGCGGGGGTGRGYCACGCRRGRATCGAATTCCCCCGCCGGAGGAACTGCCCGCRAGACATGGNTAGGGYGGCGCAGGCCGCGTAAGCGACRGGGCCGGCCTCCCGGTGTCCATGCCGTGCTACANCGATTTYTTCGCNGNYCCTCCACNTCGAGTGGCNGGTGNCGCTTACGTTTRATRYGAATCTGTGGGGCGATGTAATTCGGGCGCACACGGTCGGYNGRGGTGGATACTGGTCCGGTRCCTTTAAATCTAAAGCGSYYRYRMGCGTGNNNCTGGCGNNNGNGGTGCAGTGGCATGACCGGGTGGGCCSGCATATTTTNCCTYRACKCTTAAATTGGAAYCRTNAATRCCTNAGGGCCGMGNNNNACNNNNNNNAAYYRMACCCGAWYRCGTCAAACTCNRCAWTAACAGCACGGARWGCCGCGGGAGGTCAGTCTNNTNNNANNCAACANTCGGCCACTYGAACTACGCCCCCCCCCCCTTAANNCCGGGGGTCCGGTTACAAACCGCATCTGAACTRCAGNCACGTCTTGGCCAWCTCTGCGTNCNGYGTCCGCCATAGGGGCGCATTNTCCNGCCGAACTCCGCGGTCGCGGGTCGGAGGCGGGTCNAGNCNCNTCCCTCGGTCCCCTGCGCCAGCTNNNNTNGTNCCCCCGGACGNRCCTCGCTGTTCTTGCCAANCGGCANNGGGRATNANGCTTCNGGGACGCTTTGCGTTCGRTRCGCGTYRCYGCTGGCCNGGCCTGCTGTCCTTCTCGGATTCGGATCGGACGACACGCATAACNAGGGGNATGCYTTATCATCCCTCCCGCNCGCAGCGCCNNCCCNATCNNATCTANKTATCANYRRYCATCCGNNAYRYTTAACTGGTGTGTAGGCCCGGGCAGTCCTCAACAAGTCTYCACGACCAGTGNNGAATNCTTANGGGACGCGGTGTGCCCCCCCACGYGACAACGACNNNNNNNNTAAGCATCTAAAAACTNCAAGCRSNNGCAWYYYKRAYYRYTCCARATACNACGCGGCCCTCYRAACCNCGGGTTAGCTGCCTGTAGTCAACCCCGCTNGCGGCGRRKRKNGCGTGGCCCGGRCGATTCCCCGCCGGAAGGGCTCTATCCCTGAACCATCTNGCCATGTAATGCCCTTCGATGACGTNGACTTCGCAGGCRRCCCTAACCRGACGNTATGACAGCGAGYSCTCGNTGGGCCCAGTAGCTCCCTGAYGTMGSCCATGYACCCCTCCCTCCGCCAACAAAGANCCCGCNNGTGTTGACGCCCCCNGYMGGCCTAGGNACGCRCGANGGCGGGCCNNNNGGTGGGCGCGTCTTCTCTAATTGNCNGTGCCGANYANCGGAGTAARGGGTTTGYCANNACACAGGAGNNNNNNCGCAACGGGGCGTACTTAGATCAAGTTCGCCYCCCCGGCGATGCTGAAAGGTTCAGGGCATCGNNACCYRYKGGATCCGCGTAANCGACCTCCTAGCYGWGCATAACTTGATCAAGNCTGCGACGGGCCTGGAGCTCGACCAGTGATCTGAARMATNCGGATCNCGNGGCGGGYYCYYRTAGTATCCCGTCGCTAGCGCGCCCCCCCTGGCRACGTTCTTGAAGGCNAGCANNGGACGGGTCGGGGCTAGCCGCACCCWNNCGCACCTCCCTGCCGGGAATTCTTGCGNGCTNAGGGCCCTCGCCCCATATCGCNNNNNGGATYCRCGRRGYYYRRGCCMNATAGGTATGCACGCTCNNNCCTGTGATGGTAGGCNNNNNNNNNNNGAGATACGCTCCGTGTGTCCCCGATAAATGATCGGGGAGGATGACGATGGGCTANNGCYGSTCTCGGGNAGGNCNNGTCGAACACTAGGTATATATCACGRGAACGCATCATCGGCTCTTRTGAAGGCGGACTANAATNNGTAAGGAGTCGTCTCGTCGGGGATTCAGGCATCCGCAATCATCGCAAACGGAGGCCGCTAATGCGGGGARCCACTCGCGAGTTGCNNNNNGGGCTGCTATCGRTYGCATCAGATGTGCTACNCGGCACTCGCCGTACYRCCGCCGCCCTCGACNNCCYATYMRRYTATGACCCTKGNNNNNNNNNNNNTGGTCAGTGGCACTAAGAGCAATTGNRGCCCGGCGTCNTACTACCTACACAANTRGCRYYGGTACTTCGTCCCTATCCACAATGGTCGGNGRCYRRCTGCCTGCAANNGRGAACCCAYRCCTRTCTTTTTGCGRCCACCTCAGGAATAKMAKCCCTGTYCCGGGCTAANNCATAGCGYNCTCTGGGGAGCCGCCCGTCGGNCCRACACGCGGCGCCGCTTATGACCATAAGACTGCTGCCCNARTGCGATCCCWRTTCGGCNACACGCGGCATAAATAACAAGCGCGCCAACNNCCCNNCCCTTCCCCAACGRGGYCAATGCGAGCCGYACCRTCTGGGATGGCTCCCGTCCTCCGGGATAGTTTCAGTCGCGCCGTGCAGNCGCGAGTCYRRGCGACGGCACGGTCTCCGCTGTGNNAAATGACCCAAGGCCCNNGTCGGTGGGGTTCTACCNNNTCCACGTGATGGTTTGTAATAAGCGGCCGKRRAGRCCGNNNGGATACCCGTCGTGANGTTCTCCCCAGGCGGATTACAATTGAGGGCAATAATCTCGAACAAGTTGCGCRGYNNCTCGAGATCYRAGTNGNNNNNCNNGNGCGGGNCNNCAYCATGGGCTGCCACAGAGCTCGATCCGATGGMGGGTAAAGMGTCGAACGGGGAAATGGCCGCGGTCGGCATCCCAGACCNTACATTGCCGTAGAGTCTACCGAWKMRNCNCGCCWYYGCCCGTGAACAAGGAGGCCGACGCYCGGGCTCTTTWGCCCCRWNGGTAGANGNAACWAGGYAYCACTCCGTAGTRACRCTCGTGGYRAGCYTTCCGAATTTGCACGNGGGCCGCCGRTCGTGCYGMTGATTTCYCCGTCCCGCGGCACGCGGGCRCYGGGANNCGACRCTCNGAGNGTTGGCNTGCCRYRYRGYGCYRAGAAGCCGCATCCGGTCNNNCTATNTTCGGCTACCACCCATAGGASTRCTAACATGTTCAGAGGTCGATTNNGGKMYRYTATGTAYMCCAGACTGACGCAATYGCCCGNGCNCAATCGTTCGGCTAAGCACRCAATGCCTTCCGNCAGCAGATCGCCGTCAATGCNCACTACTCGCCATCACCGCAACAGACTTGTTANGCGGAGCCNNACCGCCTYYNTRYYYWYRYRYRYGRYCACNCCATTNNGCNAGAGTGTAGCAAGGNNTACTNNNNNCGCCCTGGCCCTACCTCAGCGGANNGACGACGCGKCAGTCGTGNGGGGGGNGGGGRGSRTGCGWATGTACGGKCTACACAAATGGTTTTGAGRGCTTGACATATAATGGCGCAACGCGCCAGCAGTGAAAAAGTYCWGRRRGTGCAGTTCATACCAGCTTAATTCTTAGCGCCGGRCGCNNGSCACTCCGGTCGCGGACGGGCGAGCGTTGGATGNNNNGNGCTGCAGCGGTGCGCTGCAGTCCGTGCGGAGTNGYNTRCCYYTTTANNGCCGGGGTCGTTGGAATGAGCCTTAGCCNRMAACATCATCGGTTATCTTYGGAANGCTATGTATACGCACACGGAACCTCCAGTCGCCGTCGAYTRSYGYRYRTCGCACCNNAGACTCTGAGCCCGTCTTGGCCGAAAGGCTGAGGGCACGACAATTCATTGGTACCCNNNGTCTCTTTTNRTNGACANNGGGCGCNGGGGRTACNYGTMNNNGCGGCTNCAAGCGAGTTAYCGTYCNTNNNNNNAGCAGTANNNNCGATCYAMGTCCGGGYNNGATACCCCTCCGCAGGYCKTAACCGCCTGCGTTGGTCCACACTCCAGANTCATGYNNCTNGNNTCTTTYGTTCTTCGGGGGCCTGACCRGSTTCAAGGTGAATCNTTAGGCGGACCAGNGCGGAGGNNTAGGCCATCGGACGTGGTTTTCGCGCCAGGCCGGGGGCGCACTYTRACAAGGTGCCCCGCCGTGGCGTGCTCAGCGCGGCTTGGGGACTCCGGCGTGCACCTCCGGGTGTGGTTCGGGCGGGCATGTCGACAGGGTWWRSNGGGCCGCCNCCGAGNGTGTGCTTACNCTACGAGCTGTAATAGACGAATGAGGTACCAAGTTCACRTAGACGGCACAGGCAACCATGGGCGGCTCTGTCCAGGCGCGACGTTTCCGGGNCAGGARCTCCCANAGGGCCGGCCTNCTTCTCTTCGCGNGTCCAATCGAMRANRSGATNGCAKGAGCCCYRTNCACTCCCTCCGGGCGTCACTCCAGCTCRYYCACCGGGAGCGGTCCAANCGGCCCACAGTGGTGCAGTTGGRTGGGGNGCANGCCCCCYGCGYGGYGRRCCRGCCGGNNNGCCTCTGTGGGCGNNNNNNCCAGTGAACCNNACTNNNNNNNNTACACCCCACTNNNNCCCCCGGTGCAACGCGTGCCTCCGGRRTGANTGGATCTAATTGGGCTCGCCNAGTCGCCTCTGATARYCCGTYACTGCTGCRCAYRGACCYCNNNCCTAGCGANNGTACGCTAAGTGCAGACCATTCGGCTCTTTAACACGAAACCTATAAAAGGAGGCTTGTGTGGTAGAGCCGATGAYTGWRANYCCCCTCGGTTGCTGCTCCCGTGTGCCKRYYYKCYACACTTACATGGGGGCACGGTGCTGATTCTTNNNACYRNNNNNNNNNNNNCGCGGGACAAACRYCCTTTCWRARRCGCCRCRCTGGCGCGCCCRGGGGGNCAAATTGGCTCTCAGCCRYYSTCACCCAATTCACCTACANGGGCRAGTTNTTCGCAAGTCGCGGGCCAAACCGCGCCGACTGCCCGGCGCGGTTTACCGCTACCGATCACAGTCATTGCGNNAGTCTGTARCACACCTRYGAYCRAGAACCGCNGRCCYGCGGCCAAAGWGWGNNACGGCACGCACGNNCNAATNNGRCCGCTGGGGACTGCACGGGGAGTGGCACTCCTATTNGATGGTACCNRMKKTCTGCTNCGATCANTCTAAAATAAAGGCCAACCGCCGGAGGCGGATCACCGAGGCTACACAGCCGGGGAGCGAACCACTCCCATGTAANACGCGCTTGGACCACAGGAGGCTGGCCGCTNACCAAGCTCCNCGGNCCWATAGTNCTNGCCCGCTGTRTGAACTGAAACCGGGGGACACGGNCTGACTCCTACGNGGNGAACACAGCCATATGNNNAGTTCCCACAAGACGGGCGCMTAGCGGTASRTATCCCTCYWCGCAGCCCGCCGACCNNTGYTGGYRKWYCTCGACTATCCTGGCAAATGTTCNGGTNNNATCGATGACCCGCCCTTGRTRYYWMRCCACGGGGCTCATGGGACGTCGCTGTTNCGTATCCAGCGRRNCGGGGACCCTCYTCCGACCCCCCGAAGGCAGGCCCGGATATWCCCAACRCACGCCCAGCCGNNTATTGTCACCTGCCNAGGGACCCNNGCGACAGAATCCTGGCATGCGCGGCGATAAGAARNNCANGGTGGTGTCTCGYAYYRRCAANNCTGGCRGRYGTCCAGASYRYMRTWYSMCWYKRGGCAGGCGKRGCNRAARGRAGCTCCGNNGTNGNCCTACGGATGTACGATCCGCGGCCGCCCTCGGCAGNWRCACAAGNCCAGTWANCCATATGTGTATNCGCYCGRGGYSGAGGCCTCCGTCCGCCCACGCCGCAGNNNNNNNNGGGAACTACAGTGGAGAGGGTGTCGCGGGGCCCGTTAAGATGCGCCAGNNNNNAGAGCACGCAGGGTGACGTCGACGGATTTAAGCCCCTCGACCCNCGCNNNGTCTGCATGGCCGNGNCCCTGTTGGCCCTGATGGCCGCACGCTGGTCCGGRGRRRCCCRYRGCGGGCACCTCGCAGTTGGGCATGGGGTGTAAAGCCGCATTGTGGGCCTGGGGCAAACCTTACGGGAGTGCCGATGATTTCNNCTGNGATAACASGYRSACRGCRCGRCYYTGYTGTAGNNAGCCTNACCGTNNNNNNNNNTCYTACCNNNTTAGGTGCGCACCCACGRRGRYAAAGAGTTCTTCCGNTGTAYGACCAGAATATCACCGCCGGGTGTGCACGYACGCCGGCTAAGTNNCCTCTNTCATTAGTACGGGGCCATCCCGGTCGAACGCGGTCGCACCGGGCCGNNCNNNCNAAAAGCGAATTGGAGTGCGNCGCCAGGNGCTACGTGCCAGGAGGTTCCAGGTCCTAGCRCTAYNCTCTCYRRACGCAACAGNGCCGGCCCACGTRRAGCAGCACGCGATAAAGAAGCACGRGTCGGCCNNCCGTCGMNNNGNCTANGGGCCTATTANCTCCCGCACATCGTNNWYRYYGCGCGGCGCATGAGTTCTAATCNNGNTTCCCNGAGTCCGAATCAGCGAGCCCACTAGTAGCAGCGCCGGACGCTTTGCNNGCGCGYGCCGCAGCGTCGCTGGGNATCTCNGTGGANNTGGGCATGCGCACGGCCGATTGCTAGACTACGAANNGTCCCCNNNTGGAGCAANTGGCCTCAGACCCCCGTCATTCAATCCCTACTTGTCCACCGGCACTTGCCCCCCAGTCTTCTACCCCCCCATCTATWCATANNNNNNNAATCCTATTCTCGAGCGCCNNNCGAGGGGGAGCTCGTTGGGGACTCCCGTGGRRRGARKRRNTTATTACTGTCGYYGGACGRCCCNGTGCGTGGTGGTGAAAGGGCATGGAGAACCCCACAGCTCTTACGATACCTGCMCCTGGCGNGGCGNGRGCRRYYTCCTTTTMCCACNNAGGTGCNRCGRMACCGTTGCGGTACCGNNNCACCGCRGCCCATTTTACACTGNNCTTCCATGKYGGRACCTCGATAATACTGGGTATGAATAGATGACGGGAGTTGGCTGNNNNNNNNNCCTTTCTCGATCTGGGCCGGNGGCGGAGCCCAAGNNTRNMGTTGNNNCAATCACTACGGCNCTNNNNCAACCAACCTAGGGGGACTCTYCANNTCCCACRCGCGGGTTTCGCACGTCAAGACAGTGCTTTGAAACCACTTGYGYCCAYYRGGCTAGGNNCGCGGGCNCCACGGGGCGCGANNTGNGCNGGNCCCGTCAGGTAAATNCCGGGCAACTTGGCCCTTCCTGATGGATCCATCCARTNNNNCTGACCCGTAGGCGCCCCGCAACCTRCCCNNNNNGCCCAGGGCGCGARRRRAGGTGTGCGAGGAGACCGCACNCCATTCYYAGNCGCCACCNAGCTCCCCCTGCGCCACNTCAAGGGGGCCCNTATAAATAGCGGATCGAAGGCCTATCTNGGGCNGYGCTCCNGCCCCGGCCGTSSMACGCGCGTACCCTCCCNCGGCACTGATAGCGGCGAAGCCNGCAAAACGGGATACCTACCCGGTCCCCAGGRCRGCCGNNCGCCGCNCAACCGCACGGCCCTCGAGGAATNGTGGCGCGGATATCCCGNCGRTTTCCGGATATCATANCCTAGGAACTTGAGCGCGGGCTGGCTGCGGCCCTGGTWCCGCTTCCGGATGGGAGCGGTGATTGARRGGRNCARCGTACNCCTATTCTTGGCTGAATGATCCGTGTGRNTGATCCGGGCNRWAYGCCYRTRRRCYYWYSAYCGAGGRYTCGGNTATCNGGGTCYGGCSTGCNCCTCCTCGTTGGATGTNGNGTTGCSTAGGGTGAACGAATACTTTTTGATTGGTGGGACCNGGCCGATGCGATGGATAGCTCCTAGGGCGTAAAACACYTGACTWTCCSNRRYCGCCTYYCCATCTGCGGNGGGRACCAGCCGCYTSTKKGRANNNNNNNNNNNNNNNNNNNNNNTCYTGGRRGYGNGCNCGCCCCTTTTCTCCRGCGGMMYGRAGTTGTCATCGCCACCTTAGCCCTNTRYCRACNGYGGTTGGTNNYGGGGNAMGCTCACGTGATCGGYCTTCNCGGGCTTCCTCCTTTCNCNNNATGGAGCCCCANNGTCGGGAGTCGTCACTAGACCRCTGGNTCAATCTGCTACGCGYGCNAGCAATTTACATGTCTGACGTTACTACAGATGACCAATGCGATAACAGTACTTCNNNNCGTAGGACTTGGGGAGGCCTACTGGCTCYGMRNCTTTGCGNNTRCYGCCCAGGGNAGATGGNNANNAGCCGTNGCGGTTCATAGCNNNNGNGCGGCGTATACCGCGTCGAGCGNNGACTGCCTCGGCACCTGATGCCGCCGCTACTNAGCATAGGCGCCGGCCTNNCTTGCGCAATTTAGCGTCCGACGGCAGNCGAACGACGCGATGCCNNTCNCYGCCTCGTAAGCAAGNNNNNGAGAACGTGTGGTGGAGGCTGGACNNNACTCTCATCTGGGTTGCCAGTCGTCCGGCCATGACGCGCCATARYYYYGGCCGCCGTGAAGCCATTTCGCTCKMWWRTGAGGCCCCTACACTCCCTCGGTGRRYCYYWGAGYGCATCGGCAMRCCCCYCGNCCGGCGCCTAGANCAGCATANNGGCGCGYTGCYCCTGGCAAACCWGGTNNKGGTCGGCCGGCNCCTGATGCACGANCACNNNNNCGATCTCGGCCTGWGCGGCTGGCTGTAGTCGTACTCCCYGTCGTTGGCCATCGACAGTGCGGTCGNNYWGRCGRGGCCACAAANAAGGCGTCYSAGAGGRTCRGYYYACACGCACCTGATGTCTCCCGCRGCGCAACRGGGTRGARAGCRATNYGYCRCAGARACATCGRYNGRAAATYAGNRRACYACACCCTCAGCTGAGNNNNNNNNNGTGAAGNNNANGGGCGTGCCTAGCCGAAACATAYAMNATGCCAGAGCTGCACGGGGCGGANNNGTGGGCGTGAGCTGAATACGRCRRNGATCAYYTRCTTCGCGCGCCCTTCCGACCCGGCYCRRTTGCGGTCCCGGCGACAGCGCCAACAGCCCCGCCGWANCAGCNGNCGTTGCAGCNCTGYCYCCCACCANGCAACTGGGNTCGGACNGTCTACTCAGCGGACCRGGACACRGCCRYGCCGGCATGGATGGRTACGGGGNNNCTGGAGAATCCTGCCGGGAANTKTGCGGGGCGGCTACGGGCCAGACTNCACGATGAACCTTCCATGGTTANACCNGTGCGCRGYGYGGGGAGCRGGNTTTATNACAACCCRTNNGAATCGCAGCCCAAACCGAAGGATATTGCCRRCGCYMATCGTCCAAGTCTGMCRRYGGTCCACGGCCTGTNGGTGNCGYNNGGNNTNTGGAATCCTNTAAGGTCTCCCAGGGGATCCTGTGGAAGGGGGCTGGAAGTGGTTGGNCCTATCCCGGGTTCGNNNNNGATGACAANNNNNNCGGGGTTTTGTTGCYAACYYCCCACGCGTGCCGAGCAAACCTGCGGCCGCGATGCTAGACCTATCCGCKTAYRTTGAAAMGYTGGATCGCCGCCCNAGTCCAGTGKYSGTCCCAGCCCATCGNCCNNTNGNGCTCGACAGGCCCCGACATCGGAGGYTCRTRRYRGCRCCCGGNTATMRYSCACCACGTGTNGTGTARCGCGGGNGCGCATCNCNNNTAAGANCNNNACGCSACCTCGTGCGTCCAGYRGGACGCNGGAATTCGGCTGNNCAAGACCATNGCCAGGACTCCCCWNNNNCAGGCCGNACYGCYRYRGACTCGCCGCGGCGTGGGGTCAACCCATNNNNNNGNCCAWYGYGYYTYYRCRCGGGATNCRCRTRTRYGAYGGACAGGACCGGGTNNNCNGGNCAACAGGATYGTTCCCCNCTGAAGCCACCGTGGGACTCTTGTCTAGTTGAGGCCNNCNCTGTGCCRGAGNNNNCACRCSYYRCRCAGAGCAATTGGTGGTNAGGTCGCANTNGTNNNGCGNCGCGTCATTAGCGGAGGCCTTCAAAAATGTCATAGTTAGTGGGGCCGGCYCCRCCTCGTACACCTNNCCGAGAGAAGNNNCCGGAGGGTGGTTGCATGTTGACCACCACCCATTTACGCCCCCGACCCACCGGGGGTGCCCCCTAGCAGTACTCNCNCCTCGTTTGCCCTTAGATGTCGCAAYRTCCAGGTTTTTGGCTCGACCNNNCGACTCTGTTTGYRYGRKANANAGGACTNNNNNAGCATCGTAAGCAGGCGCGCAATCCGGATGNGGGCCACCCNNGGRCGGRCCCAGCTCNSYRCRGGGCCAGCCACAGTGGTGATAGACTGGAAGCCGCTGCTTTGGCCGTACANCCGAATNCCNCGCCCGNNAGCCGCNGGCNNAGAGCCAGTGGGGNNCSGACTTAGRRCGRGCGTACGAAGAGTAGGCCTGRCCCCGGGGTTCCCCATAAAGGCTATGGAGCTTGGGGCGNGARCRAGTGGTCCGAGGACTCCTCAATATAGAGCTCAGCYYNNGACCCTTGGGGTCACGCCCCCGGGCGGGYYRTCACGAGCGCGATTGAGTGCTATTGGNCTYCATYAGTGGGGCANTTAGCCTNGGCTGTCCAWCCCTGCCCCCCGCTGCCGYCCCCGYYGGAGNAGAACGGCAACATGCTCCNNCTCGANTGGTTGCCTCGYTGYGRCACGGGACATATGARCACATCGATTGTCWRGCRGGGGCCTCCTACGATGTACRGYGCCACCGCTACAGNNCGACAGGATGYYCYTCACTTGATNACAAACTATCACGCCCTGTGGGGYCRCYTYRCGCGATCGGTGCAAAGCGCTCTACCGAACCCNGCAGGATCGTACTCGYRATTKGCCTTCCACGNNNNNNNNNNNNNNNNTTTCGTCTGCGCCAAACGCTCCCGCCTCCTAGCCGCTCGGTACACTACANNNNNNNNNATGGAGGTGGCCGCNCNNNNNNGTNNNNNNCCGCTTTTACAAAGGTNAKGGTYGKRGCGNCTTTGTNNGCGCGGGCAGNGNNNANCNCNGCCATNNCCGGCGTACCNANGCACGACGTTTTCAGCGTCACTTTCCAGATCGTCTCACNGSTYCGNCCTCTGATGCAGGGGGCACTATAGTGCCGGACCCATCCCATNGGARYSCGTAAKCCCGTGACCCCCTCGAAGGTGAAACCTCGYGCGGGCTGNNNNCGAGGTGTGAAGAGCTGCCAGCCTATGGATACGTASNNNNNNNCCSCGCRCRCCCGCCTCCGGGCGCCTGGCCGGCGNTCGNTGNAGGTCGCNGGGCGTCNNNTNNNNNNNNNCAAACGCTNAGCAATACGNYYCYGGRAGCACGCCAACGCCNGCCCYTCGAGGTGCCTGCGGGTCACTTGAGGCCYCAGCTYCCGCCATTAGAGCCGNTGGCCCGAGGGGGAGTACCNCTTGCCCATTCCYTRGGYTTCTATCAYGNNNNCGANNNTACTGCGGCGCACTSWCYGCGCCGGCCTGTTGAGGAGGGCGCGCACGGCAAGCTACTCCGGTYACACGGGTACCATWYTCCCGGGTATRGGCGACCGCGCCCGCGKYGCTATCCGNNNNCCGGCAATGNNTGGNCCCAGGTGGCCCGCCGGCCGGCCAYCRGACACCRACCRCCCACGGAGGTRACCCNCGNNNNNNNNNNNNNNTGCCRGCCCNGCGCCTCCGCTCCTCTATTKYRGYGRYCCGGTYGATGACACCCTGAAGACCNNAAGTCTCACCGNCGGGCCCNTGNATNNCGCTTTATCNNTTGTCGTCGACGGGTANGATATGNGGAMCTCCTCAGCCAATCANNNNNGNCGNNGCGCGCGTCCNCTCAACACTCCCTTRCACAGTAGTACGCCSYAMGGTGNNACNAGCTGCNGTGCGCYGCTGGGGAATTTCGTGGCTMCTTCGCCNGAAAGCANCACGCTACGAGRGSGGRRGCRCCGACRCCGRGTTGCAYRCAGGAGCGTCGCGCCNNNGGCGCGGCGAAGGACGACCCAGGTGTCATTARANGASCNGGCGCGCACCKYAKRCYRCTCATACCTTCCCNAAAGGCCAKYACACTNGACNNNNCNGGACGGACGCTGGAACGGGCGCAAGTTTTYGGTAATCCNTCTCGNCTCGAGGGNGAAGAAGGAACTAGRGCCGCCTAGGYGCGTGCGGCGGGNGTANGCTCCAGGCGCATCTCTGATCGGANCCAGGAGGGTMCCMMGNTCACCAGGCCCNNNNATGAMCCWCCYCACTRRCRRGGGYRGACGCAACGAANTNTTCTCCNGGCYCACNCSYCCTGACCCCCGGCCCCTCTAGCNNCGNNNNNNNNNCNNGCGGGACGRGTGNNNANNTTACAAAAACGATCGGGCATGGTNNNCMTRRGGGCCYTSACGCCYYYCRYRYYAACACTCCAGCCTGCGATCTGGGTGCRGAGACCGCWAGAGCCCCGCCGYYRGRWYAYRCWACGTGGTCTGCTTTTTTCCCTTTTTGGGACGCCNNCNCTGGGGGCGGGNGNRRCCCACGCNGGCTGGANGCGCCGGTGCCGCAATAGTGCAACGTACCGGCCCCTTCGGACGCGACGAKCCGMCTCRWTGAGTGCGCCTGCACTAATCTTTTGATAACCCGCGCAGGGCCGNNGCGATCGCCCCGANTCNAGGCAACCCCGATATCATTGCGCTYYYGTTCNNGCGGACGGCCGCNNRGAGTAGATGWTGCTTGCCYACTTTGCTCATCTCGCTTCGAAGTAGGCGCGAGCCGGNACCGCCTACCCGCCAGCTAGGAGTTGYACNNAAACGGAGGSAAGGCACARRCAYACCTGAATGGTGGTCGAGTACCTAGTAGATGCAATGGCTAATCCACGCTGGGNNTTGGYCAACCAACTGCCGTCNCCCNNCGCNGCGACAYTTTTTGGACCCATMMCCTGCGGNTTCCCTATTTTGTCGTAGGGYTGTACTCGNGGGCCGGAGCAGGCCCTTCACTAGNGGTCCCAGCTCCCSTCGCATCTTTSACCCGCCGCGGAGCGGAAACCGGCATCACCACACTTCATGGAGTGGNAAATTCGATACNCCYTCYCCTCGCACGAGATAAATGTTTGGTTGATAGTNCTCCGGCGGRCGGCGGCATGCCGCGCCTCTMTTGAGCGGGCATGCCNNGANNNNACGCGACTAGTGGCACGGGGCNCNNYTCCCGTGACCNACGGCCGCCCCCGGTGTCATGTCGCCCCGCCGCNNNAAANGAGTRCTATTAGCGKRTCACCCCAGCCNANNNNTGGTTCAGCCGGCGRAGCGMRNCYRYCGCTACAMCACCCTGGRCCGGCCGGCCGGCTGTNCGCANNNNNNGCCCCNTNNNNNGRTACAGGTAAANGCGGAATCGARRRYYRRYGAGCCCCTCCTGCCCTTTACCACCGCTAATGTTAGACGACMTAAYATNNTGGCCCCCMRCAGCCGGACCGGGCACTGTGANGATAATGCCGCNGGNNGGCCGCTCGCCCGACNGCCGGGGGCGGCATGGRGCCGYGGCCGGCGGTNGCTGGCTCCAGNTGNNTCAGTGGTYRGGCGANNNNGGYYWMGYSACTAGTGACCTACAGRWGAGCGGGGTCTGGGGTGNANTTGANNNGNACCTCGCACGAGCCNNNNNCTTGGCCCGTGGAACCGGGCAATNGCTGAATGGGGTAAGTAAAATCCGGTATNNNGYGTCNNCTGCCAGGATCCTGAGAGAACNNTGCCGGGGATCCCGRGGYNNACGCTCCARACRTGGCCRGTYRCRNNCACANNANNNCCTAGAGTTCCTACGGGACCGGCAACTGGCCTACGAGAGAAAAATNNNNNAGTTTGGTGGTYNGGCGCCAGTCWTACACGCAGGTCGCGGGGGTCATGGTANNCCNNGCGATATAGCTGCGCCCNNNNNGCGTTTCCGCTGCRRGCYRNCTCATTTTNTCCCGAGTAGGGATTCTAYSGACRRYCAGCGGANNNNRYCCCTGRCNAGTCNNNNNNNNNNGCCCCNGGNRNCAACGAGTTNNNGTTGANGGTCCGTTNNNNNTTTGCATCCGCACCCCCCTCTNGCGTNTGGRTYRGGTATGGTGAGCGCGAGNCGNNNNNTTAGTNACAGGCCGTTTCGNGGACGATCAGGGCCCTCGAATWGCCANNNNNCCGACGCATCCGGCAGGTGGGNNCCGGCACTACCYNGGTGCGCGCGRGTTTACTCCGGCGNNNTGTCCCCTANNNGTTGAATCANCCNGGNNCTCACTCATGGGATCACTGGTCATCTTCGGTAACAGAGAGCGGGCCCTGCCTTGANNNTGCCNNCACACYCNCTCGTCATACGGRGGGGACGGGCGCACACATCNGCTCCCGCGCTCGYRYTTGCCGYWCGANGGGAGCCTGGCACGGTGTAYACGTGCCGWCCGCCACCAGCACGCGNNNNNNNNNNNGCCACCGTGTTCTNNCTAATCCARGATACGCATGTNAGCACTTCCACCRSGRYAGACACCGGATGGTCCACCAGGTGGGANGCRACATAAANNNNGACAACTGCGGGCGGTGCCTCNNCNTAGCTGCCTNATCCTTCATGGACCNTGGCTAGTATCCTCNCNCAACCGNTACNNGACCCGRYYCCATGWNNNNNNNNNNGCRANNTTGTGTTGCAGCGTTCCGATAGRCCGRCTNTGKCRAGTCNAGGWGCCGATTCTAGTCGGATACTGCGAAAAATAATCTAGCCGCCCCGTCYAAGTYAACTSRATGCGANNTTGTCAGTCCTCCATACCTGGGCGCGGACCGTCAACTCCGACGTATGGAGGTRATCNAAACYGRGGRTYMYYRSYWRRYARGCYRRYCCRSGCRWRWRRYRANNNAATACTACAAGGTCCTCGGCAGTGGCGATCGGCRGYCGACGCATTGAGTTTCGTAATAACCRRCGGCTAAGCYGCGTCGCGAGCGTGCCTTGACGACCCGCTGAGGCTGCCARYGACTCAGTNNCNGNTCGARACCCCACCCCCCGGNCCGAGGATCATRGGAGGCCGAGCGGACAGGCGGGACGTACCGCCTCGCAGGTTAGAACACGGCGTCCTCATNACCGGANNGGCCGNWGTCGYCTCNNNNGCYGRRGYCRYGCCGNNNACATACTCTCCTGCAACGTNNTTAGTCCATTGCNTGTGGGCCCGNNNGCGATTGACCCCGTTAACCCGTYGCGCCCGGCKCCGGTRCYGGGCCGTACCYGGNNNTGTACTTTGGACKYYACGCMTWCTACCCCGTTTCRCGACAACCGCTNGCTCGTAACGTCNNCTTGRCAGCTGAATGTNGAGGGGNCTTCGGGCTACRGGAGCGGAGCARYWAGCCGCCGCCCGCTGCGGCGYMTKCGGCCACRYSGGRTGRMGTKGGCGCTMYCRGRCGTAAAGWWTGTRRTCGGRYCYCCCCACCGGCNATTAGGCGTNCMRYGCGGAGACGGNCCCGNGNCCGYGAGGAGCGCGGAAGCRSYCYNNNCCATATTGTNTGCGCAANAAATACCTNTGCGYTCNNNCYGGGGYRKCCRTNCCGCCTCGCTGCACTCGCGCGCGNTGCATGCNGNNNGCGCGGCGNGGGNNAGTGGCCGTGCTGGGCNGCCCGCGGCCGCCCCGCGTAAAGCACCGGGCGGCGGNCCTTYACKWAAACAGTATTGGGGCGAGGNTGGCAAAGGACTGCATAACATCACCTTCATGGAAAAGGGCCTGTGGCATGTTGGGCGGACGCCCGCCGCGGATCTTACCCCRGAGGCGGTTGGNATAGYGCARCYGTCGRGRKCCNNNAGGGGGCATNNCGCCGTGCACGAGGGACCGCATTTTCAGGAGGCTATGTGTTCCGGCGYRCCCGGGANRYMGTTTTGCTGCTCCTGCATAAGTACTGTGGAGCRGGGRGGGACRYCACNCCGGCCAYGGGGGGCACGGTNNGAGACTCGAAGCAGCGGGCCGCAGCAACNGNNNNGAGTATGAGAGGTGCNNNNNCNNNNNCGCGCCCCGNNNGGGYNAACAGCTAATGTCACGGNGTGGGCAGNGANTCGGAACTTCCGGCTTGTCGCGTCCGGCGCTGCATGCGNAGGGGGCCAACCGTCCGNNTGCGCCYGACACCGATGTTGCCGGGGCCAAAGTAMTGGAGNNNNNNNNNTACGGGSRACGCCGCYYGYGGAGCGACGCGGNTNNNCNACAGCCATTAGCGNNCNNANNGTNCTGCGNNCACGCTGNGNNTAGTCGTACGTGAAGCCAAAACCAACNTAGCGGTGCCTTGCNCCTTGGTCGCGTGAGCCTATGCTGCACGGCATGCATGGTGCCNNNNNCGCTAGGTGNNNNNNCAGGTCCTATCCGTGCCCCGCTCGGGAGCCGGCNACGNCAGTCACGCNCTGCNNTCTCACCGTGCCTCTGGACCCGGGCCCCAGTATCCGCGGAACGCGCGGCGCCCCGGNNNNNNNNNNNNNATCCCTTTGACATCTCGTAGNNNNNNNCCTCCGCCGNCTNNCNGCCGCCCGCTCTCCGATCTGNACAGCGACNGCTACGATNNACCGCTGCGCCTGACGCATCCYRRGRYCCGCTGGYYGCRCCGCCCCCTCATCCATTTCGGATAATCCCGGCGCCTCCAGNCGACCGAAGCGGCAGGCGNNCGTCCGGWTCATGGCTCGNGGRYRGTGACAGCAGTGACAGTCTGAGTGGACGGTCTGTTCCAAGCTCGGNNNNTGGTGNNTTTTCGATACCGTTTGGAGTGAGTCCGTAGTCACCGGAGCCTCYYYWYGGSAGRMYRGCCACAAAAGCGACGTACGATGCTGACGCCTGCTCGCCGTYCYGYCGGCNGCGACCTCGCCGTTGCTTGGGNCCCTCGACGCGCGGCGGCAGGNGYNCNCCTAGACCTTNNNACCGAGCCCCGGTCNNAGAGAGTCTCCGAGCCCGCGCATAGGGGGCCGGCGAAGTATATGACCNGAACGGKCRTCTCTAGCGCTGCCCYGYTCTTCTCWGTCGCGCTCGCGCGGGGAGTCGTCACGGCGGTCAYGCGGRYYGGATCGAAGCCNTTTCGTYRMRTNTTAGTACACCACTCYGTNTACAAACGGNTGCATANNACTGCGAYTAAYWCCYGCTTNCNNTNGGCGTAGTTCACGTGGTGTACCGCGACGTGGNTCYYRTGATCARRRACGCCACACTCGGAACYNGTNNNAACGCCCGGGGNCCCRTCGAAGNGNNNNNNNNNNNSCGCYYGTCCCCMACCCNTCCYRNRGTCCTTCKGRCNTTACGNCCGATACGGGCCAYCTGANACAGGGATCGAGGGGACGCACATGCCNCAGCGAGCCCTACCGGCGAAATAATGTSGATATTAGGTCTCAGNYWKRMTGCGGGTGCACCACGGCGCACGCGCCCACTGTTAGAAGGCCTGACTTCCNNATTTGGTGTRCCTCCGGACAGCNGCGGGTACTGNNCTCCTCTCCCCGTCCTACATCRARYGCGGWGCTTGGATGGKRCCACGCGGGYGGCTTNNNNNNNTGGCCCGCTCGCCTCTCATATACTCGRGCCAGRYRCAGATGAATCKGATGTGCGARYANNNNNGGGTCCTGAAGCCAAACTTNCGCCGGACTTCNCCTCGNNACAAATGGCCAGTCACCACGNNGCCCTATATGAAGTGGAMCCTGAGTACRRRNGTTGTCGCATATGGCCAGNGCAAAGATATTCYCNNNNTTYCACCCACCTAANCCGTCCCTYYGCYRGYCRGYCGSGCYYRTYRYCCYTCGYCGSRRATCAAAAGCTCGCGGACGCTTTCTTTGAGGGATCGGTGTNCTAGYNKWRCACATTGANNNNNCRCTTATRGRGATRCCTAAGCGCGCACAATGTATGCCCCACGCGCCCCCGACTCCGGGGCCCCYAYTMGGCGTYYCCGGCTCCCCAACTGGTTCAGTAGCGCRCCTCGCNNNNGCTCGCGCAGYWGGTCATGAGAACNTTTCCTTAGGTTCACGNTACGGGGNACRRGYCCGTATCTCTCGAARCCGTATCTGGAGTCGGGCCGCTCCTCGCGAGCGACGTACTCTTACATTCGAAAGCGNNGTGGGGGGCTCACCTGCGAGGNCAAYTTAGATNGTGGGACTTCAGGGATGTCCCGGGGGGGTCCATGAAAGTTAGTCCCAGATGNAGTGTACGGCNGCCCCCGCGCGAGTNACRGCCGGNGGCNCACNGGCCNNNNGCGCACCGGCGGCTTGCTCCCTCCTGGAGCGGCTCGGGTGTGCCTTCTCCRGCCGCCTCGGGTCCCCTCGGTATCMCYACTCGGNCNGNGCCCGACGAGNCCGGCGATTTGGGCTCCCGTCCGTGGAGAYYRTAKTACCGCACCGAGGGTCGCANGAGGCTCCTTGGACCGACACCCGCCCGATGAAACTATTGYRRGCGGCGGCACTCTYGRGTTGCCGAGCRRAGCCAAACCCTCGCGCATAAGGAATAGCGGGTCGCTGCGCGACAACTNNNNNNCGNCGCNTCNGTACGCCGCGGGGCATCCAACGCGTGCGTCACCGACCTAGCGAGTANCCNNCGMYCCCNKTCATATTTCCGTGCCGCCTCCGCCGNCGATGGTCTATCCAGGCGANCGCCCTTATGCGTTCGCANGANNNNNNCCCCCCGCCGGCCCCYGCTCCGCATTCACCAATACCCGCCATGNTCCGCAGTTTCCYCATCNATAGCCTGNGTTACGGCGNNNCGGRYRKGGTGGCAGCTCGCCCCTAGGACGGGTGCCACANNNNCACGNNGTCAAAGTTGGNGTCCCTATCCTGAAGTAGTAWRARYCGCCACTNCCWYKGGGCRSWGASKTCAGYAYWCCGGRAGGCCCGYRRWRYAGNNGAGTTGTGCCCGCAACAGTTCATNGTCCGGCCGAGCTGACAATTCNNNTTANAWMGGGCGGNNGGNNACANNNNNNNGGGTCGCCTCANCAAACACTCCCCNCCNNNNNNNAGTACCCKYAATATGACGAGTGACCNTGGAGCNNNNTCAGATTAACCACYGAAGACNTACATAGGTGATCGGCGGGGGKSCRYCTACACTATGCCTCCGAAATGTTCGATNKCSGCGGCCTCGTAGCCCTAGTGATGTGTGGGGYYRGCANTGCCYCTGWTGATCCTGCAYRTRNNNANNTTGCGNMGRAGWGTCTATCGGGCGAAAAGRRYAACAACGGACGAGCGGNNACCCCGCCTACCRCGATCCGTGYGCCRCCCCGACCGCCGCCGYYYCTGYCGGGGGGTGRNAGTANTNGATGRYTGCWGTCGTCGGCTTGGACCACTGCTCTCATTACGACCCCTTGCTYCCGAGCTGTGTAACGAGCTTAACGACCATNNGGGGGGATTGGAACTTGGRRGCGGCACTTTACCGCCACCCCTGNCNNNNNNNNNNATTNNNTGTACACCCGCGGCCGGTNGGGCGNGCCTNNCAGNNCGTYYRCCARGGCGGGTTCNGNGGNTACTCNGGRCYGCCCGGACAGCTCCCCATGCAAACTCACTTACGCAYYTGTWCNCGAGCYCACCCGGTCGGCCATGNNNCCNCGGAGTTGAGGCCCGATACGGATCGANATATCCGGTTAGNGCNCCCTGNATATYYYCYYRCCTTGTACCGTTCCCCCGGGCRTACAATGGGCNACCCCACAGYACAAGTCTTCNCNCCCCATAATATACCCGAAYYCYNNNAACCTTCAAGCGCGTCTGAGRCTTACGTGCTGAGGCCTCGMTTAGTCGTGATTGCGGGNCACTTCTTCTACCCGGGCCCTCTTTCCMCTCGGGKYTGGCGGCTTACATTGAGATTCCAYARRRGRRCCNNAGACTCCGCATCGATAGTGACGTGTCCRCCCGGNGCCGAAGTTAATCGCCTGTAGTTCTNNGCGCGTCCGGCACCGTAGGGGCCCTGCCAGTCCAGTATGGATCCNCCGCYYRRYRCCCCAGGAGTCMGNCYRYGCCGYRYGCAYGYGGCCAGTAGANNGCTTCTGGGTAGNNGATCGNGGTCGAGGANTTCTGAGATYARGCCAGGGACGCCGGCCGTTTACACMAGCTTGCTCTCATSACCCCCCCGTGACATATTAGCAANAYGAGCTTCAGTNCCGGGCCGGTGACGCGCAAGACTTNNNNCTCAATTNCCNNCCGTGAGCAGCAATAAGACACGARKGTGTTGAGACWNNGNGCGNCTGCTCGCCGNAGCNNNGAGANNATGTATCCCTARGANGTAGTCCGCTGYCTGTTANNNNCTCTTGGRGNCGGTGCTGACCGGACGCCCGCACCGGGTCGYCGRTGCAGNGAACGGCNNNNNNCCAGTGCGAATYRGCGGACGCTCGYACNNWYYSGYCGAGCCAAGGATGWYRANGACAANNGGWWYCCCAGTCCGCGGCGGTCTCCCCCGNCCGATCTNCGGWCGTCATTTCTAGGATGACNNGGCYYCAGAGTAGCACCGGGTCACATTATGATAAACCTYCCGTGCCCCTACGNTGGTGCCCTSYATCTCCCCGGTANAAGGGCCGCCNNNCANCNCCGTGATCCACARGCTTTTRATKAGACGACTAATTGACGAANNNNNNGGCANNNNNNNAGATGGGNNNNNACTTACTGTCCTATGGCCCGCCTACGCAAGGCCGACGGTAGTGATNCGAGTCTGCYRRSYCTKCCRTNNCNNAGACGNNGCAGGCAANNNNNNNNNNAGTTCCCTAAGACCGGGGCCCCTANNNNNNNNGCNNNNCCCTGCAGGAGGCAAATTCGACCCCTGGTCARCACTTCACCCGCACACCRSYGMCTTGTCACTGTCCCTANACNCTCCTTTYYTRRTNCATGNNGCGTCCCCCCCCTGGGCCACTTCRCTGGANWWRAGTTGCTCGTCNGTRRGRCGGCTCCTNGCTCCGTCACTAACGAGTTGYACGGGNGATGCGGNCYGAYCTCCACCGCGGTGCGCCCTCCCCCGCTAAGCAGACNTTAGNNNNNGGGCCTCCCCCCAAACNCGAGGGATYYRYMRMYYRYGCCGGCGKCCGGGGTTGCTCGGCCNCATGYTTATGGGGAARYGTTCTCTGGCGCGTCGTGGCTNCAAGTCCGCGGNAAAATCGTARNTTAACGCCTCGTNTCNAAGTCGTTTCGNCCNNNNNNNNGGCCNNCCGCCACGGNCGTTACGGATTATNGGCGTACGCGCGACTAGAACGCAAAGTAGGTCGAGGTNNTCCGGGNNACAGGCGCCGCNNAACGTCCTCTCCAAGCAGNTAGWGGGCGTTAGGNNCACCGCCAGTNGGCCACGGTGCTGAYCAATCNRACARAGTGNTGGTCTGCCTGCNTGGTTGCYTMKNAAGGACGCCGGCCTACATCRMCGGAAGGGTTTCCNGGAGGGATCCCAGGGGTCCAGCGGCACGACNNNNTTTCTGTGNNNTGTTGTGCNNNGTTSGTCGCYRRAWNCTTCAGGGTGATYCCATGGTGGTGAGATTGCNNNNNNNNAAGCCCCTCGTGATGGTGWGGGGANNCTKYGAATTACAANNNGNNGTGGGGAGNNNNGYGYCRRGCAGAGAGWCGCAGGAAGGAGGCTAAAGAGTTCAAGCNNNNTAGAAGTCAACRGTTTGTGCGCTGGGTTTGGGCAGCCACGACCNTACAAYCGYGCMAMTCTCATACCTATANAGATGYGRACACATCCAACGTAGTTGTGCCCGCCGGATGCGCGYTGGGGGGTNGTTTGAAGGTCTACAAGACGACCRGTACGCGCCGATGTTGGGNCAATGNAAATCCTGGAGCTATCCGGCGNNTANGACTGNTCYWYGNNNNAGTTTGGCCCTGGNNGCCTNNCGCGGCACGCCACCTCNCNNNCTCGTTCCTATCGATATCCTGACTGAAGCGRGCGYGYGGWATMCATCNCACCGGCGYGCGGGCATACCAGYGGCTCNCCTCCTCTTTGTGGNCAGCAGCCGCCCATCCGGNCCCTYYCGRCYCCGYTAAANNGTCCATCTTAGCTATACCGTGTGTGCTGTGTCAAGTATTNAGNRGGGGACTGGCCAATGNCCTGCCCGGCGAGYGTNGATCCCTCTAATGCCTNACCCCCATAATAGCGCTTTGCACTGGGCNCGCGNNNNCACGGAAAGCTTTGWGCCGNCGCYRAACCTCCCGCCGAGTCGCCCGTGCAAGATTGGATCTCGTTGCGCTGTGATGCGGCANNNNNGCGNNNNNNNNNGGTAGGCGGCGTGTCCACGACACTGGTCCCAGARCTGNNNNNNCCGGGGAGNSRRGYRTYTTCCNCCCGCTCKCGGRCYCRRCGARGCGGTCGNGGGGCCCTGACNNANNGTCCTTGCANGGCCNGCGCNNCKTGTTGANCCNTCAYTATRAYGCGCGCNGGGGCNGCGCGTTGGRYCATSYCACAGCTAASYWSTACYCGCCCAGGCACGCTGGAGANACACCGGTGTGGRRTCNCGATCGACCCCGGGACRGWWCCYCGNCGAGCGNANNAGGACTCAGGGYGTCGGCCCGYTRRCGGTCGCGGGNNGGGCCCGACCCCCACGYCGCTGACAAGCGATTTATCCGATGGRWYWSYTGACACTGGTACACAYGATYKCNNTGATCTGATCTGGCAGGAGGNNTNGTAATCCTATTRWTSRATYGCACGCCGYAGTACGCCYYRCMYKCCCCTGATGGCTAGCTGGCCGCWRSGCTATGACCCTCATTTCGTGGGRRGCCYGCYRGGTCGCAACACCGACCGGCCCGGCGCCCGCTAAGGACGGTCNTTRGGGGRRGACGCGGCCGNGCCATTGCAGTRACGCACACGCGTATCTTAMYRMYCNCGGTCACTCGCCTCGATACKCCAGGCAAYACNGCCCCGNNNNGACATGAGCCGCCCCCCGTCCCACTRGYGCYTCGCCTTTGATTNCCAGGCCCCTCCAGNNTRAGNNNNNNNCTTAGTCCAGCCWCRCMCANTGNNCGGCGCCCCGGAGGCAACCGGAGCACCACGRACCGCCRCAGCTGTGGGCCGCCCGGTGTTTTNNCNGCCCGCCAGYTYTCACCTCCTGCACATGTTYNNCCNNCAAACACTANNNNNNNNNNNATACTGNNNNNNTTCGCAGGCGCTGTATCGTAKRGGGGCCTCATCCGCCCACGGCCCGTAGGGGGCYGCRCGGCTCNNAAGTTCGTGCGCTCCTSRAACGGCGTCCTGNCGRRCCTCGGTCTTCTTCGAATTGCGCACTNARRTWCRRTCCGAGCAANNNCNGCCCTTGNCCNAACCAGTGCGAGACGGTCCGTCGGTAGAGCTCATARRCTACATRSRKSCGTCCGGNCTGCCTGTGGWGCNACCTCCARTGCGGRGTGCGCMACCCATTATTTGCRACAAGCCAGGGARRRKWCCTARRTARCGCARCTAAGAAAGCGGCRACNNNNCGCCCGRGGGRGCCTCCRGYRYYGYGRCNNCRYTCGRGGAATTATACCGGCYGACCATCGGATCCCAAGCNYCRTCCACCCCGKCTGCGGGCACCNNGTGATGTGGCGCGGCRCYGGGGGGGCGACCCGGNNNNYYYRGAGGWMCNNCNGGAGYAGTCTGGGGGCCWWCTCAGYRWCRCCGGGCCYTTTTGCCGTCAGTCGCTCGCTGCAARTCCATGGCNTTGGAAGATAGAGCTTNAGANATTGAGACGAGNNNNNNNGCTTCTGCGATACCGCCCCTGGAATRTNGTGTCCCCACGCGTATGNANANTANNNCTGACNNCCTGTTNGAGGGWGACNGGCATGTCCCCTTGNACTCGCGTGTGTGTACAGACNNTTCAGCGCACGAGCTCNGCGGCNNNNNNCGTCTTCACCAAAGACGTTCAGATTCAGGCGATKCYGRYAGNAAGNRAACCANGCAGGGGNGAATCAAAAAAGCCCCGYCCCRYCGGGNCGGGCCGCCCCCTCCGGATCYGCGGGTRCCATCATACCCTCTTNNACTGCTTGGTSKYMCTAGGGCGTGTTNCAGGAAAATTACRCAGYCGGAGNNTGAKWTKKSRRMYKGCNATNCTCGNCCGGCASTCGCAGGTTNCCCACGTTTGYRCGACGTAGGCGGCGGGGGGGCCNGGNNCCNCNCNGNTATARGCYRTCSMGGGGTGCTCATGGTYGYGKTCGGGCGGTTGTCGTCTTGCGCATGTACATGAGAAGGATGCGCGYAYGRCCAAGCGGTCCNNGGTGKTACTAGCGAGTNNCAGGACCTCGGNNCCGCCAACGCATCCCCCAGGGTACTGAGGCGRGGCGCARTTCGGCYTGAGATACAATGACCGGGGCNAACCNATGTGCGCTAGTNNNNNNNNNCGCGCACCTATGCAGCAGGAGARGNGCACCNGCGNCAGATCGGGGATTAGGTCAATTTNCCTTGAGGCCTTNGACCGTCCAGTANTGNCGTCGTGACCCMRTTGGWGGGAGCATGTTTAAGAGGGGAGAGACCGCACGNNNGNCNNCNGNCNGNNCNTTATCGGGGGGATTCCCAGTTCTTCNNNNNNNTGCTTTACTGGACGGTTGTCTTCGGCCTGYRCWYACNNCGTAATTGACTGGMAAGAGNGGCGGACGGNGGGAGCTCCGNCACGGGGGNAGGCAATCTGGTGGGCCATTGCCACCGNTGCAYCAGACCATTRGCYRRYACAGATACGCGCGAAAAGCCGCAGGGCTTCTCCTGTAATGCGCCGGAGCCCGATGCCTCGNNNNCACACGCGGGAANNCTCAAAAGCGGGCARYGCCGCRGCCGCAAGATCCYACGAGATNCANATTCTGCCNNCAGGGCTTCNCTCAGSYRGACACGTNNNNCCTAGCCGGCGTTATGAATCCAACTTCYCGATSTGCTANCCGTCTACACTTCACTTATAGGGTTGCCCTCTTCGNGNNTNCNNNNNGNNGATTACCGGATCGCGGGCGGYGTGGGRRRCACAARYYRRGCNNNNNRAAGTTGGAGATCAGCACGCCGTGGTCGAGCGGGMGTCATAGGCGAGTAAWAYAAAGCGCGAGCGCGAAGTTGTACNGRYCNNNNGATTGCGGGAACGNGTGTTGTTCCCTGNTAGTTTCRMGGCAGCCMYGTAARGGGTTTGTGGGAGGNRYYKTYTAAGAGYGGGTAACCAGTCCCTGTGGGGGCCGGACAGNNCCGCCAGWGCGTYCATRYCCTGGGANTRCMWAGTNAATYCTGCYRKGANCCACCTCCTTGCGTGCYCGGNNCNNNCNNNRYGYAYAGTTAAATCGTTCCCYCGACCRYGGGWACGACTNCAGGCGAGNNCGGNCCGTTTCCCGCNNGCCCGAAGAACAACCATCATGATTCAGYSNNNNNNCGGAATACACTCCCGCCGGGGGGTGGCCGCAAAACAYGCTCGCGCGANGGGCGCGGCAAANNGTTGCCTTAATTGGACGTGCYGTGCTTCCNGGCGCGGNNNCGTCTGCNCGGCGGAAGNNYGYCAACTCNNNNNNNGNCTATNAGGCCCCCTACCCCGGCNCCGAGCTTRYNNNNNNNNGGGAATNNAGAATAGCGGAAGCGCYACCGGTATCCAGGNGTGAGGATGGGGAGCTYCGTGTNTCTGGCTGGGGTACAAGAGYTCATTGTCAACTTGCAAAGGAAGCTGCTAGCAACAGGCGRYGRRCACNGGATATACGTGYCCCCCANTKYTGNNNNNCCANTGCGCCTNNGNCNACTCRRRAAAAGGYCYRGNNTCCGTGARCCTGCGGTAGTCGCCACGANNNNNNNACAGGATGGGGGTACASCSRYCNYTCCGCTTGACGAANGGGCACGGYCNCNNGNCTTANTTGGCAGCCACCGCGCCTCNAAGATGGTNNNNNNNCCCGGRYCGYYCCCAGGGGCCCGCCCGGCATACCGGAGTGNNGGCCSACTATCGGGGGCCCGTCGAATGCATCGAMGTACNTTCGGCGATTGCNNNNCNTGGCGCGTAAAGCCACMGGRWRGGACTGNCCTAGCCGTTTNCSCCKCCTGCCGRGCTTGCTGAGGCAACGCCGTGACCCCCACTGCCAGTACCTTGCAGCCCTGATGAAGATAYTRCTTTGTTATCCGTCGACGCTCNYACWGNNNCGGCTGANNCAGAGCATAACGGGTSRYKKRCCTACTCTGCCNGNGTGCAGGCCGTCACTAGNGACTTCGGGAAGAATTGGAAGATCTTCCCCGCCTCCTCGCGRACTCCTGGCNNNNACAGGTCGGNTCGCGTACCATGTGCGGAACATAATTGCTCATCNGCGCGCNNNGCKCTGACYSGYYMGYRTACATTCGGCCCAACGGAGYYCAAGCCCCAGAGYAAACCGAGGCANGCAGMYYGRCACTGCGAGCGGTGCTAGATTCTGAGACCAGGNACTGNCGCGCGAGACGCCCTTCTCAACAATGGCCCARGGTCATMAGGACTGAAACAGGAMRTCGTGTCTYCTCGTAGNYGCYRCYGCCAACGTANGNNNNNNGGTGGNNNATTGAAAAACGAGATGGACCGTCTAGARYGYWGYYTGTCACGAGATTGGNCCTGCCNTGGCGNANGGCACTGMRKKWYYGCCCGGCGTAACGCCTNCCCGGGCCCCCCTGCAGCGCCARRYGGRCYGCTCANCAACAATGCTGCTGGAGRGYTGCGRGRCCGCTCTTGTTTGCGAACCCNGGACGCAGGCCTTAACCTCTTCCAGTGAGTCCATGCAGGCTCCAGTTTTTTCRARCGRRMYRYYTCWRAKGSACGTKGYCRYGGYRTTNGTCCCACCTWRYCGCCTARTCCGTCGGGRAYNGNGNGAGGGGAACGTGACGAGNNNNCGGGTRGCCGNNNNNGCCCTCATGTAGNNNGCRRTWATCCATGCCTAGCACGTNCTGGGGGAGGCTTCRARYGGGTAATCGATGCCGGCGCAGGCTCGGGGGTAGGGGTTTTGCACTGTGCTCATGGACACCGGNNNNNNCARCCCGCRARRYCCGTAATNTTTAGTCGGGYTTACCAGGAGCCCTGCTGGCCGCCCCCCCGTGCRTYGCNNNNNTTGTGCNTNNNGGACGTGNNNNGGGCCGAACCGCGTGKYRYCGAYCCGGKCATGGCGCNNTGNNTTCTGGCGCCNNNNNCCATATGTTATCCTTGTGCCRAGCAATGGCGTAGNTATTTCGTGGGAAGGCCTTTTACACTCCGCCCCGCRGTYTAAGGGCCTTTCCACACTCCCAACYTYGGGCGGCTTGAAAYCACACCRGAAGRGACACCCACACCCCACATCAGGTCCCTCGNCGNCCGGCTCCAGCCNTNGCCCAACCTACGGCTCAGSATTTAACATGWYYCTTCGCATTACACTGTACAGCAGCATCAAGCCGAGCCCTCCTRNCCCTCCGCCGTCCTCTTCCRRTAAAGCAGTGAACCTATYYCCCCRAGGGGCCACCTCRRCACGYRCRGGCCGCNCCGGCGTGCCTYTCCNMGATCTTTCGCGGGCAGGCGCTGGGGTACGCNCNATGTCAATGRYRGCGKCNNCACTRACATGGGGYCGGGGCTGATGRYWMACTCCCGGCGGCGTGNACAGGTATTCGCATTGGGTGCATGGACCAGGCTGCTGRCTAGRYTGYTCCCTRRCGCCCCGAGTGGGTAYCCNNAGGGCCCNNGNTAGCCCCCACCTATTNCCGCACTGRCRTAACAAGAATGACGGCGGRGANCCNCCNCNRYGCACCTRACGCNGGCTYCYTNNNCATGAACCGCACGAGCNACCCTACCGCAGATGGGACCAGCCGACAATGACAAACCCCGGGGTNNCGTTTTYCCCAGTCGAGCCCGTGCGAGAGNCACGCGGCGGGTCCCCCAAGNNCACCCNGGGCCGTAATTATCGAGTCGGACCAATTGGGCTNNNNNNNGNGATGAGGTGSYYCRCYCGTGYGNNAAGMNNNNACTGCGYCGNNNCCTCCCGTCTGGNCCNNNNNNNGRCGCNGGCGGNATCCCTCCCGGGGCYACGCAYCCGGGATCNCCCTCAACCAANCTGNNATCNNGTGARGSYCYGGGCCTCRTCRGAYCACGCTGCNGNNTGATTSATCTNAGNNAATTGCCTAAATACATTAGCAATGGGRCCCGSCGRGYAGGCATGAGCCRRRATNCGGGACTNGGGTGCCNAGGATCCTGGSTTNGTNTCTACGCTANGTTGACGNCNNTTTNKNNNNNGAACGGCGGTGAGCCCCTGCNCNNNACGGACAGCAGCGGTCACAGTCGTTGACCNNNNNNNNNNNACTCGGGAGCCGGGCGAACNCCGANNNNNTCGCGCCTGACCGTGCGGCGGCCATGCGCCCACCGCGAGAAYTTCNNTNGGCGANGCGCNGTAATTGCGCGCAGCGGCCAGGTCGCTGTCGGTACCNCCCTCTATGCAGGAATACCNNGGTAGCATGGTCNNNNNNTCNGTCAGGGCGSRCTTRYACCGCYRGTNNNYRCGYNTGACCAATMCGCTGCCTCCCTGCCACRCGCNNNNNNNNGGTGGGYGCWWMGWACGAATCAGCCGTYNACGCGATAATGGTCTTTTGCGTTCCCCYGGGTCTGYRYYGTGGNCGTNCAGGACTCCGAGCGTCGGTGAGCGGCTCGYNNCAAATAACMTYRCNACNTRNNGGYTCCTACTGGAMGGTCGAAGGNNNNNGGTGTGNNNNNACGGTACGRGGAGCGNTAGTNNGGATTGTGGATTCCNGGTCAAAGTATCGNTTATATGGTGGTGNCGNAGCGGCAGCCTCCCCNTRCRGATATTCAACAGCAAGAGGCAANMATCGTAAACTATTAGTGAGGATANNTAGCGCCGCAAGCCCGAGAGGCTTACCCGGACGCCCACCCCGGGGGGGRTMCAGGYCGCRCNTCGCCCGGGGCGGGGCCCCGCGCTAACCCATTTTGGAGGATGGGCTCCAGCRCKYWCCCNTNSCAAAAGGANGNNCTTNGATATCCGGTGCACGCTGTCGNANNCNNGCYACRATTNNANCCTANGNGGGGCNNNGNCGNTCNNYGGYRCYRCKYGTCGGGCGANGGCCTCCCCTGAGTGCTCGCGAYGGCGRKCRGRNNYANNTCGNATCGCCTGTNNNNNGCGGCCGTAACGAGGCTCCTRANNTANYNNWACCCCGGGCNGCNCNNACCAGTGNACGGCTMRYCCRGGGGCGATMGTCAYCYRCCGTANGGGAGTATTGTTATCTGCAGCCAYYRGYCGAAAGCTAATAAGCATTYRYCGGGCGGGTCCTCGAGACACTAGGGTRRGCCCTGGGGCGTTAGRYYGGGGTGGCTGGTANGANCTCCCCTTTCTCCTGYACCGAGCTGACCACGGGATGAGCGCGTYANCGTGAANNCGTAAYAGTATTCNAGTTTGACTACTCCTGCACTRRGCCTGTTGNGGNNCGTCTAGAGTGCCTGTTGATCTAGGGGCSGCGTCGGTNNCGNNNGCGNNNCYGGCYYCKATACGCCGGANTCNCGNNNNNNCCTNNNNNNNNNCCGCTGTCATTTGNGNTGCGCTTTACGTTNNNNTCGTGCTACGCATNNCCGCCACGGAGGGGGATTCGTCGATGCGRGRTCGACGNNNGGGAGCGGGNTGGCCATCGTYCYCGCCANNNNNNNNNNNNNNCACTTCCCCCCGCTRGNGTCCTTCCGTACAGCACTGGGGCCGGACGAATGGCGCGTCGCCCCCACGGGCGCYCKRCTGTGCAGGATGRGCAGAGACGAGTCGACTRSNTGAARWRKKYWYRRRCCRGTNCNCTTCGCCCCGGGYNCAYYWCCNAYACAGTCCRGCGAAGGTCCCTAGTGCCCCGTTGCGGACGGNCNGGCGAATTACSACCAGGGNCGGTKKAAGCGGGGTGGAAGCAATGGCTCCTCCCACTGTCCGACGCCTCTGCATATTTRTGTAGCCAGTTCTAAGGANNNCGGATYYCATGGCNCGAGAGNCTGGGAGNAGACGCCNGGGCYCGCAGTGAACGTGCCTCCAAGGAGGGCGGACCNNNNNNNNNTCACGNCTGCCGTGGCNGTGGTCAGNAGTAAGGCGTTGRGYCCCRRYGMGCRCRCYTYMCGGTGTWCRGGCGCCACAAACANCGCTAAGAGTACGCGCCGGNRWCARCRATRASTTGGGGTGANGNCTGNNCCGGCCGCCTTCTAGGTCGGGCKYTCTGCTCTYYGATGGCNNNNNAANNGTGNCGAANCCATACACGCGAAAGCCGCTGTGYCYTRRSCCCTTAGGCTGYGGGCTGATNTTGGYRAGGGAGCCGCTTGGCATCACAACCNCTGGAACACATACSCACAGCTATCGAAAGGNNNCGAGNGCANNCGGCCATNGGGNGTCTGGTCGACCTTWGGGGCCGCGANGCNNCCCTGTGCTAAGATAGTCCGTCCAACTGTTTCCGNGGGCAATTGGCYGCTYCGNMAGCGGACGATGGGCCTNCTCCTARCGNCGGNTCAAAYCTCGTKRYYCACAACAGGGCTTCTCCNCTAGGCRCATCTTATCTGAAACGGAMAAGTCYRNNGAGTACCRYRRRSYSYWRYTCGTGCCAGCATTTAGGTCGAATGAAGGGCGCGGGACGCGCGGGATYCGCGTANTCTTTAACGCCRCRGCTTCAGTCAGNGACCGGCCGCGCGTCACGTGAGCSWYMCCNCAGGCGGCCGTGATGGGGTATAATAGCCCAGGNCTGCAAATGTGTGCCGCTTNGGNACGCGTYTCGYGGGCAGGCAACAACACATCARGAGCAAGGGTGGTGGTCTAGGCGGGCTTRTCAGAWGCCCWTATGCCRRARTTGRCGGAGGCTGACGACGGCTGGGYGRCYNTAATTGGGYWYTCTCGGATGGCGTCATCNNNGTCAKACGAGTTTCGTGNGTRAGWGGGNTGTGGTCCCTGCGGCGGCCGTGCGTGCCRYCCCCCGGCGGNNNNTTTACTCTCGATGCTTGCTGGCCACTCGCAGTATTAGTGGNAGARGRCYRRGAACMWRRAGAAGAGTTGTCAGGCCGCGNCCTCGTTGTGATCANAGANNACRCNGATCGGGCCCCCCTGAAAACTGAACTCCGCCGTGCAAGACCNTNAACTCGTNCGTCGCNACGGTGCGAYTAACNNNYYRRYATGGCAGCNNCCGTTTCCTGCCCGCTGCCGAGACMRCCGATGGAGTCCCTCRMRTAAGGCYRYARYRTGCNNCCGGACAGAKNTACCCGGYYGNGGGTCARCGGKCAAGCNNGAGCTTNGNGNNNCCCCAGCGTARCCCCCACCCGAACRGCNNNTGCAGCGGGGNGTAGACCCGGCCNNNGNTGCGGCGCTACGAGGAGAGCTGGGGNCCGGACGGGGGTTATTGCCGGATNGTGGACGGCCGCAGAAGAGMYTNCANNGCAGTGCGGCGCGCCATACTAAGCCTTGTGGTNGNNACTACTCACGCGWCAAGGATTCACTSGRGAGACTGGGTCAKNCGCCGTACCATACGAARRCCCCCCCCCGCTGCGGACNNGCAAGGTTGCGTGACGTTTACGCACTGGGGCGTAGAGCNCTTCTCTACGGAGGGTAGCTGGTGTCCTCTGGGANNCTGTCCCGGCACGGCTANCCNANGGCACTGRGGAGAGCTGATCAGAAACGTATCACTGGCGGCCGCGGATAATTCCGAGACGGTGATGCGGSCANNGCGCASTWGCTKYATKGCGGAGTACCGAGNAGCACGCGCGCGCGGCCCCCCAGGGNCTTCTGCGGTATGGCNAAAGCGGGCTYGGTGCGGCANNTNCTCNCATTGGGTAAATTGAATGGATGCGCTCACTGACATCAGTCCGCACYACCNNNATACTCRAGTATGGTCCAGGGCTGGCCAGMCGRYGCCGCGCTCGTTCGCACCAGCCGAGTTGGWGYNCGCGGRCGGNTGYWKMYRYRAATCACATYAGCTGGCGTGTCCCNNNNNNTTCATATCGRGCTCRRTRYRCCCGNCRACCCGAGAAGCAAGGGGTATAAACTGTGNACTGTATTTTAACGTGCGGGAAGGGATCNTGSYYCATGTGGAACTGCAGGTGAGKRKCGNCGTGTTGCCCCACCATNCTTGGTCCGGGGACGAGTGANATCGCGAGGTGACCAGCGACANAATCCCCCAGCGYCTACTGTAGTTCCTATGAANNTGACGNCTTGCCCCCCACAAGGCAAGGTGCCGGGGAACTCCTNGGCCGCGGGGGCNGCRTNGAGATACACGCCCCGCACCCGCCCGGCACCCCCGTNNAGGNCGGGGSAACNGGGCCTKCCTGNNAGGGCGCAGGCTGCTCTTAAGCTTAAGNAGCANTTGGTTGAGGTGNTAARYTGCYCCTGCGCGGNGCGCAATTTCCGATTNTCAATAGCAGTTTTTANCGNCGATAATTTGAGCTANGCAACACTGCCGAGACCAAGAACAGATCCCTTCCTCTRCGGCATACTGTGNCNNCCGACGTTGCCGACGATCCCATCGGCCGCCAAGCCAGTAAGGTGAANNGCATAAGTNCACGTGTGCATACATGAACAGGTCCCAATAACGCGCGTAYNTCTTYYYANNCGRYCGCNNTTTTTTRCGTAACTTCTCCGGGGNCGGATNNYCGCGGTTGGTGCCATGNNGAGTCGNGGAACTGTAGCCCAAATTCTGAGCAGGCTCCAGGTGANCGGACGGGNNNNNAGRGYCGCCGTGGGGACGGCGCGTAACCCGTTCAAACGAGAAGAGTGGCCGGCGCCCCGCNTTGGWCCTCGCGYACCCRRCCAGTGCGANCAGTTCAGGANNGGGGTAGCCAACCGGACGCGGCTCTGGGGTTTCCATCGTATGGAGGAATCTCGGGAGGTNNTCATAGGGCNCNGTCGACGCCAAACTCTTAGCAGCATTTATGTGTNNTGTNNACNGGACGCGGCGYGCGCCATAACCCTGNAATTGAATTGGTNNNNNNCYRAGGTSYGGTCGCGCNNGNNTCNGCGNAGACAGGTAATGGCATCCGCARGCGCTGGCGCTGCCGNGGGTYCCCCCGCTCCAGTGTSAACAGGGCCCGCCCGGTCTNCTSAGTYTGTTAGCACWYRAGRTRRRGRKTAGCACACNTCTGCGNNKGGNTCTYRCYRGRCARWNAAGCGTCAACTTCCTGGWCGCCGTCCGCTCAAGCGGGGGGAGCTGCGCTCGAGCGCCGGGCAAACNGCNGGGGAGTAGNGCTGGCGGACCGGGCNGANGGGNATTGGCATCNACAGCMYNCTGCGYACRCYTGCGCGCCCGACCTGCMSTCCCAAAGGCTGAAACAGTCCCTGGACCCTCACACYGCGGCTGTGCCCTCNCCNTGTGCGCGGGCCAGCGTAATATTCTGGTCCCCAACCCGTGAGCAATCGCGCGCGGATGCCCCTGGCCGGCNNCGGGTGTGGGCGCCCTCGCTACGCGSTAYCCATGTRRRTTTGGACRCWGATTNCGNYGYYYRRGTCGACGTATTCAGAGNYRATGCGCCCACGGGATCTAACAGGGTACGCANGGGCGCNGCCGAACGTAACCAATTCGCCTGATCCGCTCCRCGNNNNGTGTCGTTACCTTAAGTGCCACCNATNGACNCAGGCGCCGGNNNGGCGAACTCTGGGCAAACACGTNCGTNCGCCCAGAGCGTGAGTCCCCCACCGGCCCAAACAGGRCYAGGAAGGAGTTGTGAGACTGCGTCTTCTGAGACTTNNATTGSNNGCACCGGACATACGGGTCGGGCCCGNCTAATCGCGCCATGGGTCCCGTGCNCGGTCAGTCACAAWRNGCGACCATAGCCGAGCCCATTAGCTCGCTGGYTCGAGGSAMMWRYCYTYTNTCRRTCTGCTCGYCGGCCRGCCGGTTCCCGTTGCYCTGGCCYTCGTCCGTCCAAGGCCARNNGGTGRTCGMGAAGCCGNCGGGCRGTYNACCGAGRYGGACGCTACCYGTCGAAACNNNNNNNCNTGAGGATCGGCGCTTCGCTCCCACCGYYGGGRKGCRGCRRCGCATYTGAYRRYCCCCGTTCTCCGCCACACCCTYCGCGCCGAGTCYMYTWGNTNCCCATNTGCGTGGGTACAGTCGNCAGTCANCNTTAGTCCCACAAGCGNNCCTTAAAGCTAGTAGGGNAAGTNTAAGCTSCGCAAGACCGYKGRCTCGCGCGCGTCCCCGAGAGTACGATGATGRWCTCGGGTACGTATTGTGGGGACNANNNNYGGACNNNNGNGCACCGNNCCCGGGTACCACTAGAATCCCAAGTGGCTCCCATGACMGKARAGGRCGCCCGTGGCGGCGTCAGACGCGYGCCCGACACAGCTGCACAACGACACGNCCNNNNAGGCCACGGAAATCAGACANCGGTTRCTCACGNNGGNNNCTTCTGCYGGGGACACGGAGRTYRGKYCCGNTTCCCGGGTCACGNGCCTNGTGCTACTWARCCCGCATTCAGGATGGGAYGYWGMCAAGAGNNGCANGGCCGACTGGCCGCCGTACACGGCCCCGTATTGGGTGRCTCRGCGCATAGGGAGCCCGCGCCYGGCTACAACGTATANTGGGCTATGGTGCCGGTYGAAKCTCCCGCGGRGCCGCTCNTRYRRCGCGTGAGCGGGTGAGGGCANGCCCGTGGGTGCGTGTCAGCTGCGTTNNTACGRTAYARRRGTATGCGNNNAAGGTACGGTTACCCTCCTATACCGCCGTGGCTTGACGCNCCGGTACGAGAAAGTNTGCAATGACTCGCCGGGCGCNTCCCCGTAGCCGGCGTGGACCAGTGKCGCCGACGAGGATCTNGGGTATTTAGCRKKNTCGGCNCAAGCACAGTGGATGCAGTTGCGCGGAGGGACATGTTGNACCAGTGNCCTTACTTNNYRGRCGCGCCGCYCGCCGACTCCCGCGANTAGCAGCNTGGAGCCTGCGGATGAAYYCTTTGCCCGCNGGGCGCCATTAGCGTATCCCCGTGTAGGGAACCCGRRTCTCCGGAAGGGCATCGACCGNCGCGCTTTGGAGTTCAGGGGCCGGTACGCNNNNNNNNCGGACCTTCMTAGCTARAWRTCCACCGGCNNNNNNGTSWCTCTACTCTATCCGGTTGGATACGAAATCCCCCCCACMCAGRGGKTTGGCAACCGGCCCCAGCATACATCCAATYRCGCACGTGGGATAGTGTTCCGCTGAGGCCGGGCGTCNCCCACATNNNTTTYCCTRTMCNTACANGGAGCACGTCCGCTCGYGCGGAACTGGACAGCGCCRTGACTRCGCYYCRGGCCACACTTACNNCNTCCCGNNNNCGGCGAGGTAGTCAACGTCGCGCACCGNGGGGGCATCGKCCGCGGAGTGGGNAGGACTGACTTGRNGNGCTCGGTCCGCGNNCCGCNGGCGGNCNGGCKGNNNTACGGACACCACGGATGATCTCTCCGTAGCCGTGGAAGATAGATCCACGACGACCGGTGACGAACTAAGTGCNCAGCGTGCTAACCNCTNNTAGCCGTCCGGCCTTGCGTNCGCGCAACNGYGYRRCRGGCCYYATCGAGTAGGYTAGTGGGATCGGCTTACGRTYRGCGCGGTCACTTCYATTCCGGAGGCGGCAGCCATCAGCTTCACTCGGAGACTGATGTCCYYYYCTAGCARTTATTGACGCGYRGCYYCKTYYCYCYGCCYMKSMRYYCTTTGGACTGCNSYGTGAGCGGTGGAGGAGAGGRTTGGCACTTATCTCGAGACACGGMTCYANCGTGCCAGCGACGGGGCCTGGCNGCGTCGGGCCCAAGACCCRTCTTACGGTTTGRTAGGACNNNNNCYGGRCATGRAGTTCCCTRCTGCTTTCGCATTTGCTCGCCCGGGTGCCGAATATCTCGCATTGWSKCTRRYATGGAGAGTATGRCYTRCCNCATAGCCGCTGACCCCYTACTCWWATGCNGNGACATCGACTGCTGGGCCCAAGAACCTGYRACGGYYGTCAGNNNTGCGCATTRCRCNCAAANTACACGTCTCACGGTGAGNCGTCTNTATGCCNNNTACACGNGAACGGCTGGAGCTGCGGNTNTGGCNCCGGGACACCGGCGGGCGNNNNNNNNNNNNCANNNCAGGTGTCGGGCGGNATACAGAGGCTTTNCAYTGNNGATNCGCCCGGTAATACATTAAGACATGAAGCACTGTGCNTYANNACNNNCNTCGGGANNNGCGCGGGTATTNTCCTGGAGTCCGGGCGYYCNNGCCCCGCYYRYYYCRCRCTCCCCGCNGCGRGTYCACGTCTNGCRCRACTAGAATGCGCGTTYSTGGTCCCTTGCTCNTACCACTTAGNGCCCYYYCGCRCCRYCTTCGTTAAACCTTNGATCTGACAAGCGCGCTCTCCCNNGNNNGCGGGGGTAYAYYYRMTGNAGTCATGCCGTNTACCCGCGGTAAAGTTCTTAATTCNCGTGCCCCCGGAGCNGGGCCTACAACCGTGCGGGNGCCTGGGRCYYGGTGGGACAAGKYCARCCGGGGGCGCGGGCCYAYAYTTRYGTCAGGAGGNAGGGNNNACGNCCGCCGYTTAMCAGTCGAAGTGGGCCCCCCGAATNNNNCCNNNNNNNNGACCTGTACCTGGCAGGCGCAGYACTNNNNNNCYRYRAACGAGGRACTGCCCGAANNNNGGCYCANNCCCTACCGCAATRCCACAACANCCCCACTTCCATGTGCCATTGGTYCCGTCCGGTCATGTCGCATNAATTNATGGTTGWYYCCNCTGNCRGNGTGGGGMCCRTCATTCGTAGGAGGCGCGGNCGTGTCNCTYNTGACNGNNNGGTCNNGNCCGAGACCYCYCTTAGTGCGGCGGGAGAGCGGCTGSCYAATTGCNNTCAAGTMGAACAGGTCGCGGCGGTANTAATCGGCNNNGCKGCCGATCCGCMTNNCCARGCCRYTYGYRGGGCTCATTGCGCCCGAGGCAACTTGGGAGGGAGTCGACCGANNNNNGNCNCGGACTCGCTCGGAGAATCWGTAGTCCGGGCNCGTGGGNGGNNNNCGGCCGCGATCACCTATGATGCTCGGGNNTGAGACGCCCCGGNNGNGGCCGNGNGNGNTNNNCNGCYTGRTTRCNCGCCCTCNGNCTGGGTCAGTTYYGARCGACCGGTSCTGTCTGGGNNGGGYYTATAACGCCAGCCGTTGCTANTKRYRGARGGAGCGGCGGCNCCCCCGCCACAAGCGARTCTATAGNCGNGACCGCGNCNNNNCGTACATRCGTTGTCGACGCCWRGYYRRYMCATGACNAGAGTGCNGCGCNNNNNARYYGCGTGGACGGKGGAGRTRGGCAATTCTGTTGGTACGCGCTGNNNAGCTACCTNAGCCCCCTCATGGGTCGCAGGNAGAGTGGTCTGTGTCGCCGSTRGNNTTACACNNAGGASACTTACCCCCGGGNNCATNATTCAAGCCGGGTGATNNGGWTYKCWCNRATGTTAGNYYAGTAANNAATCCAGCRCCNTNGGGCGTTCACGCCGATYGGRWCGYGGCNNCGGGCCCCCGGAACCGGTCYARGGTYATTCGTCRSWWCGGANNNTGCTNNNNNNNNNNNTCCACGGAGCCRYRRTATAGAACGGAGCATCNNTTYYCCGCGAACTCNNTTGCGKATGRGRNACACTAGACATGCGCGGRTGCGAGGGGCNNTCACCYTCTTCTGACRRCGGCGRNNNAGTTGCGGCTGAACCTGTGCGTAACTACGCCGNCCGCCCGCCGTCGGGATGGGATMGGCGGYYWKNCTACATMWCCCTRYTRGCCCGYGGCGGGCCTTACTATGTCGAGGTYCGATCTCAGGCGGAGAANNGGACNNCCAACCCGCTCTTTACGGGGGACGGGCCCTTARGKCCGCYYAYTACTCRCTTGATNNCCRCYRRTGACACACGGCCGCAGTGCTCCACAACGNNAAGGCCGACGTNNATNNCNAGRCTCGGTCCCTATACGGRRTCACCTGGGCGAGGTTTCMACCAGYAYCCCCGGCGTGTGGCATCGGCACGCGTCGCGTCTCYCNNNGGGCGCCATCTCGGGCYACCCNNNTYYGWYRGCGTSGCCCNATGCGCAGACNCGGTAGCGYCCCCCGGACTTCGGGNNNNGNNCCCTTCACCCGTRTGGGCTGCCRRGGGGGACTGCNGGGCTCTCAGCACCNTTGAARGTACCTTACGCGAYACGGGATNNNNCGCGATACYCNNCCRGCCCYCGGTGGGCGGCCNGCGCGCGNCGCCACGAGCGATGCTATTCCCTGGCTGGCCGNCCCNNNCTGTACCGGGGRGRCGGCCNNCGGCGCYYTYCGTGCCGGCCAYSYCNACTGAAANNTAGANCNNGNNCCGCANAGCTAGCCCGAGAAACTCGACAGNNNNNAAGCCNCGNNCGANCNCCTTGGCCGCGGTCGGCTCNTAGNYRYTGTKARAAANATGTTNNCNNNNNNNNNCTTCTCGCGCAGCGGGNGNAGNCAGGGACTCGGCAAGCTCACYGCGYGAGCCCCGCCGGGACTCGCAGACCCTCCYCCCGCCGATGGCGCCCYGGGAGGTTCGCGAGTGGAGYCGGRCCCCGGGACNACCNRGYGGYTTAAACTCCAGGTGCRTTRTKCCTGAGACTTAGTGTANNNGCYYCYYCTATGACTYATAATGRTAAACTTCCCCTGCCGCCGCTCATCCTCGTGTGRTGYCCCAAGGCGNGNNNNYTGTTAGGTATTCCCGTGAGAGGTCCGAGGCCCCGCGTCACGNGCRAYTCGCGNGNNNGGYGRCRGYYGGNGGGGCNNNGGCGGGRGGAGCCGGAYCCAYRCTCTCCGGCWAYCCCAATACTGTAGCCTNGCGTTCCTATGGAAAAACAGGGTCTTGATTCGNNNAGAGGYWRRANGGCCCCAANCGGTCCGCGGNGACGTAGCTYKACCGRRGGCTCSTYGACGTYGGGCAGCTTNACATCGGNNNGCAGCCAGCNATNTAGCGCAYCYCRAAAAGTCGGGGCNCTGGCGYCTRYYGGGCCCGGTCGGGTCCACGTAYTRTWAACGCAGATGTGGAGTTTRCGGAACCTCCCTGCCGTCCGGGTTCCCCGYCNNNGGNCGYCGAGATGCGGCGACCGTGCCCGATGGGGGGCTTCAGGCACATATCTGCTCGCACGGTATTCCNGCGTAGCGCACCAGGRAGTGGNNTCCRCGGGYAYYGGCGNGAATTTTGTTTTNNNNNACAGTAGCTCCACTGGAAGATATCCRCGCGAGGTCACTCGGCCCCGAACNCAMRGYTCCWTAACGCGGTCAGTCGNGACATTGGGTTTCCCGNCTCCGGCCCTCANNGTCGACCGCTGGCACCGAACCGGCATGCCNCAGRGTCGCCTTYACTATCACAACACCGCGGCAGAACCYKTNTTTTTATYAWGRRYGCGGCGNAACGACTNNGCGNCNCCCAAGGAACCCTTTGTATCRCYRCCGGCGGGTGGCCGTACGNGCNNTNCTTCCTCTCCCGAATCCGTGAGGSYNNCGGGGTNANAAKWRCAAYGCCAYATGCGACCATCACCTAATGYRGCTRCGATCCCAGACGCGGTCGCGCCAAARAGGTTTCNNGGCCGCCGGGGRGAGACGNAATCGAGCACCGGGCTTGGCGYCCRCYRYACGCTGCTTCTCRCAATTGTNTGGAGTCATCTCCACCCCCCAATCTCGCTCTGCANCAGGCCARAGGACGTCCTCCGGGCCGACTTTCCGGGSYGCRCTCCCAGCTGCAGANNKWYWCGAAAGTATTCAAACATAYMWYYRTCAYATAACTNCCTGGCGATGTCCTTAAGCGACGCGGCTTCTGCCTCTTAACCCCACCGGTCWCCYCAGCGCCAGGAGMTTNNAAGTAACCGCGCGTACGRTGCGAGTGCRCACGAACACAAGTCTCCTAACTGGGCGGAGYRWCGGCTCTGCGYCRRCRTRRYYYTGCCTACCNNMTCGAAGTCAGTGCCGCGTGRAATNGCGCCCAGACATGGAGGAGCGGTATGAGCTCTTAYATAGGTTCTAGGGGCRRCGTTCCGCTGCGCCGRGCAWCYAGGCGCGGACAGCTTCTTACNACCGNNNNNNNNNNGGGGTGCACGCNCACCCGACGTAGCTTGRGACNCCCNCCCTTGCTGTCNCGCTTCTCCAAGTTTGCGTTGTGTACCGRWTCAAANNAGAATCAYCNTYRCSTAGCCNGCTAAACCGCGCGGCGCACTATCCGGCTAGCGCTGAGCCGGGCATCCGTAAAGATNCACCGGTGCTGGANCTAYCCTAAAGTTGCGGTNNNNGCCGTTGGACNGCWCAARAGGRMRTCAGCCCTGAASYWGCGGYCGGCCCCCCCCTGCNNNCATTGAGTNTACACTGGNCTGGGGTYYMKGGCTTGTTCTGTGGGTGTTCGNTCGGGAATNCCGGACTGCCTNNCTCCGTTACTGAACTCTAGCATGTGATACACCCCCCCCTGNNACTCGGTCCANNNTGANNNNNGYRRNNAAGCCCTCTKGGGRAGNNNCCCTTNNNGATACNGGCGCCNGNGGTNCCNGTTCANATGCCGGTNNACGTGGCCAGACTGCGTCGCTAGGCCGGGTGACACGTGGTTGCGCGACACTCCNNNNNGNNNCCCCCTGTCCCCGCCAAAANACCGGTAAGNATCCGNCTTCGCTTTGTGCCTCTCCGTGCTGTCTCGCCCNNNGGTGTGACGGGTCCAGACGGAGCCGTGGACAATACAAGGGCGTCAAACCTACCGGGCNTTANGTGGAAGCGRRRCTGGCGTCNTAGGCCCNTCRCGGCNNNNNNGNCNNNGAGGACAAGAGYCCRSRRRRTCGGCNNGGCCGCAACGTAATTATCGTCGCAGGTCTCAGCCCACGGACTTGCNCMCRCCCGGATAGACAGCGGTCTACGNGCNNGCATCGGNGAGTCGTGGCCCGGGGTGCCCCCATNGATCGCCCGYGRGCGTAACACTGGCGGCTCGCGGCTGGAGGCCTGCACACGATCTGAGCYCCTAGASCRRYYAGACCCTNCGCCWGGCTGYGYYGCANNCCCAGGCGATGGNNNCTCGTCCGGGCACCCTCGTTGCCAGCGGCGGGACAAACWATTCTAGGSCCGAGTTACNCGCAGTCTATCYTGCGAGGCAGAGTTCGGACTCTTAGAGTGTCAACCTCTGGCGAGCCCYGGYCNTTAACCGATGNAANCTCGCGCACACCGCCGGGTTGAATCGAGCCCTCCCCCCGCCCGGGCRNCCGACCCGNNCRACTGYGGGYRRYYGCYTCGYAGGTCCCGNNNNNNNNARYMTRRAGGGGTTAGCGSGAGTAGGTCTACACGTATCGCCCACCCGGCCCNCTNNGCATTTCGCACGACGGGTGCCGCGAAAGCCNNYCGTYCGTGCGTACCCTCACACATGGCCCTGCGCAGGCGCACGAGGCGTGCTTCGACGCCCCACCCGACCGGGGGTGTYRRYCGATCACTCTGCGNNNNNNNNNNTGGTTNYCCGCGGGTANAGCGCTCAGCAGTGTACGACGAGCTNGCGCAACCCCTRRYGKTAGACAGTGGTTCGCTCGGAGCAATCRGRMGCGCTGKSRRNYAGCGYRCGCTATACTATAACCATNTTCGGTTTCTCCYGACTCCCCGTGGTAGCGAACTGGGAGATGGACCCCCTACTCCGCYGCTATCGCCRWGGATNCGTGGGACACTGCGAACTTGGGCTAGAGACCTTAGCNATACCTCTACTYCARRCCGAACCTACTATCCCCGAGTACACTGACGTGNTGCCGCGTCCCTATACCACCACCCGGGCCGTACGACGTAGCCGGGGACGANGGTCTAGAATCANNNNGANNACTCGCCGATGCGCCCCRCRCGCGCGNGGTCCCATCGCGGGTGNNCTGATCTGGCAGGNNNNACGCGGTNNNCCATGACGGCTATCNNCNNNGTGCCCCATGCGTTATAGACCAGACCGATACCTTGCCGGGGGACKACGAACCTTWRRAAGNNNCGCTGCACAGGCCGGTCCAGTGATAAAACAGTRGTCCGCCTTCCNGTGGTSKWRWACGANGNGCNKYWACCCCCKNGGGCCTCTCTGAGATGGRTAGCTAAGANGTCTNGAGCCCGNNGATCCGCTATCGGCGCNGCTCTGCGCCCGAGAGCCGCCCCANNCCTGTGAGGCGNCTGGGGAAAACCCCCGACCGGTTNCAGGCNCNCAACTAACGCAGGGCATNGGGTGKCCTGAGCTCNGGTTACGCGACAAATCGYRGAGGACCGGCGGGTCTNCCTCATGATTNAYACGRRYRYGGYGGGRRCGTTTAGTGNNGCCTCCGCTAGCGCGNTATCCCTATCGGGGCTGGGACGGCANGGAGGCAACCGATGCAGCGCGACACGGCYCTGGACTATCGTTGGCAATGCCGCTTTCCTGTAGCCAARWRTTCGCCTGCGNGCGGCGCCGCGGGCTGTTTGGGCCWCGCCACTCGCGTGGGACCCCACGGAYYARGYRCGRGATCTAKYWRRYRMGGCGGCACCCGCCNCGCTGTCGATAGGCCCCGCCCCCCGTGCCTGTGGGACGGTCGACGGGGCTGGGGYYACGGAGTCTAGACNCCAATCCCCTYAGGAGCCGGCCACACCCKKWAAATCTNCNCNTCGGCTGTGCGCNTCAGGNTCCACTCCATCTGACTCYYGAGCAGTCAGATTGNTCCAAYAACCTYRKGGTNNNNNGACATGTAGNCCGCCGGGGGGGCNNNCGGTGGCGCGTMTCCCCCGAGACTTGTCCTACASAKGTCAGATCACATCGGGGCGAAGNNACCCGGCGTCTCCCNACTCCCCGAGACCACANNCGYCGCATGTGTKMCTGGACGCCGRAMGRRCRAGCGRCCGCACCGCARCYATTGAGCCTAAGCAGGCCCCCGACACGGTAGGACGAAGGAGTCGACGCTAGTGCACTGTGGGACYGGGGGTTACRCCCCGCRTTGGGTTCCACCCTGTGACCTNTTRRAKGYAGCTRCCGGGAGGCCTGTTGAGGCGCGCGACCGGRYCGGCAATGGNNNNNGGACCCCCACGGCACAGRYGWCGTTCGGGCATGTCKRCYCCCGCCGGCCTTACTCCATGCACGGGCGNCGACCCCCGGAGGCAGATACTGGCGTGCAATTTGTTAGTGNNTAGNNNNANNNNGTGTCCGCGGCGCACGACCCGAGTCGGGTCCCGACATAACCTTAGGAANGTCACNTCCATANTAGAGTACGCGGRTCAGAACGGGCCTAGGAGATGGGTGATGTGCACTGGACGAGGGTGACGTCTTANNACTCGGACTCCGGCGCNCNNANNAGGCSCGTTAAAACGTNNNYYACTNTGTCGGGCCCGYWKRRGGCGGGGCANNGYCRAYCCYAGGTGTACTGCGGGCAAACTCGGGGGCGGGCCTCCTTCYTTGAGGCGNNNNNACGGATTCCCGTCTTGCGCNNGGACGCGATCACGATASACSGGGGCTCGATCCGTGATCGCTGCCACAAGTAGCGTGRRCNCGCTCCGTCGCGTCTGTCTGCASACCGATCTCTATGGGCNNNTCTCCCCTTCTGTTGGGTNCNNGNNTCCCCTGTGGCGGGGCNCNTCCCACAGACACGCAAGGGCCGGGCACTAGACTCGGGNCCCTCCCCYTCCGCACCTGCNNNNNNNNCACCACCGGAAGCGCAAGGTCTAGCGACGTGTCCGACCNGCTNNCCCCCGTGAGNRYCYRCNGCGCATTGGCATGCAGAGCKGTGGGGCGSRYRRCCGTNNNNGGRACGWGGCCCCGACGCGCAACTNCCNTCNNGGCTATGCTTCGRCNGCCTCNGTTTTAGGGCATNTTCGCACCCTTGRRNNNNNTTGAAAAAGNNNTACCCACGAGTCCCAGAGAGAAGGANNCNNTCGGCGCCCTTTCGGTTGACGTCCGNNTGGGCGRAYRGAGGGNNNNNNNNTCYRRKCCCGGGGMTCCGCGAKATTGCGMRGGGCCAGACGCCCNCACNTGTGATCACCCCCYTCGGCCACAGCCGACGGACCCCAGAAACATCGCGGTACACAYCCCTAGCNACGCNCGGGKYCMRYGGGGTCYGACACATGGNCGGGGGNNNTGCTTCTACGNNNCCNGGTCGTACTAGCCCNCNGCATATACGAAGTGGCGGGGGGGTGGGCAATCCNCCGTGAGCGCCGCCYCWCYYCYCSCTGCAGACGCGAGTGTCTCGGGCAGCCTCTCAGACTACGCGCCRCCCCGGCCCCACTCCCACGAGGTGGCCCGGGGAGCNTCAACGTCCATATATTAGTGCGGGCGGGATGATNGGTGGGNAGGGNTTGTNTTCACTTCCGTCCCTTGCTGGCCCCRGCCMCCCYRCGCCNGGACNTGAAGGCCGYYCAAGCCCCATCGGTGGCCGTNNNNNNNNGGAAGGTTCAGAGATGGYRWGCSCTNTGGCGGCATCTGCAATGGGGGCCGCCGGTCCCATCGGTANNGCCGGCTACCTCCAGCGTCCCATCGCCGGTTKGGGTGGAACGAAAYWWCRGGGGGGCGTACGTCCGCAAAGCGAGGGTNNNNNNACTTACTGAATCCGCGCGYCTNCAGGGWGGCRCRCGCTCGCGCGNCCTTATACGGTCGNNNNNGAGGGCGTTGTGCCCCGACAGGGGGCAAAGGCCACTCCTCGGGNTCGTGTCGTGACCGATCCCACCGTRATYGCGGTGGCTCATTAACGTCGCGYYTCGAGTGGCCGCGAATTCCCCAGCTCGTATGGTTACATCTTCTTGCTCTGTGCTGGGCGAACCGCNNNCCCGGCCGTGNGCGCAACACGGACGGTAGMCRRTTGACAYRTAGGAANNNNNNNNNNNNNNNNCNNTNGGCGCGGTGGCRACWGACGNTAATTGTAGAACCGCATAGAACCGCGTGYGRAAAACAKRCCGAGAAACGGGCCRYGCGKGNGRACCATCGACGCCCGKRAACCGCGCCATTAGGCCCGTCGGACACCGTGGYCCRRYGWRAMAYAGCRGCTYGTYKRGRGKYTCCGCTGGGNNNNGCGCTCCGCCTRGRTACACCGACCGGCCTGCTCNGGAGTCGTAGACGCGACGTGCTCCATWGCACAAACACCGAGCGGGTTAGCGCCGGAGCGTAATCATGRCTNNNCCNCGNGACCGGCACATGCCGACGCCYGCACGGGGRGRGAARCRGACTACGYYRGGGTGTTAWGRACGCGGGCCCGCYCACCCCGCGGGGCNNNNNNNTCCGCCTCCGGGANNGCTCCCGGNNCNGATCTANANNATGACGCTCRRYCCNTCGNATGGRRYGYSRYRGYRWYGCRTYTACGTTGCGTAAGTANNNNCACCGGCCGCAGGTACNNTNNGGTGGCCGGNCGGGCTTGGNGCGMYGYCRRCGTGCCCRGKGACCGTCCYTGCGTRMCTGAGCCATAGCGGAYYRGGAGGCRYSCGGAGTCGCGCGCATTGCCGNNNNTTCTTCTCGGNNGTAGGGACGCGTGGCGAGCGRWKRTAAATTGGTCTAAMTMGCCACGGCCGTTTTGAAGCGCGARRKYCGGGGCGCAGGYNRRGYATGCCAGGGGCATWTGGGGGGGCCCGCCGCAGAAGGTCGCCCGGYYTTGGCCGATACSAGTCCATGATCACCCGGCCCYCCWCGCGCAGCCNGCGGAGCCGCCCCTCCAATTGACNTNNCYCGCTCAAGNAGGCYRCRAWGACACCGACNTNNTTGTACCAATCTGAAACCTCGATTCTCCGCGACCCGGGGCGCTTTCGGTYCGTGCAAAGCNNNNATGAAGGNGTGYGCCGCTRGAACCRGRACGGARCTYCCGTGYWYAGGGGGGGGTCTAGTGTACGCCAGGAAAGCTCGGGACGGGCCCGTCTTGGCGCTGGCAAGGGTTCAGCGGTGGACCCAYYYMTCCTTANGCTCGGCAATGTCGCGCCACCCAGTCCACTTGCGGCAAGTCCNNGGGTTGCGTGTGAGCTGCGTGGATTTGGTNACNNCAGCYCTCATTCCCNCCCCTNNNNGCTCGTCCCGTCCGCTGGCYGKRYRRTGAYGAGGNNNGCATTANGGCCGNNNNNNNNNTCCCYRCGGGAYGGCGTATATATAGTTGCCCTTACGACCGCGCTGCCCGCTTTACAANNNNNNNNATGTGCCGRATCTAGTCGCGCTGAGAGCGNCAGGNTGCGTCGNNTANTRAATCMGNCNGGNCNCCTGCAGGCAACGCRAASGCTGGGCTCCGRRWGTACTGAACCNNGCTGTCGCGCGCAGTGTGAGGTGGGGCGGCNNNCGTANCCCCTYMCGGGATGGCYYGNCYCAGNGNGNNNCGCACCGCGGTCCGACTTTACACATCTCCCAGCTTGTCGCTTGCCCCGAGCCCTCTCCAAAAAATGGCGGCTCCAGACGTCGGCGYRGYGCGYCTGCYGNTACACCCGACGGGCGNCAGAGTRRGTCCGCCGATCTCAATGAGCYCYRYRCACGCGCGCGNTGGCNNNNNNGNCNAAACATTTGTTTTCAACTTTACTGAGGGTGAGCGACGCCNAGGCAAGCCATYTAGGGTTCCGCGCCCRGCTGCTCTCCCCCTGGGACTCNGCNNGNAAAATCCGCGCGAACCTCGGRKYRACGCGCANNNAGCGGTCGCCTGNACYCTGCCGCNNCAGAAGTGACATCTTACGGTTCCGGCCTCGGATGTCGCTGGGGNGTGNANTGGTGGTGCACGAGACACCCATTGACTATGTCCGGAGAATACCGTTNNTGGCNNNCTTGCYTCTCACGCCCAGCTGGGCAGAAACTAGNGGCTCACTGGNNNCTTAGCRANGNNCACTYMTGTATGCCCANNNNNNNNNNNNNNAAACCTAAGNCGNCTCCAGAGGYTYCARGAGCAAGGGAANCNAGNCGGCGAGGGAAGTAGCGGTCCTCGCCCCGCCCAGMCATACAGGTGTTCCCCTGCCGCGCGGCGGCTGTAGAGTGCCGCCRYGTCRCCNANNNNTTRRACNNATTCGCCNNGGNCNNNNNNNNGGGGCGNNNNNNNNTCGGTTTTGACCCCCTTCAGGTTCATACCCCGTATTAGTANCGNNNGGTAGCTGGANCGGGCCATCGCCGAANNNNNGNGNYTRRTYMYYYSGYGGCCANCNGCGCAYCTGTTCAAGTTCGNNCAAAACNNNNNNNNNNNGGAAGGCACTGTGGCCCCACGGGYYCCGGCGGGAACATAGGCGTATNGNGAGCCGAATGATGCCNNTCGCTGGCGGCCCNCAGGTCGGACRAGCGAGCCYRGKCRCGYKCCGATGRCTYGCACTATCGANCNCGNNCNNNCTTACACNCTGAATATNCNGGGTTNNCCGTACACTATGGTATTGAATCGCGTATACGCCNCGCATTGGGCCCKGCGTANTGATYTACGACGCGGWCTTTGTTTGGCCGGTTGTNGGNNGAGCACGTGARCGTCGCGCNGTAGTAAACGTCTCARYTTGRCYTCGTCGCGNTRGCWYWRRRRYAATAGGCCGCCGGCGCCCCAGAGCGTCAYGYKGRYRRGTCGAGTCGNCACCCGACGTGATCGTCCGCATACACCCTCCCCATTGCCGAAGTACTTACAGCACCCGCAAGACGCGGCCACACGCAATCCATRRYGYYGGCACCTCGTGGCCGCTAGGCGCGGTRAYYKYYYNCRGRYGCTAGTTCGCGCGNNNTCGGNCCGTCGCRCGCTNNNYGGCTNGCCTGACACGTTCAGATCCATACACTACTCTGCCTACCCNNNNAGGTTGACAAGAGCAWGGTGAAACCCGTAGCAGCGCGGGATTCTCGCCCTCGACGCTACGGGAGGGAATTAGCCTGCTNCTATAAGGGGCACTGCGACGNNACCAGTGGNNNGTAGAGMRRRGYCNNGGCNNGNCNNNGGGATTGCTGCATGCCGGSTTAGCGGCCTAACRCACTAAAGGNTGCNRTGGTTCCAGACCGCNCTCAACAAGGTANNNGTCCTACAGAGAACTCCAAGGGTGGTTTTCGACGCGGCTTGGCGCCCTGTGTTCGTTGGAAGAGTCTGANNGCATGAGTTCTCGCACGACGTTTTTCAACTGTGTAAAGGTACATACTGACTCGCCTYGYCGTGATGCRCASWTGTGAGCTNGATYMRRTTGGGYYGYWRAYCRRKATTNNGAGTNNCCGAKCATTCGCTAGCCNNCNTNATGTGACYNACAACYRRYGYNCTGTTCGACGTTGCACCCGCCTGACGGTCCTGACCCARGGCCACGTACGNRGYCACCANGACCRYRRMWWCGNNGTACCGCGCCCGGGGGGTGAAGGAGCACGGTGGCTCGCCCAGACCAACCAGACGNCTTNGCAGNNCNNTCGCGGCCAAGACATGTRYYCCTRYRYYTGAACTTCTGGGYYGGTCCTATGTATATCGCATGGCCGGCCGTCGGGCCCGTTGACCTGCAGAGACGTGGGGCRCAATTGAGCATNAGGCGGACCCCCGGARYNNCTNTTAYTGAGYTGTCCCGCGAACTGATCCTGCCCCRGCCCNNTGGGCGCTCTGGTGCCGGCGGCCTGCTACAGNGGGGGCCCGTTCCCACGTATGCCGCAYYCRTTACGGCCCGCCTTATGNCTCCGGCAGGTCCCACAGNATACGACGACACTCCCCCTCAGGGGGGGGCAGNTGACCNNNTAACCGGGTACTGACGCTCATCCRGYGRCAATANGNCGANCCAGCTACCTYCGTCCGAGAGCCCNNNNGCACYCTTCCAGGTTGGTGCGCATGAGAGGNNNAGATTGGCGAGGCCGNNTTGGTTNCATCAAGACGRYYCTGTCGTCCTCGGTTACTTCTCANNNCTTGCCGNGRCRYCGTGGACGCGNGCGNNANACTTCCCAGCTNGTGAGARCGACGCNGGTYGCGAATGCTCCTGGCACCTGCCCCTCGACGGGGTAAGGCYGATTNGGCCACRYKYYMRRKRCCCCACATGGTGCATTTRWAGGRYCSCATAGYGRYYTCCTACGCGCACAGCCCGCACCCGCGCTGACGCCGCGGGYRAWMYCTTCCTTTYGCNGRACGAGACGTGATTATACAGCGGGGGGGGGTCCGTGGNGATACCGTGATGGCTCCGTAATAGGGACACTCACGCANTNTGATNGCGCGCGGCTGGCAATACGTACTCGAGGGCCGTCCCACCGACGACGYTTATGACCTAAGCCANNCGGTACCCGCAAGCCTGCGGTGCTGGGAAGGGGGCGTTTACCTGCGTGGGCCTTGAGGCCCCATGACNGCNGNTACCGGCGGCCGNGTTNCAGGCSAYTCWCCYRCCTGTGAATCCCTGGGGAGGGATATAGTCATWWAAATACAGCAACGCCTCATGGCTAYCAACGATCCTTCACCACRRTGAAGCGTGTAGCTTACACTAAACCGCGCGGCNYNSCTCCCCGCNNRRRGYCCGGAGCCGCACTCTGAGGCTNCNNTGGCGTCCTTRCCNCATTCGCCTGACCGCNNGTAGCCACGTTCCGNTCTATTCGCGGATGCCCCCTAGTCRTCCTCCCTGGGCNNGCGGAAGGCAAGCCTCGCCYCCCGGCAAGTTYGRGNNNACTAGTGAACACGTTCTYRCAGGGGCCGGGGCGGCGACCTATGACNAGGYGTATANAAGGAGTCTTCGTCTAACGCGATTNNNNNCGANCGGTYTAGNNNTCCRGGCCGNCTGATCARYMYRYSGRRYSMRGGTTCTGGNNNNNNNNNGWCAGTCGGTATNNCANTCCRCYGCRCCCCCCGCCCGCCACCCCACTGTCGGTRACTCCCGGGCGTACNNNCACGACATAACTCCTAAGNRTCCCCCGANNYWTRAGAGGNNNGCATAANNNGAGGGCCACGGGCCCCNCGAGRAGGTGGGCCTACTTGCGCGGCTCTTGGACTAGACACTCTCTCTACAAATCACTAATCNNAAGCTGTCANNTTGTCNGGCTCGCCCCGCNGGTCTCCCGCGCCCGGGCGCCGGGCRNTGGNNCGGCATCCCCNNNCGARTCNNNGACAACCCCTCCTRCGTTCCRCACCGGGGNNTAGATTGTGTAGGRYWGYCRGACGGCNTGGCGCCNAGGYYKTTRRACCACTCCCCTTTCCCCGGTGGACGGCCCGCGCACCCGCGGGNNNYTAGGTGCCGAGCNGCNNNCGCGGGCACGGNNNNNNNNNNNNCGCGCGAGGCATGGCCGTYTTCACNCGTTCGGAACATGCCWTAAGNNNNCGGRCGRCNNCGAGAGCGCAATGACTAGAAATAGTNNNNNNNNNCCGCNGGRCGCGTCAWGYGCTCTTCTCGAAGGCACGTGGAGACGGGCTGTACTGACTAGNCTACCTCGTAGCRCGRCNCGCGGMGCTTGTGCAGAGNAGCGTTCTGTGTCCNCAGGGYGTGAANNNTGCNAACTACCNNCCANCGNAATTCTGGGYYCGCATCCGATCGTCGCACTATTCCCGYAYACTCANACGGTCRGYAYTAAACCTTTAGCTCNGCGGCGTAGCCTCACGGGGGTACTTGGTGCTAACAGCGCGCCAATCAGCGCCCATGGCGGGGTCTGCCNAGGGYGCNNNNNTAGYGGKYARYGTGKYTTACANNACTAGCCTTNGGACCACCNCGCCCCGAGGACNAACCGAANNNNNNTGCCGCCGCTAAATCTACNNNNNGGGCCRRMYNNGAGGNGYGTGGCTCGCTCTTCCTATGCCCGCTTCTCTAAGCGCAGCGGGGCCGGCCATGACGTGTTGGGGYCATAAGGGAGTCGCCCGATACCACTGCCACTNYRGGCGGGCTCGCAACCCAAGGACGGCCGGAGGNCGGRTGGTGGTAGGNNGNTCCCGAGGTNGTMTAGNGCTACGYGGYAANGAATTTATGCATGNGCCGCTNGNNCGCGTCCTATGCTTCNCGYYAGGCACGGNACNNNNNNNNNACACATCARNNNNTNTATTCGCTCCTCCGCGGTGAAAWGAAAATGYCGWCGYGTYRRCTATGCCAAGGANNNNNNNTNTATCGGGTGCGAGCGGCCCCCCANCGCGCCTCTGATTGTNGGCCCTCTGRGYCYGGGYCTGCGGTGTAGRGCRTCYCGNTCACCGGGGYACCTGAGKGGGYRRTYRCGTGAAGNNNNNNACGCGTAGAGGTAGGTAACTTTGCCRTCGGNNGACGACACGACAGCCGAGGCCGTCTAACGCATAGGGANGGGGCGGGCAGARACGGGGGNNNNNNNNCAAGGCCNACCGCGGRCCCGCRMRCCRGCCGGACTACGCCCGCGGMGGKYGRNCCTTTANRCGACNNNNNNNCGTCTNGNNNNNCGCCGGCACACAACTGAGCCCACGGYGTTAACATTCYCCNNNNGTGAACGTGTAGCTCAATCTCACACTAYYCGGAYTRGATCGTCAANNTGAGATCTCTGGTGACCGNCWYAACGCGTTGGCCGCKAGAGCCGTGGCTRRYANGCGTNNNNNNNNNACCCAAGTRCATANTATTGGACGGCACNGCANNNTCGNNNCNGNGGGGGGTYWGCGYACTAGGGTGAGACGCYNNCCNNNTTGTCAGTNTATTTTTCCAGNCAAAGCACCGGGCCGTATAACNNTCAAGTCAGGTCTGAYCGTCGGAAGGGGAGCCRAGGAAGGTGGCTGAACGGCATTCATGGRCRCGCGAGCGYGGYACACATYGYCCACGAGAGTGCTTNCCNCKTNAGTCCTGGTYTCGCCCNTAAATGCGTCNNTKTGCCACCATATTGTAGGATACNNNNCTCTCNTGCCTTCTGTGAACTCACGGANNNNNNNNNNTAGTACNGGGGGGGCGTGTGCCGTATTGATGGCTGTTACCAGGCCNCGCTCTTGCCGGGTACGTCGAGACTGTGGGCTARSSCRGTYAYYTGTGATTCGCGGCCNNGNNNCCCTGCGACACGCGCAGCGGGMYCCACCGTGAATCNCGTCRAATACCGCCTAANGTAGCNGAAAGCGGCGCTCCGGYCTAATGAAWRNCTCACTTTGAGACCCGCCCCCACCNNGCCCTCTGATCATGAANRRCGCGTGCCCGGCGNGACGTCGAATTGCCACAGTARYRRRAACGTKRYACGGNGAGTTAATACNNCCTNANCCCGGCCGGTNGGGAGNNNNNCCCCGTGGGTGCCGTGGCGGGGAGAGGATTTNATTGCKGGGGAGGAGGGCTCTTTCACGAGCCRYGCCAAGTCCACTAATGTTCATCCTTAAGGTAACCCGGGGATGCGNGGGGGTGGCCCGTGTGGGCNGCGCTGNTCCTGGCAACCGATCTCGAGATTAAACTNGAGGACGCTATGCTAGTATCGATCGGCACGGAGCACAATCATTTTCCCGGAGGRTCTACTNNNNCTCCCGGTGATCAGGCGRGNYYCGGCAGTGGKTATGTNTTGGCGAGCGYGCGYGYGGRCTNGCNTGGCAGTGGCTTCGTCCAGACGACGGGRNNNGTGCCCGTGCGCCTGRGCCRCCYRGCGTAGGTCNARRCTCGCNGTCGTCCGGCGNATTAGAYCGCGACCNNNCCCACGAGTGTTCRGAGCTCCCRYYGATNANTANTGTACAATCTTCCCTGCCYGRCCAANNNNNNTGGTAAGTGTATCTACGTAGCGGGTGCCGNTATGGCGNCGCGCCCCCTGTTTCGGGCAGTTAGCCCCGTAGCNCGCACGACCGTAGCGGGGCCCGGTTGATGNNNCCAGNNNNNNNNNNNRCGCGAAAGCGCCGTTTGCGATCGGGGCGTACCGGTACTAGCGGTNCRRMGAKCRRGTGTGTAGGGTGACARNNNTGNGCAGCGCCAGCATGNGGGAGGCGATCACGGGGGGYRNNCCYRYCCAWCTATGCCKGTYCTRCCYATRAYCTGTTTTTTGACCAGCTAGCYGGTRCCCGAAGCCTGTTTGGGGGGTGTTTCCGAGAACCACATAGGGYACGTCGCGTGACCCGCNTCTNTANRGNAGAGGTATNGAGTGTCGGKTCACGCACGCGRNTGCTSNNGNTGNGACRGGCTRGAGTCCNGACGCCTGGCGGTCGCGTGTAACTGTCACACACCATCTATGAGTCACGCTGNGGCGCAGGNNNGCGCGGGGGGANNRKGYRCTNCCCYCGTACCNCTTGCTGACCGAGCNAGCGCGGTCCGTGTCTGGCSATYYANNNNNGCTCGGKANCCTRTYTGGAGGNCYYRCACCGTTGCRCRSCCTGACCTGAATACCRWGRGCTTGGTGTGYCCGGCCCGTCCGCCCGCTCGCAAACTACGRAGRGGCAGGGGCGCCAAGGCGGCNTCCGCATTCCATCTGGCTTCGGCGRGGWARACRRGRCRGCNCNCTTCCACCGCTGCGGRCCCRCCGCCYGGCARGATRGCCCGGCCAACGCTCCCNAGCNAGNTGCCGGGNCTGGAGTAGCTTGCCGGGNCTTCAGGCTGGGYACGCGGATCAAGTCAGTTGCGGTAACGCCCATGCGAAATCCAGCCATACTYTAYGRTTGTGGGGGNNATGANNNNCNKGNGGANGGCCCGACCNNNNGNNNNCAAATGTTCGRGWGGCCGCTGGGCGGTANNNNNNNNGGATACCGTCCCACNATNGGCGCCTCGCKCCGCGGCGCAGTMGTGCGGGGAAGCCGTGCCNGGTGYRYYRRYNGATCTGGCTAATGATGCNCCGNNCCGTTTNCGKNCNNTTGCTCCCAAGGGAGCCTGGTYCGGCGAGGCACGGAGCCTGACTGGTATCTGWYYTCACTGTGATCCTTCAGTCTGCGYYYYCRMCCYRYGYCTAGCACGTGGGGYGRYYYRYRGNTGGGCCTGCACGCYRCGTGCGYYCCGCYGYGGGCYCGGGGCTANTGCRGGTTCTGAGCAGTAAGTCNCCTCGGAAGTGGTGAGTAAYYGGTAATATTTGGGCGGCRANCTGCCAAATAGARSCCTCCTACCTGCGCCGTANNNNNNCCGGGTGCACCTGTTCCACACCTTTGTTCGCCGNGNGCTACGTAARYCMYRRMKYRSRYYCGTGGGAAGGAACCCCGCGCCCACGGGCGTTTCTAAGGCGNNNNNNNNNNNNNGRRCNYGACCCCGGCTCCAAGCATGCNGGGGTCCGTAAGGCCTATAGGWWGGACCTGCGGGGAYRSCGAAATACGCGGCGCGGTCAGAACGGTCACCTCTNGGTGTCGGCGGTCCTTCAATGGCCGAATTCAATNGAGGAANGGCCTTCTGCGGGGTTGCATGCCCNTGNTGCCCACGCGACGCNCCTACACTGTGTCGCTGCCAGTAGCGTRGNNNNRGYGCCGCCAAAATCTCGCACTGCCAGCTCTRTGGCGRRRCRCTYGKYGGGYCCGCGCTGYGGTGTTGTCCCNNNNNNNNNNNNCAGGCTGCTCGGCTCTTCCACGGCGACAAGGNCGCATAACNGCTATCACCTCCGCCGGTGGCGCGACGAGCCANNNNNAATACTNACTGAACGGCGGGCGACACGAACCCCAGTGGGCCCTGGTGTCCCANCCCGACTCGTGATAACAGNGCCCACCCYWTACANACTAAAGNCATCGTGACAGCGCGCGGCTTTNAGTTTGCGGCGCCCCYCGCATGACGGCTGGGTGAAGGCTTCGNNNNNNNNNNCGCAAGCGTANNNGACACCGGACGYTGSCKGTCAGGCGGACGCGTACCTRYTCGCAGAGCAGCCRGGACTCGTACTAACATCACATCGTTANTAGTTTTCGAGGTTCGCCGGYTCAGGCACGCGGCACAANNGCCGTGYCSAACGCGGCCTGACGGTGRGGCTTTCAAGGTCACGTGTGGTCNNATTNAGGGGGATGTCCAAGCRTCACCTTAATGAGCCACGTATAGACCTCCACCGCCCACATCGCNYYRCYGNGNYTGGGAAGNCAGCACCAACGCGACCCGTWYYYGCGGYCATTACCCGCCGCGCNGCGGCGGGCNNNNCTCATAATGGAGTTGGTTGAGTTCGTGCGTTACGNGTCCGGTTAACCGAACGRCGCCCTTTCACTGATAGCTGGGAARGTGATCACGGCTNGSKTCGAACGCCGACTCCCGGACGNCCCCGCGGTCACCCCGCTTCCCTAGCARARRRMRNNNNNNNCGGCCTGTGACTGTCACCCNCGGGAGCCACRGCTTCGGGATGCACNNCRGCATANNNNNNNCGGTCTCGACCTCGTATATANCRGGGRGTGTGAACGCNNNTTCATAACTAATGNNNNNTCTGATTACTGGAGGATGAGCGCTTGTCSTGRYGGGNAGCGATGCGGNNNNNAATTTTGGTAACNNNNGGTCCGGGNCACCGATCTGCCGGCGATACGYTYGRCTCCCGTGGACGRCGAGTAGGCGTGGTAYWRRCCTYCWCCGNCYSTTTTRTCAGTTAAACGGNAGGGAACGCTCAATGCGTGACGGCNGCTTCCGNNCCCCCCACGCGGTTNGCRGCGGGGGCRGATCACAATACNRCYRRTWRCCTGCCNAAACGCTCNCAGGATCGTANGAAGNGGCCNGACTCAAAGGGTCGTCCCYCGCCRCGGRGNNAGCATNNNNNNNACCCGGTCACCCANGCCCGGCGCACTGGCCGCCGCGGATAGCCGGCGGCTCGACTTTRTGCGTGNNGCCACNGCYCGYYRYTGTYYGRGYYKANCCGTNNNCGTTCCCTAGNTCCTATGGGCGCTTNNARYRRGTCGCCCGCAGCCTTGGGRCRTAAGAAGTGTGGGTAAGCCCTAGTTGGGTAGTTTCNRRATGATANNNGCCAGCGCGGAACCTCCGCCGRGCGGGCATGCCGNACNNCGCNNNCYKAGAGCTTNNNNTGTNCCGTCSTCGCGACGGGAAACCGGTCAAGTGCTCSCCGCCACGGGACAANNGTGGNCGNCNCNAGTTTCGACGTACTTYTRCAGTAGCGGGGCCGNTCNNNNAGGGGAACGGCGAGGGCTGKKRGCATCCCACAGACTGTGCGGRCRYRTYCRGYCCSATNNNCNCAGCGGAGGGCTGAGGCCGNNNNCCGTGAGTCGGGGCTCAGTCATGGAYAYANTAGGCTCGCTGTAGCGAGTATGAATACAATTTTCAGYRRKCCGTMNCTTACATCANGCCGMTGAGCTTCGTAGGGGTCGAATACGGCCCGGGCCAAGYGYCGGGGRGCATCCCNGGGACATGCATCTNGMCNCGACGYYGRCTGGCGCAGGCCNGCATTTCTGCGGCCCGCCCGGGTCCCCCGGAGGGGCTTACCTTCGGTTAGGACCATCCCTTCAAGRGCCGCGCCAGCATTGGGATTGCCTATGCCGGGGTAAGGGCCGGGATAGGCTCGCTACYYCCAGCATGWTGGYGGGATAGATCNTTGACCGNGGTCGYGGRGGTAMAGCRRRAGACATCAAACNTAAAGCGCTCGGGGCGCTCGGCTAGCAGGTGTTACAGGGAGNACTGAAATGTGGAWRACCTGACAGAGWRRRGTACCGGGATNGNGAACCCTCNGCAGGACGTTAGCCGCGTTTNNCCAGNNCAKKCYAAGCANCGGAACCCGGGTAGCCGTCNCACATGGATCTACTGTGRRYRACGGCGCACCGGGTCAGNCCAGGNNAGCCCTTGCGGCGGGYRARCTAGTCCTCGGGGCACCGACNCKGACYGGTGGGGNGNNGNCGAGGCCAYTACATACGGGNCAAACCNNNCAACCCCGAAGTGGCGTYRNCNAAGAGGATTCGCGCCGTCTGGAACGRRCWCGCGTGCATCACCTTAGGATACTTAYRGTRGTGAGGCAGAGCGCGTGYCCCCGCGCCRTGAGTNNTTACGGCAGACCYNATGACCATGTCGATTCAATACAGTCATCAATAGATCGAGTCAAGGGGACGCCATWCNAAAGGCNAGGCTCGNGCAYAACACAGGGGCTTNCGCCCYCAGCGAMMARWCWCRTATNACGCAGGCTTCTTTATCCAGNCAGNAGACGTATAGGCGGGACGRGRTTTCTCTGCTGCGGGACRGCCACGCCCCWGGCGTACATACGGGCCCAAGGTCCCCCGGGGGGGGGTCCCGCCAGGTTATANCNAGGCGCCCGANNNNNNNNNNCCGTGTTCCGTATCTGGTGGTCGGGCCACGCACGTGCCGCCCAGGNNANCCYRYYTCGTACNARGAGTTCNGGCYGGTGTCAGCGAATTKTTNNCTNNCGCCACYCRCCCCGGGGGAAGGCTGTRGCYGGYGGGCCAAYYCACGGAGNNNAGCCCTCAGCCGAAGAAGCYGTTANYGGGGCGCGGCCCGCGAATNCCGAGAGGTGCTGCGCCNNNCCCCTCCGCGGGCCGGGCGGCACCGGGAGCTCCRGNNANNNNNNCNNNNNNNAAGTCATNGACCNNNTCGNNNNNNCCATGTGTCCCCNNCRRRTNNTTCGTATTAGTAAGGGCATTANCANNNNNNNNNNNNGTGCCGTATTNNNNNNNNNRRGCCCCCCACGGGTCNCGCGRCCCGGGGATNNNNNNNNNNNMRCMCRYYGTGCGGCGGGGCTTACGCCGAATGCAGCGNNTTCGAACNCCTAGCCGCGCAYGCGCTMGYCTCCACAGTCGTCATRTGGGGGACAAAAAANNGGRCCCYCCCCGGMGTTYYGRYYRRYCCACACAGAAGGTAGCGCNGTCCTCGTCGTGCACCGTCGGAGGTACTGTATAGGCGGCGGCCYYYCGGGATCCCGTAAAGTCAANAGNGTCCCCGGACATAANYATRTTYKGTGCGTCCTTGGCAGCGTGGCTGGNWYCYRMRRYYTRWYYNNNNNNNNNNTCGANCCCCGTCGAGCGRGCCAAANATCYTACCTACCCGTGATNCTATAGCGGCAAGYCGNCAGMYCTCATATCGGGCTAGCCTAGMGMNCCNNAAGNTCGGCGTATTAYCTTACAGNNCGRYSCCACCYARCGRCGGCGGTCCGCTGTATAGTGGTAGGGAGYATGGATAGAGACGGCTAGACNNNNNTTCCARYCGGNGACACGCGATGAMWMTAGCCGNTCGCCACCCGCACGNNNNNNTGTCAGNNNNNNNRGNNNCCNAAGATTCACCGGCCACATANNGCGTCNCCGACGGCGGCTATGCTCCGNNNTCAAACYCRWWTRYRAATGGGKAGTGTCCGTGTCATGAAGNTCACATNGTGCACGTGTTCCGGGAAGTTGCGATGGCCCGCTGTGGCGACCACTTCGCCGTTCACNNCANNNNNNNGGGAAGGGAGCTCCTCTGCGCCGGTTGKCTCNNNNTAGCAACCGCGGTGCGCGTGTCCCGGCACGTGTNNNNTATGCTGTGGGRACGACCGCATGTCTTNNCTNNNCTGGNNNNNNNGTTGNNNNGGKMCNNGGCAGCGGATACGCRGCGGCCCGCGGAGGGGNNNNNNNNTAYCGCGKYRCGAYTGGCGGTTTTGGTAAACCCTGCTGCGGTAYCACTACCGCCCCACGCTCGAGGGACTATTNNNNNNNNNNNGCGTTATGGAGGTGRYRCCTTRCTGCGCTTACATTGCNNNNGAGCGTTCCCRNTATGAGGTGCCCCCGCCTGCGCCGAGATCAYGTCAAAAGTTCCCCGNYAAGCTGGCNNCACGCGTTCGCTGTNNCAATTTGCACCASCCAATAGTTGCCGCGCGGAGCTAGCNTCNNNNNACGACGSTGCAGACGGGTACAACARRRTCGACAGTGACTGGCGCNNNNNNGNTCNNNNNGTGGGCATTCCANCACAATCGATGARRCSGTNGCTGCACGGCGGTTTTGGCGGNTGCGCGACAGATGGGGTTGTCTCCCGTCCCTGCCGAGGCTCYTWCNNNTGAATTTCAGAATTCTTCTTCGTANGANGGGTCYYACCTGMRGYATTGAANAAAGGGTAGACACTCACCGCCGGAAGCTGGCGTGAAGTGNNNCCGAGAGAAGTCATGACCCGCGARTTSCGCGARYGTCCCAGTGTCGCCTAGGGCGYYYATGGCCTAGCGGGCGCGTCGCCAAGCGCACNNGTCCRGTCCNGGCGGACTACCCCGNCGCGCCTACACATNGGAGATGGTACGCGTCCGCCGCGNCTGGGARRACCCACRTGAGTCGCATCCGCYRARYYGGGTGCCGAGTNYYNNNGGNCGGTGCKKRAYGGTCYCGYCNGYYCKMCTRYYAYKRTGCGTGGGTACCAAGCCTTATCGARYYGRYCTCRCNAGTCGCCGTTATCTGGCGAAATCWCCCYCCYRNCTTACCCAGNGGCCGATCACGATCCTCGCTTCCTGGGCCATAGGGATGTCCCCGGCCCGGGAGCGATGGGTATGGTAAGGCAAGAAAGAATNNAGACCAATACANCTGYGYTTRCAGCGAGGGNCCRTGRCYGCCCAAGGGCGCAACACATCCCAGCCGTNNNNGTACTRCTGTTNGNCCACATCGGTCGTNGCNTACAGACCCAGGCGRCATGACTTGACCYYMGWTYKRYCMAMAYCGAGNGCAANNCAGCCCCGGCACTCGGTTACATGAGGTCGTTCCCGTCCACGGTCGAGCGACCCCGGCGACGGTYTCGCTATACGCCTCCCAGCCCAAGACGWYCCYRCGCGGGTTTTYTGTACTTTACTTCGGCGCGCGATAGGRNNNNGNNCCACCGGGCGTCGGGCGYTACCGGCGCGGAGGCTGGCTTACCRGGCCRAGAGGATAACNGNTTAACGWRCTGCGTTTAGCGGGGYCANGGGGGNACCGTGCCTGYRTGAAKCTYNTTCCGCGCGCAGTGCARCGCGRATGCATATCNCCACCCCCANTTTAACAGACCGTCGGGCTTATNNATAACNCGGGCCTTYMTCNNGTAGYCTTAGCCGACACATGCCCCGAGATAGCTCCCGNGTCACGGTGGGCTAGGTTTACAACCCTCCTCCGTACGTKYCNGGGTGTGGGGCGAACCTGACTCCTGSKTRTCAGTCNRCGGGCRNAGAAGAACNCTCCGTCTGCATCGNNGCGCAGATGNNCCNNNNNNNNNTCTNTCAGGGCGNCGATCTNNNNNGGCNNCCGNGGTAACTACATRCCGAGGCGNGGCATGCGGAGCTNGGAGACATTAGTCGGGAGCCACNTGCCTGATRCTSNNCTGGYSCCCCYGCCGAGACTCGGACGAGGTRCCGRTCAGCTGYRKCTCTNACGGGATCTGGGCGGGTTACAGRGGGGCGCCGCGGGGNNYCCGCTCACGCCYGGGCNNGCATRYCCYGTATYNNNCNGCMYGCGGCTGCCGCATCGCCCGAGACGCTACCAGGGCCTCCAGKSRYCCNNTCGCGGCCCGTGCGGGAGCGGAGTTYGTTACTCGCCTGCTTGACGTGGRRYMGRRYRRRACAATGGARRGGGCTGGGAGGTGGCACCAGCAGGNGCGTAACGACAGGTTATCCTGTAATTYTCCTGAGTATGCYYYYYYYRKYAGGGTCCTGGAGGTGTTCCTCGCACCTYYGYYYRRCGGNTACGTAGSSAYRATTACCCTGGGCNGGCNCTTGGAGACCAAAGGCNTAGGCGGTNNCGANGTGTAGANATAAATCCAACTTGCCAANTACRCATCAATACCTNGCTGTTGTCTCCCAGCTGCGGGGCGAAGCTGAGGAGGCCGGGTCCCACGGNTCGGCCCCAGCGTAGAATNGGAAATGGTCGGCCTGNGCCGYCGAANNANGTAGCATAGTCGCGCACGTNGCACCAGAAGTNCCCTGCTAATGGAACYAGTCCAAGCCGCCACGGTNGTGRAGYSGGGNNCTGCTCGGACCGCGGAGTYTCTTCTNTTCGACAGATTNMGWKGCCANNCCGCCARAACCANAGCCCCGACNCRAYGYRNTCTCTAGCGCATATGCGGTCTGGGGAAACCACTCGTCCTTGNNNNNGNACGAGAGTGCTTGAGCGTCACGCACGGCAGCTCTCRGTGAAGTGGCCCGCCNTCTTGTTTACCCYTARYCGGGCGGGCAGTAAGGGRNNCGGCCGACCMKCTYNNNNNCCCCCGTCGKCACGNGGGGCTTCGCCCCCGCCGTCGGTCTGGCNNCAGCANCCTGAGCYYRCNNANYYYACTGAACCATCGTATCTTAGCCNYRYCCACGCGTCCGGCTAGANTGCTGTCCAGAGTCAAATCTCACAGGGAGATATGTTCGCGGTGATCAAGATGCNNGCGGNCMWGCATACTCGGCCTGCCYGTCACANCAGACACCCGCNGGACCCNANNANACGCCTCGATCCGRGRCRGNNNNNGGCGACGCCGCATGTTCGGGCTGCGTGCGTGCAAGTTCGGCATTTTTAGACCCACNTTTNCCNCNNNANNACNCNNNNNCNNNCTTYRGRGCSYGGTAGCCCTACATCCGGCAGAGTGCNCTGACGTYYGCCATGTATCGCCCGGGGGCGCCGYGCNAGCATGTCGTCGGCGNNNGNACTCYCNGYACTAACCTACCGNCCNGCGTGCTAGGTGGCGACGCGNAACGCYCACYGARYWCTCGAGCGGTTYYYRRYGGTCGTTACCNAGGGCGTGTCGGGTGCCAGTCGYTCCAGAGGNGNNCTCGCGCGCGTCCACTGTCTTGGARMCTCGTRYRRSRYSRRGCCGGCGTTMACCGATANNCAGCCCCGGCGACAAAATNNNNNNTGCCCMRASYCACCTCAACGCANCCTTNNCTCGTGCNGATTCAACANNCGCAGTTCCTCGAGACCCTGGAGCCNNCGANGNTCTCTAGTTCGTGCTGTGGGACSGRRGRRTGAGAAGNACNNNNNGTTCTCARAGGTTCAAGGTGGCGGANNTTACGCCTGACGCCNGACCCACGCCCCATGCCAAGGCRYCGNGGGGCCCNCGCTNAMRTGNCCTCGGCGGGCTAATACGAGGANNNCAGTGCCAGGAGAAGGCTCTAGCCCWAGNNNNYATATTATGCTAGGCGATATCTCGCGTGCGTCGGATCCGCTTCTGAGCGYTCCCACGNTCTGTANTCCGGAGAGGAAGGCCGAYRGTNNTNNTCTGGTGGAGTCGTGGGGCGCACGATATTTTCGCGAGTCGCAGATTTACTYAAGCGCCCGTTCCCGCGGAAACNCAAACCCGCGGGCACGAATAGACGACTGCCCCTCACCCAGAYYCATAATAGTAGCAATACTGAGGCGGCGCCTKCGCGRCTCCKCTGATGAGGTCAGGAGAGCCGCTGGGAGACATGCCCCCTCNNGCCGCCAGTAGTTGNNANNNNNNNGGCTCCCGYRGTCCGMTYSCRGAAGCGCACTTCGCGTGTCCAAAATTAGTTTTCCAACCCACAGCGGCTGTTTGAATNNNNNNATNACGYRGCGGATATCACCCGTNGCATTTTATTCCCGACCACCGGTACTTTGCTAGAATGCTAACACGGTAGAANGCGCGTNGGCTGCCGGCGATCAACGCCGCCAGGTACAGCGCTATCCGGGCGTGAGAGGAGCCTAAGAACGTANNAAGGNNNNNNNGCTCTCTGNCCGCAGGGCGACTGCCACTAGGGTGGCYYTGGCCCNNNNCGGCATCAGGGGNNTGCTTCNCTCTGACCATGCTGCCCAGATGNNATAGAAAATCGGAGTCTCTNTNTAGTTTGGGCATGGTATACGTGYKRKTWRRRTAGTGATTCTGGTYCYRYKRKKYYGGCWAGAGTAACATAAGGCCGGTGYTYYYYCAACGNNTCATAACAGTTGCGTCCCTGYYRMGGCGCNCATGCCATGGGNAGGARACRGKCCRTGTTNGAGTTCGTNGTCCTCCCCCGGCNNTTAGYATGRCCKYRWYATCGGARCYGCCTNNCACCGCGGAGCTAGCGCCTATATGCNYCCTCCTGTCTACGGCTCACNNNNANATAGCGCACCCTAAGGGTCGACAGAAGGTCCCGCGACGGAGGNNCCACWCCAGAGCTACGCCTGGCGCCGGGGGACGACGACCTCGGTTTGGCCCAGCTGCATNGYGTGGTGAAGCCSCGCMTATTCTGTNGATCTCCCGGRARRRAAGNGGCGAACANNGCCCTCCGACAATCAGCGGTAGGCMRRYYRRRGCATATNATGAACATCTCCTCGCGNANNNGTTCACCCWCYMTWTTAGTCCTAAGCCCGAGGGGGAGAGGNCGNCACGGNGNNAATYCGGGCTCAGTTCTNGAGACGACTGTAAGNNGAGGAGRGTGCCGGCTATGRYAYRCCCTTTCGRGCCTGCGTGAGTGGCGCRGCYTCCARNCCRCTGGCNCGKYAYCGCGGAYARAACCCGCGCCACCAATCTGCCCCKCACGNNACNCGGNNNNNNNNGACAGATGNNGGCCGTNCGGYCRMRCGACTGNNGGCCGATGAACTTAGAGNNCGAACGCAGGGCGGGGGCWNACGNARCKYMYYKACTCCCGTGTGTANNCCAACCGGAGTGGACTGGCGGTTGATTGNNNNNNNTGCTACGNNGRGYCTCTACCCNNCGTGCCGGTACCCCGAGCGTGCCANNNNAGTATGACGGTCCGCGYSWGGYGGCANNGAATCGNTATGTTACCAGTANNNNTGCACNNCATACCCARAACACACGGGCCGCGCTCGGCGTKGTTCTCACGAGCANGGTACAGCGNGNNCNTAGTCTTTGCGAATTCTCATTTTCACCCAGCGTACNNTGCATTCGCACCTGTNTNATGGCACCGGCGTGCGGGGCTATTGWAAYNNNATCGCGGTGCNTTGCCNNCNTCCCTTGAACGAAGTGCCGGATTCGCGCACACCCNTGCAGTCGGCCANAGGTAATTANGSYYCACGGTCCGGGATAGGTCGNNNNNNNNNNNTGAARGCCWCWCCKYCCGGCTGCCATTACGGATGTGCCGTCACTNCCGCGGAGGAGCCGGNNNNGGCGCCCGTARCCTCTYARCCCCATTGGCGCTAGGGAGGNNNNNNCGCCCCCCNCCCGAATNNNNNNNNCAATCNCCNNNCNCNNNNNATGGAYGCNNYAGYCCYNCGNRNGGTGTCTCCCTCAGGCNGTATTTCGGTGGTTANNTGTACGTACATGNNNCNNGNATATTTNCCNCNGCCNNNNNNNNGATGCNCGACGGAAACCTTGCCGGGGGGGCCAGTGAGTGTACTCCCCNNNNNNNRACGTCNGCGTTGCCGGCGNAGNCNCACGNTRCYGCCGNNGAACGTCCRCCCANNNNNAATTGMGGACCAANNTACTCCGGGANCGTGGAANNNCTANAAGGGCCGACGNGCGTNTGCACCGCNAGCCCTCCGGTYTGTCCACGCCTGATTTCCCAGNCYTCTGACANGCCYRGGCGCGGNTGGCACAGGGANGGAGNTGTATAGGATAATANCTATTTCCTCTNNCTCGTCATCCGAGAATAGTGAGTYYGGNNTAACTNNNNNTGATACCTNAGACGGCAGTCCCGCGAACGCCACATGGCTGCCCAGGTCACAGGGCTTCATCAATACCAGGGCTAGGCTGCGGGTAACCNTGMTCCGTGCCCGACTCCNCCAGNNGNNNNCTGGATCGGGCAGAANNCAACTAGTTGYYGSGYGGACGATCAYWGTRGATSCRCRTGCANTTCATAGGARTRCCTTATCCATACGGGCGATCGGGGCCAGGATTCATTCGCCCAAGRTCCCGTGTCYCWGGCCGGTGCGRSCWYCYYNNMGTAAGCGGCAACGCTCTTNCTGTRGGCGTTGACCGTGTCNCAATCTCGCGGCGANTGCAGACCYWTCCGNTATTTCGANNGGAGAACATATTTCCTCGCGCGGCMTCAYTCGCRTTGGGCCAAGGCACCCCGACGGTGGAGNCGCGNCCGCAGGRCYRTCGTTATCCGCCGCCCACCGCTGCGGNCCCYACCGCGTCCTCGTGCCGCTCGTCGGCCCGAGACACNNGAAGCCCRTRRMGGYRTCGANTCANCCNTNNCRTCNCCGTCAGCYGRCGCGCYCGGGRGCCTCCGGGATACTCCGGNAACTACCACCCYCGTYRGCGYRKGGCTYNNCTATCGTTTCCCGCGNGTGTCCTCTTGTGCAGTCCGGRGGTTMYRYYRTCAGCCCTCATATCTGCTCGGARGAGRGGYTYWGGAGTGAGGTCTGCCGGCGTGAGCAACCAGGANGAGAGGTMTGGCGGTRCTGANTANNNGGACACGGAATTGTCNANNANNCGACAAGGGCCCTTANTNCGGACCGAACGCGGCCWTACGGAAACAGYAACACGGGCAGTCCGGCARTMRRYTTGCTAACCAACGAGGTAATCCACACTCNGCGTTGGAATCCGGGGSRYYRYRRAGGTAGANGACCTACCGCAANCCGTAACCGCGGCCAAAGGACATTGAGGTGGTTACGCGTTCGTTAACGGAGTAGGGNCCWRGATCGNNGCTCTAACCGCCTGCCTTCGGCAAGGCAGGTATCCGTGCGCGGGCCTTTCCTARCYRCCTGGGGGGCTANANNGCAGAAGNCTCAGNCTGATCCGATGGTCGGGAGAAGAGCAACTGTATGGCGCCTGMGGRTCWRTACGCTGTCCCCTTGANNCAGGANTCTGCATGTNGGACGGNNNCGATTANNNGGNNTGCGNNNNNGGGGGTGGGTTGCGAGCYTGGGGGGAGGGCTNGCCCTGCACCNNNCCACGNACAGGTAGTTCCGAAACTGTTCCGCCGCCGTCTTCAGGTNCGRTGACGCGGCGCCCGGCNTCGGCACGGGAGGTCATCTCTTGGATTCAGCGATGGCGGCGGGCGTGCAGNAGATCGTTGNCCCGKCGAYRAACWTGATNNGCGAGCYACTAGTACATGGATCACGTACAACCTCTTGAACGNNNNGGCCTGCCGCCACGCCTTNNNNNNNGGGAGGAGTTGGTCCCTCCTNNNNACGGGGATTGCAGCTCAGCCYCTCCGGCGAGGGTCGGGGACGCRGGGGNNTTCAGTGCTCCAACGCTTCTCAGTCNNAATMAACANYYYYCYNACNCTGGTCCRAATGAGGCCWAACCGAGAGCAGGTACGACACAACTCAAGTATTAGWCCTACGCTCCAAGGGCYCCCKGGTTCWAAGYYCGGRRRRTACGGGCGGCCGTGAGNAGTCGANGTAYCGNATCCAGTGCCTCGGATGTTCACCGCCCCCCGNNCCGCCTCCRYGGCGCCGGCCGAAGGTGACCTACGTCGCGGNCACTTCGATAACGGCTANGTNYRANNNGTGNNGTNNNNCTTAGCTGGTCACATCNTNNNCAAGGGGAGGCGAAGGGCGACAGTGCGNNNNNNNNGTACCTTRRGNNNNCGCGGNNCCATGCTCACAGGCGTCNTCGCTGGNTTAATGTCCGCGCNNNNATCAAGTAGCATGCGGGGCNCCGCAYATACCCGCACGCNNNNNNNNNNGTCNATCCGGTCACGGACGCCTCCGGGSYYCGCNNCCCAACNGGCGATCNCCCAGGTCGCGGTGGTYNCNNGGGGCTGCGCCGNCCCAAGGCCAYRTTNCTCCNNCNACCGCCCGNGCGGCGGACGTGGCGGGCGGCTGCCGCGGGCCGGGGTGCCCGGGGCAAATCAAGCAGCCAGAGTGGGCGGWGCGTCGACCTATGATCCCAGGCNNTGCGGGGTWTTAGCCNCANGCGATCCTGCGGGTGTTGTGACGGTCCGTGCAGCCAGNAGTNTNATGCTATGGGGTTGTACCAGATYGGCCTCYNTGACTCTACAGCCGCCTCCACCTGCCNTGGCAGTCCACNCNACGGGCATACATCTGCGGCCAGNCGCGCAMSCYAGCAGNNTAACATNGCTCGNTCTGGTAARCTCAACCCACCTACTTCTCYTGTCATTGGATYKRATACTATGCACNTGYYYCAACNTNNNAGGCCTCYYTACGCNCCGCGCTGCCGGCATCTGCTGAGGACTAGTGGACGTCTGCTCGCTAATCGAAATCATGACCCAGCGGCCCGGACCACGGGCRGGTWGTGCCCGRYWRWYYTACCTCYCTACANTCGGCCGCCGAANGCTGGAGGCRTTGTTCCCCCAGGCCGAAAATATCGCACCGGCGTAGCCGTCTTATTTAACAGTYYTGGNGGNCGRNNNACCGCGCTTACATGGACTCTATTAGTCAANNGGACGTTTTCCCACCACTGCGCTGGCGATAACCGTANACCAAACTATGGGNACGGNNTTCGCTGARGAYGWTCCTGGGGGATCCCTKAATGTAGGGAGCTTCNNNCTGAWACYGGCGTGGNCAGNCTGCATAAAAGTTAGCCNNTTYGATGCATGTCTTGATGMGTTGTCCCGGCCGTGACRGGGAGCCCACACCTNGTGCTCCGGCTGACGCGAGTGTAGRTARCCACTCACCCCTAGCTGTACGCTCKGYGCCCGCNTAGCCGCGTGGGGGACCGACRSCRRCTAGGAACGGATGTGTCTCNGGCNNGTAAGTTAGTGGACGNCGCTAGTGCCGTNNNCNAGGGGCATGTCGAGGTATGGCCCCNNNNNNACGTTTGANTCNGGCSNNAACNNTCNACCCNNNNNCRNCCTNGGGTNGGTANCCGGGATATGACGGATCGMMGGTCTGCGCAATGCCCCCCTGCGCGGCACTCTNNATGTGTATGGAAGGGTNCNNNNCACCCAGGTTCAAGTTACCTGAGGACAGAGGCCGTGGSCAYRTKCCCATNCCATCAATCNGNNCTGCAGTGCGCCGANNNNNNCATAGGTGTGCATATAGAGCTGGGARYYRRCRCCGCGGCTGRYCCNNNGGGTCCAAGAGATGTTCGNAGCCTCAYGGCCCNGCCTAGTGACCAKRTGGCCTTCGGAGGCGAACAGTGAGNTCGCNNNGTGNCGCNAGGCATAGCRGRCGGCGCTGAGCCCNNNNCCCANNNNNNNNCAGGTTCCGAGGATAGGYRNNTGAACTCGGCATCCCTGTCCCTYNNNNTCCTCACAGGTCTTCCRKRGMCGCGAGGCCGNYACGGCTRGCAGTCNTTGCCCYGKRYCYRRKRGCGGGCGCNGGTACCATRTCNTTGCCGGCCACCGCCCCTGNTNCCCCAAGACCAGNGCYYCRCGYCKGTAACAGCTGMRGTGGACGGAGGTGGWGGTTCTTCGRRCNCCTCCCGGGTWAGACTGCCTTGGANCGGYCACGATGTCAYTCTGRNCGTAGAGNGYACCGAATACCCCGCCGNCTTGCGATCTTGNNNGANCCCCCGGRRCCGACGCAGGSCTCTGGCCCACCCCTACNAANNNNNACGCGACTACANCGCGGCNGGCAACGCGGGCGTCAGCTCGATGGTGCRRCGTTCTGCACGTCTCGGTGNGACNNCNCCGGACAGGCGGGTCGTCGGNCCCAGTCGCRRNNCNACATGTTTCGCGCCCCYCCCTGGGGGTATGGCGGCAGGCGGGRGNNNNNNCGGTGACGCGTGCACANNNNCTGYMYTCGCCRGWGCGRGCAAGCGCCGCGGGNAGCWCCAGGNNCGGATTGCGATANNNNNNAAGAGCCCCTAWRGNAACCGGAGRYNNNCNNNNNNATAAAGNNNNTCCNCGTGACACNGCTARYTAACTNNNNGAKYYRYMRYRYTTGTTGCGGTACGGGTGGCATGTYMGGACTAGTACGCAGATTGYACCACGGAGCAGACKNGGCACNGNARAYTKCTCGCATCAGCTCCNNTTGTAAAAAAGATTAGGCGGGACTTATGCTACAAGCRGGTCGACGAAATGCTCNNGGACGGACTNACTGTAGACGCGGCGCGGCCWGYAGGTCAGCTGCTGGGGYRATAGCACTCGCGYTTTAACAGCAGNNCNCGNNNNNTNATGTCGGACTGGGGNNCTCCACAAAGCCGYRTGGCGNCGCTNNNTAGTCCNNGGCATTCNCNNGGCNCGAGGGCGGYCGCGGGCTCCCAGCGTCNCCTAYCAGTGGAACATTCGCNGCCGNNNTGCAGTNTTGGAGNCAGTTCNGTTAATGCRTCTCGGGNGGCCTGCGCAGTCGCGCGTATRTTAGGCTCCGGGGRYWAYRCNNCCCAACGGGCCGTGTGNATAAGAGGCGGTCTCCCCCGATCCGGGCATCCRGCCGCYRYNCGCGCCCGCCGGACGGGCGCACTGGATGTTGTAACTGAGRYRTNTANGACCTAGACCTCATAGAGGTGCCTGGCATAGTCGAYTAGGATGTCTGGCTTGATCCACGGCCGCGCGNNGCTCTCTCACKTCTTTGTAAGCGCGYGTCNGGGTCGGGGGGCCGCGCCYTYYGACCGNNTNAGCGATGAAGCCTNNNGCCGCCACGGGGCGACGCGCSGGTTRGGTCAGATTCGCTCCCNCGCGTCGGCCNCGTGAANNGGGTTTCAACCGCGGAGCTGGASRYACCCTGGTCAGCTCAGCGTTAACCRMGTAAGCGNGTGAGTCRYAMMYRTGCACGGGCAAGACGAATANCGGGCMYYMCCGYTGCATGNNNNNNTCGYCMYCGGCCGATCCCYGRCCGTKRCCGTCTATGCCGCGCCGCATACCAACTCTCCTGAGGGNCTTARYTTTCYRRWCAGACGGARCTGTAAGCGGTTTCTCTCCCGCACCCCCCGCRTGCGCRGCCGGACAGGCCTNCGTGTCGARCTCCTCAGTGTAAYAGTTCCCGCCCAGNNNNNNNNNNNNNNNTATCGTGGACGCGGAGAGTCGCCCCGAGGCGNTGGCGYNCNRYNTCYCCYYRYGGTYKKRKAGGGACGCGGGYCGGGCCCCCACTTGGAACTSACATTAGTTCTACCCCCGYGCGGNNGGACAGCGCGTTGACAAAGCTCGGKATAGATAYWCCGCTCTAGTTGATGGAGCGGCAGGCGTTCGAACGCGGCACGTCTTCACGCCGTGACTCNNGGGGNNNNNNNNNNGGTGTGGATCCATGGCTGACAGGGTATCTGACAAGCTTGRYGARRCTRSRAGCCGGRCGGTGGACCCCRGNNNNNNCCCGTTCCGATCGGTGAANNGCCNCCCYTATTCGTGCTCAAATGGCCTCAYCCCGAGCGTCGGCCACCNNNNNNAAGATTCGGGGCNGCCTCTTAGCTATAGGAGCAGGAATGTNGCGNGTAYRCCCGGCGTGTCTGCCCNNCACTACRRGMGTAACCCCCRCCCCCTTTTCCGGANNNNTNNNNNNNNNNNNCCGCGGTGTACGGCCCGGACGCAAGAATAAACGTCATTCGAGTGCCCAGGGGGAGGTATGGGGCCCTGAGTAYRCRATATCGAACTCCCACACCAGTAGCGCTGTACCRCAACCAACTGTAACACATCGCCNNGNGAGGTAAGGAGCACCGGGGGGTGCACGCTGCYAGYGCCYGCNGGCCGTAGGGGCWTTCNTNNAGGRCNNNNTAATMCTCCNYTAGGGTCGAGGTCCNNNCRGYCNCCANGCTCATAACAGAACGGGCGCAACCTCRAGCYRGYGGCCGNCGCCCTCGCCTGGRGGGTGAAYGGYGAARYGRTTCGNNNTCTGAGAATAAGGCGMCCAYATTGACCACCGACGCAGNGCAAACGCGGAWRTANNTNGGTCGCGAAGAGAGCTAGATCAGGNANNGGAAGATGGAAGGCCTCTGCACCNGARAGCCAAGCTACGGGCGGCNGTCGCGCTCAYCGTYRNNNTGTGGATTTNTAATCCGCATTGAACTANNTTCGGGTCTCGGCGGAACTGGAACATATCGAGCCCACGGGGAACAACTCATTACCCGTGCCGGGGNTCGCCCGNNNNNNNNCGARCGAGGCTCGACTTAGATACGACTTAYRGGGTGCAKYTTCNAAAYCGNNNNCCANNNTCWYWYCATYGGAGCACGCGACAGCTTAGTATTRYRNGGGGRWCGTRTSCCTCCCTCTTCCGCGCCTATTCGCTGCGTGCCGGGAGGAGCGCGGGGAGCNNCTCCYGRRGCGCCGYTCCAGACCGTGWCNGTGCGCACTTTATCAGANCTAGGGCWGRGRYSWGYCYMGYGYRSTYCMYAGGSYGCGRYCCRTCTNNTATTTGGCAGTTCGCGCAGGCACCGTCCCGTNTCGTCGRTTGCCATGCGACTGTGGAAYTCGCTGTTCGNNTNNNNGCNNNCTRRWCCGGCGNWCGTNNNNNNNNNNNNNGGGGCGCGGCCGMACNGCGCCGGNNTAGCCNNGCCGRKGGYCCACCNAGTCCCCGCTRCTCGTWGTGTTCCGGGTKTGAAGATTCCTGCCGAGTCACGNCAACGCCNAAAGGCAGTGGCCTNAACGGCCANCCCAATGCNCNTNTGTGTAGACGTGCGGCANNGTYCGGCTCGCCCTAGNGTCCCNGNNNTYGGTGGACTGRCTCCGCGCGGGCNNTAGGATCTNNATCGTAGAYTAAGGGCCGACACCCAGCNCGANNCGCACCGNNNNNCGACTGCTATGTACGGGTCGTCCTAGCATTCTNNNNNCNNCNNNNGCNNACGCGGCAANACCTCNCNCNAAAGCGGTCGCNGATATTCGCAGCNCGCAAAATCAGGCTGTTTGGCGGGGCGAGNGGGCGACGNCCCCGCCCCAAANNNCGTCTAATGCANCYGYYCAGACGGACGGGCCCCATATGCGCGGAGWYGRGKCCRGGARYMRRRRCACCCCCGACGCCTTGATCGGCATCCGANNCGACGCTCTAGCCGTGTCCTACGNNNNNNNNNNNNNGGGCGCGACTGTCGGGGTCACAGACTTCGGCNGGCCCAACAGGCNCGACAGGTTTTGCTTACTANCSCGGCTCCCGCCRTGCCNGGTCGACGCTATCCCCNCCTGTCGTCGGCGANTCAGCNCAGCCCTCGGCGTYTCCGRRCCTTGATTTGCTTGCCAGTCCCCGGGCCGCACATCAAGNNCGAAGCGACNANCNACCTTACGGGGGCGRTGCCTCGGCGCNNNNGCAGCATGTGCGCGGGACCACGGCCCCACAACACANGTCTTCCCTGACGCCGTGGCACGCGRAYGCGGGTACTCNMYCCKRCCAGTCTTCCATCCTCTAGCNCCNCGCACGGGAACGCGCACGTCGACGTTTNNNGGGCGACNNNNNNNGTCTCGCCCGCTGGCCGGCMWCYYRYTYNNNNNNNTCGCATACATCCCATGNGCCGTAGTGGGCACCGGCGTTGSGCCCYGTCCCGGCTTNNNGCCGCAAACCTGGGCCAAACGTGATCGGGTGCANNNCGAATAATATGNGGCCAGCTTGCTTTGCTAGTCTGCGGCCATAGAAGGACCNGCCTCGYAGYRCGTGACATTTCGTNNNGGTTCCCCCTCTCCGAGAGGGTTGCGGARCATGAAGGCAGTTYGCCCTCTCAGCATCAGTCATCNGRAGCACTTCGTCACTTGTTCRRCACAGGAAGAATGTGGGAGCCGGGGGCTTGCCTTGCCCTCGCGANCAACCCGNCCAGCGCGTTCCTTCCCGTTCCCTCGAGTGTGGAGACGTANCGGNNNNNNTACAGANGGGGTCGACCCTGGCTCATCGCAAGACGNCGAGAGGTAACAGTTGTGCTCACGAACCCGGNCGANYGAGGGRATGAGNNGCTCAGGTCTCGCAGTTGTGRRCGGCGTCACGCGGGAAGNNNNTCACACTATGAACGCGCGNNNCAGATCYAGGCGCTTGGTCRSGTTAAGACGGACACCCCGGAGGGGTGATATTCTAGGYACSTGTGGACCTCGCAYCCAGTRYAAATAGCGTCTACGGTACCCTGTTCGACATCCGACCTGGCTTCACCGCCCCWGNCCYAAATCAGCACGGAAGAACGGTGCCAGCCGCCTGACGAGGCCGCGTTTACGTTACGCCCTAAGMCCTCCTCGTACAAATAATYRCGYCGGCTTAYTAGCGTGCRYCCGCCAACATGNACGGAACTGACGCGCCTGCCCATGTTGGCGACTAGCCGTGCCAGCGCACGGGGCGTCTCTCGGGCCTTGGTAGGGACAAGCTCAACCCCCTTGAGGGAATTTCAGCCCCGCGAGTNTACGNTGGACCTTCGCGTANNNAAGTGCTCATGRCCRWRGRAATACGTCACGCCACGGCCTATCACCGNNNGCNYRGTAYATCAYYYYYKRYTGGGCTGCCATATCGGGGCGGCGGAACTACGCCTNNNTGCTCAAGCCSTTGGTTCCCTCTGAGCATATCNGGGAGTGTAGGNNNNGACGGCNCGNGNTACGGTNCANNGNTNGATCGCTCCNNNNNNGGACNNAAYCGCCCYCCMRTTGGRCCGACTRCCGYCMGGAATCGNCAGGGYYCTGGTTTRRYNNNNAYYTCGTNGNCGGGCCAACGGWCTCTGNNNNNNNNNAGGCGCGGACGGCACCCCGTGCCTCCCATCCAAAGAAGCGGACGCGTGCTNNTCNNNCAGTGCGCCCTCAGRGCCCGCCAGGTCGTTGGTCCGTGAGGTAGCATAAGARCCCCAGNTNGGCTTNYACCGTGGCCCMCAACCGNTCCCCCGGGCGGCCAGACCTTCCAATCGCAGTATCCCTTTAATAGCACRGGGGGCTRACTCANTGNNNAAAACCATTGNGGCAGTGCTCGCAGTGCGCAGAGGCTATTGTANNTAMCRYRCAGGCAACTYCCYAGACGCCTGCCTCGGCTTCGCTGNNNNNGTTCCTGYMKAGAGTCAGCAGCGCAGGCGATACCCCAGGGNNNNNNNNCTCTACGGCCCCGCNACCGGCGGTCCKCYAACTTNACTGCCAGACGRYYTGCGCNGGNNCCCGCCGACGCGCTCAGCTGCAAACATNAATGCCACGGWMATGNNNNGCTNNNTAAGCATTTAYMMKTGCCGGGTGCGCGGNTTGYTGCGCCGGCCCGGNCCAAACTCTCGTCRAYRWTCGCTGTCCGGGTTWGCTCCGAGTACCATACGCCCRGCCGGCGCGCACTGAGGGAGGCAGGTGTGGGTTAACTACTGGYGTCGTNCCGGNGCGCCCGGGGTCGCGTCNGCGTGTCTGGGCNNGSYWATACCCCGGACTGCCGCTTACCAGGCNGACGAACCGGGCGCGCGGCCCCGTRAAACTTMATTCTGGGACCCGGATYGYMTGCAATNTANNGNACGACAGTTGGKARCGCCGGGTANNNYATGWAAACCNCAGCGGGGGTGTSYWGAGGGAGTCACATGACNANGCCTCGTGTYYCATTTTGCTAGAGTTANANAGGTYGTACTTTGCTGGTCNGGACNGGTTAACGAAAAACCGCTCTTACGTGGTTACCGCGGATNCTTGTGTGTWCMTCCGCTTCGGATATCTNAATGGCNTCTGTCGCCACAGGGGNTCCGAATTGCTGCCGNNNNGSRCGTGGTTTCATGGAGACAAGCTCAAACCCCAGGCTTATGNTGTCTCCCCTTGAATGCTGCTGTGTCGCGCTGCACCAACCGTAACGCCTAATCACGAGATGTTYAATGTGGANAGCCTTCCCAGGGTATGCTCGCCTGCCACGGCGCACGCGGCGNCTGACGTATATGACCNNNNNAGGGNGGTGATCGGCGCCATNTCCCNCTCAAGGCTGAGTGGGAGCTTCACCYACGNCGGNCCGANNNNNNNGGGGCTCCCTCTYCGCGACTACAGCGCTAGCGKGCCCARGCCAGTAGCCTTKGYGYCCTATACAACCCGGGGACGTGTNATCGGCCAAYAYWWCTTNNNNNGNTGCGAGGCRYGYGRKGWRCGTTNNCGTCCGGCCTCGAAACACCGTATCGNCANGNRCGGTGCGNNCCYTCACGCCTGCATGCGCCGTGGCTATTAATTGCGCTGTCAAGCCCTCCTTCACTCGCATTGTCCCNNNNNCNGATGCGNGGCCTTGATGCNGCGKGGRYRACCAAAACAAACTCTWKARGCRGACTYTNNNNNGCCCCAYGGGATTAGTGGACACGAACCYTRACCTGCAGACCAAGACAGGTGCCGCCGCAGGAGTCCTTCCGTGYCRAGGCCGNNNNNNNNNTCRGCGNGGACNCGGCCCGCCCCCCGCTGCNCACNACGCACTGGTCGAGGCTCTGTAACATTCACGCRACGTGGGGGGGGCGGCACCCCNTGCACTNTATNNTNNCCGGCTTGCGAGSTYGCGTCGTSYTGCTGGTTCTCCCCCCGTANGTTTTTCGCGTTGCGGACGCGGGCNGACAAGTNCGGGGGGACCCGGCCGGCCCCTCGAGGTGCACCAGGNNNGCACACCGTCNNCCRATGCCGGCNNNNNNNNNNNNGGTCACGCGCTCGTTTGCTCGNCCCGCNTGNGNGNCGCGGCTCCCGACTCTSTGCCGGCAGCTAGGCTTCGCCGGNCCGCACCTGCAGGGTGGGTGGCACCTGTAAGYYYYYWCCCACACCYRKWYGCGGTTTGCTGTCGTCCAGCACAGCCCCCTAACAGGTATTGNNCTGCCTTAAGAAACAGCGAATGCCGTGGTTTTAACGTGCCRCCCGCRYGWCACKGCYRATTATTCCGTGGGATNCCGAAGTCCGGGCCGYCRAGGCYCGCGATCAGTCCGGNGCYSCCAGAAYYYRTGTCCCGCACGAACTGCGCCGGANCGNCGAGCTGGGATACCGACKACGGGATNNNNNTGCATGGCCCTATGACGCGANGCAGTACCYCYGATTAGTCTCGCGCTTCCCTYTRRGCTTCGGCTGCGGATCWTGGCTGTTCTTTCACGTCAGCGCGTCCCGCTCTGCCGAGTCGTCGNNNCGCTACGTCCNNNNNGATGNGGGTTCCGCGGGGCGCAGTACACCGTTCTGACAAGTCGGGCYAATAATGANYAATTTNNNNNNGAAATTTCACGGACATGTTCAGAGNAACGGCACCCACCTGATGCGGTGCGYRRYGAGNGGCNNGNNNNNNNNNNNNNNGCGGTAGCGGTTGCGTCAANNNNCGAGANATATTACGAGCCCTCCCNCTGARSGCGGAAAAGTAWACTCTCGCGTTTGCCTGGGAAAACTTACATGTGTYWRCAYTNCCACCCNCGNTGCCGGACCCCACTCCGCGCGNNRCYCYRACCAGACCCGACRGACAAACGGYYCGAGGACCATTTTATTCGGGANGCGAGGGCRGACCATCGTTAGANNNGCNGCGCTGTTCGATTGGGTTCATCACCACGGGGGGCTCTGGACTCTAAGNNNNNCGCNRRYYMSRRRRAGGCYYGGNGTGCYGCYYWATCGACGCGCCCCTCGGTTCCGAGACAGGACGGGCAAGCNNCCCSAAACACTTCGTCTTACAGACGAGCTTAGCTCRAYGCCCGCTGCGGRSGWGNGCCTTGCYCYYRCCGCAGATYARAWCKARNNCCCATNGCNTCNNGGCGGGGTRKRYWRYRRKAACCCNNAGTCGTNNCGCGCCGAAGGTCGTCAGCCGCGRRYYMTGCGGGATACCACGCCRCATCCGCARYCGCGRGNGAGTGCGNACGTGATCYMCRTTTNNNGNSAGCGCACTGCTNNCGTTCGGRCAYTTGGGAGAGGAGCCACGCTCTTACCNGAGCGCACCGTTRTGCGGCGAKYYCYTCCAGTTCTTCGAGACGGGCCCCCCTTCGATGGCTCCAGTGTCCACCTGCGTNTTCGCGGCNCTTCATCGGCNNNNTAGGAACGCGAAGATCACCCCTCACCCCCGCRTTCAATCGCGAGCCGCNGNGGTCCTCAGRTGGGCAAAATGAAGTGGTACAAACACGCAATCCGGAAGACRYKGTTGTNANACGGGCANNNNNNNNNGCGGGGCGCTTGACCTGCACKACTGCRRAGGAGCCCGCGCGCTCRCGGCCGNGCNTGGGGTTGTCTTGNNNNGCNCCGCCCGGCACYTSCATGAGAGTRCTMYTYTYAACGCNTARRRARGNAGARTMAAAAAAAGAAARGACTGTTCAGYCGTATCGCGCTCTCCGGGGACCGCRYNGAGTTTANNNNNNNKRGATTGTCGGAAGTGGANTNNNCCCNGNGNTTNGCCGRTTGGCTCATTCGCGCAGGCCGACCGGGTCTNNNNNTRYYCCCGGGAGATTGAAGGGGGGCCGNNTTACGTGTGAGGTANGCATACGCACCACGCCGNTGRRGNNNNNCCANACCCNCNTGAGATNAAGCGGCCCAYGSAACYRAAGTTNNRACSGYTRRCGGTCGGGCGACCAGTAGGGGTCCARTGCGRTCTCCCGRATTAGGATTGGAATTCATTTTGGCAWWSYYANGCGCARCGCNNNNNTCTACCTCACTAATCCGCGACGTTGGYYRAGTYAGTAGGGACGNAGAAGGNACCGCNCCTGGCTCGGGCTNNNNNNNNNNCNNNNGCNCTCGGCCAGAAGACATCCGCGAAGTCCAGRCCCAGTCATGGCNNGCGACGTCAGGGCGTCGCACGRCYTGRAGGTTAGGCCRRRAAGATTTCCYCGTAAATTAGRGCTGACRAAGGGGAGTNGNACNNNGCTGTTTAAGACTYRTTTAGANNNCGGAGRWMYTRRAATGAAYRYATMAYCAGTCTCAGCTCCGCCTYCGCCYYTTGGCGTGGGCCCGTCGCYCCRCCGCCAGCGCNGATNCAAYRYYATGSYRTNGCGTGGGANNCGNTATCCTCNNGGTGCCGCGGAGTCAYRYCCCGTGGATTGATGCGCGGYGGGGNCCCARNGTCGCCATRGRCGCGCNAGGGNGGCCCGTCGTCCAAACCTNTCCAGNNNNNNNCATAAGTTGGCGTCGGAYCGTCCACYYCAGTCCTCNGTGCTGTMAGCTGTNGCCTGAACCTGNAAATATMSYKGTCCACTAYAGTTCCAGGTAGGTTKCGTAAAACTTCWYTACAGNNGACTGGTAGGCMYCAGARYCRYTRRWTMCTCACCCTGCCGGNNRTAACGGAYATGYYRGCTRNNCGGGACGCGACGCGRCCATGCACATGTCCGAAGGGCGCCCCTCCRGGCGCCTGAACGACRCCGNNNATTCAAAGACAACTTGGNNNNGGGYGWCCGCGCNNNNNNGACCGTGRACRGRGTCGCTGCCGNNCAACTATAGGGYCGTGGTGMYNNNRGYRSCTCRCTCTCACAGAGAAGGGCCGAATGGGCGCNCNGTTTNCACTGTAAGGCYYGGGGTNACCGGACGNGTATNGCCNGGCCGCACAATTNNTTTGTCGCATTCCNNNNGCCTTTGCGGGGTCGYGGTRYKWTGCGCTNGTCTGTTGCTYYGGCNNTGGCGGGGTCACCCCGTACAGCCGAGCCTCCACATTACCCCCCACGGGCGAGCGGCNNAGGCGGGTACGATACCGGCGNGGCACGNNNTCGCGAAGCTTCGTTGTATCATACGGNNYAATTGGGNSGTCTGTCYGWWCRCCKACAGGAGACCAGCAGGGGCTCGGTANCGCGCCGTCCATGGCCAAGGGGGCRCAACATTCAACGGGGNNNNNGCGCGNNNNNNNACCCACCGTNTGCGCCAAAGCGAGAACGCGGCTAGCACGCGGCTTNAGGCCCYCGTTGNTCGAACGCCGCCGACGTGTANNNAAACCCTTGCCCGAAACGTTTCAGNCGGCAAGTGGTACAGTGTTCTTGGCTGCAGCTCACCNCGCCCCCGTGGGCCAGTACGAARGGTGGTAGATTNCGTATCGGGGGTGGGTARCNGAAGCTAAANCGCNCNTAGGCCTTCCGNGTCNNTCGGGCAYNNTGGCCAATTGAGCTTAGGGCTWCGGCCCGGGTGCGCAAGCGGCWYYYYKYNNGTGGYMGCACACTTTGTTGACTGCNTCANNCCGCAGTGCCGGNNNCCGGGTCAATGGCCGGTGGCACGGTTACANNNNNNCCGGGRGCGTTGGATGACAGCCYGARCCCTCGCACTGGACCACGGYTCCYCCACAGGTCATTGARCGGCGNNNTCNNTAATTYCTAGGGTGCAACTCCGGCTGAGCGGCGGNNNTACAGCCCGTGTTGGGTATANCCCGTCGGCTRCATCCGGGGTCANGTCCGTAGCCTKARGGGGTGGCGCGGTATGAGCGCATGTAGATGCYWGGGGYMRCRGRCGRRGGCCTGGTTACCGCCGRYGRCGCRRCCCYCGGCYGYTNCCAATCGTGTAGTCTCNCTAAACAAATGAAYYGCKCAGTTCGAAATGACAGGGGTCCCGAAACCCGCTGGAAGAGACAAGTCTTGANATATTGTKRRTGAGTGNNNCAAATCCGATGGCGAGTAGCGTTNCNGCNNNCGANNNNNNNNNGCGGGGGAGCTTNCCYYGAGCGCGGTAACCGNAGTGCGCAGGGCGGCCAANGCTGGCTTGCGGGCCGCGAGGTATCTTCGWTCCACGCGTAYRGGTNTCGGGGCTATGCCGGGGCCYGNNGGNNGNRTACGCGGCTCGCCATGCACCTGCTGGCCCCAGCGGNNNACGGAGCTCCGAGGCTCAGCCGNTCATTGTAACCCAGCGNNNNCGAAGGGCAATMRRRNCGCNTAYGGGGCCCTGCCNNNNNNTCGCGTTKAYGNNNNNCNNMACCCGAGCCGCAGACTTCKKWMCYYCYTYCNGCYCCRYGTCCAGGGGTCTGCCCCCATTGNNTCGGNNAGACAACCCCGANGATNANTNNNCTGYGCGGCGGCYRCCNCGCTTTCCGNGGCGGTCCGAGGTCTANNNNNGGNCNCCGATGGGNNNNNGGCTGCRGRRRGNGGTTGNGTCCGNRACGRTAGTTTANCCNNGCRGGATGCGATAGCCGCAGTCNCCGGGNNNAACGCGNCTCCGGTAGAACCCCNTACCGGAGTTGCGTCTGTTTTCGCRYCCTNCCGGAGTACACGGCGNNNCTGGCTGGCATGGTTNNCTCNGGCCCNNNNNNCCGGCCCCTAGTGGGNNTGAAGGRCGGCYCTCCAAAAGANAGATGGAATCRAAGTGGNNNCCGGGCCCNGTAYCYCGGCGGGGNMSCGTTAACAGGNNNCCAACCCCCGGCYCCTTTAGCCCTYGRCGCTTRYGTYWWAGTTTTCCGTTNNCGGACTCCYTTCATCAGCCCAACCTTGTCRCGAGRCGCANNNCGCACCGGNCGRCCGCGRRTTGCTGCTTTGCTCTCCTMYGAAAAGRCCCGCGTGTAATCGAGCNCCAAGYWTACCACAAGTGTGCNNCGNNNTNNNNNNNTGTTAGCGGNCNNCACNNTAGGRANNGNNNNNNNNGCGGGTATCCCATACTCGGTCAGGGGCCTANCCACGACGCCCATGGGCTGGCGCTCCRCACNACATGGNNCCCNCGAACTATGGGAGGCGCAGGGNGTAAACNNCCAGCACCCCCCCGACYGTACGCGGACCCCGAGTCCAGCCGACGTNCYRGANNGGGANCATSMKAGGCAGACCGRGGGCAATCTGTNNNNCATTGRKTGCACACCGTTGGCCAGTCGGAGYCRRCTATACGGGNTGATCCAGATNNNTCNNNGCCCTTACGTGCGMCCGRGAYTGTACGAGCNNNAGGGGCGGCACCTGNNNNAGRWRNNKKKCNCCGTGAAAYGACCTTCGGGTCGNGACCTAACGCCCCAGGAGTYYYYCCGGCACTGGCCGTATACACGGCACGGCCGGCCCGGCTCATACAGCCATGACGGGGAAAGCCTGAGGAGCCTGATARCTRYTAACAAACCACGCNNCNGNGCNGGTTCAANATATCTCCTTCGGAGCCGAGGCGGGGACGCCGGGTCACCTTCCGGCCTGTGCGCTGCGCCAACTGCCCTCATCCGCNACGNNCGCGCYYTGCACGCCCCTACTKRYANCGTCCAGGGGATYYMGGCGNGTAGTTTTCTATGGGGCGNNCCATCCCTTAAGCTCCCGGAGCCCGAGCGAAGGCAGGGGAAACGTGGCGGYCTNACTCGTATAAGCRNTGCASNTGGCTGTCGGGAYGAYYGCAGCGCAAGGGTNNCGATNNGCGCAGTGCCCTTCGGCGTTGAGCGAGATCGCGGCGACATACATCNCCGGGCANTTGNYYGTAGGGCTTACGCAGGGNNCGCGCGGGGTCATGCTCGGCACCAGTTACTTCGCCSWRYRCTANTANCCNGGTAGRYYGMRTRYYYTTRYCCGAGACCGCGAAGGACGNNCCGARTAYYCAGTGNNAGNCCATCNCNTCACCACACTCGGGTGCTYCCGGTCAGCNGNNCACCGCGCGAGGGGAGNCGCTGATATCGTCTGNCCGGGGTGCGGACCCYCTYACTGCATACACCTGCGGCCNNNNGACGATCANYCGACATACCTCCCGCCGCGAAAAAGAAGCGMTAYYKTYKWCACAAAATNNNCNNCNNCYTTNNNTGGNGAACAGGTCGCGGCCCGGGYYYYCGNNGGCCCNNNGCACCCGTCGGCCTTGAGAGCTRCGRYCRGACCCGCGGCRYGRGCTGTACCCAGCCTGGACTNNNTCTATGCGGCGGCACCNNCTATTGACAATGGGARGGCCTARRMRMGGYCNRCCCCCAAAAAGACGACCRKWCRRCGGGTACGTTATTNCGAATGCGTGCCGGCGRCGCAAGACACGGCTCTCCRYYYRYACTTYYCYTKGGCCTCCGTCTGYCNCACNNATTCAAGCTCTACSGGGATACCARGSMCTNGATSGYYGCCTGCTAGATGCTTCGTAAACGTGCCAAGCGGTTCRCCYAAGCAATCAGCGCGGTNAACTAATTGTCCCCTCGTGCGTGTGTTTCGTTCTGCTGCGGTGACTCACCCGCAGCYYMTRCGGANCCGNNNNNNNNNCCGTCCTTTCGTGGGGNCCYYCRGCYYGCACGNNTTGGACGACARNGCRGYKGTGTAGGGTAGGGCCGTCAGGCGNCCCAGCNNNNGGNGTCNGATTTGGCCNACCACGAAGCGTCCGGGGCCCCGNCGCACCNNTGCGCNNNCATTNRYGCGYRGANNAATGCGACCCCGATGAACGCNGCTCCGATATGANGTGTGATCAAGTAGCTNNNANNNNAGCYCRTCGTNCNNNCGGCGTGGGNNNNNTWGGACYRGTGTGTAGCAATGGTTGCMWRMTGGCTANNNGGACCTAANNNNNGCGGATCANTGCNNGTYYRCGAYYGCYCCGGCGTCCCTGGCCTGNCANNNNCAGCGGGGGTACCNCGTCCGATTGGAGTTTGCAATGANTCGTGTCNNNNGCTGCGACANNNNNGCCGTGGGCGACNCNCNGGNNNNNCCCTNNNCCTCTAGGCGYRKKRGCCGTATTGMACGACGCCNCCGTTACNNNNNNNYGCGGTCGGCCCTNNCAGGCTTTGAGCGCGAAKARRRNNNGCGCAGAGGGAAGTTTCCNCGACNGGCTTNAGTGTCTANNTCACAGGGNCCCTGCATCCAATCANGCTAANNCGTCTACAGCTGGCGTAGCACCGCCTGGTTCGCCACGAGAGTAGGAWTTNGGGAGNNARATCCCGATCGACANNNCNNNNNNNCGCCAAGATAGACAGCGNCTAGCGGGCTGACACCGCCCTGGCCTNGACGNGGACCGAANCNACCCAAGCNNGACGTCCGCGGGGCGCCNNTGGGNGNNCGAATCTGCGCCAYTTAGTTTGCGGCNNGTCGGCAAGGGCTCCCACCGCGTGATTGTGTCACGTGGGACACCCTRGTCCTCGGTWCRWAYCGCTGTTTGNNGCTTAAACGNTTTCGAWYRYCGAAGGCCGTATTCYCRAGTCCCTCGGGGGTTCTGCGGTACCCCCGTRRGGCNGGCGCAAGCCTGTCGGYYRWMGNNYCGACTCCTNTGAAATCTCAYCYCCWCTCGCCGCGACCTACGGTGCTGACCGGATYCCGGTCTGCCGGCCGNTTCTCTCGCCAGGCGCCGAGCGTGCCNGCTTTGNAGCGCATCCCCATGCCCCACTTGNTATCGGGTCGGTTANGGGACATGGGGCGNNNACCCGGACGCCAGNNNNCATACTAATCCACTCCCAGACGCTAACGGTCCCCCTTGCCCCGCNGTCAGTTGAAACGNNAGATTTGGTAACACACCGRTTCGYATTGCCCGGGANNNNNNNNNGGGGCCGATNNGCGCTGGCTTGGTCAGGSCCNCGANNAMAGANACCGGAGTGTCTGCGATGAGGAACGCTGAACCCGGTGANAAAGNNNACTAACACTYYCNCTAGAGCAGCTNNNGCCTTTAACACTGCGTGACTAAGNCAGNNNGGTACCTGCGTACAGCAAGTTGGAATAACCCATANCCNNTCGTCGATCGCGGTTGTTACAACGGGGGATNNNNNCCTTTAGCGGGTNNNTCGWGAAGCGGAGCTATGCTCGNNNNNNNNNNTCGAGATGGCGCRCCGTGGAATCGACCGCAANCTGCTGCNNNNAGGAGATAACATCCATTTTTTGAGTCATCGATGGGTCCCATGCGTTCCGAACANYYGSRWATAAAACNNNNATTTCGAAAGCGCCGGCCGTTGAMGTACTGTACAGACGCCGCGRCCGGCGCGCTTAATTNCGTCTCCGCGKCGGGTCGGGGGTCGGRCRGCCATGCCACCNNGGTACGTTNNNCCCGGGGCGCTNNNGNNTACCGGYYCGACATAGGTACTTCGGCTNGACCNNNNCCGCCCCACCCCGCCTCACTCTGNNTATACCTTCCGAGGANCNGGGGGNNNNNNCTCCCGCCAGTTCCAGGGGCTTGGGTTATTATTCCATGGAACAGCGGCCCCTAGCCAAYRYRTYCCCCGCCTCGACCGGAAGCTGTGACACATYGAAYCYGRYCCCCTCCGCGCACCTCCTGGTGTACCGTCTTCGACNTTCACAACAGAAATACCTCAGTCCACTGAGCAGCCCAAGGCAACGAGTTTCCNNTYYCTGTGTCYRCATACCCCTCNACGCTCGTNNNNNNNNNACACGMTNGTNNGRGCCTTGCGGTATTGTTCGCGGGCGTCGCGTTGAGCGATCAGTAAGCCNCTNCTATTTTNNNACGCATCTATCACGGRKCGCCGCGCGGCCGGCCTGCNGACGCGGGCCCAGGCGAAGTGATAGCCGCCGAGCGARCAGCAGGATGGATTTGGCGTCCGCGGGGCCCTCCACTAACRAYRYCNNNNCCACNRCGGGGGGAAAAGCGTAGTGGNNNCGGTGTATGGAGTATGACAGCTGCGGCTGCNGTTGATTNNNNNNGAGNNNNNNNACCYGCACGTNCACGTGCTANTCNGCCTGCCTGGAAGCCCGCANGTCACTNNNCCCATNNCGNNNAGCGCACCTTAYTTCGGTCTCGCAGCCNTCACGTGGGGCCNTCGGTNACGGCACGACAGCGCCCGCKGRGTCGANNGCGTTGAGAATATGCGGCNNTGTTCCCATAGCCAGCANNNGAGCGCATNNNGCAAACCATGCCNCACTATCCCCACCACAAACTTCTAAATCGCTCGTTATTACACACGTGYCCTGCCGTCCGCCCCCCACAAGCACCCACAACATACCCATCCNTCTTCGGGGCTCRGTACTCCATGCGCGGTGCGAGATCTAGTGCACGATCTCAGCCGCCGCCGCGACCCCCCCCCGGNNCAAACTCGGGTGTGCTCGRYRYYRYGCNTGGATCCCTAARRGCATNNNGRWRTAGGACGCCCCATACTCAACCTGGGAGAGGCCCCAWYTCRRYCTACCGAYCACGGTTTGCNTATCGGGAGCCCTCGCANGTGACGCAGGTGGCGGRCTYACTYCYGYCRTATGATCYYYGGGGGCCACCTAGTGGAANNNNNNNGNNNNNNGCCNGGTGGCGGGCGTGAAGTNGGCGACGGCTCGACCGGCCCCGCTGRCGCCYYGRATGACGGCCCCTGTTCCCGNCCACTCCGGANRGTNCCGTGTCACGGAGAGCGCTTCCATTCTGCTCCCGTGCGGTYCGGTTTGCCCGTGCTAGCNNGAACACAGTGGCCGGGGGCNNNCCTCCAGGCCCRCCTAGCTGGCRYSYCGCACCCCTTCCCATACTWCTACCTCTGCCCTGGGGNGGCATYCCMTAGGYRCGGGGCCCCCGCYCCACAKGTAKAAGAGAGTAAANCCCGGGCGNNNCGGNNNNGGAGGTTGCTGCAKYCCMACWGTTNNNCCCANCCATCNCCTGGGTTGCGCGCAGGCTNNNNNNCGCNNGNGGGCCCNNNNNNNNNGCTCCYCCTGTGCTCGGTCGAACTTCSRGCGGCGGGGACGCANNGCTTNAGGCCNNNNRYRYCGTCGCGCAATCAARACGAGCTAGTGCCNGGCACCCATGCGCACAGCCCCGCTAMCGCTTTATCAGCRRAYAANGGGAGCCACCGNGGGAGCATCTACTGTGGCCGGTGRNGGGATTCCCGNGGNGTCYGCCAACNANGTGTACCGCTGCGGGCTGTGCAGGTCAGCGCGCCCNANCACCCAAANGTCCAGGCGTGCCGGGCACGCCAGCRAAGGYTCAAACGCNGNAGCCAATTTGGCTGCYAAGGTTTGCATCCYGGGGNNNGCCCGNGGATAGCCCCGCCCCGGCGCGAAGACGAGTGGGCATAATTTNNCCCTGGCCGTGGCCTGCCTATATTACCCTNNCNTCNNGACTNGGGAACAATTGACCCNNYGYTCKRGAACAACCTCCRGACKYTANTAGCCCTTCCGCRCYYGGCGACANNACAGCCCGYCCGYNCCACYCTTCARGCYCYGGYYYYCGCTCCGCACGGAATNGAGGRTGGTTTTYCGNCGNGNNNNGCCTAGGSGGTGTGGGTGAAGGACAGTCATGCGGCACCTCGAGTGGCCACTCGTANGCCTCTTACCGCGTGNACCTANCTACTGNNNNNNANANAGCCACGGCGTCTCTGAGCTCGGGCACGGCRGYGACTAACAGAGACCCGGACNCCTTGATKAGGGGCGGCGCAGCACGTACCTGCTGCAACCTGCAATGYYYYWAACTTATGACNCCCCGACTTTCCTCACGACGCACCCCGGCGNCCCAATAACCTCGGCATAGAGATGGCGTGAGYYCGTACANNNNNNNNCATCGTGTATGGCCTTCCGCNNACGRRNNCGGNNNNNCCAMGCCTTGCGGACAGAGYYCCTGNTTCGCNTCGCYCGCCCGGAGTCCGCTCACTGYRAGGGTGCGGGCCGCGGACNGGGTCCAGCTGGTACCACACTCACCACCTAGCGGNNNCTGGCNNNCTAGNSAGGNGGTTANNCGCGCNNNNNGNCTYGYYNNNNGGNNNNNTAGGTAGCCGCCCTAGGTTCCCCCGCCGGYCCGGCGGCGCCCGCGTCCATATATNNNCGGCGCGTGCGGCYYTTTTATTGAGTYRGKGGTCTTCCTGATGCTTTGTTACTCTGCGCGGACNGTMRGGAGTCTGNCGNNNNGCCNNACCATCGCCNGGTTGACGTACGAGGCACCTGTTGGGACCACAGGGATGCGTRCCCNNTAGCCACCAAGCCAGCGTCCACCTATGACGTCCTTCCCGTCTRSRCAGRRGCYRGGTGTCGGWGNNCACGGCACGAGNGCNNNCGCGGTTACCGNCNTNNGAACTGAGGGGGCTTGGARACTGGAACCGGCGCGGCCCGGTGGGCATCTTCRGYCARCCCGGCTNTGCTGGCTGNNNNNYGYCCGNNNNNNNNNRRGANNNNGGTGTCGGNCTGGGTGACCAAGGGGCAATCGGTNTGNCCNNANGTGTRYYCGYANCGACCAGCGGAGGCTRKGYYKGCYRTGCGCCCACAGKACTCANCCGCCCNRGATTGGGCCCCCCTAATNNNGRTGCCACCTCGCGTCCTNNNNNNNNNTTTTTTGGCCTGTNAGTCCSACYCGCNCTNAACTCAGGCYANCNAGCCAGACTGTACTTCCTCCTNGAANGCCGGGATGGCGTACCCCAGTCANNAGTMGYRYANNGAGCCCCGCGGAATGCCGAGAAGACGCGGAATACGCCTCTCGYAGNNNNNGTCGTNCTGTCATTCTNNCCCGCACGGTTAGNNNNNNNNCAGAACCAAGACTTTCGGAYRKGCNGGNNNNNNNNNNNNNNNCTAGGGCTTTCCCKAYGCCCTGTTGCGCGGNNNNGATCCTGNCACGGTAAGTTGCAKAATCCCGCCCAGAGTCGNNNTGNNNNNCCTCTCCTGANACNGCTGGCCGCGGCNCGGCNTGNNGTCGACCCTNNNAGCGGAGGAAANACTGCACGNNCACTTGTATCATCCANAACGGGGGAGGGNNNNNNNNGCGTAGTGGATTCCCCANNTCTTGGTTTRTGATATCCMSMCGRGNNNTGCGTTWRACTGRCCCGAACCGAAGGNNNGTGCGCGGTCCTCCGTNCCGCCGCCCGTTAAYACCCAAGCTCCTCAGNNNGGCGGGRGCCGTNCCNACGGCNGCTGTNNTACNGNGCNGNGGGGGCGGCCCGCGACCCTTTACGCGACGCAKCGCCGAGCCCCCTGGGTAAACCTCTTGTCACCATGCCGNRWGGTCGACTTCGCGTGAATGGCCAAGCCATYCGGGCTNKYYYMRRYYYTRCYACGCGAACTGCAGAACGTTCACATGCGCRCCGGAAGTAGGCGGGATTGGCGGNCGCAAGCGTTTANNCGGCTGGGTTCCCTTGACGTGCGGAAGCRGCCGTCARCCGCCGCCCCAACTTCTTNYYCCGGTGCTCTCTTGCGGTACAGCAAGGTGGATGTCYCRCGNGTACNCCTTGCGGACGAKGANNAGTAGTCCGAGATGMCGGGTNTGACTNACACGNCCGYNTCTTAAAGGCCACGTAATTCGRMCCRGCGCCARCNNNTYGCTCCCTAACGGGGCRCAGACNGACNNNCGACAYYRGGCAGATGYRKAGTTNGACCCRGCGGACACATTGTCCCACGGCAGGCNAGGTCYMYATAANTCGCCCCGGCCGTCAGGGTGCAGCGNTAYKGKTGNACTAAGGCGCTGAGTGCAAAATAGCCACGYTAATCAGNGGCGGCTTGTCGKGANNNNNGTACGTGATGGANKACAGGCGNGCCATGTGNNTNNNCCATAGGCGNACCGSGAACCAAGGCCTGTNNNNNTGCTGGGGCGGGGGAGCCCAAGGCCCYAMGCCTCCACNNNNGCGATAATGCCRRRCRCYRYRYCNNNNNNANCNTGCNTGTTRRYCGCGACCGTGAGATTAYCKGACTTCGNGGGAACCCTGCCNNNNNNNCGCGGTGGRGGTTTRGCTATACCGCGCATCCTTCGGGAAGNNNNTCCCCTTCGGACCGCACTGTGCAGCGCGGCTGTCAGCACAGGCAATATACCGTACTKCCNNNGCCAACTGTCGCGCNGNGCGCNNGGCCNGCGNACGGNTNGTCGCNTGGGKRYGGGKCCACGCCGGCACCCGGCNGACGGAGGGTACGCTCCAGCCGGTTCCGATGTCGCRYWGCCCGGATCCACCTNTACCTAAKGGCNGNANTGTCCCCCAACCCNCAAAANACTCCGMTCCCGNAGCNGCTACTNNCCNGSATGNAACSSGGGAGCGGTTTTACTTGAACCARCGTGCCGCCCCCACGGGTGAATCWCGYAACCAGCGGCCCGTGTGCYYGYGTGCGWRSWCGACRKGCGTATGGGGCAGGAGTGCCTCCCGGCTGTTAGGCCGAGTCCYSGCGNCCGGNCTACCCGGCCCCCCCTCCGCCCTCTCCGGTNACGAACGNGAGNCATTACCTGGAACTAGTAAAAGTAAGATGATGAAGGGRRTAAACTATRMTYARGGTGACCCCCCCGAAANGGCCCCGAYCCCAACACGGCCGACCTCTCCGGCCGCCNNNACTCTCTNNNNNNGCGCTCTGGMWGCTTTGCCANGCACNGACGTAATTCGGCTCAGGTGATGAAAGAGAAGTNNTTCTYKYCCTCKRNAGTACCTGGTNGTACGGTCGCACGCTGCTGTCAGCTTGGNNNNNTGGCTGAGCTCRYAGTCTGGCCAATNCYCYGRGRCAGGCGCCGGCCTTGGTGCYYTGAACACCAAGGACCGGGGTGCGACTCCCCGTCGTGTYCGGGAGATCACCCNGNNGNNCCNAAGKACAGGGTARGAGACCGAGCAGGCGGATAGGGCCCTAGAGGGCGGCGGCCAGGNGGAATCMAGGCGCGCARTTCACGYNGGGNTAGCCGGACGGAYCYCCRTKGGNGCNCACTCCTTGGTCGGCCACGNACGKTGCCCCTNAGAYATAACCTNRRWRCTCGGCCCGTAGCTAAANNCACTCARATCCGYTGTNNNCCGCTGCCCCCGTRACGGCCTACCTCCCTCCGGGACGCGCGCTCCANCCNCCACGCGACGCACCCGGGNCGACGCACCCTAGGANGTACGTCGCTCNGGGGAGCGNNGGNGGTGGGCNNNNGGGCGCGCGTGGTNGGNGCATGCTYTRCAACAAGTCACGCCGTGGNCAGTGTGCNNCGTACGCTGGGCCGCTCGGGCKAYGANNGTYWRCACNGNCNNNNAGGAGCACNGTTTATGATTTTCTCGCNGAGTGTCCTTAGATAATCGCCCSTCGNCCAAGGAGCCCTGCGCTYGYRRCTNAGATGGSGCTGACACACCCAGTGGCTAAGTGCCATTGGAGCRGYCTGGTCCGTCCCCATACTACTTCCNNNGNCTGAAATACGTTATTCGNTGCCCGYGYRSATGACGCACTGTGGCTTGAGGACCGGCGAGCGTAGCATTAGCCGGCCMRGCTTATGGTTCTGGNNNCRCRACCCATATGAYRAARSCGACGTNNNNNNNGCSCGCCCGCGYGYYRCAACCGGCNGNAGCGCGCTTGGNNNNNNNGACANNTGGCGCGTTNNNNNNNNNNNNACATGCCGGCGCCNGCATAGAATGCGGCCCGCGGTTGAGTTGANAGAGTGACATGAGCGTGYTTGGGGAACCCCCCACCAARWWYRCTGTGAGWGCATGYGACGATCTTGGTGGTGGGCCTCCTTGTATCCCGCGCCCTGCGGTCYTYRRWRCTGCTCCTTAGAAAGRGCGCCCGAAANGGGCYCGGAGGCTCTGGGGAGGCGGAGCTGAAGGAAGCTGAACAACGYGGGCTACGCGCCTGGTTCCCCCCGRTTNCGCCCCCYAMAGTTNTACGCCTGCCTACGAGGCCCCGGCGCGGTGGGTGTTGACTGGTAGTGGAATCCGAGCCCTNNNNNCATGCAGACCYGCGGTACGYGTCCTGTATGACGTGAGACTGGGTCGGCAGCACTGGCCGATCTGCGCGNGCCGTGCGTAAAAACGNYGAGATTGGCAGCCTGTTTANATAGNGGNNNNNCCACCGTGTAGCGTACCCYGCCYGGNNNNNNTACACTCGCCTNCGCTGCCRGCGGGACCCCCCGTAYYATRYYNTCCNNTGGATCCCGGRGACCTARRYGCTGGYTNNGGTTTGGRTRAGCCAGGACNNAGARYTCTGCNNACGGGGGGCACTTATTCANNNCATACTCAGCCCTGGTCCCTTGNGMAKGKACRNTGCCAGGNNNGGAAGGGCGCNANGGCCGCATTGACYGTAGGGGTTCGGCTKACNNGGAGCCCCGGTCACTATTGATTTTCTCACATTGCTCCGTGCTCGCGAGGGAGGTACACGCTGCGCGGGACNNNNGKRRYYGTNNCTTGNTTNNGGGGCAANTGAMWRKYYAGCACGGCCCCGGCRCGRAGCTATTTCCGCCTCGGNCAACTGCCKCGCGYSYCYTGGACCCGGGNGCNCGCCGCCNGGCNGGCCCTTAACTACAMGCCNTCNNTNTTNNCGGYAACGTAAGGGTATTTTTGCAGTAATNNNNNCCTGTCAGCCGCCGNCTWNNNNYTYGCCCGGCAYYYRTAAGNGCTWGYTCCTCCGCTTTGTTTGYRYGGCCTTCAGNGGTTTGGTTCTGATCCGMCAGCTGCTCGACKSYYANNNNCACCCCCCGCCNNTACTGTCTGGTCCATNNNNNCGCCCTAACCCACTACAAGTAGACCRATCTGYYYYKKGATNATYCGCACCRTYGYYYYCARYAANNNNNCTTGAAGTCNCTGGGCTCTNCGAATTGMTGCGCGAACTCCGNGCTACGAGCGACCTNNNNNNNNNNNNNATCATCCTTCTGCGCGGTGTTCTGAGAACRGCCCAGCGGCCGATCYCSYRYGRCTCCCTCTATTGANNNNNNNGTACCGGACGTAGAGNGAGGCNTTCACCNNNCCGNTTGGCCATTGCCCTGTACTTATCGACGGTAGTCCYGTAACGCGCAGRGTTGATTCTYGCYGGNNNNNNGCCCATCACAAAATGCCCGGGCGGCGCGGACCCGGCYTTCGCTGYYYRWRYRSAGCACTGCTCATYGGTCNNATCGGNCCTCAATNNNNNACTGGGNGCTCGYRMSACGGNNNNTTTAGAGAYTATCACGCGNGGWAAGCCAWACGTATANNNNNNNNGCNNNNNNNNCGNRKTCGAGCAGTCYYCGAYTTACGGAAGRCRAACGATTTCGGNNNNNNNNNNACTCGCCCTAGGCGGNNGACGGCGGCCGTGGAGGGGTNTGGCCCGRSRRCAGTGATNRCTCAGACGTGAAGCCGGTACCGTGAACTAAGACCGCTGACGTGRRGGRGGGANGACACCTTGNCCCTTCCCAAGCMCAACNCYGGCCGGGGCTCGTGACGACGAGCGGCGGGCAGACGGCCGACACCGGACTCCNNACTACGGGGNNANNCCNCACACGCTNGTGGTNNGCAGAGCCCGTACGTCCTATATGTCGCTACCTKCTCGATCTTTCACCTGGGAATTNANNCCTTTTTGNNNNNTCCGGGTGTGYGAGCTGGGCCGTCTCTGCTTGGGACGTATGATAGTGCATCCGTCYTRCCGGAGCAAACGGCGGTGCAGAANNNNNACGGTGTNTCCCTTYWYYSRNACCCTYATARYTTTAANNNTTAAGRWTCCCGACCCCCCAACCCACGTTGNCCACCCCTGRYKGNRGGGAATTTATAACATGGGCGCTTGGGGCGGGCGCCGGGAGGGAATTACGACCTACCTTGTACTTGATCCCGATATCCGACAACTATCCCAGTCCCCTCCCAGCGTGGGCCNGCTGGGGTCCGCGGACGCCCAGCCATCGACGGGGCCGNCGTCTGGTCCGATTCTCCCNNGGNNNCGCGNCACCGCGGACTCCACCACCTTGTCTGGGCCAAGGNGTGGGCCCTCYGYGYYYTCGYAGTGGNGGCTTKNGNNCAACCACGCCGNNNAGGCAAAAGCCCGCCTGTCGGCATGAGTNNNNNNNNACGYRKRACAACAWTGCGTGNNSYRMCRYCRKKSCGYCWTTGTGGGTCGAGGGCGTACCACGCTAGGTTKTGTCGGTGATAGGACRRACCCGTTTGAGGGTCGGGCACNNTACTNNNTGNGNGGCATACCCGACATTATARGGCCACNTTTTCGATCACCAGCGCGCMRTCTYCGRGGACNTCCGGTCYRGCGCCCAGAAGGYRYTGAGTGCGCCNTGGGSCTGTGWKMWMCACGCAGAAGAGGNCCGGTCNCCCAGAGTCGACCTCAAGGCGCGCACGAACCCGCTCATCCCCAGCTAAATGTTTCACNCGNNGANNNNNNNCAATTTNACGNACGGCAATCNNNNNNNGGCCAAACATTGCCCGTGCGACGGTGCCAGGRCGGTCNACCTGGCGGATCNNTNCTTAGCCAGACCCTRNNNNTGCTGGAGCGCAGNNNNACYCTTGCTTTACTCTTGAGAGATGAATATGSATCGCCTCYRTCGCNNNAGCGCGTAAGGYGNCCTTCTTCGTCGNCCTGTACNNNNGTGACCCTTTATTCTGTCAGGCAGCGAACTGCCAGAGAAYCAACCCTGTTACGGAMCACCCCTATGGAATGGGCTTTNNKGTCCCGGCAAGCCCGGGACGCTGAACAAATGGGCGGCGTGCCRACCGGTGCGTCAGAGCCGGTCGGGGGTATGGACCGCTAGRRSWRYAGTRATCGCCTTCCCGCGYCNNATCTGAGCGCCATAACCCTTCCGGAGCAAATGCCTTNGGCRTCGAATTCGGAAATGTAANGTCGTATAACCTGCGTCTGGGGGGAAACGGTCTCTCACACGTAGCCCCCNCCAGGTGCCCAGCCGCAGAGAAANNTNCGCGGGCTCCGGCCCGATCGNACGGAGGKGGCAGYGYCCCGNNNNNNNRTGGCYTTGCAAAAGACCATCGCWYCCGCNRGATCATNCCCATAGGCCGGCTGTGCGYGYRYYCGCGTTCGNNTCCGAGCGACGCAGNAGGCGCTCCAGAATCRSCGTCTACCNGCCAAACCCCCGCANANNGNNGTTWTCNANYTRYYYRCCRRCCTANGTCGNTNCCACAANACCAACTCANCGGCGACTCGTWGYYRGMACCATCACGTMRACCCGCGAGCGCGGTGGATTACGGCRMYYRSRRYKTTWGGATSRTWGTCGCGTCGCCGCGCTGGTAANNTCTNTNAACTCCRYYRYWMCTGNNNGAGCCTAGAACGCGACCYGTGCCRCGRGTNGNGGGAGAATTTCCACGGACGAGACTTTAAAGCATGGTGNNACTTTGCGNGCCCTGCGGAATNNNNNNNCANNNTAATACCRYCCCYYTCCCCGCAYGGNAGACAGCTGCGCNRTTCGTACTTCCCNGGNNNAARRGNGTATGGCCCGTAGTAGARRGTCCAAGTTTTACGCAAAGTYGCGRGYRGCGCRCCGTGGCCGAMWYAACCTRRGCTGAGAGGAATCCACGATCTCGTGCTAGNTTCCCGCNNSTTARRCTACACGGCCACCCCGTCTNACGCCCTTAAAGTGAGAGAGGCCGGAGAGCAGAACCCCCTCTGRYTCGCCTAGCCTGGGTTCANGGCGCTACAYANGGRYYGRYGRAYYRRGNNNANTAGGCATTAGGTAGMCGAACTCACGTTAAAGCGGTACCAYYCCATNNCGGNGCCCTGKYWYYYGNCGGTTCTCNAACCGGAGTAANNNNNGCACCCCTCGCCCATTTCCCNNNRRYGGTCGATACGCAAYRYGTCCWYTYGACCCGGCAATATNGTTTTAATNCAAGCYGAYCWTAACNNNNNAAGACTGCNTTYGYYRRGCTCACCCCCCTCACTRYRRRCCNTGTTGACATGCCGGGCYGATTCTTGTTAGTGNNGCATTCNGGCCTNYYGGGAAGGAATGTATGAGNGCYCNNNNCAAGGCCATGAATNCGCCACAAGCANGCTATCACCAGNCAACGATGTTATAGAGCCCNNNAATTAGYWCCCTATCACATCCGAGGCGTGGACGNTCGCTNGCCTGMCGYGCNNNGCTNNCTCCACGGCTTYTTCAGNTTCGGYCGCCNNNCCGCCCTGACNGCGGCGTTGCAAGTRYGTGGRRTNATGACTGATTCCGGTNTCGACCGGARRRARGCCNNNYAAACCRGGGGNCCGCTGCAAGCGTCAATGGNAGCAGCGGCGCCCGYCGNCCGACCGGCCNNNNNNAKCATCAACCCCCTGGCATCGCNCTCCGCCCGRRACGTGGCGNGGGACGANNNCTCGATAAACNNNTTGCCAACRMCCATCGCNCTACCGCNYRCGATGGGCCTGATGCCCGCCYRATGCCAGCGAGCAANCACCTAAATCATACCCAYCNGAGGTRYYGCTTSCTATCCCCGCCTGTGCRYRYGRCGCCCAGGACAAGSGTATCTANNKRCSAGTYGGGCGYRCRTCCAGGNGCGCGGACAAATGGTGCGGGCCYCTCCGTGCGGTCTGACACCAGARTGCCTAAGGCNNGGCATACANNGGGCCYGCGCCKGCGCNCAAGTAAAGCGTKKRRKGGGGANNAATANGCCCCTGGACATAGAGCGACTASYGGAGCAYSRYRCGRGRYAGWYYYAACAGAAGGCATAGGGTTGGATGTTTAGGGGAGCTGCCATTGCCTCTGYGTAGCGTTYRCKGAYYRCCCGACCCCATNNGGGGGAGGCCCCGGGWATGTAACACGGRGCCNCTGATCGCGCAGCATCTTCCGGCCCGCTTGGCCGTCNNCCCACKGCGCTGGCGCGGCGCCGGGGGATATCAACCGTCGAAGGGTNNNNNTCATGCAGGATTACTACCGGTTTTGCGCSTNCGGGTCGCTCCCAGTCATTTTCAAGNCGACGCTCCNCNNNCNNNGNNCCCTYYRKGGYRYNNNCCTCMYGCTCGGNGNGCCTANNCCAGGCTCCCGTGCTGGTCAGRGGGTNCCCTGYACRTGGGCCGCGTGCCCCTCCTCCCCGCTAGGGCAAGCATTCATATTAACRCGGACCGCYGTTTTTAGKGCAGCCCGCCCCGGGGTATGNANNACTCTGCNAGCCGAMAACCGAAGGGCNGCCGCGCGAGTGATGANTRGATAGCGCCYYYTYGKYGGTYATCCCGTAYRRCYYGYGRGCGGCCGCCCCATCGCTGCCGGCCGGTYCCTGCCGCACNNNCAGTCGCAATCGCAACAGGGTCTANCGCGCATTTCAAGTCCYYACGTTTAATGCGGGGGCGGGGTRCTCWYGYAKMCGCCTCNNCTGGAGGCCGGCCACGCCCAAGCCGRGCGGCCGCGGAATGNCTTNCTTATGCAACTTGCAGAGCGGTCGACTCNGGCCANGNGRWYYAGTCCGCGNTCTTCATCNNNNATGCANAGCTCAGAACCCGCCGYGGTAACTGCACGAACCCGGCCGGCCTKGGGGTGNNNTCAGGGTNGAAATCGGTRYAGCCGGGCYCGANTAGTTCAAAANNCTACCGAAGCGGWGARCCGGCCCYGCCGACACGCGANNNGGCCCCTACAGAGCGAGTCGTACGTRRACGGACCCCCCCCGGRACCCGGNGTAGGCGCCGTAGGCCRCGCCTCWACAAGATGCGCGCACNTTGGTCTGCACGYCGCRKTACGCANATTACCTYRGYCCCCAGGCNRYTRCAYRRYCAGACAGTGRATGCGGGCGTCCCACCGTAANNGRNAGCCCCCGGCATAAGATTAAGTTTGCGTCAACCNGCNNGCGACCTGRGCAGCNCGMCTAGCGYAGGCCGTRCYRGRCMYAMTGGNAAYGGGTAGTTGCTNNCCCTCCCGATGCGTGACTCGCGTTATCTCMCGCGGTATGATCAGCCTGGACGACGGGGCGAGTTAACCTACGGNGAGCNCAACAGACYCCCAGTTACCCANTAGGCTGGGGATACCCGCGGAATCTAGGGCGCCTCATGGNGCCTGGGTGCTATTCCCCGCGYRATCGGCTCGTTTCRGGGCNCTGCCCGCTGACCCGAGTATGCCGCATGCGACTTGCCAATTCGCGGNNNNAGTCGGGGCTGRCAACCGARRYRKTYGWNNCAACTGNACTGTCGTCGGTCGCGCGCACTAGGTGCCGTGCNNNNNRNCGCCTCTYCNYGACWCCAGRCNTCGTCAAGGCGCCTNGGGGCAGGGACTCCANNCNNCTCCCCCTTGGGANGAGGGATAGRCRRACCCCGCTAAAAGCTCGCTTAGCTCGCYTCAWAGCTCTCCTNGCGACGCATGGCNNGACAGGCGTCAGCGCGGCNTACANNNRGANCTTNNNGGACNNRGACGGCYRGTRGACCGTACGTCTTTGCCTACGGCAAYCGYYRYCCAATSCRYCGRCACCCCTTCTGGGGGGCACCGCGGAGTYTCATCCRCTATGGTGTNCGGCCTCGYCACTTCCCGCCTGTGGCNCCNNTCGTAGGNNNNCTGCCGGCTGGYRGGGTGCCCGCTTATTRRCGTGCYTYCTAAGTGCATAGCGATTCGGCCGCGCGGTTCGTGCCGTCTNNNNNNCCGATTGAACCCCATANNCGAGGYYAATTTGAAAGTAAGTCTGTGCYCGAGGATTCGCNACGGTTNNNGCTNCATGGGGCGCTYYYCGCNNNNCCCCCTGTATCAACTCCGCAGAANNNNTCTCATCCTGTWYKCCCCGGGCCGCATGACCCGCTACGTCGMCTCCGGCTMNCCCTAACTNNAAAYTCRCCNTCGTNGAGTGCTATCTCNNTGTGCTGCCWYGCCACCYYWGTYGRYGTYGATGTACTGTAAGCATTTAAGTANTAGCCCCGCATGACYGTCYGGTYYGGCGNCGCGATAATAGCCCCTACAAGAGCKRCRYRGYYCCGCCCATTGCGGGCAGTAAAGCNNNATACCNNCCTAGATATTGTAAGTCYRGRGRTCGCCCCGATNGTRKNNNTATCACGGGAAGGGWTRNTGMNNCGTGCGGGCGTCGGAKMACTACGCAATGGAYCGCTCAGCYRYWYCTAAATGCAAAACCGCGCGATRGYAACGCCAGAGGCGCTCGRGCTRTYYGCCCCGGGGWGTCYNTCCCCTGGGGCAATACCGANATNATCGCTCTWWCAGCGNTCAGCGGNCGTGCCATCCTCTNTYGCCCCCATCATCGTCTAGAATAWGGNAGNNNNNCTCAGTAGCGCCTYGGKTTTCCAATTGGGACGGGTCCGGCTCTTGNTCANNCTTTCCCCGATGGTTAGNNTNAACCCGGTCGANGNCAGTRAGATCTANAGCGGGTCTCTATACAGAGCGTANNNNNTAATAGCNCCACGNRNAAAGACYCCRGCRYMRGRRRATCNGGGGGYGRCGYGRCRCRCWRGGGGCGRGCACCRTYNYCAAWRGMTACATTGRAARCTCGCNCCGAAGAGTGTCGATACTCTAAACNNNNNNGYCGGCAGCCGAGATGATCCCYYYYRRYCGACCGTTAGGTGTCTNNNNNNNNGCTTCCNTTAAAGMCATGGTTACGACSAGGCGCANCCGCGGANTNACTCATCGGGGAGCAGGGAGGCACNNNNNNNNNTGCTRCGATTCAGCAGNGGAGAAGGGGGCCGGCTCACGGCGAGNNGRWCAGCGCGCTNGCGCGTCCTGCATCGGTTTTGGCGNKYATCGGCCGYAGCTGTTGTAGGGTCCCCGCGCCTGAATAGGRYGCCCGCTACCNATCGGCCCACCGCCTGCGGGCNNNKWGTATTACGATGNNNCGCATCWATTTTCANNNCGGCYNNGAGAACCGTGTCCGCTTTTNCGGCCGGCTATCGYCCGGGNNNCCCGNNNTTRATCAGTATCGGNNNNGCTAGATRACMMTCGCGACTTATCCAGCCTGGAAGACCTANGGCGKCGCGCCCRYYYMYTRGGTTACCTGGGGGGGCTTTGCCCTGGACAGCNCNNGNCGCCGGCGTGTTTARCGCAGTCGAACMGCCTATAGTAGCCTACGGACMRYCGGACGGSRAGTCTATRTCCYGGGCGCGACCCGAGGRGRTWTNTAAACGANGGGGCCCAAATAACCGGGGCTCGGGGGGATGCAAGGACANANNNANANCTGAGCTAATCGCAGGCTAACGCTGGTCCCGAAAAAANGCCGGAGAAATNNCNCNGCGGCTTGCTTGGGAGCCCAGGCACCGGCTGGYGCTTTGCGCNTTAGCGCNMCACRAGCGAAGYTAAAGGCGGGGTTCGCTGGGCCCCYYCRCTRTCCRWGRGTNARNCTNNCCACGCGKCGGNAGGGRACCTGCGCTTTRTCAGCACATTTCTGYGMNNNNCNNANCNNNTTATGCTACCGGTGCACGNAGTCNNNCAGATGTAGTCTATTCCGCCACGCTTTNNNRYRWKAATAGCCNATAGGNTATSGGAGNCGGARTAGCYCACGNNNACGCTGCCTCGCCCAARGTGTNNNNNNNTTACGCYYCTTAATGCACGGNGGCCCTCNGCTCTATCTTCTGAACCTTCAGCCCRGCCCCCCAGTGCGGCAGGGGACCATCATCTTRCRGCNTAGNAGCCAATCGATRYGNNCGGCATCGCTTTGTACAGAGTTGMYGYYAMWMRMYGACACGTGAAGNWGGTGGGCCCYCTACCYGTAYSYGAGGGCGCTYWAANATCACCCTGTCGACGTAAGATKCCTTGAACGAGTAGTTAGCCATCGTACTGGCNNNTTATGGGATCGGCACTTAATTATTNATATYTTTTTTAAACCTTTGCGTRYCGRATYAYCCGAYCTGYTCAGCCNAGCTCGTCCATGGATGAGCCCCTCGGCGATGACNCGAGCGTCCTCAACTGGCTTCGGAATNGNGGGTGGTNCYATRGWRRCTGAYCCCNNTGRGCCGGCAATCAACTGGAATGCATCGGAAGACTCTATGCGAGCGTGTCTAGAGCCCGCCCACCACCGYGGAGGCCCAGACCCTATCGCTTACNNNNAGGGNGGCGAATCGGANCNGNGGGAATGGGGAGTAGTCCTGCACACTTATCCGACCACTCGCTTAACAATGGTTTGTTCCCCANNNNCGCGGTCACCCTACCTCCCAGGGTCCCGGGGYAKTATGGCGGCGCCGNYGGCATTATTTAACTCAAACCCACRKCYSTNTTGCCTTGTCCTCTCNNNGCTTACNNGCCGTATTRTRTGCGGAAAYTCCGTCTCATNTCAGTNACGCGTATGGTCCGTGYKCRNCGCCATMRRGCRGCSGRCGGAYTTGCACCCGGNNNNACAGCCCGNCTCGACGCGCCTGTAGYGATAACGACACCGTGAGGCAGTACNCAGAAGTCGAAGCCTCATACACCACACCGACAGNCCCACCAGTAGGCAGSGSSCACAATTCCGAATTTACCAGTCGGRCCAGGCNNNNNNNNGTACTGGTGGGATGTNAGNRGGRGAGTCGCATCTCCAGAACATGCCCCGRCGCNNNATCRCRACGGTRGTTTYTCTTCTGGAACTCACGAGTNNGGCTGGGGNNNNTNGCNNNNCGGCCCGAGCGCCTGCACGTATGTTGTTCAGACNCGGCAGGACCCCACGCGCGCGGNTCYGGTNNAAATTRRTCARCRCGGCCTTTCGWTTRWCRCCGCTTCCGTTCGGTCCGGGTCGNCTTACWCGCNNGCGTGTCTGGCCAAGAGGGTANGCTTCAACAATTGACGNTWYTGGTGAATACGRGGCGCTGCCGGYCRCGYGGAGTGCGTCANNNNNNNNNCGCGGCGGGGAAGGACCCCRGGCRGAATCCNTGGCCANACGGAATNNNNNNNNNNNCAGTTTSRASGRRRWRYACGCCGGYTTTCANCCCATAAKYWCAGTGCGGGATGTCCCGTGGACGCCGCNNCGGGCGTAAGCGCGCCGCGGCTACGCTAATTGCGACTGATACGNNGGNTATCTTGCTAYGCGNNNNNNNNNNNRKYYYGNTGGCTGATAATACCGCCTTGCACCTNNAATGTGNCGNCCGCTGTCCAGGATTGTARGYCGTTAGTGCCGTCGCCGCCTGTACAAGGGNGATGGCGGCGGCCAAGTCATGGANGTNGGANNNNCNNNNNNNNGCAYCATGGGGCGTCNNNNTGAGCAGCCCCGCCAGRRRARTCTTCCTTGAGTRAATATGAAAAGAATCAAYACGYYMATCGCCTATCAATCCGATAAGTGACGNGRCCGACRGGGCCAATCTC
s270   CWTGRCRRYRYGYCGGGRAGCCCCGCGTTGACGGCCCGCTTTCCCAGNCCCCACTTCCGTGTCCACCCYGCARTCCTCACGGGTCCTATTTCATCCCGAGAGCGCATGGGAATGAGCCCGTAGAGCGGGTTTAYCTCTAAACGACGCTACGGCRTGTCCTGCCGTCKGGRGCTCGACCTYRRGCCGMTGYCGACCGRACCTGTCTTGACCCGCCATAGYRCWYGRCCCCMYYCMAAAGGTGCRKKACCACGGCCCATAAGCCGCGGCATCYTYCGTYGAGTCASYACWKCCCCCTTACGGCCGAACCCCAANTYACACATNTNACTTAYRCRRNNNGNRCYCWKMAGCTCGCNNCCCTCYYGGCTGYRGCTGACGCGYCRCRGTGSCCATTTCYGAGTCANTGTGCNTCCCCTGCTCTGYGGRCAGCRYWGATCACAGGTGCGCGTCAGTCGTCGCGCGCGGGTRGATGYTMTCTGGCCAGGTGGAGAAAARNNGGTNNNNNGCACCAGATGCCGAGTGCCGAATACCTTTCCGCTGCGTCGCGAGGATGAGGRCTGGATCCTGNNGGNNNAGCTAGACACTYGNNCCTGGACNNNCNNNNNNNAGGKTTAATAAGCTTGCGACTGNCTGTCGTGTYAGATYTTNRRYYRWTWSMCTGTGGGAGCRTGGAGTTCRGGGGTGACCAGCACTTTCATCMRTGCGCACCACGAGTATGGTCGYGATATGCCCCMYGSCGAGCGACAGCCGTGTAYTGARYGYYTTNNCCTCGNGGRRCCGCCAATAGCAAACCTTGTCNNNNNNGGAGCCGAGCGGACTCCACCCGCCCGGTGTGGKCCGCGGNTGGGYCRRGRGAACCCAAAGAAACATTGTGTTCTAGGGCCGAGGAGGCGTYRATGATTGCAAGTNNNNGCYCTGARGANATYTARACCRWRMRAACCACGTGTGCCCGAYRRYCCYYRCAGTGTACCCCCYAAACGGCGCCCGTCACCCGGCTARGCCAGRAMYRRCATCCGCARGGGGAATGGATGYCGTGGCCCCCGCTTACGACCCGACTCAGATSSAKCYRGMATGTTGACCGGATCTTGATGTTGCAAACTCCGCGACCCGYRRSCTAGCKYYKAGTGCTTYTCCGTGTCACCACAGTTAAAGAATCCCTACCCTAGGGCCGGRRCCATGYTKGTATTTCTTRRWRKGCTTCGAACAGAARTAAGCGCGGACTGTTTAACRCYCGGCACCGCCTTGGTGCATCCGCTCTGGCGTAACACTCGAGTCCCTAGTCTCCCACTCTTATCAGCCACCGTCGGCCCCCGCGTTCACGAACGCTYRGGACRCRCNNNNNNKCRYTACCGCCGTTGCGGAACAAGTGAGRCTYCCGCATCWCCWYYYSYTGAYYCGGCCWYCGRGRCGATTGTCGCCCAYTCCACKRACRGCRCYYTRRWCTGACGCTGGGGACAGATACCTTAAYCGSASYRRMWCGCTTCAKCGGYGRYAAATCCTGCTCGCYWYYRGCRGCGRACCTGCTTCCGCCSTGGGARCCACACRWSYRRYAYWYRKATCTYAYTMWGTTACCAACCTGGGTSGCNGGCCKCGYGGCGCRYCCACGTGSGARGATTANNCTTNNTGTTCTGRAGGATCRCGRTGTYCATTCCRTTGWRAWCATRYYAAYCWCTTATYGGCCTCCTCGTCCCTAGNTTGCCCAGTGCGGTAGGTCGCCGTGATCCCGCGGTGACCCGCAYCCYYYRYYYRYGTCCGGACATCGCGCCTGGCCGGGTATGACAAAGTCCACCCTGTCTAGGCYAAAYGTGYYATGCRGGCTYGCACGGGGTGCSCYCGCCRGCGAYGGCCCATTACCACGCTCCCGTTAGTGGGGGACCGGGYAACRTCGSCYYGGYYYRGYGGARTGGTCCCYCACCCCCCGTTAGTTCGGNNAGCGTCCACAATGAACWYAYYCCMYRAAYRYACGNTTATCACGGTGCGGTGCGTTTCTCGTARRCRYGGACCCCGTGTGGAACNATGARCTCYCTYTGGGYCTCTAGAGCGGAGACRMCGMAGTTYGTTTGGTTCGCAGTGTCCCTGGACGGGGARGACCGCGTTGGCGTGCTCCCTYCCCYKRCTCGRTYCTCCCCCGGGGGGCGTKGCTTTCCTTGTTTGANNCTANNGRGCRCTAACCGGGCTTCTTTARRWACAGCCTRAACCTATCTGCGRWCCTGCCTCRGCGGCTGTCGCTGCGTCCNATCTGAATCACTCRMGTCACCYGWKTRMAKMMRRACWWCRRYRMYRYYCRCTTTYTAGATNTTTRNNGANNYCCCGASMCCTAGCGTGMRCYSRTTATTCYYNNAATTCTGCNAGGKSGCATGGGTCGGGGGCCGCGTGACGAANTGCCGTTCYRYMYCWSRYRCATRCCCANNNGGGCGTGCCTGTCRCTARRYYYYYYYCGCRRYKCTCTGCGACATTAAGTGCGCWRGRAGAGGCGACGCTGGYYYRRCRYWGCTCCCCGTTGATCYCACCAAATCAGTCCCTCCGGGCCACGGGCGCTAGCCAACGGGCGACACATGCATGCRRWWGCCMCCAYTYCGGCGCTTCAGCRYYGATCAARYGGGGTNNNNNNACGCTCCCGGCTGTCCATCGGRTYMCAACCRCGTCACYAGTACAGATGCCACTTGAGTTAGCATCGACGCGCCARCTGTAACSYTTCYARYGCARWMGCACAGGCCAAGCCATTACTACTGATAGAGCCCTAGCGGCGGCRCAAYTCGGAAGTGTGTRGTTGGTTACGGGWCTCCCCAGYGCTACAGTGAATACGANNNGCGCCCAGGNMCYCRRTYYRACCACACGTGCYGCACGTCTGCGCCGTCCCYTCATTCACGYGTCTCCGAGCTGGCRYGAGACGGGCCAGGATCTTGAKCGCCCCGACTCNAATAYNMMAWCGGKGTTGTCCGGTTTCCTGCGCYTWAGTCTTTATTTCTCACCTTCYGSCCGTGTGTGGYACCATCCGTCTAGRRTCCAWGGRYCCMAGCCRRYGAAGMGTTGGCACTTTGGCCGAAKWRYKCGGAGCCCTGRCYGCYCCGGTGAGCCGTGCCCAYCGCGAMGCCCGGKGRMCYYKRAGTAGGGCYMAAARSYYYGRRAGYCRRTATGTGGGGGAAAGAGGWTAGWAARRCGGAGCGACGGRYCRGGRATGGAGRYTATGCGACGGTGSWTCGGTATCAGTAGCCCCTCGCACGCCNNCCGCCATCAGANTCACGGGCGGCGTGGGCTGGTGGAGCATTCCTTTGCAGCCCRGTGTATCGTACGTACGGGTCGTRAGCWCGGATACTMRRRYYGRCRARGNCCTGGTAGCAGGGTTARTGAGCNYACCYYRYRNNNNNNCAACTARYSYRYYCAGACAGCCAGGRTWGTCGCCCCACGGCAGTTTCGGTCCNNNNNTCCTGAGYRGYCCTTGCTCAGTGCGACATCAGTCKTAACTATCACTGGCAGTTGCYYAGTCGCCGGGTCGGSGTCCAGGCTACTTGCGATCCGCATCANCCATCGCGGTCAAAAGAGAGTTTTCGCAGYAYGNACCGTYCTCACCTACTRRSSTGGGACGCTAGCAGGCGCTCTAACTCAGCAANCGCATCGTGTACTCAAGGGCCCCAAGTCTGACNNTAGCAGSAKCAGAAAGCGCAGCCACTTCTCGGCCCATAGNNGGGCCCAGAAAACTTGRCGYTCTGTCGTAGTACCTCTAGTTAGGTANGANGGCCGACARARRTGCTAAGCNNGRRGMRMYRTGTTAGTACRWMTYCAATGAGNNGCGTTYTGTTGGCTCTTCGGCGWGTACTGACTCCTCGCCGCCCTGCTACGCCCTGTGSGTGGGGCGCCAKCTGTGGCTTGGTASTGNNCYYYGYYRYCCAGTTAACGCCGYRYCTYKRGYTGRCGGGGCAGCACGGGCCCGGGTGACCGTRCYATTCGGCTAAGCATGTTATACCTCCGGCGTTACCGCGGACTCGGCTTACNNNNNGGTCCATTTGCCCACAGTCGAAGTKRRCARKKWTYGTGSYCGAGCAAATTCGCCWAGNCGGTGCCCGTATCCCCGCYGYTTCGAAAAATGGAGAGACTAGCYTATCATTTRWYRWGGCCRRCRCCYCRACGACTGCTTTTACCCCCGTCACTGCGGATTGCGCCGCATGCTCCGACGCTGCCCNGTGATACAGGGGGGCTCAAATGCAGCGCCYSSCAATCCAAYACYCGTYAYCCCCMSKCAGATGGAYGYCRAGTARCRGGAAACCCCCCGGGTCCAYTYMYCGYRACACCGGTCGCTTGCCACGCCGCAACGCCRYCCTGGACGTACAGGGGGAGTAGRTRTCRRSCYRWYACRMRCRACWNYRRGGGATARCKGGACTNGCTCGCAGWRACRGCTTCMCCCGAGYRTCCACGCCCCGGNNNNNNNRYGTCGCGCGAWGTAGCTRYRGNNTNGCAGCTGCTAGCCCCCACCCTCGTCTCCCCCCCAAANNNNGTGCCGGYMRYCAGCGGCGCCGTTTGCTACACTCTCGGGTCGGCCACGACGGCGAAGACCATGYWCRCCGCAGCCCGGCGACGGNCRGCCRCCCAGCGGYCCCAAGCACCGCGCTCCTANTCGTTGCCCTCCCTTCTTGGGGCCGTCCTCCTATATCAAGTCGAACTGGCGCGYYYRKMYATATYGGTSCGCCTTCCGTACCCCCGCTGCCCACCNNNACTGGTTGCCYRACWKYCKRAGCGAATAAAGCGGTGAGYGGCTATTAAGCCTGGGATGCTTGTRRCCWCTTCCAACYCGGCCCACRCMGGTTGCNRCYARRGCTGCGTNGNCCNAGTTCYYYCGYCTATCAAGGCGCCTAGRAGSYYYYCTCTCAGCCRAGRTAGTCCATACAGCCGRGCACCCCCGAGRGATTTCCGYMGGTGCCAGCACCAATGCYKAGGGGRNNNTTCGTGCTGTAGCGRCCCCGTAGTCGGCCRNNATGTCCGGCCGWMGGGAATATYTCGACCYGARYRWYYRMYYCCGCACCGCGTTAAGYCYYRYGTACANAACCGTGCCYWYCCYRYSCYMYYYTAGGRGYCYRGCGCATRKTKCTTGGGTARTGAGARMGAATRCWYNGTGGGCCCTGRGRCGRTCGYCCTGAGNMGGTCCCGTTTTATGAGGGCCTTCGTGAGCCATCCCGACNNTTTCGGRGCCYGGGGCYCRYGACCRGGAGCGGCGTGCTATGACATCRCAGGGGTAGACWYGACTAAGTCTTGCGCGGTAGCAGGGATGATACCCGCACTTTAGTGCGCAGCGGTGTTACGCTCAGACGTTAGGATACTCGGTTCCGTTACTGGGGGACATGTATAATGGGTGGCTTCATGCGCGAGAAGATGCACATTCGCCCGCNGYRSGNCTTTCTCGGTGTTGGGTGTCATGGCAGGCRYTRYKRWYCGGTATCCTGTGGTGGGGGTATCCGCAGTCCTTTCCTGGCGGTTRWRCRCARGTGYCGCCCCRCCGARGGYGRCGTGAATCATAGCGGGCCAKGYRKYKTYYGACTCTAAGCCCNGCATGAAGGACCAACTNTACCAGTGTATGCGGCTTGCACRGCGTCGTACTCCGRYGCWTGGNCGCCYGGAACTATCCAAATCGACTTTGAAGATTGGAGCSCCCGCGTGTTTTCTCTCACGACYCYYACAGCNNNRRCGTGGYRYYWYGYYMKYYRGTRCCCTCCCCATACAACCCATCMRYAATGCTCGTTGTAAGAGYYYYYYGGCWYGYGAACCCGTGATGGGTATGTTGSWARYACCTCTRYRRCGCAKGCTCTRWCGAACYGGGCGGCTGGGGTCTGTGCCCSGTCGYGYCACAATAACTCRAGSRTTAGRYTGRCYTAGAYACAAGTAACGCGCATCCACCATATAAGGTGAGNCGCCYYAGCAWRCCTRYCACACTAGCGGGTCGGCCATRTGCGTCGTTGGAACATGGCGKAYMARCGCCGTGGGCAGRRCGRRTGGCCGACGCRKCAACCTSAACCGRGYYGGGACCNNCCGATCCCTANGCTCCCGTTTAKRYRYCRCATTCGGTCTTTAKACGCCTACYGAGAGAGYRYRRCCCGCGNCTTNGYTCGAACTYGCRTATTCCGTGKGGGGATYAYCTTGAAACCGGGCTCGGCGTTGCAGGCGTACCGAAGGGCTCCCCTATGYACTTTAYATAAGCTTAGCTTCGAGNGATTCGNGCGCCTRGATGTCCGCTGCCTGGGGTGGGGAGCGAGCGCGGGCCCCCATCGKCNCACAAAGCCGGGGATCRRAGYCAYACGCRNTATTACACGACGCCYRCGCCTAGGCACGTGCTCCTGACCTGGAWRRCTSAAGCATGCCTTCCASYCGGCNCYAACAGCTAGTGTTAACGGCRTCTCGTGCGTAANCCTYGGARTGYGTCGCCCAAGGGCCGGTCATACSYCGRCCCTCACTAGGGCTGTTCAGGTCCAGTTCGACGGGGTCTRKGTGTCTCCCCACCACCCGRGAAWATTAGCCGCGNYGGCTCTGGCTTCTTTRCYGYWTRGCGCACCGCTGAAACGGAGTRGGTACCANNNGMTAGRCAGGGCGATGGCTGTCCGATACGCTATGCGGCCCGGCAGTCACTCGTCCTAAGCTCRGATRACYTCGCGCGCGAGCTGANTCGTTACTTRTCGRCCGYGTGACACCTGAGCAGATYRRCTGCCYYCGYGGRRMYATAACGCTTTGTGGAACTGTACAAACAGAGCCAACTGATGCAYATRYMCCTGCTTAAGCNTTGRAYCCYGNNNNNMCNNGCGGATCGACGTTGCGGATGCGCATAYYYTRRGGGGCAGCCAGACGGACAACGGCCGGATYGCCCTCCCRTCMCCGGTGGRRYTYRYTCRGACGCCCCTCACCCNTTGAGYCCGCCGTTGCTGGCCAGSGCTTCGACRCCCACTCGCRRGTCATCCGACTCGAAGTAYYCCCATGGAGTGTRCGGCATATYGGTTCTACRCGAARAGYYRYCCAYAWGAYRRCCCCCAGGCTGGGWAGTRMATAAAGGCTTTGAGGGGAGGCGGCATCTCNCCGCTTGARCATCTATAACGTYCTTCGGCCGGGCGCCTGGTTGGGTGGCAGTRKMWGWRAWTGNAGNTNCGCGGTCRGYGGTGCCACWCTATCCGARCCGGRYGAGCYGYMYAGGRGTNGGGCGAGGYCCGGRRCMACRKCGYCACTGCATTTCTCTCYNCGTGACCCTCTACCCTGTNNNNCNAAGATCCGAGTGTTGTATCCGWGTGTCTTGTCANNCAATACCAAACWYGCTAAGCYYTTTCAGCAGTYGGTGGGANATGTGCGNNNNNNNNNCTAACGGCGTGTGGCGTCGCGTAGGTRATAYCGNTTGGATTCTCTGTNCNCYYCCACAGGKAGRRWYRGGGGCAAGGGGCGTMCCCGGATGGATTATAGGCGGCTTGCGNAGTCCTGGTRCGGTGCGAMRGNNNNCCCCAGCTGGRWCTYKCWRYYYCCAKYGCMYCYTGATCCTAGCAGAGGGCAATGAGGGGGRGTACCGGCCGTCAGTCCGACTCCKGSYCCGCCGGAGAATGAGTCGTCTCCTGTCTCCCGCGGGACTCGGCGTTGCCRGAGCGCACTCGTCCGACCCTGGCCTGCAGGTARGGCAAGGYRCMRKWTTAAAGAGCGACGGCRGGGCCCCTAAAMYYACAGCGTCARCGGCGYYRGWYAGCGGGTACYCTGRGTGGCAGCGCACCATCWCYTTCGCGRYCCGGAAGGRRGRTGAGCAGGCTGCAAAGTGTCYTCGCYCRTTCAATRCCGYYGKCRCCMYGGCCAYAGGTGGTCGRGAGAGGCGCCGNNNNNGCGCCTCGGGRGGTGCCGTTCCCCACCCGGGCCGGTCTCCGGCACCGCCGCCATCCGTAGCCCAAGCCAGGCTGGCGCNNNNNNNGYCCRCKCCRGACGARGKAGGGGGCTAANNTGGCYGYCRCCGTRRCGCCCCTCGCGGGRGCYYYGSRRKGTGTYWRYCGCRGAGCCCCCTAGGGGGGGGTATAGGAGCCGWGTTTGCGGCARCCCTCGCACGCTCGNTATCGCTGNNGACGACCATACYGGGCCCCRTACTNGAGGTCYYGGTGACRCGGRYSGCTGTCNACGTGGCGTGCCTATCNANGCCGCYGCGCCCCNCGCAGATCCGGTTCCCGCCGAGAGCTTCCCAAAYCCNRRSYYRYRGGCATCGTGCCATAGGCGGTSATCAGCGGGCGGYCYTATATTGCACGGTCGGGAYACTATCCATGCGGCGGGGGAGGATCCCGTGATACYRTYRCYGCCGCCCGCCACTAYGTARRGTGTCTYGGARRCANGSRAAGRTGGAATGCCACTGGCNNNNNNNNNNNNNNTGTCGTGRATTTAGGAACAACCYCCATCRGCATYRYRYGGSGGGAGTWACCGATGGAATYRGTACYRACGYGGCRCYCGACTCGCCCGAGGCGGAGGRACNNNNNCNNSGGACTTAACTCCCCKRCGCGCYTCTTYGTTTGGTGTTGCCCGCCCCGGGACGATGCGGCTGGGGGGNAGACGTGCMCTCATTCCRGGAGACAGAGCCGGCCCYGGKMGCWYYGGTGRMAAGGGGTCGAGTCTCCNNNNNNNWCGGGYYCCGGATGACCACGCGARKWWTGCGTNNGNCNGGNGCCTGNGCCNTGGCCTTGCGCGTGCYWYRYGGTGCCACARKCTCCACTGAACCACNCCCCCCATRGGGGCGCGGGCTAAGGGCTATAATCAGCCCCCGTRRTAAAGGCAAGTTCTACGTCGCGYRATCMGGAGAATATAGCCNTYRYRMYYYCCCTTCTCGGCGCGCGCTCCGCATCTGGTYYYWGYWRKRYCRGCGTAGGGCYGTATGCGGGATGGGACGGAAYRGYGYTCACACCGCATCGGGGAATCCCTTCTGACAGGGGTCGGACACTTATGCAGTAGTGCTCAGRCGCRRAGTYTGRCGTACRCAGGTCRCGACCACCTGCAGRRWKYGWGGAGCAGCGTTGAGCACCCTTRCACGGTACYTGCAYCRGCTCCTCGTCGCCCTGCCCTGGAGRTRGGCGASWGTGCCTGGACGGCGGGCGTGGCGCGGACGTCCGCGCCGAGACCGTGCATGCGCCCCGTCGGCCCNCAGAGGNNNNNNNCGAGCGGAAAYYYRKYMRTAGAGCMCTYYYWRCCNNGCCAATTCGAYRRGNGTCGACCCCTACATGGGAKRGGCNACGGCGTAAGGGCTGTCCCGGCGGCGAGAACTTCTRACYYACATCCCGTTCGCKTCCASANNNNYYRAACCCGGACRACGGCCAGTGGTTTTTACCAARGTCTRTAGTCCTGAGCACGGCGTCCAGGGWGRGGGAGCGTGTACATGGGTTAAGACGCTTCTYTCSKGGGTYGCYRGATCAAKGGCTGCTGCTAMTTYYRCRYAACRCGACCGGGACTNNWGRATYGACTRTKRYYRAYGGACCYKAAYTKTGAGACAAGTGTTGGCAGACGGCACGGGGGTAGACCCAGCAGGTSSYTGATTCCKAGCGCCKTCRRGCGCCANTAATMYCACAACCGAGGGGYTAYATGTCGGCAGTCGCTGGTGGTTAGGYAAGGCCACTGGAACACGCAAGGGAACTCCGAATTAGAGGYCGYTGYYRAAGCAAATGGCTCANNCGCGCGGACMATTMYRACGGTTGACCGATACTTYGYCGAGGTTGCRGATCCCYRYYCYYYRGCCTACTACTGGCATTCTCGGCTATAGGTAATGCCNNNNNNNNNNNAGCTTGACGTTAGCCCGRYCCRCYTCGACYYACAGATGTTCAYAGTGTAGGATGGTATCGCGGGCCGAAGGAGCCGGAGYGCCGAGCGGCNAGTACTACCTCCGTGGCRRWYTYMAGTATCTYTCTCGGCTCTATSTWSCTATCNCGGCTCGGRCRCGCCCTCCGYARTWYTSKACGCCGGACACCRTCCMATNGCGGCGCTGCGCCCCCCCGGCRRYCGRGTCRGKCAGCATGTATTGTGCCCCCGGGGCGGCGGGCACTGAGTCCTGTGCCAGTCAGTGGGTGATCGGGGCCGGGGCATTTGGCNGTTGTGCTTWAYCAGGACTGCAYKGTATYTCCCCTCTATTCCCCTACCAGTGACKCRYGYCAYGCCGCACCTGTCTGCTCGAACAACCGGCGYKWYGTATGGTGSGCGGCCGGRAGTACGTCCTCCAACAGCGRGATTCCWATGCCGTNCNNCCCGCCCGRYTGGRGTACGTCGRATTRYACCCTCTYYCYCGTCAATYGCAAGGCATCYSGGCCAYYGTCTGCTCGRASCCCAGGAGATGWAACCRRGAATTGCCGCACGTTGACGTAACTCACGAGTGCTGCCCGCGGCTACGGYNCTCGGTATATTGAAKCCTAGYYYCAAAAGCGGACYYCCTTGGCYYYCATTCTTAACGAGCTGCGCRGRKGGCGCNYGGTGRSTGMRRTGGGAAACGRYTYRRCRTCTAACATRTCCNNNNNNGGGTGATAGNNNTGAYTGRGGNTCGAGATAGTAGYCGSGATCGGACCGGAGGCTAAAYGGGCAGTGCCAGCCGTGATCATRCCTGYACAGGAAACGTACGAGGGGARRYRCTGGTCTTGCGTACCCCGGRWYCGTCRGTGCCKRKGGTCTGCGGGACGACCCRRRSTTTTCTRYCTTYCCGCGTYCWCCACGCTTGCCTGGACGATSGACCAAACGGMGTCTCCACCCTNNNNNGACATCCCTTGGGTYGTMYAGYRAYGAGYRAKGGGTAATCGATTCGCAGATAGCCTAATTGACCGTAATTMYATATTNTCTGGGAGTGTRGTGATCTCCAACARGACCYGGGCKCGGGCCTCCMAATTKSGGCGAGGGGGGGGATGCTCAAGTGAGGCCGCWGTCCGTGGCTCTCCAYRYYGGTTNNTCGAGCACAYYYTMCGGCTGMCGATCCTNCCCGGAGGCATGGCGTTGYGYYAGAGGTTCYRACCNGACCTCCCACAACAGCAGTAAGGAGCYKCCCTAGTTGYRKCAGCGCCTAYYCYTGGAAGGGAMNNTTCCCGCGAGTTGCGGGGGTGCCAGGGCGTTGTTGAAAACTCCGGCGGCGAGTCCGGTCGCGGYGAGGAGGGACTCCAGCGATCGCTRCWCCGCTGTTGCCGASTGGAGCGAATATTTTAGGAGCCAGCCGNTRRRYRRGSGCGYCACTCGGGAGCGGTGCGCACGCAGGGCGCAYRCGCGATGANGGRTCCKCGCGCCGCGGRCGTGCTTCTTTCCRGGACGCCRRGCGTGGAGCGAKGCCGTTCGTCACAACACGGNGGCGGTCYGTGYAACATACCTCTCCGTAGGGTGAGTATGCYARGAAGCCAATTTAACGCCGAATCCTCTSYRWKAGCCACTGRYCTCACCCGGGGGGCGCACCACGGGRCTTGCAANCTCTTTCAACGGCGACATCGGGGTGGCGRWTGCCTCGGCCCGTTGCGGGGGAGGGGACGCAAGGAGACCTCGCCYCRCCATYGCACYTGCAGGGGGTCRCYCCCGGACCGGTTTCCGGCCCYGCTRYAMSCTYRYCGACACCCGGGCTRGMCTCCCGCANTACGGCYAANNNNNNNNCGTCTGGGGAGYSCTACGAASAACAGCCTCGGGTATGGCCAACAACCTAGCATGCGGGGCAGCTTGGCCAAAACCAAGTCGTAAGAYSRTYWSTGAGTNNACAGGTCCTACTAGACGTGTGCATACAAGGAAGACAGCGTCCCCCCTCGGTCGTAAACTGCCTGGTTAAGAGAGCGGTCGCCGACTAACGGCGCCCCGCTGCGCTGACYCTTTGTYACCAAGAGGGGCTAGCTGCGATNGYYRYYCCGGCSYTCTTGATTTACTCGGCGACCTACGGATCACGCTGGCCACAYGTCGCYRYYCTAMGTTAWRYRTTCTRGCGGGGYRKCRYCGCAACATRMYCTAATCGYTCCAACTGCGATTCATAATATCAKWAGAGGATCTTCAYGGCCCRRGTNACCGTTATCATGGGGACGYMGATGTTGAATCGGCWCCCCCCTTCCMACCCMRCCGCTGCCGRCGGCTTCCCTGATAGTGGTCCCCATGATTAAGAGAAGGCCCACCGGGGGCCGGGGTNCTTCRTCATACRCGGCGCCCCACTCTGYCGCCTACTGGGTGATACCGATCCAACNNGAGCGGCCGGRYCGGATACCTNNCCTGGYACCGCACGGRACTCCCNCCGTATGANNNGGGGGGTCNGTAGACCGCGGCCGGAGAGNCARYTCAGGGGGTCATTGGACTTNNNNNNNNCCGGYGCCCCTCCCCNGTGTAGTGGAGGNGGGCGAGCAGACCWCTATCGTCCGCAGAYYMACCCRYRYCCTTACTTACGGCGATGTGTGCWCTCACGCCGCAATMYAGGGYCTCTNNNNGCGCCCGCACACCACCGCCATGTCCCMMNATCTACAAGGGGYCTCCACAGAGAAACTTTCCGACCTTTAWGRCCGTAGTCCGCTAANNAGAACCGCACCCCTGTTTGCCGCAGGGNNNNAAAGTATAAGGCRGTTCGCCGGGGCGCATGRGCTTRCGCGTCGCYACGGGGCATCGGYRRYRCGTCAGATCGACAGTTAACAAKGRMYAAGTCGRTGCGTCGAGGCGGCAAWWGGCGAARTACCAAGWWKRMWWRRKRATAGCAGGCCAGTAGACCTCCAGGRWRRYGCCYSCGTTTTAGGGCGGGGGKGGGCYATRCGRGRATCKAMYTCCCCCGCCAGARGAACAGCCCACAGGWTWYGGATAGGGYGRYGCGGGCCGCGTAAGCGACAGGGCCGGYYTYCCGGYGGCCGWRYYATGCTACACCGATTGCTGCGCGGCCTCTCCGCCCCACACAACAGGANCCGCKYRCGTTTNATACGGGTYTRYRGGRYRMYGYRAYTYGGGCGCATACGGTTGGCCAGGGTGGATACTGGTCCGGTGCCWTTAAATSARARACGCCCATAAGCGYKAACGTGGTGCAGGCGGTGCGNTGGCATGWYCRGGTGGGCCCRYGCGCCCCGCCATAGTTCTGAAGYYAATGYCATRAATACCAAAGGGCCGCAKRYRGCTGTYATGGGYYRMMCCCTATCACGYCARACTCAGCATTAWYRGCACGGAAARYYGCGGGARGYCRGTCCCGTCCCATTNNNNACCAGTCCACTCGAGCTACGCYCYCCYCCCCYTAACTYNSRRGGTYCGGCTACAAGCCGYRTCTGGRCTRCAGCCACGKTTTGGCCATCTTTGTGTCCAGCGTTCGCCATAGGGGCGYATTGTCCYGCCGRACACCGCGGCTGYGGGWYRRAGGCGGGCGTAGTCTCCTACYYYKRTYCCYYGCGCCCGCTGGGGTTGTTCCCCCGGACGCGCCTCGCTGGTCTTGCCAGTCGGCATCGGGRATYARGCTTCAGGGACGCTTTGSGTTYGGTGCGCGTYGCCGCTGGCCGNGCMTGCTGTCCTTCTCRGAYTCGRAYCGNACRTCGCGYACAACWAGAGGTATGCTTTATCGNCCCTTCCGCGCACAGCCCCANCCCGNNSRGAWCYMRKWTGCAGYRRYCRYCTGATGCACTTAACTGGTGTGTAGGCCCGGGCAGTCTTCAACATGCCCCCRTAGTTATTGATGRRYACTTAGGGGGCGCGGCGCGCCCCCCCAYGCGACAACAACCKYRGRCYTAAGCATCCGTGAATYCCAAGCGCMYGTAWYYYKRRYYRYTCCAAATACTGTGCTGCCCTCTAAACCANGGGTTAGCAGCTCGTARCNNCCCMYKCCGGCGTCGGGTATGNCGCGGYMCNGGCGWTYMYYCGSCGRAAKAGTTTTAWCCCTGAACCATCTTRCCAWGYAATGSCCTGAGATGAYATGGRCYYCGCAGGTGGCTCCRACCAGACCCTATGACAGTGAGTGTCCGCTGGGCCCAGTAGCYYYYTGACGTCGGCCATGCACCTCTYYTCCCGYCRACAAAGAGCCTGCCAGCGTAGACACCCCCCGYMRGCSTARRGRCRCRMGGTGGCGGGCTGMCGGGCGGGYRCRTYTTCTTTRRTKAACGGCGCCGAGCACCGGAATGGGGGATTTRYCRRRACGCRGGAGTGCCCTSGCAACAGGGCGTACTTGGATTAAGTTCGCCYSCYSGGCATCGTAGAAAGGTTCRAGGCRTYGRTACCCACGAGMTCCGCGTARTCGACCTCCTAGCCGAGCATAACTTGATCNNNTCCCCGATGGGCCTGGAGTCAGACCAGGACATCAAARCATNCGAACCTCGAGGTAGATCCTCGTCGTATCCCRTCGGCGGTGCGCCCCCCNCGGYGWYRYYCCCGGGATCCACCMRAGAACGNNNNNNNNCTAGCNNAGTAGTGCCACATCCCCCTGCCGGAAATTNNNGCGTGCTTGTGGCCCTCKCCCCATRTCGCGCGGCGRACCCACGGGATCTAAACCCAACAGRTATGCGCGCTCTTGCCTRTGATGGTARGTCATTCYGGCGGGAGATGYRCTCCGTRTGWTCCCGWWAAATRMYCGGGGTGGATGANGANGGGTTATGGCCGGNCGYGGGCAGGGMGCGTTAARMMMYWKRTRYRYRKYRCGRGMRYGCAYYATNGGCTCTTRYGAARRCGGACTAATGCNGGTAAGGAGYCGTCWCTGTGRGGANNNNGSCAGCTGYRATCATCGCTAACGGAGGCTATCGGTGCGGAGARCCACYCACGAGCCGTGGCAGNNACAGTNNNNRRYYGCACCGAGCACGCCGTGCGRCACTCGCCGTRNNNNNNNTGCCCTCAACCGNNCATCCAGTCATGACCCTGGGGACCCGCGGATTGGTCAGCAGCGCTRAGAGCAAYCGCGGCCCGGCGTCNTANTACCCACACAATTAGCATCGGTACNCNGTTYYCNATTGTAATGGTCGGTGGCCGRCTGCCTGCGAATGRGRACCCAYRCYTRCYTTTTTGCGAYCMTCTCRGGMATGTAAGCGCTGGCCYRGGCTTACGCATAGYATRCTCTGGGGAGCCRTCCGTCNGGCYRRYRCRCAGYGCCGCTTATGACYAYMRRGCCGCTRCCCMARTGCGGTCCYWRTTCGGCGGCGYGCGKYAAARATAACAAGCGCGCCGWCRRCCCCCCCCTTCCCCAACGGGGTCAAWGCGAGTTGYACCRTYCGGRAYKGCYCCCGTCCTYYGKGATAGCTTCAGGMGCGCCAWGCAACCACGRGTCTGGGTGACGGCATGGCCCTYGCTGTGGCAAATAACGCGGGGTCTNCGTCGGTGGGGYWCTRCYYCMTTCATATGATGGTTWGWRGYRAGCGGCCGGGRAGACCATNCRGATAYYCGCATCGAGRYYCTCCYCAGGCGGATTACAATTGAGRGCAACAATTTCGAACAAGTTGCGGGGCCGCTCGAGATCCGAGTGGCACGTCAGGCGCGGGCCYNCACCRTGAGCTRTTACAAGGTCCGAGTTGATGGAGGGTAAAGCGTCGAACGGGGAAAAAGCCGCGTTCGGCATCCCAGACCYTACATTGCCGTAGAGTCGGTCGGAGAGYCTCGYYWYYGCCCGTGRACAAGGCGGCCGGYSCYYRRGCGCTNTWGYCCCNTRGGKAGRYRRAASWWKGCWCCACTCMGWWSTAACGCTGGYGGYRMRTYYYCCGRATYTGCATGCRGGCCRCCGGTCGTGCCGCTAGGYTYTCTAGCCCSCAATACGCRGRYACTRGGRAACRAYRYTSYGMKARYTGGCGTGCCRYGCGGYGYCRAAAAGCCGCATCCGGTCTAGCTATGYTCGGCTACCACCCATAGGAGTACTAACATGCTCAGRGATCGATTGGGAKMYRYTACTTRTCTGAGACTRTYGCAATCGYCYRAGCGCAATCGTTCKCCGARGCACGCAATGCCTCCCGGCASCAAATCGCCGTCNTTGCGCGCCTCYCGCCATCACCGCAACAGACTTGTTCGGCGGAGTTNNMYYKYYTTTCCRYYYWCRYRYRYRGYCNNTYYATTYSRYYGGAGTGTAGCARGATTTACTGYCGCTGCCCTGGCYCTTCTTCAGTGGAGGGRCACCGCGGCAGTCGTGGGGGGCGCGGGGRGCGAGTGAATGTACGGTCTAYRTAAATGGTTTGGRKAGCTTGACATATTATGGCGCAACGCGCAGGCGGTGAAAAAGYYYWGRRRACTCAAYTCATACCAGCYYRRYYSKYRSYKMCGGACGCTGGGCACTCCGGTCGYGGACNNNNRRGYGTTGGATGTGTTGGGCGGCAGCGGTGCGCTGCAGTCCGTGCGGAGTAGTGCACYCCTTTACTGCYRGGGTYGTTGGRAYRMGCCTTAGCCNACAACGTCATYGGCCTACTTTGGAAGGCTATGTATACGCACACGGAATCTCCAGTCGCCRTCGACTGGCGTATGKCGSACTAGANATACTGAGCCCGNCTTGGCCGAAAGGCTGAAGRCGTGACAATTCATTGGWACCCCATATCTCTTTTCRTCGACACTGAACRCSGGGGACCTGCGTCTCTGCGATCGCAAGYKGRCCATCGTCCATATTAGGAGCASWAGGGTCGATCTAAGCCCGGGCCGGAAACCCTCCCGCAGGTNTTAACCGCCTGCGTCAGCCCACACTCCAGACTCATGCCTCTGGAATCTTTCGTTCTTCGGGGACCGGACTAGCTTCAAGGTGAATCCCTAGRYGGACCGGAGCGGAGGTGAGANCCNTCGGACGTGNCTCACGCGCCGGGCCGGGGGCGCACCCTGACRAGGTGCCCCGCCGTGGNNNNNNNNNNNNNNNNNNNNNNNTCCGGCGTGCACCTCCGGGTGTGGGGCGKRYGGGCATGTCRRCRRRGTTAGGCGGACCACCGCCNAGCGTGTGCKTACGCTACGAGCTATAGTGRAYRARCARGGTRCCWAKTTCGCGTNNNNGGCACGGGCAACCATGRGCRGCGTTRTTCAGGCGCGACGTTTCCGGGNCAGGRRCWYYCMCAGNNNCGGNNTACTTCTCTTTGCRRRTCTRWYCGACRACRSGATGGCAKGRGCCCCATGTGGACCCTCCGGRYRYCWCTCCAGCTCATCCACCGGNNGCGGYTCAATCGGCGCRSMGYGRTGCAGTTGGGTGGGGCRCAAGCCCCCYGCGYGRCGGGCTGGTNNNNNNGCCCCTGTGAGCGTGGGACCMRRTGARYYGGRSWGTGTAACATACACCCCACTAGTACCCCCGGTGCTCCSCGTGCCTCCGGRRYGAGTGGATCTAATTGGGCTCTCCGWGYCSCCKYCGATAGTYCGTYACTGCTGCACATRGACTYCTGCCCCGGAAGCGAKRYGSTAAGTACAGGTCACTCGGCTCTYYARCWTGAAATCTAGAAAAGGAGGCCTGCGTGATAGAGCYGWTGACTKWRANTYCCCTCRRTTGCTGCTCCCGTGTGCCGGCCCTCTWYMSTKRARYRRRGCCACAGTCCCGRYYCYCGCGRYCGRWRRRTWRRAARCGCGANACAAAYGCCCTTTCWRARRYKCCGCRTTGGCGCGTCTGGGCATCCAAATTGGCTCTCGGCCGCTGTYTCCYAATTCACCCGCACGRGCRCGTTCTANGCWMRYMRMKGGCCAAACCGCGCCGACTGCCCAGCGCGGTTTGTCGTCGCTGTTCACAGTCATTGTGTANGTCTGTAGCACTTCTAYGAYCAAKWRYCTATGRCCYGCGGCCRWARWGWGGTMCRGYRCGCACTGCCGAATAAGRCCGCTGGGGACTGCACGGGGAGTGGTGCTCCTTTTGGACNGTACCCAAGGTGNNNNGCGGTYGCCCCGTGRYAAAGGYCAACCGCCGAGGGGGAATTACCGGAACTACACARTCGGGGAGCGAACCACTCCCATGTAATATGCTCCTGGACCACAGGAGGCTGGCCGCYGRYMAAGCTCCCYKGRYCAATAGTGYWTGCCCRCTRTRTGAACARAAGYCGRGGGACGTGAACTGCCTCCTACGCGGCGGACRMRGCCATATGCTAAGTTCCCACRRGGMAAATGCATAGCSGTWSRCGCTCCTCCACGYGAGCCGCTGGTTGSYGYTGGYAGTCCTCGGCTACCCTGGCAAATGTTTCGRTGYGATCGAGGACCGGCCTTCGATRYYWMRCTGCNNNNNNYATGKGACGTCGTTGTTGAGTATCCAGCGRRGCGNGAAACCTCCTCYAACCCTCTAGAGGCAGACCCNNATATTCCCGTCGTRCRYYMGAACAGAWATTGTCACTCSTCCAGGGACCCCGGTCACGGAATCCTGGGGTGTACGGCGGTAAAAAAACCACGGTGGTGTGGNGTACTGGCAGGGCGGNNAGGCACCCCTASYRYMRYWYSMCWYKRGNNNNGMRKRGCAGAAAGGAGGCCCGACGTCGTCCTAYRGRYATACGGTCCRYKGMCGCCCCCGACAGCTGGTGAARRTCGGCWRACCATATGTGAATTCGCCCGAGGTGGACACCTCCGTCCGCCCGCSCCGCATACCGACGTGAGGGTCGCGACTAATAGAGTCTCGCGGGGCTTGCTMAGATACGTCGACGGCGWGNNNNNNNNNNNNNNCNCTGNTGCATACGAGTCCCTCRRSSMWCGCCGGGCCTACAGGGCCACAGCCCTGTTGATCCCGGTGATCGCACRCYGGYCCAGAGGGACCCATRGCGGGCATCTCGTAGTTGGGCGCGGAGCGTAAAGNCGCGTTGCGAGCNTGNGGYAAACGTTACGGGAGTGCTAGGAATTTCACCTGTGATAAYASGTGSAYAGCACGGTCTTACTNNGGNNAGTMKCACCGCMCNNNNNNNCTYYACCKAGCATGRTGCGTRCYNACGRRGRYGAAAGTTTCTTCYGGTATGYGACCAGAWTATCACCGYCGAGTGCGCACGTACGACGGCTGAGTACCCTCTTCCACCGTTGCARGGCCATCCCGGTCGAACGCGGCCGCMYCRGTCCATGTATGTGAWARRCNAGCTGGAGTGYGAYRYYAGRRGATACGCGCCAGGAGGKACCGGGTCCTAGCATTGYGCTGTCTGGATGTAATAAGACCGGCCCACGTGAAGCMGYWYRCRRYMGGAAGATACRRRCSRRCCGACCRTCGMSSYGYMYAAGARYCTRTTATCTCCCGCACATCGTCCWYRYYGCNYRGCGCATGAATTCTARTCTTATCCCTAGGAGTCTGAATTAGCGGGCTCCCCGGCAACGGCRYCGGACGCTCCTCCAGCGCACGCCGCAGTGTCGCTKKKGACTTCAGTGGATATGGGCATGCGCACGGNCGATTGCTAGACTACGAATGGTCCCCGAGTGGAGCAAGTGCCCTCAGGCCCCCGTCATTCAATCCCTACTTGTCCACCGGCACTTGCCCCCTAACCTTCTGCCTTTCCATCTATWCATAAGGTAGTAATCSTRWYYWCGAGCAYYGTACGAGGGGGWRYTCGTTGNGGGYWCCCGTGGGRRGARKRACTCGTNACNGTCGYYGGACGRCCCNGTACGTGNTGKKGAAAGGGCATGGAGGGCCTCGTGCCCCTTACGGTACCTGCMYCYGTCTGRGCGGGRACAACTCCCTTTTATCACGGAGGTGCCNNNNNNCCGTAGTGGTANCGGCTCACCGCRGCCYRTTTTACACTGGACTTSMATGGTGGAACCCCGATAATACTGKRYATGAATAGATGACAGATGTCAGTYRTAATAGCCCCCGKYCKCGATCCAGGTCGGGGGCGRASCCCRAGCGCGAAGCACCGYAAGCCACTGCRGCGCTCGCGTGACTGGCYTAGGGGGWCYCTCYAMKTCCCACGCGCGGGCCCYGYGYGTCAAGACAGTGCCTNGAAACCACTTGTGTCCGTYRGACTAGGCTCGCGGGCYCCACGRGGCGCGATCAGCRCGAGGCCCGTCAGGTAAATTCCGGGCAACTTGACCCTCTCYGATGGATCYATMMMATKGTGCTRACCCGTGASCANCNTGCTACCTRCCCMACSSGCYCAGGRCGTRWAAAGMRGTGTGCGAGGGAACYGCGCCCCATTCCCTGACGCCACCCNNCTCCYCCTRCGCCRCATNAANNNNGYYCGKRTAAATAGCGGATTRRRGRCCTATCTRGGGTCGCRTTYYCRCCCCRRCCRTCCAGTACGCGTTYTYTCTCYYGGCRCTAATAGCGGCGAAGCCCGCAAAGAGGAATRCCTACCCGGTATTCAGGACGGCCAGGTTACRCCCRWYCGYRCRGCCCTCKAGRAATYRKRRMGCTGATATCCYGCCGATTTCCGAATACCGTAWCCTAGGAACTTGAGCGCGGGCTGATTGCGGCTTTGGCACCGACTCYGGATGGGGGTGGCGACCANGAGGGNCAATGAACGCTTATTCCYGGYYRAACCCCCCGYRYRRATGATCCGGGCGATATGCYYRYRGGCCCTTCACYGRGGGYTSGGGTRWCTGGGTTCGGCCKGCGCCGTCTCACCGGRCRCANTGTTTCSAGAGGAAGAYRAWTMTYYYWYKGTTAACCGAGTTNNGYYRGTGCGACGAATAGTTCCCAGGGCACAAAACACCTGACTATCCCCGGCCGCCTCCCCATCTGCGAGGGGGGACAACTGCYTCTGGGGAACAGACGGGACGTTTTACCGAGTCYTRRRRGYGGGCGCGCCCCTTTTCTYCRGCGGMMYRRGGCCRCCRYYRYMRCCTTRRYCTTGTRTCGGTGRYGGTTGGTYRCGGGGAMCACTCGCGCGGCCGGCCTTCACGKGCTTCSTCCTTTCTCRCTATGGAGCCCCRRCGTCAGGAGTCGTCACTGGGCCGCTGGGTCTRTYTRYCRYGCGCACCAGCAATTTACATGTCTGACGTTRCYACAGATGACCAGCGCGGCAACAGTACTTCATACCGYCGRTNGCGRGRAGGCCTRYTGGCCCCGAGAYTTTGCGTGTRCCGCCMAGGGTAGATGGCTACAAGCCATTNNNNTTCATAGCCGTAGGGCGGCGTATAYCGMRYMGAGCGCCGAGTGCCTAAACACCTGATGCNNNNGCTACTGAGCATAGGCGCTGGCCTACYYTGCGCAATTGGGCGCCCAACGACGGATAGGAGGGACGATGCCACYYTCTGCCTCGWRAGCRRGTGGRMGAGARCATCCGGTGGAGGCAGGRYGACACTCACAGCTGGGTTGCCCGTCGTCCGGCCGTGGCGMKCCWTGRYYYYGGCCGCCGTGARGTCATTTCRYWCNNNNNNNNGRTCCCTACACCCCTCCRGCGGATCCCAACGCGTAYCRGCMCAYCCCYCGGCCGGCGCCTAGACCAGCATAAGGGCGCGCYGCCCTTTGCAGACCTAGTTAGGGTCGGCCGGCCCCWGAYGCNCGAACRCTAGCANGATCTYGGNYYGWGCGGCTGGCTGTAGTCGTGCCCTYTRWCGTCGGCCWYCGAYMRYTCGGTCGGGCTGATGAGGCCAAAGATAGRGCKTYTGARAGGATCAGYCCGTGCGCACYTRNWGTCYCCCGCAGCGCAAYGGGGTRGWRWGCRGCRCGCYGCRRRRWYAYYGGCGRAAAATCRGAGGACYACAACCCCGGTCGCTAATAGGTCGGYGAAGCTAAGGAGCGTGCCTGGCCGAAACAYATWATATGCCAGAGCTGCACGGGGCGGATCGGTGNGCKTGRRCTGGATACNNCRGGGNNTATCTGYWWYRNNNNNNNTTCNNNNCTAGTTCAGTTGCGGTCCCGGNNNNNNNNNNNNNGGTCCTACCGAAACAACAGYYGTTGCAGCTCTGCCTCCCTCCACACGGCTGGGCTCGGMCCGTCTACCTAGCGGAGCGGGACATGGCCGTGCCGGCATAGATGGATACGGTAGCGCTGGCGAATCCNNNNNNNNNCTGTGCGGGGTAGCTACGGGCCGGACTACGCGTCGAACCTCGAACGGTCGCGCTGGTATGTGGCRCGGGGARTGGGATTTATGRNAACCCGTSYGGACCGTAACYYRAGYYGAGGGGCGCCACCAGCGCCAATCGTCCAGACCTACCAGTAGTCCACGGCCTGTTGTTGCCGCTGGGCCTCTGGGTTCCTGTAAAGCCTCCAGAGGGNNNNNNNNNNNNNNNNNNNNNNGTGGTNNGCCCTATCCCGGGTTCGTGTGTGACGACAAGACACGCGGGGTGTCGTTGCCAACTTCTTTTACGTGTCGAGCNNACCTGCGGCCGCGATGCTAGACCTATCCGCTTAYRTCGAAAATTTRGAYYGYCGNNCCAGCCCAGTGTCGGTCCCAGCCCATCGCCCCGTTGCGCTCGCCAGGCTCCGGCAACGGGNNNNNNNNNNNNNNNNNNNCTNTCACCCACCACGTGKCGTGGGGCGCGGGGGCGCATCACATNTAAGATTCTCACACGGCCCCGTGCGTCCAGCGGGACGCCGGRRTTCGGTTGANNAAAACCATGGCCAGGACTCCTCWGTTCCCAGCTTAACCGCTGTGGACTCGCCGCAGCGTATGGCCAACCCATTANNNNNNNNNNNNNNNNNNNNNNCGGGGTCTGCGTATGCAACGGRYGRGAYCGGGTNNNCCAGCCAACAGGATNNCCCCCCGCTGAAGTTACCGCGGNNNNNNNNNNNNNNNNNNNNNCCCCCTGCGCCACAGGGGACWYRCSYYRCATATNNNCACCGGTGGGAGAATTGCAATCGTGCCGCCCCCCACCCTCGGNGGAGGCCGGCGAAAATACAGTGGTTAGTGGGGCTACTTCCGCCCCGTACACCTGGTAGGGGCCACNTTCCGGAGGRYRRTYNNATGTTGACCACCACCTRTTTGCGCTCCTGGTTTACCGGGGAANCCCCCTAGCAGTACTNTCCNNTTGCTCAACCYTAGATGTCGCARCATTACAGATTCTGAYYCKAYYRRYCGACTCTGTTTGTATAATRYARAGGACCTCCAGRKCNCCGTGAGTAGGCGTGCAATYCRGGTAGGGRCYACCTGCGGGTGTACCCAGCTCACCACGGGGCCAGCCACAGTGGTTAYAAACTGGGAGMCGCYGCYTTGGCCGTACAGTCGAATCCCTYGCYCGGAAGCCRCCGGCTTAGAGCCAGTGGGGATCCGRYKYRGRRCGGGCGTACARAAGGTAGGCCTGACCTCGGGGTTCCCCATAAAGGCTATNNAACTTGGAGCGCGAACRAGTGGGCCANNNNNNNTCNAGGTAAAAGCTGGACTCTTNACCCTAGGGNTCACGYCCCCGGGCGGATTAWCACRAGCACGATTGGATGCKWTCAGAACTTRKTAGTGGGGYRCAGAKCYTGAACCACCCGTCCCTACCTCTCGCYGCCRYCCCCGYYGGAGRAGRWCAGTAATAARGTCCTACCCGTCTGGTTGCYTCGTTGCGRTGCGGAGTGCGTGARCACATMGATTGTCAAGCAAGGGCTCCCTACGGCGTACGGCRYYRCCRCYATAGTGCGRCAGRATGYYCYTYRYTYKRYRRYAAATCGCTACGCCTTNTGGGGCCACTCTGCATGATCGGTGTGGAGCGYYCTACCGAACCCGGCAGRATCGTACTCGTRATTKGCCTTCCRYRGCTTCACGTTGTACAGCACCGTCTGCNNCAAATGGTCCCGCCYCCTGGCTGCTCGGTACACTACTRTRGRGYKCGCGGTAGTGGCTGCTCTGTGGCRYTTTAGGCCGTTTAYMCMMMGGCCAKGRTYRKRGCRYYWYTGTGCATGAGGGCAGNGCNCANNTNNGCCATTACCGGCGGGCCAGGRCACGACGTTTTCAGCGCCACTCTCCWRRYCGTCTCAGTGGTTCGCCCTCCGRTAGCGATGGCACWATRRTGYCGGACCCAYCCCATAAGGACCTGTAAGTYCGAGACCCCCCCGAGGGTGAAACCTCGYRTSGRCYRATCCNNRKGTGTRRRGTGCGGCCAGCCTATGRATGTACACTTACCAGCCGYGCGCGCYCGCCYCCGGGCGCCTGGCGGGTGCTCGGAACGRRKYGCGGNGNGTCNNGTGCTGCGRGACAAGCGCWRRRCAWTAGGCTTYYGGAAGCANRTCAACGCCAGTTCCTCGGRRCACCNNCGGGTCAYCTGAGGTCTCAACTTYYRYYMWYMGAGYCGACGGTCCGAAGGGAAATATCCTACGTCMRYTNNNTGGGTTCCTGCTGCRCYGCCAGRGRTACTGCAACACCYTSWCYGCGCAAGCTCAGTGTGAAGGGCGCACATAACAAACTATNNNNNNCACANGGGCACCACTCTTCCGGGTACRGGCGACCGCGCCCGYKGTGCTAGCCGAACKTCGGCAATGGCTRGGCYYAGGYRCCCCGCCGGCCGGCYACCGGAMMCYGACYGSCCACGGAGGTRACCCCYGGGGCCRYGCRCYYCTGCCGGCTTAGCACCTCCGCCCCCGTCGCKYRGYGRCCCGGTCGACRACATGCTCAAGACCRRAAGTAAGGAGCYYGGGCCCCTGCRTNNNNNYCTACTTACTATAGTCGGCGGGCGNGGTCTGANNAMYKTCTTAGSYAGTTACGAGCGGCGCGGNNNNCNACCAYTCRACACCGTYYYGTGTAATRRCAYGCYGCAARGTGGGACGRRSTAYCGCACGTYGCCGACAGATTTTGTGGCTCCCCCGCCCAAAGCCACCACACGACGAGGGGARAAGCACCGAYAYYGGRYCGCATGCAGGAGGGCNNNNNCGGTARYGCGATGGAGGACGGACYAGGTGTCATTAGAAGAGCAGGCGCGCGCYKYAKRMYRCTCATACCTTTCTRMAAGGCCATTACACTMGACRRRYCYGGCCGCACGCTGGAACGGGCACAAATCACCAGYMATGYWTCYCGCCTCGARGRYRRWKRWGNACCTAGGACCGYCTAGGCGCRTGCGGCGGGCGTAGGCTCCAGGCGCATCTCTGGTYSGARCCAGGCAGGCCCCCAGTTCACYRRRCCCCCGAATGAMCYWCCYCAYYRRTGGAGGTAGACGCAGCGAATTRTTTTTCGGCCTCGTTCCCGCTGACCCCCGGCCCCTCYARYTTCAGCATATATTCTCCCGGRGTGGKTGTCCACKWYRYANNNNNNATCGGACATGGCTTAYMTGGRGRGCTTCACGCCTCCCGCGTCRATGCCCCAGCCTACGATCTATGACCRGAGACCACWRKWGYTCTGCCAYTARATCATGCTACACTGCTCGTTTTTTTCMCTTYTTAGGNCGCCTGCACCGAGGGCGAGTGGARCCTGCRSCRGYYRGAAGTACCGGCGCCGCAATAGAGCGAYGTACGGGCCCGTYCRGACGCGACGAGCCRCCTCGATGAGTGCGCCTGCGCGAATCWCTCAGCAGCCCGTGCAGGGTCGGGGTGATTGTCNCGAGTCAGGCCAAYYCCGGCGTCGTTGCGYTCTCGTTCAGGCGGTTGGYCGYGGGGAGWGRMWGWTGCGTGCCTACTTTRCYNNTCTCGNTCTGAAGKMGACGCGAGCCGGCACCRCCTACCCGCCAGCTGGGGGYYGYACCGAGACGGAGGCRRGRYACAGRCRYRCTNGRATGGTGGTCGAGTACATGRTAGATGCATGAGCTAATCCACGCTRGRGACAAGTCRMYYAACCGCCGTCCCCCCACACTGCGACAYYTYTTGGACCCAWAACYCGTTACTTCCCTGTTTTGTCGTWGGGCYGTTCCTACGAACTGGAGCAGGCCCTTCAYWRNNGGTCCCAACCCCCCTCGCATCTTTGANCCGCCGCGGGGCGGGGACCGGCATCAYYACAYTCTRCRRRRYAGWAGTGTCGAYMCACYYKCYCCTCGCACGAGCTACRTGKTTGGTTGGCAGYGCACCGGCGGRCRGYGGYRTSGTGCGCCTCTCTTGAGTGGGCATGCCTCGATYYYACGCGACTAGNNNCACGAGGTGCTGCTCCCGTRACCGACGGCCGCCCCCGGTGTYATGTCGMCCCGCCACCCCCGGTSRGTACAGTTAGYRKRTCGTATAAGCCGRAAGGTKGCTCANTCGSCRRWGNGMRCCCGYCKCWACNCNACCCYGGRYNNGCCGGCCGGCCGTGCGCAGTGCCCGCCCCACGAAGCGGTATTGGYAAGGGCGGAATYGARRRYYGRYARATCCCTCCYNNNCTTTACCACCGCTAATGTTAGACGACATRAYRWANTGGCCCCCCACAGCCRRACCGGRCACTGTGNAGATGATGTTAYYGKYGGRCCGCCTGCCCGACCGYTRARGGCGGCGYNNAGCCGTGGCCGGCGKTCGCTRSCTYCRGGTGGTTCARKGGTYRGGCRGRSKSKGCCAAACCACTRGTGACCGACAGAAAGAGGGGATCTGGGGTGTAGTCGRNNAGCACCWCRYACGAGCCGGCCCATTAACCCGTGRTAYYGGGCAATCCCTAAGYKRGRCRRRGGGGGYCCRRYATCCGTTACTTCCTGCCAGGNTCCGGAGAGAMYCGTGCCGGGRRTCCCGAGGCRNGCRYYCCGGACGTRGYCGGTCGCGCGCACAGTACTGTCTAGGCWKCCCACGAAGCCGGTGACGAGCCCGTGAGAGACGGATCAGCAAGTTTGGTGGTTCGATGCCAATCATACACGYRRGTTGCAGGGGTAATGGTATGCTAGGCGATATGGYYGCGCTGCTAACNCGCTTCCSCTGCAAGCCAAATCATACTCTCCCGAGCGTATATTCTATCGACGGCCAGCGACGCTTRYCATCAGCCAGCTGTGGGGATTGGCCCTCAGTAATAATAATTCAGTGTTGAGGGCCTGCNCNACCTTTGCATTAGTTCCCCTCYCTCAGGTTTAGGTCGNGCNNNGTGAGCGCGAGACGCCTCAWTGTTCGTGAATGTCCTCRYGGATGRYYRGKGCCCTCGACTANNNAATTCTCCGACGCATCCGGCCGGTGGGGGGCGACACTACCCTGGTGCGCGCGAGTTTACTCCGGCGCCTCAGCCCCTARRYGNNNNNTCAACCCGGTTCCGGTTTGTGGGATCACTGGTCATNNNNNNNNNNNNNNNNNNGGTCTCGCCCAAATTTTRYCATCACACCGCCTAGTCGCNNGGGAGAGACGGGCGCACACGCTGGCTCCYRYGCTCGCACTTGCCGCTCGATNNNAGCCTGGCATGGTGYAYACSYRCYRTYMGCTGYYGACGTGTGCCCAGYGCRCGGTTGCTGTGTTCTTCCTAATCCAAGATACGCATGTTAGCACTTCCATCACGGCAGACACCGGATGGCCCACCAAGTGGRGGGCAACCCCAGNGAGGACAACTGCGGGCGGTGCCTCAGCCTAGCCATTNTGCTCGATACTTACTTCGGTCAGCGTCCTCRCGCAACCGYYACCSGGCCCGGCTTTAGNACGACTGTGGTGCGACTTAGTGTTGCAGCGTTCCAAGRRRCYGRCTTTGKYAAGTCCAGGAGCCGAKTCTAGTCGAATACTGCGAAAAATAATCTAGCCGCCCTSTCCAAGTCAACTCGRCANGNCGCCGCCAGTCTTCCATACMYRGRCGTGGATTGCTTACCCCGCTGCATGGAGRYGATCYAAACTGGGGGTYMYYRSYWRRYCGACCRGTCCACGYGAATGACAATCTRRTRMTACRRKSYCNTNNGNAGTNGGGATYRRCGGYCGACGCATAATATCTCRTAAWAATARRCRGYTARGCCRCGYCGCGNNNGTGCCTTGGCGNCCCGCTGAAGCTGCCGRCRACTCAGTGTCTGCTCGAGACGCTACCCCCCAGCCNNNGGATCATGGGAGRCCRGRCRRACGGGTCGAACGTATCGTCTCGGGGGTCGGGACRTGGTGTCCTCATGACCGGGTTRGACGCTGCTGTATACAGTGCCGAGGTCGCGCTGTTGGCGTGTGCGTCTATGATRTCRTTTGCCCACTGCCTGTGGGCCCGYGGGCGCGGGTTTTAGTNRGGCCGTYGCGCCCGGCKCCGGTRCYGGGCTGTGCYYGGGAGTATACTTTKRRNTCTRYGCMWWYTACCCCGTKTCGCGACRACCGCCCRCYYGTAAYACCCATTAGACAGCTGAATGTRGAGGGGACTTCGGRCCMCAGGGACGTAGCARYWGACCGCCACCCGCTGCCGCGCATKYGRYCAYGYSGRGTGGCGTGAGCACTCCCGRACGTTTTGTWTGKRRYMTGGCCCCCCCACCGGCCATTAGGYRYACCACGCGRWGGCGGGCCTAGGGCCGCGAGGAGTGCRGACGGGGTCCCCGCCATATNNNNTGCGCAACAAATACCTCTGCGTTCNNTCCGGGGCGGCCGTACCGCCTCGCTGCACCYRYGYRCGCTGCATGCTCCGAATGTGACGGGGGCCAGTAATCGCGYYRGGCGGCCCGCGGTCGCYYMRCGYRNNNNRCCGGGCGGCGGATCTYCACTTGAATRGYGCTGRGGCGAGGRTGACGGGACACTGCACATTCTYAYCYTCATGGAAAAGGGCCTGTGKYRYKWGGGGCGGNNNACYRYTRCGGATCTTTTCCTRGNNNNNGTCGGCAAGGCGCAGCTGYCRGGGNCTGNNAGCAANNATTGCGCCTGGCACATGGGACTGCATTTTCAGGAGGCTATGCTTTCTRGCGCACCCGGGATAYAGTTTTACTGCTCTCGCATAGGTACTACGRAGCRGRGRGGRACATYACNCSGGCCACRRGAGGCACGGNATGAAGTCNAAAGCAGCGGGCTGCGRTNGCCGTGCCGAGTATGAGAAGCGANCNNNCGCGGACACACCCCGGCCGGGCCGGTRGTTAGTGTCRYGGNGTGGGCAGTGAAYCGRWMYKKTYGGYTTTTCGAGGCCAGTGTTGCATGCGGAARGAASTAACCGTCCGGGTGCGCCCGACRCCGRTGTTGCCGGARTCAGGACACCGGGATRYRRRRGGTACGGGGGRCKCCGCCCGCGNNNCGGCRCGGTTTCTCGACAGGCGTTWGCGGGCAAAGGGAGTCTTGCTCGCCNTATGGRTAGTCATACATGAAGCTAAAACCAMCATRSYGGWGTTTAGCCTCTYRGTCRCRYRAGYYCATKAGRCTCRGCRCRTGGGACGCTTSCRYTACCGAGCANNNNNNNGNNCNCCGCCTACGCYYYRYKYRRTGACYGGCTACGCCAGTCACGCGCAGCACTTTTACCGTGCCTCTRGAYCCGGGTCCCAGTATTCGCGGAACGMKCAGCGCCCCGGTCGAACCCTATACGCCGTGCCGAGGTCTCGCGACAATCSKCTACCGCCGCNTCCNCGYTRSCCGCTCCCCGATCTACAMAGTGGYCGTAACGGGCTACCACCGCGCCTGACGCATCCYRRGRYCCGCYGGCCGCRCCGCTCCCYCRTCCATTTTAGGTAATCCCGGCGCCKCCARTAGACCGGAGYRRYMNNNNTGCGTCNNNWYSWTTGCCCGCGGGCAGTGMTGACACCAGCGGCTCCMRYGRRYGGYCTGTNYCAANNNCGGCNCGTGGTGRRTTTYYAATGCGGYTTAGACTGGGTCTGAGACCRGTAGTGCCTCYYYWYGGSAGGCCGATCGTGAWAGCGACGCRMGGTGTCGGCGCCTACCCGCCGTCCCGCCGGCGGCGRCCTCGCCGTTGNCCAAGRCYCTYRACGCGYATTAACGAGCATGCCCCTTSATTTTCYGGGYGRGCCCCGGTCCCNGAGAGTCTCCGAGCYCRCRCWTARGGGGCCGGCRRMGTATAWGNNCAGAACGGKCRCTTCTARCGYTGCTCCGTCTCTCTCTGTCGCGCTCGCNNGGGGGGCCGCGACGRTGGTCGCRCGRGTCGAATCAGAGCCRTTGCGTTACATCTTAGTAYACCANTCTGTCCCCAAGCAGGTAYAWRGRACTGCGATTAACACCCGCTTTCGGTCGGNRTGGCTCGAGAACTGTACCGCGACGCGGGTCCTGCCATCAGGAACGCCACACTCCTTGCTTRTGACTTTGCCTGGAGGTCCATCGGAGGGCTCYRRGAGRRCYGCCYRKYYYCCGYYYTTCCTACAGTCTTTCGGGCGTTACGGCCGATACGGGCCACCTGACACARGGATYGAGAGGACGCACCTGTCGTGAARWRYYCTAYAGGCGAAATAATGTGGATATTANGTCTCAGATTGGATGCGGGTACACCACGAYATACGCGCCCAYTGTCCGAAGGCCTGGATACCCATCCTAAGGCACGTCTGGACRGTCGCRRRYATTGYYCTTCCNATCYCACTATAYWYYAGGCGCGGTGCCCGGAAGRKRCCACGYRGRTGGCTCYYRRYYNNNRTCCGCTCGCCTCTAGTATGCTCGAGTCAGACGCGGATGAGTCTRRYGYGYRMGYAYGTWGAAATCCTGRRTTCGAACTCYYRCCRGASTTCGCCCCGNCGTAAGTGATCAGTCAGTACACTACCCTATATGGGGTGGAACCTGAGTATAAAAGTAGCCGCATATGGCCAGAGCGAGGACACTCTCRGWMTTCCTCCCACCTAATCCGCCCTTCTGCCAGCCRGYCGSRCTCATCATCYCYCKYCGCGGATCAACMGCTCGCGGAYGCTTCTTCCGAAGGGCCGATGTATTAGCRGAGTACATCGGAYATYCRYTWRTRRGGGTGCCTGAGCGCGCACAATGTGCACTCCGYGCCMYCCCGGCTTCGGGGCCCCTATTCGGCCTTCCCGGCTCCCCAACTGGTTCGGCAGCGCGCCTCGCCCTGGCTCGYGYRATTGGTCACAAAAACCTTTCCTTAGGTGCGCGWTASGGGGAACRRRYCCGTACCYYYYGAWGNNNNNTCTAAGGTCGGGCCGCTCNTCGCGAGCAGCGTACTTCTATTTTTGGGAGTACYGCGGGRGGCYYACCTRCGAGGCCAACTTRRRTTGYRRGRCTCYRGACAYRYCCYRRGRGGGTCCACGRMAGTTAGTCCYAGATGCAGTGTACGGCGGCCCCTGCGCGAGTAACRGCCGGGGGCGCACAGGCCATACGCGCACCGGCGCCTTGCTCCCTCCCAAGGCGACCCGGATGTGCCACCCCTGGGTGTCTCGGGTCTTTTCGGTCTTCCTACTAGGGNGNGGCCCGACGAGGCTGGGGATTGGNNNNNNNNNNCGTGGAGCTYGTATTACTGMAYCGASGGTCRCACGAGGCCCCCCGGACCGRCACYCACCCRAWGAAATTACTGYRRGCGGCGGSANNCCTRGRTTGCCGAGCGGAGCCAAACCYCCGCGCATAAAGAATAGCRGRTCAYCGCRCGATAACTCCCCCGCGTCACGTCRGTACGCCGCGGGGCATCCAACGCATGCGCCACTGGCCCTGCGAGTAACCGTNGCCCCCTTTCATATTTCCGTGCYRYYYCCRCCSGCTACGGTCTATCCAGGCGRYCGCCCTTATNCGTGCGTGRGANNCGNCCCCCCCGCCGGCCCCYRCTCYGCATTCACCAATTTCCACCGCANTCCGCANNTCCCCCATCCATAGCCTGSGTTACGGCGTGCCGGGCAGSGTGRCAGCTCGCCCCTWGGACGGGTGCCACGAGGCCACACGATCARAGTTARNGTCTCTGCCCTGARGTRGTAWRARYCACYRTTTCCWYKGRKYRSWGASKTTAGTACACCGGGAGGCCCGCRRWRYGGNGGAGTTGTACTTTTAGCATCCCGTRGTCCAGCCGAGCAGACGATCGAAATTAKRACGGGCGACCRRTGGCACAGCTAGRGGCCGCCCGCCTAAACACTCCCCCCCCGCGAGGAGTACCCTTANNNTGRYGAGYRWCYNTGGARCCTGCTCAGATTCAYCACYRAAGGYCTACATAGGTKATCGGYGGGGGGSCGCCTACACTRTGCCTACGAAATATTCGAAAGYSGCGACCCGRTAACCCCGGTGACAAGYGGAGCYGGCACTGCCCCTGATGRYCCCGCACACGAWRTTTTTGCGCMRRAGWRYYYATCGGGCGAAAGAGGTAACAATAGCCNAGCGGSGGCCCTGCCCACTGCGGTCCGCRCGCCACCCCGAGYRCCGCTACCCYKGTCAGACGGKRRYRRTGCTCGATGACTRCTGTCRTYGGCATGGACCACTGCTCTCRYYRCGACCCCTTGCTTSCGAGTTGCSYARMRAKYTTAAYKRYYAYYYGGGRRGRWYGGARCTTGRGAGYGRYGGTYAMACGCCACCYCCGACCTCAGCGAACNTTGTCTCTACAYCCGCGATCGATGGGGCGAGCCTGGCAGCCCGTCTACCAGGGYRGGTCTCRCRRYWRCCCAGGRYYRCMYGAACMACTCCTCATGYARACTCATTTGCGCAYYTRTACCYGAGCTCGCCCGGTCGGCCATGTGACCCCGGAGTTGGGGCCCAGCACGGATCGTGATATYCRGTTWAYGCGYYGYRCRYRCCYYCYYRCCTTGTASCGTWYCYCYRGGCGTACAATGGGCNANCCCACGGCACRASTCYTCGCGCACCGCAGCGCGTCTAGGCCCTCACGGCCACCARGTGCGTCTGARRYTTATATGNNNNGATCTCGCCGAACAGCGRTTGCRGRGCACTTTTCCTACCCGGGTCCCYYYYTTMCTCGGGKYTGACATCTTACRTKGAGATTCCAYARRAGRRCCTCAGACTTCGGACTAATAGTGGTATGTCNRCCCGGNACCGAAGCCTATCGCCTGTAGTTCTATGCGCRTCCGGCACCGTAAGGGCCCTGCTARTCCGTTTCAAACCCGCCGCYYRGYGCTCYAGRAGTCCGCCCGCGCCGCGCGCATGCGGCTAGTAGACGGCTTCTRGGTAGACGGTCGCGGTCGGGGATTTCTGAGATCTAGTAGAGGTCGCCGGGCGCTCACACMAGCTCAGCCTTTTCACCYCCCYRCGACGCATTAGCAACGTGAGCTTCGGTGCCGGAACGGTAATRCGMRAGRYYWTARGTYCRWTTCCCGCCCATGAGCAGYAATAARAYGCGAGGGTGTTGGAGCTGRGTGTGACCGTTTACYGGRRYGRRRMRACGATGTAYYTCYGGGAYRYATNNNGCTGCCTGTTAAGGCCTCTTGGAGACGGTGCTGACCGGAYGYCYRYRYYGGRYYGCCRGTGCACYGRAYNGYRRMYWRYCAACGCAAATCGTCGGACGCWCRCATGNWYYSGCCRWGCCAAGKATGWYRAAGACANGGGSATTCCCAGYCCTCGGCGATCNCCCCCGGCCGAKCTCCGGTCRYYAKYTYKAGGATGTCGGGGTCTCAGRGTAACACCGGGGCACATTATAGGAAACCGCCCRYRCYCCAACAGTGGTRSCCTCTATCTCCCCGGTACAANNNCCGCAGCGCACCCYCATGAWCCACAGGYNTTTGATGAKRYRAYAAGTTGACGAGGGNGCAGRCACGGCCCAAGATRGRGYRRYACTTACCGTCTTATGGCCCACTTACGCAAGGCCARSRGYAAYRATGCGAGWYTGCTGGCCYYGYCGTTACATRGRCGRYGCNGNCAANNNNNNNNNNAGTTCCCTAAAAYCGRGGCCCCTGGGCGGGCAGCCGCGTCCTRCAGGAGGCAAACCCGAYCTCTRGGTARCACKTCACCCGCCCMYCGGTGCCTTGCCGTCATCTCTACGCGTATCGTTTCTGGTGCATGCCGCGCCCTCGCCTCGGATCACTTYRCTGGATWWRAGTTGCTAATCCGCARKGCGGYYCCTARCTCCGCCCCCGACGRGTYRYRYGGGCGATGCGGTCTGATCTCCACCGCAATGCRCCCTCCCTCGCYAARMAGACCCTAGCTCACGGGCCTCCCCCCAAACACAAGGGATTCACAGCTCACTCCGGCGGTTAGAGTYRCCCGGACYCATGYKYATGGGGAAGCGTTCTTAAGCACGCTACAGCCWCCAGTCCRYGRGAAAATCGTAACTTGAYRCCTYGTGTTRAWGTCGYTTCGYCCYRCRYCCYGGCCYRCCGMCACNGGTGCTTCGGGCTATCGGYGTACGTGCGACTAGAACGCAAMGTARRTTGGRGTKGYTCGGRTCGCAGGCGCCGCKAGGCGTCCTCTCCAGGCAGCTAGTGGACGTTAGGGGCACCGCTAGTAAGCCATAGTGTTGACCAGTCGGACGAAGCGCCGGTCTGTCTGCATGGTTGCCTAGCCAGGACGCTAGCCCACATCAACGGAARGGTTTCCGNGAGGAACCCCAGGGGTCCAGTAKAWCRRYGCYRTKTCTNTGAGGTCCTACGCRTTGTTGGTCGCTGGATACGTCAGAGTGATCCCATGGCGCGGAGATTGCCGGTTCTTGAGCTCTTCGTGATGGTGTGGGAGGACTGCGAACTACAATTYRYGGTGGGGAGCCCGGTGCCAAGCTGGGTGTCGCAGGAAGGWAGYTAAAGAGTTCAACCTGAGCAGAAGCSAACARYWCRCSYRYCARRTYYRGRMAGCCGTGACCNGGCAACCGCGCAAATYYYGCRYYTATANAAATGCGGACACATCCAANNNNNNNNTGCCCGCCGGATGCGCGCTGGAGRRYCRTTTGAAGGTCTACAAGACGGTTGRWACGCGYCGTTGCARGGCGAGTAGAAATCCTCAAATCGTCTAACGCTTAAGACTGTTCCACGCCCTAGTTTGGTCYTGGTGRSCCWAYRYGACACACCACCTCGYTTMCTCGTTCCTATCGATAWCCTGACTGAAGCGRGCGYGYGGTATMCATCRCACCGGCGTGTGGGCATRMCAGCAGCTNNCCTCCTCTTTCTGGATGGTCGCCGCCCATCCRGNCCCTCCCGGCCCCGCTGWATCATCCACCTTAGTTATACCGTGTGTGCTATGTYAAKTCTTGAGARGGGGACTGGCCAACGCCYYRMCCGGCGAGCGYARAKCMCTCTAATGCCTGNNCATCANWRWAGYGCCYYGYRCTGGGCGCGCGCCGCCGCGGARRGSYYTGAGCCGCCGCCAAACCTCCCGCCGAGCCGCCCTTGCAAGATTGGATCTCGTTGCGCTGTGWWRCGGCNGGCCCGTNCCCGRACGTGATAGGCGGCGCATCTACRWYGCTGGTCACGAAACTACAGTACCYGAGGGGGCAGGYRTYTYCCGTYCGCTCGCGGACTCAATGAGGCRRTCGGGGGGCCTAAGCGCATRGTGCCTAYAGGRCCRGCRCGRYGCGACGTGCTTTGTNTATAANRCRCGYTGAAATCACGCATYSGGTCATCYCACAGCTARCTACCGCCCGNCCGGGCGCGCTGRWGAYACACCGGTGTGGNNNNTCKRCYRATTTCGGGAYRGWWCCCCGCCGAGCGGAGCTGAACCCAGGGCRTCGRCCCGCCGGCATCCGCGGGCGNGNNNCGGCYYCCGCRTCRCYGACAGNCGATTCATCCGATGGGTYWSYTGACAYAGRYWCACATAATCGTACGAGCTGARYYTGGCGRGRRGTRTCGYAATCCTGTCATTSRATYACACGCCGCAGKGTRYYCCRCCTGYCNTCGAKGACTAAYTAGCCGTTGGGCCGTAGCTYCCGCCTCGTTGGGGKYYCGCYAGRTCGCGRAACCTATGGGSNNNNNNCTCAYTGGAAGCGATCGTNNGNNNNNNNCATGGCCGGGCCATTGCAGARRCGYACACATGTATTCTAACAATCTCGGTCACTCGCCTCRATACKCGGGGCAACGYTRYCYCRCAMAAACATGMATCGCCCCCYGTYCMACTGGTGCTTCGCTCNTACGCCCAGKRCTCCYYCAGATTGAGCTGAGCGATTGATCCAGNCWCGCCCASTGRWCGGCGACCCGGGGGTAGCCGGAGCACCACGRAYYGCCGTGGCTACGGGCCCCTCGNTGTTCCCGCAGCCNNNYRGTTTATGTTTGCCGTACATGTTCCACCAGCGGGTGCCGTAGGGGAGAACTGRYCKGCCGACCTCGTAGACCCTATGCCATWTASRRGCCTTAWCCGCGCACKRCCYGTAGRGGSCCGCGCGGCTCAGAATTTCGTGCGCCCCYCGARSGGCTCCCTGGCRAGCCGCGGTCTTCTGAACATTGYGCATARRRATAYARTYYRRRCAWGCCNAGCCTTTNCCCAAACCAGYGCGAGACGGTCYRTCACCGRWCCYCATWAATCACATGGGTGCGTCCGKGYTGGYYAYGGAGCRATCYYCRATGCGRGGYKCKYMWCCCATCATCTGCGACAAGCCAGGCAGAAGTCCTGGACAGCGCGGTCAAGAAAGCGGCGATCCGTYGCCCGGGSGAGCCTCCRGYRCCGCGRCCTCGTTCGAGGGACCGCACGGGCCGCTTGTYRGNYMCCRGGCNYCRTCCACCACGGCTGCGAGCGCCCGGTGATGTGGCGCGGCRCYGGGGGGGYRGCTCRRYTTCCTTGGAGGTCCGTNAGGAGYWRTCTGRGGGCCTTTTCAGCRWCRYCGRGCCTTTTCRNNNNNNGCCGCTYGCYGCAARTCCRTGGCGTTTAGAGAYTGGGCTNGAGAGATTGAGACGAGGNGTGCCRCYTYTKYGCCATCACCCCTGGARTGYGGCGTCCCYACGCGTAYGAAGACTAGGGCYGRCCAYCTGTTCRTGGGAGACKKGCANGWTCCCTTGGACNCGCATGTGTGTACRRACRRTTYAGCGCRCGAGCTCTGCGGNGCCTACCGTYTYYRYCRRRRRCGTTCNNRYYCAGGTGGTGTCAACAGGAARCGRRYYRCGCGGGGGCGWMTYWMRRMRGCCCCGCCCCACTGGGGCGGGCCACCCCCCCCGGATYYGCGGGTGCCATCATGTGCTCGTAAACCGTCCGRYSKYMYWMGGGYRYGYKGCAGGAAAATTACACAGTCGGAAGCWRRKWTKKSRRCYKGNNATNTTCGCYYGGCNCNCGCAGGTTCCCCACGTTTGTAYGAYGTAGGCGGCRGGNGGGCCCGGCCCCCCTCCAGKRYARRCYRTYSMGGGGWKYTCWTGRYCACGGTCAAACGATKGTCSTCTTRCRCATRYACATTAGGAARATGCACGTRTGGCCAAGCGGTTGAYGSTGKWMCTGGCGAGTAGCGGGACYWCGGTTCCGTNNNNNCATCCTCGAGGGTRCTGANNNNAGGCGYAGTYCGRCCKRASRTGCAATCGCCGGGGCTGCTGGATGTGCTCTAGTRAGMGCGTGCACGCACAAACGCAGCRGCAGRGGAGGCCTGGCATCGGATCGGGGATTAGGTCAGATCCCCGWGAGRGCTTGGACCAGCCAGTAGTAYCGGCGCTACCCAATTGGAGGGAGCATGTTTGGGAGGGGAGGGACTGYACGTCAGACGGCCGGCAGYYCYTTATCGGGGGGATTCCTAGCTCTTCGYKTRTGTACTCTACTRGACKKYCGTCTCCGGCCTGCACANNNCGCNNAATTGAYKGGMGAGAGCGATGGACRKCGGGAACTCCGTMACGGAGKGRGRCMAYTTAGTGGGCCATTGCCGCTGGTGCACCAGGCCATTAGCTGGTMCWCACCCGCACGACGCNNCGCAGGGCTTCTCCTGTAATGCGCCAGAGSYTGGTGCCTCGTGCNCACTCGCGGGAACACTCAAGAGCGGGCAGCGCYGCAGYCGCAAGACCCCAYGAGATCCGGATTCTRCNAACARRKCYYCTCTCAGCYRGACACGTGCGNYCYRRYCRACRYTRTGARWYYANCTCCCCGACCCACNNYYCGYCTACACTTCACTYATNNNNNNNNNCTCTTCCTGGCTTTCCGCGGGCGATTACSRRGYGRCGRSCAGCGTGGGAGGSRYAARCCGRRYGNGCGGAAGTTGGAGATCANCACNCCATGATCGAGCGGNCGYTGTGGACRAGTAATACAAGRCGCGWGCNYGGAGTTSCGCCGGCCAACTATWTGTGNGGACGGGTGTTRTTCGTCGACGGNTTCAAGGTNRCCCTKCGAGGGGTCCNTGGGANNCGTCTTCTGRGARTGGGTAACCAGYCCCTGTGGGRGCCGGACRGCCCCRYTARAGYGTCCATRYCCTGGAACYGMCTAGTGAAYCCNRSTRKGAGTCACATCNTTACATGCTCGRANCCCCCCYGGCGYAYAGTTRAATCGTTCCYYCGRYYRYRGGWGCGACTNCGGGCGCGGCCGGGCCGCCTCCCGGTCACCCGACGAACAACCAYCGAGACYCRGCGAGGGGTCGGAATMCTCCCACGCCGAGAGGCGGTYRCCAAACRCGCCTGCGYRRANGGCGCGGCAGGCGTTTGCCTTGGCCAGRYRCACCRCGCTCCYAGGTGCGRCTACGYMTGCACGGTKGAANRCTTTCAAYWSCCCTRGCGCCTAYAGGGCCTYCCACCCCGGYCYYRAGYYTGTCCCACGTCGGGTATCCGAAGCGACTACGGCATYATCGGTATCCAGGGGTGAGGATGSGGAGCTTCACGTAYYYGGYYGAAGWAYGMGAGTTAACTGTCRACTTSCAAAGGAAGCGATAGGAAACGGGCRACGGGTACCGAGCGCACGCGCCCCCCRATTYTACCCGGNCATAGGRYTTCCGATGCTWYARRAAAGGGYYYRRRMTYCRKRGRCYTKMAGTAGTCGCCAMGACACGGCGGCAGGGAGTRAGTACCGTGACTCCTTCACTTAGTGGGGGGGTNNGGYCACGGSYCTTATTTGACAGCCACCGTATTTCGGRRRYGATTTACCTACCTGGATCATTCNNNNNNNTCTGCCNAGCATACCAGTGNNNNRGYNNNCTRYYGGGGACCTATCGAATGCGGCGRMSTRYNTNTAGTGGTTRCCGRACKWGGCGCGTAARRTCRYMGGRWRGGACTGTCCTTGCTGCTTGAGCTGCCTAACGRGCTTGCTGAGTCAACGCTGTGACCCCCACTATGGGCACCTTACAGCCYTRATGCAGAYACTACTYTRKYATCCGTCGACGCTTTTACARAGGCGGCYRAKYCAGAGMRYRRCKGGYCATKTGTCYRCWGTGCCAGGGTRCRGGYCGTCACCAGCGGCTCCGAAAAAAAYCGRRRGAATCCCCCCGCCWYACCGCGRACCCTCGGCCAGAACAGATAGGGGGATATACCATTCACAAGGTATAACTGYTCATCGATRYGCCGGGCTCYGACCCGYCAGCGYACAYKCGCCCCAACGGAGTTCAAGCCCCAGAGCAAACCGAGRYRRGCAGMYCGRTGTTGTGAGGGGCAMWWGGGCCCGAGACCAGGATCTGCGGCGCGARWYGCCYCTYCYMACGGCGGCYCAGAATCANANRGACTGACATAGGAAATCAYACTTCCTCGGAGCCGCCGCCGCCAACGTAGGTAGGGGGGTGGTCAANNNRRWGATGAAATGAGNYGTCCGGAGCGTAGTTTATCGCAGAATTNGCCTGGTCGTGGCGCACTGCCCTAMRKKWYYGCTCTGCGAGATACTACTTCGGGCCCCGCTGCAGCGCCAGACGGACTGGTCWGCRACMGYGTTGCTGGAGGGTTGCGAGACCGCTYCTGTTKGCGAACCNATGACGCAGGCCTCAACCTCTTCCAGYGAGTCCAYGCAGGYTYCAGTGTTTTCGAGCGGGCCGCCYYWRAKGSACNTGGCCGCGGCATTGGYCCCRCCTAACCGCCTAGTACATTAAGGACTNARCRAGGGGAACGTGACGAGCCGNCGRRTGGTCAGGRRRGTCCTCACGTAAAACGTAAAAGTGGAAAGAYWCTWCGTMTTGRGGGAGRYTTCRARCGGGTAGTCGATGCTAGCGYAGGTTCGGCGGTAGRGGTTTTGTACTGYSCTCGTGGTNACYRGCTGATCCARCCCGCRARRYCCGTAATNTYTGGCCGACTGACCCNNGAACCTCATCGKCCGCYCCYYCGTGCRTTGCCGCTATTKTGCATCTGGAACGTGAYRSTGGCCGAGCYGCANNKYRYYGWYCCGGGMATGGCATGGTTTATTCAGGCGCCCGCGGCYRYATRTTATCCTCGTGCCGMGCAATGGCATNGTTATTTCGTASGGTGRGTTATGMYACTCCGCCCCGCRGTYTAAGGGCCTTTNNNNRYYYMCGGCYTYGGGCGKCCTAGAGNNAYACNGGAAGGGACRYCCACACCCCGCRKYRGSCCCCTCACYRCCCGGCTCCAGTCATTGCCCAACCTAGGGTTCAGCAKCCGGTATGWYYTTTCGYATATCWCYKKGTGATGGCATCAAGCCGAGCCTTCMKAGCCCTCCGCCGTCCTCTTCCAATMAARCAGCAAACAGGTYTCCCCAAGGRGCCGCCTCGACACGCGCGGGYCGCGCCGGCRYGYYYYTCCGAGATCTTTCGTCAGCARGCGMCGGGACGCGCGCCNCGTTAATGATGGCAKCAGYACTRACACGGGGCTGGGGTTGATCATAMACTCYYGNCGGTGTANACGGGTATTTACATCNNGCATATGAACCAGGTGAGAGGNNNGRYTGYTCCCTRRCGCYCCGAGTAGACAYCCTTAGGCCCCCCGGNAGTTCCCACCTGATCCCGCACTGGCGTAACAAGAACGATGGCRGGGAACCACCACAATACACCTAACGCATGCTCCTTTTTTAGGAATAGTGTAGACAACCCTGGCGYRRWYRGGACCAGCCNACAATGACAAACTCCGGAAATGCRTCTCTCCCAGTCGGACTCKYGCAAGAGACGCGCGGAGGGTCCCCCAAGAGCACCCCGGGYCGTAATCATCGGCTCGGACCWATTGGGCCCGCAGYGGAAGTTTGNTGGCCCGTTCRTRCGCCGGGCGACCACTGCGNCSCTACCTCTCGWCTGGTCCCSRTGCKGGCGCTGRYGAGGCYCCTCCCGGGGCCAYGCATYSGARRTCGCCCTCAACCAGACTATTRTYTCGCATAGGTCCGGGCCTCRTCGGACCATACTCTCGAGTGATWCATCCCNGCTWATTGYACAAATACATTGGTAATGGGACCCGSCGGGYAGRCATGAGCCRGAATNCGARMCTAGGAAGCCTWRGRYYYYKRCTTGGTGYCTACNTCGTGCCCGCGACSATTTYTAARGAGARCGGCGRKGAGCCCCTGMTACGAATGGATGGTRKTGGTTACRGTCGTTGGCCCGACCACCCTTGTCTAANRGYYAAGCGAACCSTAACCCGGTYGCGCYYNACTGCACGACGACCATGCGCTCACCGCAAGAACTTCCGCCGGCGAASTATCSTAGGCGYGCKCGGCGGCCAGGTCGCTGTAGTCACCGTTTTNTATACWGRAATACCGCCRCGTCNYGRYCCARSYMCCRGTCGRGRCAGACTYAYACCGCYGACNGGTGCGYCCAGCCAATCTGYYRYYYTCCTGCYAYGCGCGCGTGGGNGGTAAGYRYWWMGWAYGAATCGGCCGTTGACGCRGTAATGGTNTTTTGCGTTCCCCTACACCTGYRYYGYRGGSRYAYGGGGCCCCGAGCGTCRGTGAGYGGCTCGYGGCAAGGGGTMYYRCCRCATGAGAGYTTCTACARGGARTCCGGRGGATCTCAACAGGGATTTANAGGACGAGAAGTGGTAGTGRGGATYKYRRRYCTTGGGTYRAGATGTCGCTTATATAGTGGCGGCGGAGCRRCRGCCTCCYYGTGCAATTMTTSAGCAGCAMGAGGCAACAMTCGTMAACTRTTRGTGGGGATAGATGGCGCYGCWAGYCTGAAWGGCCTACCTAGACGCCCAACCCGGGGGGRRYMCWGGCCGCGNNCCGCCCGKGGCRGGGCCCCGTGCCAACCCACTTTGGAGGATGGGCTACAGCGCTCACCCATACCAAAASGWGGCRYTTGGATATCCGGTGCACGCTGTTACGCCTCCACTACAATYRRAAYSYRYGYRGGTCNNNGCTRGNCGYYGGTRCYRCKCGTCGGGNGACGGCCYMMYYYKWRTCCGCATAGCGRYRAGCGGGGGCGGCCCGCMYCSCCTGYAACCAGCRGYCGTAGCGAAGTTGTCRWGCCGGCGGTACCNCGGGCTGCCCGTACCAGTGGTTGGCTMRYCMGGGGGCGNCMRTYRCCCGCTGCAMGGGAATATTGTTATYTRCRRCYWYYRGCYRAAAGCTAATAAGCATTCGCCGSGCGGGTCCTCGAGRCATKTAGGCGGGCCCTRAGGMGTTAGACCGAGGTGGCTGGTAGGAANATTCYCATCTCCTGYACCGAAATGACCACGGTATGAGCGCGTCNGCGTGAAGCCGTAACAGTAYKTYAGTTGAACTACTNNNNNNNTGAGCCTGTTGGGGAACGTTTAGAGTGCCTGTTGATCTAGGGGCGGCGTCRRYRWCRRRRGCGATTCTGGCCTCTATACGCCGGATTCACGACCTTCGACCCTCCTTACTCGCCGTMMWYYRTNAGGTTTTTTACGCCCTACCCGTAYTRCRCACGCTCGYCWCGGAGGGGGATTCGTCRRTGYRRKRTCGGAAAGGGRGARCGGATCAGCCAYCGTTCTCACCGTTTTGCCCTAGAANNAGTCCCCCCCGCTGGCATYCTCCTAAGTGAGGCCGGGGCCGGACGGATGGCGCACTGCCYYCACRRRYGYCCGACTGTRCAGGATGATYRGRTGCGARWMGACCGCRTGCARWRKKYWYRRRYCRRTYCYYTKCGYCYCGGACGYATYACCCRCRCGGCCCGGCAAGTGCCTGCAGTACTTCGWYRCRRAYRRYYGRGYRAMATRCGACCAGGACCGATGTAAGCGGGATGGAAGCAATGGCCCCATGCNNAATCCGACGCCTCTGTATATTTACGTGATTGAGCACGGAAACCCCGGRYCTCACGGCACAAGAGATTGGGAGTAGACGYCYGAGCTCGCAACAGACGTGCCTCCAAGGAGGGCGGATCAGTCTCTCGTCGCGATCGCCGTGGCAGTGGTCAAGAGAAAAACGTYKRGYYCCRGYGAGYGYGYYTCMCRRTGTACRRRCGCCACRARCAATGTTAAGAGTAYGCGYCGGNRWMAGCAAYRRGKWGGGATGGGGCCTAYRCCGGCCGCCTTCTAGGTCSGGCKCCTCGTCCCCCGAKRGCGCRGGAGYKGCACYRRWGCCANNNNNNNAAGGGTCGCTGCGCCTWAGGCTCTTGGGCTGTGGGCTGCCTTTCGTGAAGGCGCCGCTTGGCATCATATTTGYCAGGGYCTGGGCSYACGATTATCRGGAGGRRACGAGAGCACTCGGCCATGGGCCGTCACTTCGACCTTAGGGGCCGCGACGCTGCCCTGTGCTAAGATGATCCATCAAACTGCCATCGAGGGCTATTGGCCKYTYMGGAAGCGGACGGCGAATACCCTCTTTGCGCCGGGTCATACCYCGTTGCTCACAACAGGGCTTCYYCRCTAGGCGTATCNNNCYCCAAACGGACAAATCTACAGAGTACCGTAGGGTCTAACTCGTGCCRSMRKYWAGGTCGAATGAAGGACRYRRGRYGCGCGGGGCTCGCAGAGTYCCTMRCRCYAYAGCYTCAGTCATCGCCCGGCCACGCGTCGCGTGAGCCTTCCCCCGGGCGCYTGYRAAGGGGTATAATAGTCCAGGCCAACGGGTGTATGCCGCTTGGGGACGCGTCTCGTGGGCAGGCAACNNNNNAYYRGGAGCAWGARTGGTGGTGTAGGCGGGCTTATCAGRAGYMCWTATGCCGGRGTTGGCTAATATTGACNACAGCCGGGYGGCYCYANTCGGGCATTCTCRKRTGRSKYTAYCACCKTCAKACRRRYYTMRTGCGTGRRTGGGATGTGGTCCCTGCGGCGGCCGCGCGTGCCGCCCCCCGGCGNGTCCCTAACTCTYAACGCTTGCTGGCCACTCGCRGTATTATAGGGMRARKRYYRRGAACMWRGAGAAAAGTYRYSRRGCCGTGCMYYYRWYRYRWWCAGGAAAYCTGCGGAWMAGGTCYCYTTGAAAATTGTACTCCGCTGTACWGNCCNSTWAACGTATGCATCGNGAYRGYGSSATTAACAACYYRRYATAGCAGCAGTCGTCTCCTGCCCGCTGCCGAGACCACCGGTGGAGTCYCTYRAGGAAAGATGTGGTAAGYTACCGGGCAGAGATACYYGGCCGYGGGTCAACGGGCGAGCSYGARCTTGGRSRRRYCYCAGCGTGGCCNCCACACGARYGGTATTTSYAGCGGGGARTAGACCCRGCMGGTGGCRCGGCGCCACGAGGAGRGYTGNGNNYYRGACGGGGGTTATTGCCGGAYRATGGACGNCTGCAGAAGGGACTACNATGCARTRCGGCGTGCCRWRYCRRACYYTGAGACANNCACTRCYYRYRCTTNAGGGATTCACTSGGGARACTGRGTCAKYCACCGTACCNTACCATGGCCCCSCCCYGYCRTGCCCCCRYGAGGTTRCGTGACGTTTACKCCCCGAGACGTAGRSCATYYCCCCACGGCAGGTAGCTGGTGTCCTCGGGGCCTNNNNNNNNNNNNGGCTAACCCATGGCACTGAGGAGAGCTGATYRRGCAYKTATCACTGACGGCCGCGGATAACTCCGAGACGGTGNNNNGGSCAKAGCGTASTWGCTKYATKGCGAAATRCYGARTATNNNNCGCNCGCGGCYCCGTGAANCTCCCCGCGGTATGGCTGNNNTAGATCCAGAGTGATTACTACYCCCATTRRGTGAGTYKGATCGATGCGCTGASCGACATCAGTCCGCGCCACNTTTGANACTGAGCACGATCCAGGGTCGGCTGGACGGTGYYACGYTCGTYCGCMYCAGCCGGRTCRGWGYMNGCGGACGNTTGCAGCTGCAAATCACATCAGCTGGCGKGTCCCCKYYGCTTCATATCGGGCCCGATGTGCCCGGTRACCCGAGARGCAGGGGGTGTAATTCATGYACCCCATTTTGACGTGCGGGAAGGGATCGTGSYYCAYGTGGAACTGCRGGTGAGKRGYGTYGTGTGTCAAYACCTTGYTYAGTCCGGGGAAAAGTGAYATCGCGAGGYGACCAGCGACATAATCCCCYAGCGTCCACTGTAGTTNNTATGAAGGTAACATCTTGCCTCCCACAAGGCGGAGGTTCGAGGAACTCCTTGGCCGCGGGAGCGGCATGGGGAYRYRCGCCYTGCACCTACCAGGCACCTCTATCGAGGTCAAGGCGACTGGGCCTGCCTGYYAGGGCGCAGGCAGCTCTTAANNTTAAGTTRMRTTTGGCCGGGGTGGTAAACTGYCCCTGCGCGGYGYRYAATTYCCGATTYYCGAGAGCRGTATTTACCGACGATAATTTGAGCTAGGCGATGCCSCTGAGACCAGGAACGNNYCYCACCCTCTATGGCACGYWGTGYCTRYCGACGTTGCTGACGATCCCATCGGNCGCCAAKCCAGKAAGGTRAAGGGCRTARGYGCACGCGTGYACACATGAACAGATYCSRRTRRCGCGCGTATATTTTTCTATACGACCGCKYYGYYYCACGYRACCCYCTYGGAGRCGGATMCCTGCRGYYGGKGCTATGGTGAGTCGAGGAATTGCGGCCCAARTTCTGACCAGGATTYGGGTAAGYGRACGRGGCCTTARGRYMRYCRTGRRGACGGCGGGTRRYNCGTTCRTAYGAGAAGAGTGGCTGGCGCCYCRCCWTTGTCTCCGYGYACCYGRYYAGTGCGAGCAGGTCAGGAGCGRGGTAAACGGCCGGACGCGGCTCTGGGGTTTCCGCTRKRTGGAGGAATTCTARRRGGTGCTCATGGGGNGCTATCGACGTTACACTCTTAGCAGCATKTATACGCTACACTCRCGGGACGCGGCNTRCGCCCAAACCCTGGAANTGGAGTGGCNNNNNNCTAAGGTSYGGTTRYGYRRGRTTCRGCGYGATCGGGTAATGGCATTCRYAGGCGCCGGCGCTGCCAGAAAACCCTCCACTCYRGTGTCAACAGGGCYCGCCCGTTCTGCTSAGTYTGTTAGSACWYRAGRTRRRGRKTGGCAYACATCCRCGTCTAGCNNGCGCTGAACAAATGAGCGNCAACTTCCKGGWYACCGTCCATYCAAGCGGRGRRAACTGCGCTCGRGCGCCGGGTAAACTRCTNGASAGTAGGGTCGGCAGACCGGGCGGRCRRRTATTGACTTCGATAGCCCGTAACGCATGTCCGCGCKYCTRWCCTGTCCTYCCAAAGGCTTAAACAGTCYYYKARYCCCCACAGCGTRGCTTTGTGCTCTGMACGGRCGCGGGCCCGCSTARTACTCTCGTCCCCAACCCTTTARCGGTTACGCGYRGATGCCCCTGGCCAAAAATGGRTGTGRGYRYCCTCNNNNNGCGGTACCTGCATAGGTTTGGATACAGACTGNGCTGTCTGGGTCRMCGWMYTYAGTANCAATGCGCCCATGGAATYTAACGGTGTACRYGCGGNNNNGGCCRRAMRTRWYTAACTTTCCCGATCCACTCYRCRGAGCGYGYCGCTAYYTTRRGTGCCACCTACAAGCTCAGGCGCNNNGCGGGCGAACTCTGGGCAAAYACGTACATCCGCCGGGAGCGTGTATCCCCCACCGRYYMRWRYAGGACTAGGAAAGAGTTATAGGACTGCGTCTTCTAAAACTTGGATTGGCGGCGCTGGACATACGGNTCCGGCCCGTCTAATCGCGCCATGGGCCCCGTATCTGGKTGGTTACAATGCGCAACYATAGCTGATCCCATTAGCTTGCTGRYTCGAGACACATGCYCTCTGTCRRTCTGCTCRYCGGCCRRCCGGTCCCCGYTGCCCTGGCYCYCGYCCSTCCAAAGGCAACNRRTGRTCRCGCGGCTGYCGGRCAGTTGRMYKARRYGRAGGCNNNTCACCGGAACYYRYRCRCYTGAGGNNCGGCGCTTCRCCCMYRYCGCCGRGRKGCRGCAGCGCATYYRRCRGCCYYCGTTYYMYRCYRCACCCTTCGCGCCAAGYCTCTTAATCGCCCGGNTGTGTGGGTACAGCCGTCAGTNACNGTTNGTCCCACTAGCGAACCTCGAAGCTAGAAAGGRAAGTGTAAGCTGCGCAAGACCRCGGGCTCGCGCGCGCCCCCGAGAGTACGNAGATGAACTCCGTCGCATGTTGCAGGGACGACCCCCGGACCCCTGTGYAYCKCRCCCGGGTACYRMYRAAATCCCAAGTGGCTYCCATGACCKTAGAGGGTGCCCGTAGCKACGTCGGACGCGCGTACGGCGCRSCTGCACAACGACNNNTCCCNNNAGGYYACGGAGGCAARGCAGCAGTTACTCNNGCAGGATAACCCTGCCGGGRRCRYGGAGATTGGGCCTGATCCYYRGRTCACNGGCCTTGTGCTRCTAMAYCCGCGTTCAGGACGGGACTYWGMCRAGAGTTACGCAGTCGACTGGTYRTTGWACACAGTCCCGKRKYGAAYGRCTCRGCGCATNNNNNGCYMGYRCCTGGCTRYAACGCWWRCYRRKSCGYSKCCCCGGTCRMMGCTCCCGCGGGGCCGCTCCTGYAGCNCRWGACYGNRTGRGRRCRYGCCCGTGGGCACGCGYCAGYTGCGTTGGNACGRTATAGAAGTATGCKCAAAAGGTACGGCCACCCTCCCACGCCGTCGCAACTYRGCGCCCCGGTRCGAGATAGTSCGTGGGAACTCGTCGGGCGCKTCTCCKYRRCCRGYGTGGAMCGGTRTCAYYTGTATAGRCCCCGAATGTCCGGYGGTATNRGYGYAAACACAGTGGATGCAGTTGCGTGGAGGGGCACGTCNGATCTGTGCCCTTGCTTCGTAGGCRYGCCRCYTGCCGTCTTTCGCGACTGACAGCCAGGAATTTGCGAGAGAGTTCTTTCCCCTCCAGACAGCGCGAGCTCATYCCCGTGTAGGGAGCCCGRRYCCCCGGRRGGGCRWCARCCGYCGCGCCTCGTARYTCRGGGGYTAGGACGCCGGCGCAACGGACCTTCCTRGCTTGAAGAYCACCGGCGGCGARSTCTATCTACTCTATCCGGYWRGATWCGAAATCTGCCCCACCCAGGGGGTCTRNAAYCGRCCNCAGCACACAGTCAATCGCGCACGTGGGATAGTGCTCCGYCGGGRCCRGGCRYYACCCACATAGGTTTTCCTRTMCCTACAGGGAGCACGTCCGCTCGTACGGAMYTGGACGKCGCCGTGGCTACGCTTCAGGYCGCACNTACAGCCTCCCRTTGCCGGCGWGGTMGTCARCGTCRCGCACCGTGGGGGCATCGKCCGCGGAGTRGKTAGGACTGACTTGGTRKGCYCGGTCCGCGCCCCGMRRNCGACCAGGYTGTGCTGCAGGCGCCRCRTGCGGCTTTGCCGTAGCCGTGAAAGATAGATCCACGACGACAGAAGCCGAACTAAGTGCCCAACGTATTRACTCCTAGTAGCYRYSCRRNCYTGCRTCTACGCAACCSTGTGGCGGGCCCTATCGAGTGAGCYRGGNRRRYYRGNWTAYNGTCARCGMRGNCCCTYYYACCTAGGGGAGGRYAGCCATCAGATTSACTCGGARMYYGRYRKCCCTCTYTAGCAGTTATTGACGCGYRRYYYCKYYYYYCYGCCYMKSCRTCCTYWKGGTCACGCYACGAATGGGAAGRRGGWRRRTTGGCACNNNNNTYRRRRYACGGCTSCAGCGTGCCAGCGACRGGGCCTGGCCGCRTTGGGCCCAAAGCCCGTYAYACGGTTTKATAGGACCGGCGCTGGACATAAAGTTTNCNACTGCTTTCGCATTTGCTCGYCCGGGTGTCAAATATTCCGCATTGACGCTGACATGGRGRRTATGACTTACTGCATAGCCATTGACCTCTTAATCTTGCNNNNNNNNATTGACGACTGGRCCCAACAACCTRCGWYGGYTATTAGTCACGCGCATTRCRCCCAAACTGSMTKTYTCGCAATAGAGCGCCTAYRCTCCTCATACAAGCNGGTGRCTAGGGTYGCGGCTCTGGTGCCGGGGYWTCGGGGAGCGYATCATAYYRWWTWAGTCGGGTGTCGAGCGCTATCCAGGGGCYCCTMATTCGGGATGCGCTYRGYTGCACATTAAAACATGAAACACTGTGCCTTAATACNNNTCTCGGGAWYYRCGCGGSTMYYCNTATGNAGCCCGGGCGCTYATGCCCCGCTCATCCCGCACCCTTATCGACGAGTTCACATCTTACGCAANNNNAATGCGCGTNNNNGGTCCCTYGCWCGYACYACYTAGGSYCCYYYYRCRCCRYCYTTGCTAAANATTGGATCTGANAAGCGCGCTCTCCCGRGGAAGCGGGGGTACATCTGATGAAGTCATGGCGTTTACTTGCGGTAGGGCCACTATTWTGCGTGCYCTCGGRRYCGGGCCTRCRACCGTGCGGGCGCCTGGGACTTGGCGGGCCGAATCTAGCCGGGGGCACGGGCCYACWYWYRYRTCAGGARGGAGGGCGTACGGCNGCCGCCTAAAGGCTTGAGTGGGCCCCCCGAATRTCTCTYRGYCGMCGCTCTACNCCTGGCAGGCGCRKYACTTANNNNCYRYRAATGGGGAACTGCCCGAAGCTCGACCCACTCCCTACCGCWATGCCACAACAATCCCAYYYSYATGTGYCATTGGTCYCGTYCGSTCRCRTCGCATTAATTNNNNNNNNATTCCNTTGGCGGGGTRGGGCCCGCCATCTGTCGAAGGCGCGGGCGTGTCACTTATGACCGGTAGGTCCAGCCCGAGACCTCTCTTAGTGCGGCRGGGGCGCGGCTGSCYAATTGYAACCTAGTCGGWCAGGTCGCGGTGGCACYARTTGATACGNNGGCYRATCCGCCTTACCGRGCCGCTYGCAGGGCCCAYTGCGYYCGAGGCAACTCGGGTAGGRGTYRRCCGAGCCGGGTCACGGACTYRCCCGGAGAGCTTGYAGYTCGGGCTCGTGGGGKRKATNCGACCGCGATCACCCCTATCGTTCNNGAGTAAGACGCCCCGRRRRRGRYMRKGRRRGNTTCGCGGCTTGGTTASTCGCCCYCGGCCTGGGTAGGCTCCAGGCNACCGATGCTGCCTGGGTTGGGTTTATAATGTCAGYCTTTGCTACCGATAGAGGGAGCGGCRGCCCCCCCGCCATGAGCGAGTCTATGGGCGAGACCAGGACCCCGCGCTTGCGTATTGTCGACGCSWRGYYRRYMCATGACAAGAGTGCCNCACCCCGNRRYYGCGYGGACRRGGGARATGGGCAATTCTGTTGGYACRCRYTGTTTRGCTRCCYTGACNNNNNNNNNNNNNNNNNNCAGAGTAGTYTGYGTCGCCGCTANGNTYCYACTTAGGACACTTACCCCCGGGTTCATTNNNNNAGCCGGACGATCCGGTTTGCACAAGTGTTAGGYYAGTGRARAGTCCAGCACTGTGGGGTGYTCRCGYYGATCGGGACGCGRCACYAGGYCCCCGGAACCRGTCTGAGGTCATNNGTCACTAYAGGAAATGCTTTGCCAGCCCNNNCACAGAGCCGTGACATCGAGCTAGTCATCYATTTTCCACRARYYCTAGGGCGTATGAGAAACACTAGACATGTGCGCATGCGAAGGGCNYTCACCCTCTTCTGACGGCGGCAGYRCAGCTGCGGCTGAACCTATATGTAACTACGCCGYCYGCCCGCTGTCGNAACAGGGTCGGCGGYYWKCCTGCACCACCCTRYTRGCCCGYGGCGGGCTTTACYATATCRAGGCTCGAACCTRGACGGAGAAGGGGASCGACGACCYGYWCTYTACGGAGRMCSRRYCTCTNAGGSCGCYCANNACTCGCCTGATGGCCACTGACAATACGTGGCTGTGGCGCACTGCGACGCCGAGRCYGACGGGGNNCGCCAKGCTCRGCCCTTCCACAGRRYYMYCTGGNCGAGRTYYCCGTCTGCACCCCCAGCACGTGGCATCGGYRCRMGTCGNGTCTYYYGGTRRACGCCATCTTGGGCCACCCACGTCYGWCAGCGYGNNNCAATGCGCAGACACGATAGCRCYTCCCGGACCTCGGGGGTGGTACCYYYYACCCGTRTGGGCTGCCGGGGGGRACTGCTGNGYTNNNNGCACCGTTGAAGGAACCTGACGCAGCGCGAGGCGTNTCGCGATACCCCTCCAGCCCTCGGCGGAYGATTGGYGYGCGGCGCYACKAGCGRTGCWANNNNNNNRYGGGCTGGTTCAGTTTAYRYCGGGGAGGCGGCCCGCGGCGYYYTCCRTGCCGGCCACGTCCAACAGCTTCTAGACCATGTGCCGCAGAGCTAGCCCGAGAAACTTGACASACGCCCGNNNCCACCCAACCGCCTTGGTTGAGACCACATCATAAATGCTGCTTAGAAAATGTTTGCTTCCTATTACTCTTGGCGCAGCGGGYGNAGACAGGGGCCTAACGAACTCACTGCANNNNNNNNGTTGAAGTYYRCARRYCSYCCCCCCGCCGRWSGCGCYCTGRGAAGTNCGCGAGTRGTGTCGGGCCCYRRRRNGRCTRAGCTGCTTAGACTCTGGAYRCGTTATGCSTGAGACTTARYGYAAACGCCCCTCTYRYRRYWCRYRWTRGYRRACCYCCCCTGCCGCCGCCYRCYYCYGCGCGRTGYCCCAAGGCGNGGRYYTYGYTGGRTAYTCCCGCGAGAGGTCCGAGGCCCCRCGGCACGCGCGACYCACRRKYCCKGTAGYRRYCGRCGGGRCGGGGGCGGGAGAGGTCAGATCTRCGCYCTCCGGCTGCCCTGACGCCACGGTCTCGTGTTCCYGTGGAGAGGCGGGGTCTCARYYCRGGTNNNNGCTGAATTTCCTCAAACRRTCCGCGGGGACGTAGCYCKWYYRGGGGCTTGYCGACGTTAAATGGCTTTACGCCAGTAAGCARCCAKCCATCTAGCGCTYCTCGMWMGGTCGGGRTCCCAACGTCTACTGGGCCCGGTCGGGTCCRCGTAYTRTAAACGYAGATGKGGAGTTTGCGGAGCCCCCCTGCCATCCGRGTYCCCCGTCTTAGGGCGNNNNNNNGCGGCGACCGAGCCCGATGGACNNNNNNNGGCACATATCTGCCTGCATAGTATTCCAGCGTRGYGCWMTRGRAAGTGGGCTTTGCGAGTRYCGGCGCGAATTTTGTTTTSWRRRACRGTRSYTMSACYGGGGGATATYCRCGYGGGGTCACTCGGCCCCGAACCCACARYTCCWTNCCKYRGTCAGTCGCGRMATTGGGTTTCCCGTCTCCGGCCCTCAGGGTCGACCNCTGGCAYCGAACCGGCATGCCACNGAGTCGCCTTTACTAATGCRGCNCCGCGGCAGAWYCTTTGCCYYTACCGTGAAYGTGACGCAACNACTTCGCGCTGCCCAACACACCATTTGTATCACCACCGGCGGGTGRTCACGCGAGCAGTTCTTTCYTCCCCGAATCCGWRWKKSYCCCSGKGYCACRWGAGCAMTGCYAYMTGYRRYCMYCTYTWWRKGYRGCTACGATCCYRGAYGYGGWCRYRCCRWARAGGTTTCCCAGCMGYYGRRKGGMGAYGNAAYCGARCRCCNGGCCGGGCGTCCACCACATNNNRCTWCCYRCAGCTACCYRGRKTCGTCATCGCCCNNCAATCTCGCTCTGCATYAGGCCRGAGGACGCCCTCCGGGCCRRCTYTACGGGSYRCGCYCCCAGCYGCAGAYYKTYTCNRGWAYATTCAGATRTAYMWCCATYRYRTAACCCNNNNNNNNNGTCYTTAGGTAGCGCAGCTTCAATCACTTAANNNCATTNGTCACCCCARCRCCARRRRMWTRCARRYRMCCGCRCRTACGRTGCGGGCACGNNNGAATATARRYYTYYYAACTGAGCAGGGTGACGACTAGACGCCGRCGTGACTCTGCCTAYYGGATTGAAGYCAGTGCCGCGTGAARTCRCGYCCRGAYMYRGAGRMGCAGTRKRGATTCTTACNNNAGTCCTAGGAGCAACGTGCCACWGCRYCGGACCACCAAGCGCGGACTGYCYCCTRYGGCCGGAGTACTCCCGGGGTACACGCGCACCCGATGTGGCTTGAGACACTTCACTCCGCCGTCTNGCTTCTCCAAGTTTGCGTTGTGTNNNNAATCAAAYMAGGGCCGCCCYCGCGTGGCCCGCTAAGATACCCGGCGTATCTCTCGGCNAGCGTTRRGYYGGKYRYCCGTAAAGGCTCATTAATGYTGGAWCTACCCTATAGTTGYGGTYMWRGCCGTTGGRCTGCACAAGAGGACRTCAGTATCGGASYTGYRGYCRGMCCYCYCCYRYYTNMATTGGGWTTRYRYCAGGTCGRGAWTTAGGGCTTGTTCTGTGGGTRTTCNGTCGGCGNNCCCAGACTGCTTTACCMCRTYACTGAGTACTRRYMTGTGATATGGCCCCCCTTGGCACTCGGTCYACCTTGTGCGGTACGGGCWWGCCCTCTKGGGARGGCCYCYWCCCGANGACTAGCTCCCGCGGTGYYCGTTCATTTGYCGRCGGGTCTAGCCTAACCGCAACGCAGAGCCGGGTTACACGTGGTTGCGCGACRNNYYCYTRKGYYYCCCCCTGTCCCCGCCAAAAGNCCGGYRARWATCCGAGTTCGCTTTGCATTCTTCCGTGTCGTATCGCCNAGTGATATAACGGGTCCGAGCANAGNNNKGRACAATACRTGGGTATCGAACGTTTCGGTCTTTACGTGGAAGCGRRRCYGGCGTCRTRRRCCCYTCACGGCAGGCCCANCNNGGAGGACAAGAGCTCAGAGGATCGGCCAGGYYGYGACGTAACTATCGTCGGGGATTTCAGCCYGCGGACCTGCGAAYGYCYGSTTAGACAGCGGTCTNNNCGCGAGCATTGGCAAACAGCGGCCCGGGGTGCCGCTGCCGATCGCCCRCGAGYGYCRYGCTAGCGGCTCGCGRCTGAAAACCTGCACACGRKSYGRGMCCCTAGAGCAGCCGGASCNTGCGCCTGGCCGCGTCGCGCGCCCGGGCAACGCTCATTCGTCCGGSYATYCTCATTGCCMGCGRYGGGACGGGCARYWYTGGGGCCGGGTTACCCGTAGYCTATMCTGCGAGGYRGRRCTCGGATCTCTGGAGTGTCGACCTCTGGCGAGCCCCGGTCCTTAACCRRYGGAAGCTCGCGCACACCGCCGGGTTGAATCGAGCCCTCCCCCYGCCCRGGCGCNAGACCCGGACGACTGCGGANNNNNNNNTTACGGATCCCGTTAACCGAGGTATGAAAAAGTCAGCGCGGATAGGTCAATACATATCACTCACCTGGCCCNCCGGGTGTNGCGCGCGACGGATGCCATGAACGACCTYCGTYCRYGYGCGYCCTCAYACATGGCNCTGCGCAGGCGCACNGGRCGTGCTTCGACGYYYYATTCGAYCRRGGRYGWTNNYCGATCACTCCGCGCTACGAGTTATGGTTCTCCGCGAATANNRCRCACAGCAGTGTACRACRAGTTCGCGCAACCCCTGGTGGTAGACAGTGGTTCGCTYGRAGAGGNNNNNNNTACCGKSRRRYARCRYRNNNNNNNNNATAAYCATCTTCGGTGATCTCYGACTCCCCGTGCTAGCGAGCTGAGAGATGGTCCCCYTACTCCRCYGTAACCGCCGARRRTCCGTGAGACACTGYGAACTTGGGCTAGAGACCCTAGCTATACCWYTRCYTCAAGCCGAACCTACTATCCCCGAGTCTACCGACGTGCTACCGCGCYCCTAYWCYRYCACCMGGGCCGTACGACGTAGCYGGRTACGGTGGCCTAGAATCAATNAGACTACTCGCCGATANGYCCCRCRYRCGYGCGGGACCATCGCGGGTGGATCGGTTTAGTTGGGTTAACGYRGTAGNCCRKGRCRRCTGYCCACGTAATGCCCTATGCGTTACAGAYCAGACCAAYAMCTTACCGGGRGAYKACGAACCTYTGAAAGACGTGCCAGACRAGYCGGTCCGGCATCAAAACAGTGATTCACCTCCCAGTGGTGGAATGCGRGNGNNTKYWRGCGYCKGGGGCTTCTCTAAGATGAAYAGCTRAGGGRTCCCGAGCTCGTCGATCYGYWATCGGCGCCGCTCTACAYSCGAGGGCCGCTCCRGCCYCRTGAGGCGGCCGGARGRRACCCTCGACCGGCACYRRRYGCTCAACTAACGGAGTGTATCRGGTGKYCTGAGCTCGGGYTACACGACAAATCACRGAGGACYAGCAGGYCTCCAGTATGATTCAYAYGRRYRCGRYGGGRRTGTCTAATRGAGCCCCCGCGGATGCGTTATCCCTATCGGGGTTGGRRYGRYRGGGAGGTAACTGATGCGRCGTAATGYGATCCTGGACTATCGTTGACAGTGCCGCTTTCCYGTAGCCAAGAACTCGTYTGSGGGCGGCGCCGCGRRCTAGTTGGACCATGCTACCCGCGTGACACCCCATGGGTCAGGTACGANATCTATTAGATAAGGCGRCRMSMRYCTTGCTRYYRATAGGCYCCGCCCCCCGTAYTTGTGGGACAGTAGACGRGGCKGGGGYYACGGAGTCTATACACCAATCCCYWCAGGAGCCGGCTMSACCMGKAAAATCTACYYGTYGGCTGTGCGCATCRGGGTCAACTTCANCTRAYTYYYAGGCAATCRGATGGTWCYAAYRACCYTGGGGKTGAGTGACACGTACRCCGCCAGRRRRGCGCCCGGCGGCGCRTCCTTTTCGGGGCYTGTNNNNNNGATGTCAGATCACNCYRAGCCGAAGGCGCTGAGCGCCTCCYCACYCCYCGGGACAACGCCCGCCGCATGCGTTACTGGACGCCAGCATGGCAAGCAGCCGCACCGCARCYRTYRWGCCTGAGCRGGYYYGCGACACTGTGGGACGAGGGCAYMGATACTGGCGCAATGTGGGACTGGGGGTTACACCCCGCRTTGGGGTTATCCYCRYGWCCGGTTGGATGYGGTTGCCGGGAGGCCYGTTGAGGCGCGCAAYTGGACCNGCAGCGGTGCCTGAACNCCCACGACACAGGCGACGTTCGGGCATGTCKRYYTCCACTGGCCYYAYYTYACGCGCGGACGACGGCCTCCGGGGGTGATTCCTGGCGCGCAAWCYGTWRKTGRRKAGNNTCAYRCCGGGCGSKYGRMRCRYGRYCCGANCNGGGTCCCGACAYRACCTTAGGARRRTSWYGTCCACAGTAAGGYGNNNNGRYCMGMACRGGCCTAGGAGATRGGTGATGTGCACTGAACGAGAGTGACATCYTAYYGCTCGGACTYCGACGCCCAGAKYAGGCSTATTGGGGCGTTATCTAANTNNNNGNGCCTGCTGGAAATGAAATGTCATCAATCCTAGGTGTACTGAGGGCATNCTTGGAGGCAGGCCCCCTTCCTCGAGGCGAGCCCACGTATTCCCGTCCCGCGCCNGGCTGTGGTCGCGATCGACGSAGGCTCGATCCGTGAYTRCTGCCACACATGGNRTGGGCCAACTCTGTCGCATCCCTCYGCASACCGATMNSTACGAGTGANTCTTCCCTYCTRTTGGGTRCTYRRYTCCCYTRTGGCRRGKCYCRTCCCATGAGTGCACGAGAGCTNGGCACAAGTCCTAAGACNCTCCCCCTCCRTGCCTGCMWYRYRRRCACTACCGGRRRCGYRAGGTCTAGCGGCGTGCCCAGCCGGCTGACTCCCGTGAGCGCCCGCNACGCGCTAGCACGCAGAGTTGTGKRRYGGGCAAYCGTYGCYKRAACTAGGCCTTGACNYGCGACCGCCGTCTAGGCKATGCTTCGGCTGCCTCCGTTCCATGGCGCATACGCACCYTTRGACAYCCYYRRAAGAGAAGCACMCGCGAGTCCCAGAGAGGAGTAACCCCTCRGCGCCNTTTCGGTTAGYRCGCGKYTGGGCSGWTGRWGGGRSMRKKYATCYRRKMTCGRSSMWYYGYRATACYRYGMRGGKCCRGMCGCCCCCACTTSYGATCACCCCCCNNGGATACTGTCGGCGATTCCTAGGAACATCGCGGTACACATTCCTARYRAYGSCTKAATCYCGCGGRRWYTRGTGTACGGATAGAAAAGCTGCCCCTANGNGCCCYRRWYGKACTTGCCNNNNNCATATACGAAGTGGCGRGAGGGTNNGSGRWYCCCCGTGGGCGCCRYCYCWCYYCYCSCTGMRGGCGTAAGYGTCYCRGGCAGCCTCCCAGACTCCGCRCCGTCCCGGCTCCATCCCSTCGGGGTGGCCCGGGGTRYCTSAMCRTCCRTACATCAGARMRGGCGGAGTGAACANNNNNGGGAATCAACACCCWYYYYYRWYTYTTGNTGGTCYYGSYCCCYTCGYKCCRRRAYGKGAWRAYYRCCCGGGTTTAWYYRGTGGCGGTAAGTTGGCTGAAAGCTNAGAGATGGTATGYSCTGCRRCGRTATCTGCACGGAGGGTCGCTAACCCTGCCGGTANNGCCRGCTACSYCYAGCGYNNNNACGCCGGTTTGGGAGATACNAAATTAYRGGRGGGTGCGCGTTCNCRAAGCGAGGGTCTGACGACTTACTGAATCCGCGCGTCTTCAGGGARRYGCGCGCCCGCGCGYYCCTAAGMATGTAGAGCTGAAGGCGTTGTGCCCCAACAGSAAACGAAGGCCACTCCCCGAGCCCGTGYYGTGACCGATCCCACCGTGATYGCGGCAGCTCWTYWACGKMGCGTTTCGAGTGGCCGNGAATTYCCYAGYTCGYATGGTTWYAYYTTCTTGCTCTATGCCGGNNGANCTTCAGAMYCRRCYGTGARCGCAACACGRAYAGGGGACRACTSRMACGTTAAAACCCCGTGACCGGTCCGCTATTKGMRYGKYGGCAACTGACGWTAATCGTRRWACCGCATAGAANCGCGTGCGAAAAACAGGCCGAGRAACRAGCCAYGYKGGGAAACCATCGRCGCTTGTGGMCCGCRYYACTGGCCCTTTCGGACATCGTGGNNNNNNNNNAMAYAGCRRCTYGTYKRRRGKYYNNGCTGGGNYYRGNGCTCCGCCTARATACACCGACCGGCCTGCYCRSGMGTCGNAGANACGATATGCTYCATTRCACARMCNCCGAGCNNACTAGNGCCRGWRCGTRATCAYKRMTNNNCCNNNNGACCGGCATGCGCCGACGTCCGCACGGGGGRGGAAACGGACTACGTCAGGGTGTTATTGGAGCGAGCTTACCTACYYCRCGGGGCGGCCGCGCCCGCCTCAGGGAGCGCTCTCAGTCCGRRTCGGNATTMWKAYRMTCGGCCCNNNNTACTGGGTGTCGCGGNGTNGCNNNNNNNNNNCGCGAATAAATGNNNCGGCTGTGGGCACCGCAAAAAGGCCGGGCGGGCCCGCCGTGACGCCAGCGGGCNNNNGGACCGTGCCTGCGCGANNNNGCCAWWTCAAMCTRNGAGGCATGCRGAGTCGCGCGCGCTGCCGGACGCCCTTCTCRGCGGTGGGGAYACGYGGYAAGNNATKRTAAATTGGACTARMTAGCCAYRRYCGTCTTGAAGCGCGAAGGTYRRGRCGCAGRCYGGRCRTATTGAGAGTATWTTGKGNGGCCCGSYGTAGGGGGTCGCCCGGCCTTGGCCATNACGAGTCTATGGWCATNCGNCCCCACATAGGCAGTCAGCAGAACCGCCCCTCNNNNNNNCATYYYCCGCTTGGAGRRGNYRYAATGAARCCGAACCTGTTGTACCARTTCGCAGCCTCGATTYYCTGCGACCCGGGGCGGTTTCGGTCYGYRYMAARCCYRCWTGRAGGCNNGCATCGCGAGAGCCGGGATGGAGCTCCCGTGCAYAGGGGRGGGAYYWSYRYACCCTAGGANNGNTCKGGMCGGGCCCGKCTTGGTGCWGGCAGGGACTCAACTGCGAACCYATTTATCCTTAASCYCGACRAKRTCGYKYNWCYCACTTCACTWRCGGCGRGTCCNNGGGCTANNNNNNNTCTGTGTGRAYTTGGTGACTCCAGATCTCACCCCCGCCCCTGGACGCTCGTCCYRTCCNCTGGCCGKRYRATGAYGARGGGAGCGCTGTGGCCGTGYWGTYWACCTCCGCGGRACGGCGTATRTATNGYTGYCCTTACGGCCGCGCCGCCCGCTTTACAMCGTGCCAGGTGCGCCGGATCTAGCCGTGTTGAGGGCGCCAGGCTGCGTCGCCCAATRWAYCAGCCGGAACACTTACAGNCAGCGCGAACGCTGNNCTCCGGGAGTACTRRRYCGAGCTGCTGCGCGCAGTGTGTAGCGGGGCRTCGGATGCCGCCTCTTCCGGGACGGCCCAACCCAACGCGCCCCGCATCRCGGTCCGGCTTGACGCGNNNNCCGATCTGTCAACTGCCCCGGGCCCTCTCCAAAAAATGGTGGCTCCAAACATCGGYGCAGCGYRTYTGCCGCTACATCCGACGGGCGNCAGAGTGGRYCCGCCGATCTCAATGARCYCYRTACACGCGCATAGTGGCNNNNNNGGCCAAACATTTRKYGTAAACTTTACTGAGAATAAGCTATGCCNAGGCGAGCCATTTATGTTTCCGCGCCCRGCTRCTCTCTTTCTAGGACTTGACCCGGAAAATCTGCGCTAACCTCGGGKTGRCGCGCAGGTTGCGGTCGCYTRGAYCCCGCCGCGCTAAAAAAGGCATCTCTTGATTCCGGCCTCGGATACCGTTGGGGAGTANANTAAAAACGGACGGGGTACCAACTGACTGTACCCAAAGAAAATCGTTCCTGGCGTGTYTGCCTCCTGCGTTCGATNGNNNAGAAACTAGCGGTCCATCGRCACCACAGTGAAGGTTAYWTAGGCTGATCTARYYYRATTTAGACGAAACYYAACRCSTYWCCAGAGGTCCCGAGGRYWMARRARNCNAGNCNNCGAGGGAAGTAGCGGCCCTCNCCCCGCNCAGCCATMCAGGCNNNNNNNNGCCGTGCGGTGGCCGCTAGAGGCCGCCACGTCACCNATGGCNTRRACCTGCCCACCGGGGCTTNNNNNNNGGGGAAYMRYYYYTTCGGCTGCGACCTCCTGCAGGTTCGCACCTCGTGTTAGTANCGGAAAGAGGCCGGRRCGGGCSATCGNCGRAYYMYRGTGYTTAAWCATCCSKCGGCCAGCCGCGCACYYGKWMGGGTCTAGCCRMRRYGCCYCGCNGGAGGNAGNCACYGCNNNCCTACGAGTTCCGGYRGRGGAGTRGGCGTGCNGGGAGYCGAATGATGCNCATCGCCNGCGGCYYGCGGGTCGGACGATCGTGCCCAGGCACGCTCCGACGGAACGYACTGTCGNGCTCGACTGGACTTACANATTGAATATACCGGGTCGYSCRYWTACTTKGGNNTTAAATCGCGCATACGCCNCGCATTGGGCCCTGCGCNCTGATCTGCGGCGCGGAYTTTGCCTGGCCGGTTGTSGGAAGAGNACGTGAANNNNNCGCCGTAGTARRYGTCTCAATTTGGCTKCGCTGTNNTAGCWYWRRRRYRRWAGGCCGCCGGCGCCCGGGGGCGTCACRCTRGCAGGYCRAGYYRGCACTCGACGTGTWTGCCMGYATACATCCTCTCCATKRYYRWRRWWMTTWCRRCWYYYRCRAGACGCGATCACACGCAATCCATGGCGCCGGCACCTCSTGGCCGNNAGGCGCGGYRRYYKYYYCGRGRYGCTAGYTCGCGCGGCATCGGGCCGTCGCGTGCTRRMYGGCYGRCYCGACACGTTTGGATCCATACATAACTCTGCMTRCNCGCGGGGGCCACCAAGAGCAAGGCGGAACCAGYRGCGGCGCGGGATTYYCGYCCTCGNCGNNACGAGARAGGCTWAGCTAATTTCTATAAGGAGCACTGCRRCRYGCCCAGCNNNNNGTAGAGCGAGGCCGAGGCGAGACCGTAAACATGTCACGCRCYRGCTTAGCGGNNTAACACACTNNNNGCTGTAAWGRTTYYRRRSCATGCTCAGCARAGCACGTGTCCTACAGAGAACTCCAARGGYKGYKTTCGWCGCGGCTCGGCGTCTCGTAGTCACCGAGAKRGTYTRRYGGCRCGAGCCCCTGTGCGGCGTTTCTCAACTRWGTGRRGGYACATACCGACTCGCCTTGTCGTGATGCGCASWTGTGARCTWRRWTAGATTGGGCTGTTGACCGAGGTTTCGAGTTGCCGATCATYCRYYRGCCCTCGCAGTGCAGATGACAGCTAGCGCGCCGTTCGACGTTGCGCCCGCCTGACAGTCCTGACCCAAGGCYACGTACGAAGYCACCAARGCCGCAACTTCGCTGCACCGCRYYYRRRAGGTGAAGGAGCACAATGGCTCGCCCGGGCCAGCTGGATGTCCCTGCTGCACYRTYRYKACCAMRACRWRTRYYCCTRYRYYTAGACTTGTAAATTGGTCCTATRTATAYCGCATGGCCGGCCGCTGGGCCCGTTGACCTGTAGAGACGTGARGCGCTACTGARCATCAGGCGAACCTTCGGAGYGCTTATTTCTGGGTTRTYTCGCGAATCGATCCTGCCCCARCCCNGTGAATACTCTGGTGCCGGCGGCCTGTTACAGCAGGGGCCCATCTTCGCAYRTGCMRYGTCNACNNNNNNNNNNNNNNNNNNNNNNNNNNNNCCYAYAGKATRCGTCGACACTCCYCCCYRGGGGGGGGCAGTTGACCGAAAAAACGAGTACTGACGCTCATTCGGTGATATTACGCTGGCCCAGCGANYWYCGTCCGTAGACCCAGAGGCACCCTCTCAGGTCGGCGCGCATGAGAGGGGGGGACTGGCGAAGYCRACTTGGCTCCNNMMAGACGACCCCTTCGTCCTCGGTTACTKCYCATCCGTTGCYRGGRCRYYGCGNNNRMGGGCGTTAGACYTCCTGGCTCGTGAGNGCGACKCAGGTYGCRARTGCGCCCGCCACTTACCCCCCGACGGGGTAAGGCCGATTGAGCCTTGCTCCAAAGGCCCCACATAGYRCTTTTAAAGGACCCYWTANCGGCCTCCTAMATGTGCAGTCCGCACTCGCACTGGCGCCGCGGRYRAWMYCKTNNYTYYGCCGGACGAGACGTGGYTMWMTAGCGGGGANGGGTCCGTRRGNNYACCGWGATRGSWYCGTAAYRAGRAYRMYYACACGTTTTGATNGCGCGCGGCTGGCRMKRYSKRYYTGGGCGCCGACCCGCTAAYGACGTTYAYNACYYGGGCCAACYGGTAYCCGCCARCCTACGRYRSTGKRRRRSGGKCRWKYRYYTGCGTGGGCTTAGGGRYSCCATGGYAGTAGCTACCRAYGGCCGNGCTGCAGGYGATCCACATGTCTRCGGTYYYTCRGRGAGRTAGACGTGTATATATATACMTGAACGCCYNACGACTACNGACGATCCTTCACCACNNNNAAGCGTCTAGMTYRYRCTAAACCGTGYGGCGTAGCTTCCCGYCCAAAGCCCAGAGCMRYWCTNWRAGGMWYYTCTGGCATCCCGGYYNCGCTSGCMTGACCGNNGTGAGCYRCGTTCCGCTYWAKTNGCGGATGTCNNCKCGCCAWYCTCCTTGGGCCCGCGGWARGMRRGCACCATGCCCTAGCGGGGCTGGCCCTGCTRATRAASAMRWTCTYRCCAGGGSCANNNNNNTAGCCCTCANCGGAGTGCACATAACGRGYCCWYGTCTAACGCGATTCCGTTCGATCGRTCYRGAAATCCGGGCCGGCYKATCAGTACGTGGRGYGCARRYYCYRRGAGATGTTCGWCGGTCGATTTCGNARTCTACTGCACCCTCCGCCCGYCRYCCCWYTGYYGGTGACTYCCRRGCGTACGCGARAGACATAACTCCTAWGAATCNCCCGCCCCWTGGGNKRYGGSCNNNNAGCGAGGGCCACGGGCCCCKCGAGGAGGTNKACYCACTTGCGCGGCYYTTGGACTAGACCCTYYCTCTATGAGTGGYYGATCGAAAGCTGNNATATTSTCAGGCTCGCCCCGYAGGWCYTCCGCGCCCGGGCGTCGGGCAATGTTTYAKCGTCCCCGGGCGARKCCCGGASAAYSCCACCCGCGTTTCGCACTRGGGGCTAGATTGYGTAGGGTAGCYRRACGGCCCAACATCAAGGCTTTTAGACCACTCCYCTYWYYYMGATSGGCGGCCCGCGCACCCGCGGGACCCYAGGTGCCGAGCNGCCCCCGCGGGCACGGAAGCCCCACYYCCGCGCTTGACATGGCCGATTCTACTCATTCAGNTCRYGCCTARWRCATKCGGGCGGCGCCGGGAGCGCGATGACWARAARTCGTGCTTCGAGACCGCAGGGTGCGTCATGCGCYCTCCTCGTAAGCACGTGGAGACGGGCTGTACTGACTAGGCGCTCTCGTARCGCRRYGCGCKGMGCATGTGCGGAGTGGCGTTCTGAGTCCACAAGGYGTGAAGGTWRYAWACCGCCNNCCAGCATAGCTTTGGGCTCSCWTYMGATCGTCGCACTATTCCCGCWYAYCCAAACGRYCAGYRTTAAAYCTTTAGCTCGGCGGCGAWGSYNCATAGGAGTACTTGGYGCTAACAGCGCGCYAWKCAGCNCMCACAACGGAGTCGGCCNTAGGCGCGANNNCRGTGGGTGANATATTTTCCRRRGCTRATCCTTSGACCGCCGYRYCYYAGRKWYTARYCRMACTAACCTGCCGCCRYTAGATYTRSGTCTGGGGCCRRMYAGCAGGTGTGTGGCTCGCTCTWCCCACCCGCGTGTTCCYAAGCRCAGNNNNNNNNATTGCATAGTGTTGGGGCCATAAGGGAGTTGTCCGATACCACWGCCRYKYCAGRYRKGCTCGCAAYCCRAGGACGRCCGGARGTTAKRTGGTGGTAAGGTAYTCTCGAGGTAGTCTAGAGCTACGTGGYAGCGAATTTATGCATGGRCCKCYTGGCCGCGACCTATACCGCAYGCCGGGCACGGGACGCTTGAACTATACWNYARYYCATATATTCGCCCCTCCGTGATGAAMWRRAAGCRCYRACRTGYCRRYYATGCCAGGGNGGTGCGTTTTGCCGGATGCGAGCGGCCCCCCTGCGCGCCACGGATTGTACGCMCTCTGAGCCTGGGCTTTCAATGKAGRGCGTCCCGTNCAYCGGAGCACCTGAGTGAGCAATTACGTGAGGGCGKGMAYRYGYRRRGGTAGGTAAYTTTCTCGKYAACCGGTGATGCGGCAACTGGGATCGTCTAACGCATAGGGAGGGGGCAAGCAGAAACGGAGGTGTCCAACCAAGGCCTACCGCGGGCCCGCRMRCCRGYYGGACTACGCCCGCGGMGGKYRGACTTTTATGYGATTGCGTACYGCCACNNNNNACGCCAACATATAACTGAGNNNNNNGCRTTGACWYYMYCYCCTCGTRRMCGTGTRGCTCAATCTCASGGAACTCGGACTGGATCGTCAACCTGGGGCCCTAGGTGGCCGCCTTAACGCGYTGGCCGCGAGTGCCGAGGNTGGCATGCGYGGGTAGAGGACCCAAGTACATACYTWYGRRYGRCACRGCRGGGTCGACACGGGGGGGGGTCAGCGCAGTGGGGTGAAACGCCAGCCGCCTTGTCAGTGCATTTCTCCTGTTGAACCACCGGNTCGTGCTTGCCTAAACTCAGGTCTGRTCGTSAAGAGTGGAGCTGAGGAAGGAGGTTAAACGGCATTCATSRRCRCACGAGCGYGRYACANNNTGCCTTCGAGAGTGCYTTCCNCGTARGTCCCGRTYWTACGSRYARTTGCGTSGATGTSCYCNNNNNTTGTAGNAAACTGATCTTTCCTGCCCTCYRWGRRCACACGATCGCGCCCTCTGGATACCGGGGGGGCGTGAGCTACGTTNNNNNNNNTNNCYRGGCCCAGCCTCCGCCRGGTMYGTCGAGRCTGTGAGCTAAGGCAGTCACCTGTGATTCGCGGCCAGGTAANCCTGCAACGCGCGCAGCGGGCTTCACCGTGGGCCCCGCCAAGTACCRYYTAATGTAGCAGACGRYRGYGCTTYRGCCGGWYKMATACCTCACTCTGAGACCCGCCCYCACYRCRYTTTCTGRTYAGGAAYRRCGYRTGCCCGGCGGGACGTCGAGTCRCGGTAGTAGTGRRRWCATKRCRCGGGGAGTTAATATCTCCYRRWCCCGGCCNNNGGAGGGNGGCGCTCCGTGGGTACCGTGGTGAGAGGAGNNNNTGATAACNAGGGGGGAGGGCTCCTTCACRAGCCGCRYCGATYCCACTAATAKCCGCCCTTGGGGCGGTCTCAAGGCGCGYGGGGGYAGCTCGTGTGAGCGGCGCCGCTCCTGAGGGCTAATCTCGAGATTAAACTCGAGGACGNTATGTTARTNNCRRTCAACTCGAAGCMCMAKCAKTTYCCCGGARRRWMYAMTTGGCCYACCGGTGATCAGRCRAGCCCCCACAGTGGTTATRYATTGGCGAGCGYGCGYGYGGGCTAGCCCRACRACKGNNTNNNNNNNNNNNNNNNNAGAGTGCYCGTGCGCCYGARCCGCCYRGCGTAGGTNTAANYCYGYCGCCGNCCGGCAGAYAAGATTACGACCGAAYCCRYRWGTATTCGGAGCTTCCATTNRYSAGTWYTATACARYYWKCMCTGCCYGRCCAATGGGGATGGWRAGTGTATCTACGTAGCGGGTGCCGATAAGGCGTCGYGCCCCYTGCCCYGGGCGGCTCACNCCGTAGCGCGCACGATCGTGGCGGGGCCCGGCTAGTGCTTCCAGCGGRGATACTCAYRSRRAAGCATCGTYTRCGATCGGGGCGCGCCAGTTCCRGCCGCWCGGCGATCGGGCGCGYAGGGTGAMARACCTGAGYRGYGCYRGCWWGNGGGAGGAGGACTCGKRGGGCARYYCTACTTAWCTATGCCKGTYCTGCCCRTRAYCTGTTTYTCGACTGATTGGTTGGYGCCCGAAGCYTGTTKGGGGGAWGTCTCCNNNGACCACATAGGGCACGTYGCGYRRCCCGCTTCTCTANRGCAGAGGTGTGAAGYGAYARKCCRYRYACGCGGSTGSTGTGGTYGSGACAGGMYRGAGCCCTGRGACCTAACGGTCATATGCAACTGTMACACACCATCTATAAGTCGNNYTGGGGCGTGGGCAGGCGCGGGGGGGGCGGGCATCTTTTCCGCGTTGCYTGCTGACCGAGACRKYGCGGCYYRTGYYYRRGGATYYMRRCYRNCNNGGKARCCTRTYTGGARRYYYYRYRCCGTTGYRYGGYCTGACYARAWWACCGAGGGCGAGGTGTGYCCGGCCCGTCCGCCCGCTCGCAAACTACGGACAGACTGGGGCCCCAAGGCRGCCTCCGCATTCCATCTGGCTTAGACGGAGAAAACGAGGCGGCTTTCNTCCACCGCTGCGGATCCGCCGCCCGTCTGGACGGCCCGGCCCTCGCTCCCGAGTGCGCTGCCGGGNCTRRAGTRRYCGGYCGGRACTTTAGACCGRGCACRYGGATCAAGTCAGTTGCGGTAACGGCTAGGCAAAACCCGGCCGCACTCGGTAGTTTKAAGGGTAACGARGCGCGGGTGGAAGGCCCTAGCCAKCGCYAGCAACTGYTCRARWRGCTACTGGGCGKTANNAACAGCNGATACYRYYCCRYCATAGRCGNCTCGCTCCACGGCGCAAGARTRTGAGGGGGCTCCGTCCGGTGCGCTAGCAGGTCTGGCAAATGATACCCCRGGYYRYYYGCGGGYAATTGCTCCCAAGGGAGCTTGATCCGGCGRGKCRYRAAGCYTGACTAACGCATGWYYKYGCYGTAGTCTTTCAGTCCGCGYCYYYRMCYYGCGYATAGCTCGCAGTGTAGTTTGCAGGTAAGTTCGCGTATYRTGCGCATCCCRCCRCGGGCCYRGRACTACTGCRGGTTCTGAGCAGTAAGTCACCTCGAAAGTGGTGAGYAATTGGTAATATTTGGGCGGCAAGCTGCCAAACAGAGGCCTCCTACCTGCGCTGCATGRYCYYCGGGCGCAAATGTTCCACACCCCGGTTCGCCGCGCATTATGTAARYSMYRRMKYRSRYYCATGGGAAGGAACCCCGCNNNNACGGGCGTTTCTAAGGCGAGGTGCTCYGCGCNGGNGTGAYCCCGGCCCCTAGCATGCAGAANYYNRTAAGGCCTATARGWTRGACCCRTGGGGATACNNNNATACGCGGTTCCGCCRGRRYARTYWCCTCTGGRYGTCGGCGRTCYTTCAAYGRMMRAACTAAGKGRASKGGGGNCCCTCCGTGGGGAAGCRTRYCYCTRAYGCTCCCACGTAATGTTTACACTRTAGCGCGGGCAATNGCGTAARGYAGGCGCCGCCAGCGTMYYRYRCTGCCRGYYCYRTGGYSRRGCRYTCGTCGAACTTGCGCTATGATGTTGTCTCCACTCCTGTGCATGGGTTTCCNNNNNCTTCCACGGCGACAGGACNNTTCNANCTCTGTCACCCCCGCCRRCRGYGCGGTAAGTCAACGGAGGGACTGAYCGAGCGGCAGGTTACACGAATCCCAGTGGGCCCTGGGGCCCCACCTTGGGTTNNGNNAWCWKAGCYCAAGCCTTTTGGACCGAAGGYRYCGNGACGGCGAGCGACTTTTAGTTTGCGNNGCYYYCYGCGTGACNRCKAGGGGAAAGCTTCNTCTATCAATTCGAAAGCACGCGCGATGCCGGNTRYTGCCTGYYRGGCGGRCCYKTACCTACTCGCRGAGCAGCCGGAAATCRYWYAAACRYYRSWWMRYYRRTAGTTTTAGTGGYTYRTCGGCTCAGGCRYSCGGYACAACTGCCGTGYYSRACRYNNNNNNNNNNTGAGGCCTTCGAGGTCACGTGYGRTCGGACTGAGAAANAAACTCTAGTGCCGCCTTAACGATNNNNNNNNNNTCCTCCACCGCCCACGTCTCCYYACTGGKACTGGAAAGGMAGCACCAGCGCAAGYYGTWYCYGYGGTCATTACCCACCACGNNNNGNCRGGCTGCKCCTGCGGCAAGGTCGGTTGAATTTATGCGTCGTGTGTCCGSYTAGCCGAACGGCGCCCTTTCACTGATAGCTGGGAARGCGGTCACGGCTGGGGTCGAACGYCGRCTCCCGAACRAYCCCGCGGTCACCCCGCTTCCCTAGCRRARRRMRCGYCCAGCGGCCTGTGACTATCACCATCGSGAGCSNCRRCTTCAGGAYRCRTCCCGGCATAAYSRWCTCGGACCCGAYCYCGTCTACRCCAGGGGGTGTGAACGMGTGCTYATAACTRATGCGCCCTCTRATWWCTRGAGAATGGGCGCTTACCGTGGTGAGGGGCAACRCGGGCGTGGMTKATRATCTCCGTTGGTTTGGGACACCGAACTGCCGTTRGTACACCCGACTYCSGKGGACAGCAGGTNNNNKYRGYAYWRRCTTYYWCCKGCCCTTTTGTCAGTTAAMCAGARGGRRACGCTCGAWRCGTGATGGCSGCTTCCGTTCCCCCAGCGCGGTTGNCGGCNGAAATGAACCACAGTAYCGCTAATTGCCTGCCCAMACRYTCGCAGAATCGKATRAAGTGGYYYGACTCAAAGGGTCGYCSCYYRCCRYGRRRNGTGCGGCCGCTGAATCCGAACAYCCARRCCCGKYRYAYTAACCGCCACGGATAGTTGACAGCTCGACNTTGTKCCTAGAACCRYAGCTCGCCGTTGTTTAAGCCGACCCGTNNNCGTTCCTTAGATCCCGACGGCGCYNGWARYRRGTCGCCCGCAGCYNNNGGGCATMRRRWRGGCGRGTRRGCYSTARYYRRGTAGYKYYCGAAYRRYGARGGCYRRMRYGGAACCTYYRYCAGACAGGCGCATCGYACGCCGCGRCCTTGGGGCCCWAAATGTACCGCCCYCGCGACGAGGGCCCAGCTAAGTGCACSCCGCCACGGGATAACGGTAGTCGGCCCTAGTCTCRGMRTAYTTYTGCANNAGCGGGGCCGGYCCACCAGGAACGCAGCGAARGTCKKKRKCRTCCCRCARATCGCGCGGGCATATCCAGCCCGGTTTCNNNMGCAGWTGGTTGTGACTGAGTTCCGYRRGYCGGGGCTCAGCCATGGACACRYTGRGCTCGGCATATAGAGTATGAATGCAATTTTCAGTAGGCCRTCRSYYRYAYYARGYCGATGCGTTTCGCAGRAGTTGAATACGGCCCGGGCCAARCGCCGGRRAGCRTTYCCGRAGCRTGCATTTCRMCGCGGYKYYGRCYRRYATTGGTCAGCCTCTAYRYGRCCCACYCGGATCCYCCGRWGGGACTTACCTTCGGTTAGGACCATCCCTTCTAGAGNCGCGYCAGCATTGRGATTGTCGATGCCGRATCAGGGGCCTGGGTGGGCTTACTATCCCCTGTCCGTTAACGGGATRGATCRTTGACYGCGGTCATGGAGGAACAGCGGGAGACMTTGGACATCRGGGGCTCGGGGCGCYCGGCTAGCAGRYGTTACAGGGAGCACTGTAATGGGGATGAGTTGACAGAGTGAAGTACCGGGATAGTGAACCCTTCGCGGGACTTCGGCCACACCTNNCCAGCCCAGGTCAGCTAGCGAGATTCAGGTAACCGTCGCACATGGACTTGCTGTTAGCAGCAGCGCACCGGGTCAGACCACGCCGGCCCTTGCGGCGGGTGGACTAGTYYTCGGGGCACCGAAGCKGAYYGGTGGGGCAGCGACATCGGCATTACATGYRRRAYWAAYTCGGNAACCCCGAACCGGCGTCGTCTAAGAGGGTTCGCGCCGTCTGRRAAGRRCTCGCGTNCAGTACCTTAGGWCACTTACGGTRGTGAGGCRRRGCRCGWRYCYCYGYGCYGTRARTGCTYACGRYAGGTCTGATGACCATGTGGATTCAATACAGYCRTCARKAGAYCGGAYYRRRRRGAYGCCATWACAAAGGCGAGGCTCGGGCATAACATGNGGGCTTGCGCCCTCAGCGRMMAAWCWGATATAAYGCRGGCTYCTYKACCCAGCCGGCAGACGTATAGACGGGAYAAGATCTCCCTGCTGCGAGGCGGTCRCGCCCCWTTTGTACAYRCAGGCCTGAGRTCCCCTGGGGRAAAAYYYTGTTAGGTTATWCCCNGGCRYSCGWCGCAGTCCCNCTGTGTTCCATATCCAGTRRTCGGGCCMCRYRYGKGCCRCYYAGGTGTYYCYAYTYCGTACGAGGAGTTCAGGCTGGTGTTAGCGAATTTTTCGCTCGCGTCGCTCGCCCCGGAAAAAGRYTGYRGCCRRYGGGCYAWTCCGTATTGGACAGCCCTCAATTGAAGAAGCCGTTATCGGAGCGCGGTTCGTGGCCCCCGAGGGGTGCTGCGCCRRRCCNCTCCGCGGGCCGGGCGRYGYYGRGGGCTCCAGGGAAATATACTCAGTCCGAATGGCTARCTGTCYYGCGTATNCCRTGCRTNNCYGRYGGATYRACCGTWCCAGTWWGGGCATCATCACTTCTGTATCATGTGCCGTAYCNGCACNGCNGGACCTCCCMYGGGTCACGYGRCCCGRRGGCCTGCAATCTYRAGTCTACTGTGTGATGGACYTTACGCCGAATGCAGCGGGTTCRTACGYCYARCYGYRCGCGCGCTMGCCTCCACAGTMRWTRTATGGGGGACAAAAAARRRGRCCCYCCCNGGMGCTCYGRYYGGCCCACACAGAAGGTRACRTCRYYCTNNNNNGTNNNCGTCGGAGGTACTRTATAGGCGACGGCYTCTCAACRYYYGGTAMRRYYNAMGGGGTTCCCGGACATAASYATRTTYKGTGCGTCTTCCACAGYRYRRYYGRTWYCYRMRRYYTRWYYTCCGGAACTGTCGAAGCCCGTCAAGCGRGTTGGTGTTCCYRMYTACCTACAATGCTATAGTGRYMRRYCGRYAGCTTYCAYATCGCACAGGCCTAAAGCACCTWTGAATCGGCRTATTATCTTACAGRRCGGTGCCGCCCARCRACGGYGGTTCGCTGTATTATRGTAGGGRGCAKRRRYMRAGGCGGCTAGACCCCGNCCCAGRYYNNCGAYRYRYRATRWCAATAGTTGATCCCCAACCACACGCCAAGTTKYCAGRYGCCTCAAATACCGATGACNNATCGGCAGCGTGAGACGTCGCCGAYGGCGGCCACATCCCACAACAGAACYYRWWYRYRWRKRGAKAGTGTMCRTGYCATGARGCCCGCACCGCGCACGTGTTCTAGAAASTTGCGRTGGCCCGCTRYRRYRAGTGTCCTATCGTCCATAGCMRYRGYARGGGAAGGRRRCTCYTYKGMGCCGGTTGKCTCCTCGTRGYGAYGRNNGTGCGMRKRCYCCRGCRCTCGTGCACTATGNTGTGNGGACGACCGCATGTCTTTACCCGTCTGGGCATTCAAACTATGGGGKMCRCGGCAGCGGNTATGCGGCGGTCTGCGGAAAAACGCATACTCWYCGYAGCGTNATYGRSKGTYKYRGYWAACYYTGCTGCAGCAYYRYTACCSCYYYACGYTCGTGGAGCTATTYYRMRTGCCGAGCGTTATGGAAGTGRTACCTTGCCGCACCTGCGCTGCGGGGAGTTGTTCCCANTGTGAGGNNCCTTCGTTCGCGCCGAKATCAYTCTAAGAGCTTCACATYAAGCTGGCTTCTYRYCTKCGCTACCGCAATTTGCACCAGCCCTTAACTGCCGCGCGGCGCCAGCATCCGCAAACGACGCTTAAGACAAACAAACCRGAATCAATTTTAACTNNTACCACTTGGTTCAGTTGATGGATACTCCGTACCGAAGAATGAGACCACGATCATACGGCGGCTTCGACGTCTGCTCGACAGGCAGAGTTGTCTAGCATTCTAGNNNNNNNTTTTTCGATCAGATTCCAGGATTCTGTATCAAATGATAGGTCCCACCTGAGGCATYGAWAAARRGGTMGAYWCTCGCCGCCGGAAGCTGGCGTGAAGTGCTGCTATGAGGGATCATGNCCCGTGAGTTGCGCGAACGTCCCATTGCCACNNNNNNTGTCCATGGCCCAGCAGACGCGCTGCCGGGCGCGTGGCTCCAGCCCTGGCGAGCTACTCCACCRYGCCTACACATCTGGGCTCGTACGTGAACGCCACGGCTGRGAAAACCCATATGAGTCACATCCGCTGNNNNGGGTGCCGAGTCTCTNGGGGCGGTGCTTGACGGTCCCGCCTNCTCTCCTATCACTATGCGTGGGGGCCAAACCTTTACGCRYYRRCCYYACTAACCATAGTTATCTGGCGAAATCATCNNNNNNNNNNNNNNNGCGTCCGGCCGCTGTCCTYRYCYYTYRRRYCATAAGSWWRTCCCCGGCCCGGGAGCGATGGGTATGGTAAGGCAAGAAAGAATTGGAGCTAATACACCTGCGCATATGGCGAGGGTCCGTGACCGCCCARKGGCGCACCACCTCCCGACCGTGATCGTGCTGCTGGTCGCCCACATTGGCCGTACCTTTCNNNNCCGGGTGGCTTGATTCGACCYYMRTKYKRYCCWAACCGGCTGCTAGCCAGCCCCGGCACTCRSGGGCGTGAGGTCGTTCCCGTCCACGGTYRMRCGACCCCGGCGACGGTCTCACTATACGCCTCCAAGCCCGGAACAATCCYRCCCGGGTTTCTTACACCGTATCTCGGCGCGCGGCAAGATGTGGNACCACCGGGCGTCGGGCGTTACCGGCGTAAGGGCTGGCTTACSRGACCGAGAGAATAWCKRKYTAACAWRCTGCGTTTANNGGGNCCAGGGGGGTACCATGCACGTATGGAKCTYNTTCCGCGCGCAGCGCAACGCGAATGCGTATCTCCACCCYCATNNNAACGGACCGTCGTGTTTATGGATAACGCGGGCCTTTCTYYRGWAGYYTTAGCCNNNNAATGCCCCGAGATAGCTCCTGCATCACGGCAGGTTGGACTTACAACCCTCNTCCGAATGCTTCGGGGTGTGGGATAGACTNNNTTTCWGGGTATCAGTCAGNGGGCASANNNNNNNNTTCCGTCTGCGGCTGAGCGCAGATAGCCCNNNNNNNAGTNNCTTAGGGTGTCGATCTGCCGGAGCGCCCAGGGTAACTACACGCCAGGGGATGGCACGCAAGGCCGGGARRCAYYGGCGKGATGCTACGCATGCGGTGTTCTGNYGTCSCCYYYRYCARRRCTCAGTCGAGGTGCCGGTCAGNNGTGGCTTTTACGGGACTTNNGCGGRCCATAARGRGGCATTGTGGGATGCTAGCTCAGATTCGGCTGCACATRYYYYKTATCNNNNTGCACGCGGCYRCYGCAACGCCCGAGACGCTACCMGGGYCTCCRGKSRYTCGGTCGCGGCTTGTGTGCATGCGGAGTTCTTTACTCACCCTACCGACGTGGGGCCGGGCGGGACAACAGAGGGGGAGAGGGGGTGTCACNRGYRAACGTGTAACAATAGRYYACCYTGKRRKYCYSYYRRSTGTGCTTTTTCCGGTAGGGTCTTGGAGGTATTGTTTGCGCCTTCGYCYRRTGGKCACGNARSSAYGNNNNNCTCGGACCGGCCCCTCGAGGTTAAAGGCCTAGGYRRTAGCGAGGTGTAGAAATAAATCCANCTTGCCAAACAYACRTCACTCACTAACTGCTGTTTCCTAGCTGCGGGNTGAAGTCGAAGTGGCTGGGCCCCATGATTCGGCCCTAGCTTAAAGTCGGAAATGATCAGTTTTGGCTGTCGAATGATGTAGNNNAGTCGCGCATGTGGCACCCAAAGCGCCTTGTTGATGGAACCTGCGTGGGCCGCCGCGGCGGCGGAGTCGGGGCTCRYTCGGGCCGTAGAGTYTYYTCCTTTTGATGGAGGNAGTTGTCCAGCCKCCWGAGCTTNAGCCCCGACACGATGCGCTTTGTAGCGCWYATGCGGTCTGGGGAAACCACTCGTCCTTGWTCTGGAGTGGGAGCGCTTGAGCGTTAAGTACGGCAGCGCTCAGTGGGGCGGCCCGCCCCTTTACTTATCCCTARTCGGGCGGACAGTAAGGGGNNNNNCCGACCCTCTCGAATCTCTTCATCGTCACGTGGAGCGTCGTCTTCGCMRWMGGCCCGGCYGCRGYAGCTWGAGCYYGCMRAWCCYACTGAANNNNNNNATCTTAGCCATAYCTACGCGTCCAGCTAGAGTGTTGTCCAGGGTCAAATCKYRCAGGGAGAGTNGNTCGNGGTNNNNNNNNNNCCTGCGGCCCAGCATANNNNNNNNNNNNNNNNNNNNNNNNNNCCGNGGGNCCCTAACACGTGTCCCGATCCRGGGCGRGGCTCGGCGACGCCNCAGGTTCGGGCTGCGGCCGTGTCAGTTCCATATTTTWAGAATTGTATTCTCCACCTCAACACCCTTTCTCTACNTCTAGAGCGTGGTTCTCTCAAATSCNGTAGAGTGCACCGATGCCCGGTACGTGTCGNNNNNNNGCGCTGCGTATTCATGTCGTCGGCGNNNGNTTACTCGGTGCTAATCGACCGTCCAGCACGCTAGGTGGTGAAGTGAAAGTCTAATTTTGCACTCGAGCGGTTTCTAGCGGTNNNNNNNNNGNNGCCGTCGGATGCAAGTCCCTCCATAAGCGAGTNCGTGCGCGTGTGTTATCTTGGAGCCCCGAGCRGSRYSRGGCCGGCATTCTTCGGTTGCCRGCCCCRRCGACGAAATAGAATGYGCCCNNNNNNNCCCCAGCGCTATTCTCGCCCGTGNRCATTCAACAGCCGCAGCCNNWMSRRATTCCATGGTCNNCGNGGCTCAGCCACTCRYGSYGCGGGRYCNNNNNNTGAGGGGAGNCCTNCGTTCTCAGAGGTTCATAGTGGCAGNCCTTACGCCTGACTCCAAGTTCACGCCCCACAYYAMGGCRCTACGAGGCNNATGCTCACGTGACCTTGGCGTGCTAATACGGGGATCCCAGTGCCAGGATTGGACTCTGRCCCTAGCACCCACCATTCGCCAAACGATATCTCGCRYRYGTTAAACCCGCGGCAGAACGTTCCCGTACTCTGTATTCCNGAAGGAGAAGCCGATAGTGGTCCTCTGGTNGAGTNGTGGGGCGCACGATATTTTCGYRRGYYRCRGAATTACTYTAGCGCCCGTTCCCGTNNAAACNCAAACCCGCGAGTACAAATATACGACCGTCCTTAACYYRRMTTYAWWATAGTAGCAATACTGAGGCGGCCCCTGCGCGACTATTCTGACAAGGTCNNNNNNGCCATTGGGGAACATGTTCTTCCGGGCCACCAGAGGTTGCCACGTTCGTGTCTCCTGYRRTCCRMTYSYRGRRGCGYACTCCGSRCGTCCAMAATTAGTNTTCTAGCCTGCAGCGGCTGTNNGAATAGGGGCATGACGCAGCGGACANNNNNNNNCGCATCCTGCTCCTGACCACCGGTACTTTGCTAGAATGCTAACGCGTAASWAAGCGAGTCGGCTGCCGGCGATCAACACAGCCAGGTACARYRCTATCCGGGCGTGAGAAGNNNNTAAGAACGTANNAGGTCCWWTAYGTTCCTTGCCCGCAGGGCGRCNGCTTTATGCGTGGCCCTGGCCCGATGCGGCATCTAAGGTGTANNTCCTCCCAGTCGCGTAGCCCGAATAGGGTAGTGAGCCGGAGTCTCGCTRTGGCTTGRGCTTGATATACGNNNNNNNNNNNCAGTAAGTCTGNNNNCGCTGTKTTGGCNGGTGCAACATCAGGCCGGTGCTCTYYCAAYGCNYYRKRGCAGCCGGGWYCCTGCTGAGGCGTCCATGYCACGRRAAGGAAACGGGCCRTGTTARARTYCGTCGTCCCTCCCCGGCWYTKARCGTCNCGKYRWYATYGGARCYNNNNACCNNCGCGGAGCAAACGCCTTTATGCGYCCTSYYGTCTGCGGGTCACAGTGTGATAGCGCACCCTAAGGGTTGACAGAAGGTCCCACGACGGGGACTCAACTCCAKRGTTACGCCTGGTGCCGGGCGATGMTGACCTCGGTTTGGCSCASCTAGATTGCGYGGTGAAGCGSCNCCTATTCTGTGNGCTCCCCGGAGGGGAAGGAGCAAACATAGCCCTCCGACAATCGGCGGTAAGCCAGCTGAGGCATATCATGAACATTTCCYCGNGGATCATACTACCCTTCCTATTARYYYYMGRCCCGAGAAAAGGAAAATATCGCAGTGGCTATTCGGGTTCAGTTTTCNNNNNGACTATTAGGTGAGGAGGGTGCCGGCTATGGTACGCCCTTTCGGGCCTGCGTKWKTKRCGCGGCTTCCAGACCACCAGTGCGGTACNGNGNATRRNAYYYRCGCCATCAATCCGYCCCKCACRCCACGCGAYGKGGCTCGACGAGTGCNGGGCNTCCNGCCGAGCGACTGCAGGCCGATGAATGTTAAGYYCGAACNNNNNGCGRRGGCTTACGAMGCGCCCYGACWMCCRTRWGTANCTCAAYTGAAGTGGACTGRCGGTCGGTTAGAGNGGGGATTATGGTNNNNCKCCACNYCCYGTGMMGGTACYCCRAGCGTRYCGGAAGATTATGNTAGGTCGCACCAGGTAACAATGAGCCGGTCTGTAACCGACCGCCTCRCACNTMRTATCCRGTACAYACGGGCCGCGCTTGGCGYTRTTCTTACGAGCACGGTACAGCGCGTACCNAGTCTTCGCATCTTCTCATTTTCACCCAGSGTACNNTRTAYYYGYACTCGCGTGNTGGCTCCAGAGCGCGGGGACATWRAAGCAGCTTCGCGGCGMCCCGTTACCCCCCCCCAAACGAAGTGCCGKRYTCGCRYACACCCCTACASTYGGCCGCAKGTAATTAGGSYYCRTAGTCCGGGATAGGTTGATCGGTGGGAGCGGGGGCCTCACCTTCCGGCTSCCATTACGGRTGTGCCGTCACTRCCTCGGAGGAGCCGGGAGAGRYRYCCGTARCCTCYCARCCYCRTTNNNNNNAGCGAAACTANCWCGCCCCTCCCCCGAGCCGCGTTCTTAWYYGCCAGACAGCTTTTATGGATGCGGCARYCCTWCGCGGGRTGCCCCTCCCAGACGGTACCGGAAAGACTAGCCATGTGCAGATGTCGCCTGGTTATTTACCGCGGCCGYGYCCRCGATGCGTGCCGATAGCCCTGCCGGGGAGGTCAGCAACTGTGCTCCTCGTWAYCCGACGTCAGCGTTGCCGGCGCAACCCTGCGTCRYCGCYGGGGAAYGTCCGCCTAGTGNGAACTGCGGACCWWCTTACCCCGGRWRYRTGGAACCCCTACGCGAGTCGGCGAGCCCGTGCGTCACCAGYNNNCYGGTCTATCCGCGCTTGATTTYCCAGTYYTCYGRCACGCCCRRRCRCRGCTGGCRCASGGAAGGCRCTGTTTWARATARTACTTWTCYYTCAGGAYTCGCYACYCGAGAATGGCGCGTCCRGCCTATGCACCGATSMYRCCCGAGGCTGCGACCNGNNNAGCGCCTCACRAYCACTCAGGTCGCGGGGTCTCATCAATACTAGGGCYTAGCTGCGGGTAANNNCGACCCGNRYYCSACGTCGCCAGTGGRGTACTGGGGGGGGCAGRRGCYAGYTAGTTGYYGSRYGRRYGATCACAGTRGATCCRCRYGCRATTTATGGGRRTRSMTTATCNGGGGARGCGMYYGGGGCTAAGAACCTTCCGATNRWGGTCCCGCGTCCCTGACCGGTATGRSCWYCYYTCCGTAAACAGCGGCGCTCTTTYTATGGGCACCGATCGGGTCNCAGTTTCACAGCGACTGATGACCCWTCCGCTATACTNNNNGGGGRRYRYRYCTCCTCGCGCRRCCCTACGTCTGCCCAACTGTGGCAGCYCGAYRGTGGGGRCGCGKCCGCRGGGCTGTCACTGCTCAYCGTCYATYRCTGCGGCTACTACCGTACTCTCGTGCCGCTCGTCGGCCCGAGACACCTAGGGTGCGYRRMGGYRTCGATNCATCCGACCCRTNCYYGTTAGYCGGCGYGCYCSKGGGYYTCCGRRATACTCCGGNAACTRCCACCCCCGTTAGTGCGGGGCCCCAYTATCGTTTCCCKCTGRYRTYYYSYYKYSYGGTCCGGAGGTTMTRTCGTCAGCCCTCRTRYMWRYYYGATGGARRGGYTYWRRRGTGAGGGCTGCTCGTGTRARCAACAWGGGCGGKAGGWCTRRCGRYRYYRACTAGCCGAGCACGGARYYGTCSTGGACACGACRAGGGCMCTTATTRCGGMCYRAATGTGGCCATACAAAAACAGTAACACGGGCGGYCTARCAGYAAACTTGCTAACCAACGAGGCAGTCCACACTCATCGCTAGAATCTGGGGCATTGCGAAGATGATTGGACTGNNNNNNNNNNTGACCGYGGACAARGGGCATTGAGGYGRKYGCGCGCTCGTTAACKGAGTAGGGCCCAAGATCGAGGCTATAACYGCCTGCCCTCGGCAAGGCANNNNTCCGTGCGCGGGCCTTTTCCCGCCGAATGGTRRRYYRGACGGYWGAAGGCCCAGGCTGGTCTGATGGTCGGGAGAAGAGCRACTGTATGNCGMMGRMGGRTCWRTACGCTGTCCCCTTNNCGMWGGANYCCGCATGTGGGACGGRGCYGRTTATATGGGACGCANTRCGGGRRRKRGGYTGCGGACTTGGGGGGRGTGCTGGCCCTACACCTCCCCACGCACAGGTAGTTCCGTAACTGCTCCACYGYCRTCWYCAAGTCCKRTGGCGCGAAGTCCAGTATYGGCAYGGGAGGTYTCCTCCYARAYYCRKCGGTGGCGGCAGGNNTGCAGCAGATCGCTGCCCCGGCGRTGMACTGGRCNNGTARGTTGCNNGTACGTGSATCACGTANNACCCCCCGAACGCCCGATCCTGCCGTCGCGCCTTTCCGCCGGGAAGRRRYYRRWYCNTTCTAGTAACGGAAATTGCAGCTCAGCCTCTCCGGCGAGGGTCGGGTGCGTGGRGRATTTCGGTGCTCCAACGCTTCTCAATTNGGGCNNTCNTCYCCYCCACCCTTGTCGARATATGNCCAGACCGWGMGCAGGTATAGSRYRAYWCAWACATTAGTCCYMSGYNSCAAGGRCCCCYGGAKTCTAAGTCCGGRGRRCATAGGYGGCCGTGGSCAGTCGGGGCGCCGGATCTAGTGCCTCGGATRWTCMCCGCCCCCCGTCCTGCTCCCGTGGCGCCGGCCGAAGSTRACYYACGTCGCGKCCNYWTCGGTAACGGCTMCGTGCGATAGRYRSSGTYWRRGCCGATYGGTCACATCTTCACCAAGGGGAGACGAAGGKCGNCAGTGCGGCCTGCGAGTACTTTGAACGTACGCGGCTCTATRCYCACAGGYGTCNCCACCNNGYYAATGCCCGCGCCCCTATCAAGAAGCATNNGTGACTCYSCACATACCCGTGNNNCACATACCAGGTCTATCCGGCCGCGGRYRCCTYYSGGGYYCGCNNYSCAAYGGGCGATCWCCCAGGTCACAGCRGTCGCGGGGGRCYRCGCCGCCCCATGACSRYRTACCTCCGGTAACCGCTTGGGCRRCGGRCGYRRYAGGCGGCTGCCGCGGGCCAGGGTGCCCGGRGCARAYCAAGCAGGCAGAGYRRGYGGWGCGTCGACYTATGATCCCAGGYRRTGCGGGGTTTTGRAYNCRAGTCATCCTGCGGGTGTTGTGACGGTCCGTGCAGCCAGTWRTRTGATACCGTRRGGTKACACCRGATTGGCYYYCGTRACTCTACAGCCCCCTCCTCCTGCCAYGGCGGCCGGCGTYGTGGGTATACATCTGCGGCCAAYCGCACRMSCYWGCCGANTAGTATCGCTTATCTTGATAAACCTAACCCACCCACTCSTCCKGTSMYWGGATTGAACTACATGCACCTRYTCCMMSCTTCAAGGCCTCYYTGCGTGCCGCGCTGCCGKCATCTGYYGAGGACTAGGGGGTGTCKCCYCGCTAATCGAAACAACAACCCAGCGKYMCGRACCACGGGCGGGTTGTGCCCGRYWRWTYTACCCCTCTACAGTYGGCCRCCAAAGGTCGAAGGCGCTGCTTCCCCAGATCAAGGATATCRTACYGGTGYGGCCGTAKTATTTAACAACCCTAGTGGTCGGGTGGCCGCGTTTACATGGACTCTATTAGGCAATTGGAGCATCCTCCACCACTGCGCTGGCGMTRRCCGTATACCARACTATGGGGACGGTGTTTRGTNAGRAYAATTYTGGGRRATCCCTTAMTGTAGGARACTTCCCTCTGAWACCGGCAGGRATAGGCTGCAWMAAAGTCAACCCGKTCRATGCGTGTCTTGANRCGYYGTCCCGRCCGTGANGGGGAGCCCACACCTGGTGCTCCGGCTGACGCGAKCCYAANNNNNNNNTCATCCTTAGCTSTACGGTCTATGCCYGCGTAGSYGCGTGGGGGMYCGACACCGGCTAGGTACGGATGWRTCTCCGGCGGGTRRGYTAGTGGACGGYGCTAGTRCYGTAAGCYRGGGGCATGTTAAGGTATGACCCGAATGGGAGACCTGANTCGGGCCACAACTCTCAANNNACGTTNGACCTCGGGTCGGCNCCTGGGATNNGGCAGCTCGAMRGTCTGCGCGATGCCCCCCCGCGCGGTACTYTCGWWGTGTRYGGARRGGTCTMWWYNACCCAGGTTCAAGTTACYYGGRRRCAGAGGCCGTGGGCRYRWTSCMATCCTAYYMWTCTGCCNTGCAGCACACCGTGCGTGGTGCGAGTGAGCATATGAAGCTGGGRGYYRRYRNCGCNRCYGGTCCGNNGGGCCCAAGAGACGTCCAGAACCCTACGGCCTATATTGGTGACCRKRTTGCMWTCGGAGGCGAACRGTGAGNTTGGGAARYRGSGTARRRCRTAGCRRRCGRYSCYGGGCCCGCGGCTCAGGAATCGGCAGRTTCCSWKGRYAGGTATGCGAACTTGATRYYNYKRCCCCTTAACTCTCTCGTGCKCTTYCCRKRGMYRCRRGGCCATYRCGGYTRGYAGTCNTTGCCCTGGRCCCRRKRRCGGATGCAGAGRSYRTNTCGWYSCCGGGTGTTGNNNNTGCTGCCTTAAGGYCAGTGCCCMRCRCCGRTCTCAACTGAARTGAAYGGAGGTGGWAGTTTYYMRGRCCCCTYCCAGGCAARWYTGCGTTCGAACGRYCACGAYGKCACTCTGGGCGTARRGGGCACCGAATACYCCACCGACTTGYGRYYYYKCCTGRGCCCCCGGAGMCGGCGCAASCYYMTGGCCCACTCCTACAWATGTTCACGCGACTACAMCGYGRYGRRCAACGYRGRCGTCAGCTCGAYGGYGYGRCGTTCTGCCCGTCTYGGTGSGACRYCRMCRGCCAGGCGAGTCATCSGYCCCGGTCGCARCGCTACATGTCTTGCKCCYCCTCTCGGNGGTRTGGCGGCAGRYGGGAGCTGCTCAAGTGGCACGTGCWYRGGGTYTGCATTCGCCGGAGCGAGCAAGCGTTGTARSYARCACCAGRGTCGAAYYGCGATAYRCCCCAAGAGTCCCTAAGNTRAYYRGAGRYRYKCRYRCTCATRRRGACTCTCCGCGTGACACCGCTAATTGATGGCCTGATCCGTCATGCTTGTCNNGNTACGGGTAACATGTCAGGACAAAACGACCGGTTGTACCACGGAGCAGANGTGGCACGGTAGATTTTTCGCATCAGCTNCNNNTGTAAGAAAGATTAGACGGGGCTAANNCTACAANCAGGTCGACGAAGTACTCAGGGACGGTTCTTAAGTTAGARYGACGCAGTCAGCTGNNCGACANCTGACGNNGGMGCAYTCRCGYYNNNNNNNCAGGTTCCGNNNNNNNACGTCGNACTTAGTGGCTYCRCRRWGCTGCGCGACGGCGCTAACCAATTCTGGGCATTCACAAGGCTCGGAAGCGGYCGCGAGCCCCCGACGTYRCYTWYCRGTGRAACGKNNNNNGCNRGTTCGTGGGTYYGGWRGYAGTWYGGCCGGTGTGTYTCGRRKGRCCYRCGCARYCRCGCGTATGTTAGGCTCCRGGGGTAACACATCCCAACGGRCCGYGTRTATAAGAGGTGGTCTCCTCTAATTCGGGCACCTGGACGCCACGCGCGCYCGCCGAGTTGNNGCGTCAGGCGTTRTAACCAGAGCGCCTAAGACCTACATTGTACAGGGGCGCYYRGNNNAATYGRTTAGGAAGCGCAACCCKRYCYRCGTCCTCGCGCCGYCGCACTACKTCTTTGTAAGCGYRYRTCGGGGTNGGGGGGCCGCGTCTTCCGACTGTGTTGGYRACGGGACTCNNNNNNNNNNCGAGGCGNNNNNNCNNTKRRGYYAGATTCACTCCCGTGCGYCGGCCCTGCNGGGARRGTKCCAACCGTGGGGCTAAACATRCYAYGGTCAGCTCACCACTGGCCGMGTAGGCGCGTAAGTCAYAMAYATGCACGGRCGGGACGAATATCGGGCATCCCCGCCGYAYSTATAATCCGTCACCGAYCGGTCACCGRCCGTTRCMGTCTATGCCGCACTGCAGGCCGASTSTCCTCGNNNACWAARYTTTCYRRWMRGACTGAGCTGTAAGCGGTTTCTCTCCCTCCCCCCCCGCATGCGCGANCGNNNNNNYYYRYGCGTCGAACCTCGGAACATGGTAGTTCCTGTCCAACCCACTAGACTAATTTRKYGTGGACGCAAAGAGTCGCCCCGAGGCGTCAGCGCGATGTCTCCCCTTACGGANNNNNAGGGGCGCGGGCCGAGCTCCCACTCGGAGCTCTCGTTATTTCTACCCCCGCRYGACCAGACGGCATGCTAACGAAGCTTGATANNAATATTCSRTTCTAGGTATTGGGCTGGCGGATACCCAGATGCAGTCTGTTTCCACACCGTGTCTTATGGGGYTWGRYYRYYGRNNNTGGWAYACRGCTCACGGAGTATCTGACAAGCTTGAYRRGRCWRSRRGCCRRGTAGTGGRCCMYRGGGGGCCYYTRTYTCRRYCGGKGAWKGGCCYCCCTCATTCGAGCTCAAATGGCCTCACCCCGAGCGCCAGCCGCCGGAATCAMGATTCGGGNCTGCCTCTTAGCTATAGGAGCCGGGATGTGGCGKGTACGCCCGCCGTGTCTGTCTCNCACTACAGGCGWRRYCYYCACCCCCCTCYYCKRRSYYYTRYRCCTCCGATCCCGCRNTGTAMGGCCCRGATGCAAGWCYACWCGCCATTCGRGYGCCCARGCTGAGGTATGGGGCCCTGAGTATGCAATATGAGACGCYCACACCAGCARCGCTGTACTGTAACCRRCWGKAWCAYRKYACCCCAAGGRGCGATRWRYRCMAACGAATATACGYTGCTANTGCCYGCAGRYYRTAGKGGCATCCGTGGGAGGCTGCGTAATAYCCCYTTNNGNCCNGGATCCCTCCGGTYYSYRRTTCCGCAGCGAAAACGAYGCAACCTTGAGCTGGTAGCCGCCNCYCYCGCCKGSRGGGAGGAYGGCRAMRYRRTKYGACGCCTGAATTCAAGGCGACCACWYKKGTTTCTAGTGTGGTACGAATGCGRMWRKAGGTCGGCNGCGAAGAGAGCTAGATCAGGNNNNAGAAGCCGGAAGGCCTCTGCACAGGAAAGCCAAGCTACGGGCGGCGGTCRYACTCACCGTCGCTGTGTGGWTTWYYRRWYMRYRTYRRRYTAAAYYYGRRYMCCGGCRRAWYYRGAGCGGGCYSRGCCSRCGGGGRACGRYCAACYACCCGYRCCGGGGGTTGTCTGGCCTAAGGCAAATGAGATCCGASYYAGWYRCGACTTATAGGGTGCATYTTCRAAACCGGCACCCNACGTMACWYYATYRKRRCGTGCGCCAGCTCAGTATTGTATRAGGAACGYGWGCYWCCCTMCCCCGCGCCNTYYYRCCGTGNNNNNGGAGGAGTGCGGGGAGCTCMTCCCGRRGMGYCGCTCCRRACCGTGWCAGTGCGTACTTTATCAAANYYRRRGCTGAGATCAGTCTAGTGTGGTCCATAGGGCGCGGTCCGCTTGCAGTTTGGCTACTTGCACAAACAYYGYYCMGTGTCGTCGGGCGTCATGCGACTGTGGRACTCGCTGTCCGTTGAGGGACAAKCTAGWCYGRCAGTCTCCCWRGAGCTCACTGRGCMRYRNMYGCACCGCATCAAAGTGGCCATGCGAGGGGCNCACYCACCCCCCACCACKCGYWGTGTCCCRRGTGTGAAAATWMCCGTGGCACCGCGACWWCSCCGARARGCAGCGTTCTGAACGGCCCCCCGAWWGNACRTGCGTRTAGMCRTGCGRYARYRTYYRGYTCGYCYCCGTGTTCCRGYYTCCGGYKRACTARCTCCGCGTGGNCGGTAGGAKMWNNWYMGTAGAYTMARRKMCGCTTCCCTGNCCNACTCACACGCGTTGTCGACATCTATSYACGKGTCGTCCTAGCACTCTNNNNNCTGCAGCTGCATAYGYRRYRANRTYCCNNNNNNNGGTGGTCGTCGNAGCACGCAACANGNAACACCAGGCCGCTAGANNNNNNNNGAGGCCAWCAGCCNNGTCCAAAACCTCGTCCGGTGCAGCCGTCCAGGCGGACGAAATATACACGCGCCAAAWYRRRKYYRGGAGTCNGGGCACCCCTGNCGCCTTAACCAACGTCCGAGGCGACGYTCTATCTGGGTCCTGCRCCGTTGGCRTGACGGGCGTGATTATCAGGGTCACAGGCTTCAGCCGGCCYRGCWGGCACGGCARGTCATGYTKGCAACMSTTGNTCCCGYMRWGCCCGGCCAGTGCCACCCYNGTYCSWCRYYGGCGAATCGNCCCAGCCCYYRGCGTYTCCGAAYCYTGAGTTGCNNACCAGTYCCCRGSYCGCTCGWCAAGRGCRGAGCGATCATCTACCCTACGGGGGCRRTGCYTCGACGTGGACGCAGCATRYGYRYRKGRCCRCRGCYYYGCGGCACATATCCTTCCTGACACTGTGATTYGCRGATGCGRGTATTCCCCCCTGCCGGTATTYCATCCTCCGGCACTACGNATGGGAAGGCGCANNNNGGCGTTTTACAGGCGTCCTGCTCCGTCTCGCCACATGGCCAGGCACTCACTTAAGTCGACYGCRYGYWCCTYACCGACCGTAGTGGGCNNNNGCGTTGGGCCYCGTCCCGGCTTCTGGCCGYMRAMCTGGGCCAAACGTGATCGGGTGCNTATCGAAGCGTATGTGGCCAGCTCGCTTTGCCAGTCTGCGGCCGCAGGAAGGCCCGCCCCGCATTGTGTGACTYYYCRTCGGRRTTCCCCCTCCCTGAGAGGGTTGTGGAGCATGAAGGCAGTYCGCCCTCTTGACGTTGACCGNCGGGAATGTCTTAACGCTNNTTCGACACAGNGAKARTRTGGAGGCTGGGGGCATACCCGRCMCCCGCGAWYRWCCCGCCCWGYGCGCTATTTAAGGGTCCCTCGAATNTGGAAACGCGGTGGTGAGCCTACAGGGRRGGTCGACCTTGGCTCATCRYARGRCGTYRRGTAGTAACWGTTGTGCYMRYGAACCTGGACGANTGGRGGGATGGGSRRYYYAGGTCTCGCAGCTGTGRRYRGCGTCACACGGGAAACTACYYWYRCTATGGACGTACGCGTCAGNWCCAGGCGYCCGRACAGGTTAAGAYGGACACCCCGGRGAGGYGATRTTCKAGGTACGTGTGGGACTCRCACCCGGGACARATWRYGTCTCAGGTGCCMAGTTMGACATCCGACCTGGCTCCGCCGCCCYAGGCCCAAAACRGYRCGRARRARCRGCGCCAGCCGCCYGACGAGGTCGCGTTTACGTTACRCCCTAAGMCCTCYTCGCGCACTCAATTGCGCCGGCTTMCTAGCGTGCATCCGCCAGCATGYACGGAACTGACGCGCCTGCCCGCGTTGGYGWYTRRCTATGGTRANNNNNNNNNNNNNACCCGAGTNNNNNNNNNAGCAAGTCCAACCYYCATGGGGGNNNTTCAGCCCTGCGGGYGTACGAYRRRYCTTCCCGNACAGTGGTGCWCGTAGCCAAGGGGATTCGCTATATCACGGCCARYCGCYGCGGGCTTRGTACRTCATCTCTTATYRKNCYTTCTCATCRGGGCGGCAANACYRCGCCYCWYTGTTAAAGCCSTTRGTGCCCTTCNAGCAYATCRGGGGAKGTNNNGCACGACGGCYCGGGYTACKGTYCACAGATTGATCGCTCCNNCCNGGGANNNWGCARYCCCCCMRTTGGACCGACTGCCGCCCGGRRTYGYCRGRRCCCTGKYYTGAYGGCCACTTCGTARCCGGGCYRAYKGACYYTAGRCTYYKTWAGGCGCGGACGGTACTCCAGATCCCCCGCCNNNNNNNGTGAATGCGTGCTCATCCTCCAACGCGCCTATAGRRYYYGCCRRGYCCATGGTCCGTGAGGTAGCATAAGAACCCNGGYTAGRTYTNTWNYRTGGCTCACAATCRYTNCTTCGANNNNNAAGATCTTTCARCTACAACGCCCTCGCGGTAGTAMAGAGGGCTAATTCATTGTCCAAAATTATTGTGGCAGTGCTCGCAGTGCGCAGCGATCGCATTAGGTACCGTRCAGACAACTCCCCAGACGCCAGCCTCGGCCTTGCTGTGTGTACAGTCGCAGGGAGTYWRCAGCRCRRRTGACGCCCGCAGRYATYCAATCCCCGCGGCYCCGCCACCAGCGGTCCGCCRRYYYGACTGCCAGACGACCTGCGCGGRCCNNNNNNNNCGCGCTCGGTWATTRRCATCGAGCTATAGRAAGTGCCAGCACGTTCAGRCATTWWCACGAACCGGGCGCGCNNNTTGCTRCGYYGRTGTGGGYYMAACTCTCGTCGATAATCGCYACCCGAGTTAKCTCCGAACCTCATATGCCCAGYCGGCGCGCACCGAGAGAGACCAGTGTGGGYTAACTACTGGYRTCGTCCCRGTGCGCCCGGGGCCGCGTCCGCGTGYCTGGGMYRGSYWGTGCCCCGGACCGCCGCCYGTCGGGCCGACAAGCCGGGCGCGCGGCCTCGTGATTCGTCGAAGGCACCTCTAAGTCGTATGCAACTTACCACACGACAGTTGGGAACGCTGGGTAAGTCGTATAAACCNCARCGGKGGTGTCTTGAGGGAGTCACATGAYTATRCCTCGTGTCCCATTCTGCYAKRRWWWRWAAGGTTGAAMWTTGSAGGYCCRGACRGRYYAACRAAGGGCCGCTCTTACGTGGTTACCGCGGATGCTTGTGTRTACCTSCGCCTTGGAAATCTWAATGGCATCTGTTGCCACTGGGGCTYCGAATTGNTGCCGYKRYGGATGTGGTTTCAYGGGCTCAGGYTCAAMNCCTGGGCYYRYGGYRTCCTACCTTGAATGCTGCTGTGTCGCGCTGCGCCGATTRCAGCGCCTGATCCCGAGGTGCTCAATGTGGAGAGCCTTCCCAGGGTATGGTCGCCTGCCACGGCGCACGAGGCGMCTGGCGTATATGACCGCGGTAARRGGGTGATCGGCTTCATATCCCCCACGGAAGTGARTGGGGGCTTCNCCCGCGCTGACCCGACCGGGGGAGGGCTCCCTCTTCGCAACNACARYGCTRRCRTGCYSRRRMYWGTAGNCTTGGCGTCTTGTACTACCCAGGAGCGGCCCATCGGCCARCRCATCTTANNGTGATGCGARGCGYGCGRKGTGYRNNGGCGTTCGGCCTCGAAACGCCGTATTGGCACGCATNATGCGTRYCCYMRCGCCTGCAWGCGCCGTGGCCGGCGGCCGCRSKRTCAAGCCCTCCCGCACTCGCATTGTCCCCCCTCCGGATGARGGGCCTTGATGCGGCGGCAGTGACYRAAACAAACTCTATAGGYRGASYTTGGRACRYCCYATGGCGTTAAAGRACRCGAAYCTTAACCWGCAGACCAAGACAGGTGCCGCCGCAGGRGTCCWTCYRCGTCGAGACCGATCCGTGGATCAGMRMAAGCGCGATTCGCGCCCCGCTGCTCGCGGCGCGCTGGCCRGGGCTCTACGCCATTCACSCRGCGTGTGGGGAGCGGCGCYYYCYRYRCYCYWTGTTGGCCGGCTTGTAAGGTCGCGTCGTGCYGCTGGTTSYCTCTYCGWAAGTTTTTCGCGCCGCAGACGTGGGCCGACMWRTGMGRGGGGACCCGGCCGGCCCCYCRWGGTRCRYCAGGCGCGCWYRCCRWCYRCCRAYKSCRRCGCCCCGTCCGGTGGTCACGCGCTCGYTWRTYCGGCYTGCYTGNGRGAYGCGGCTCYCGRCTCTCTGCCGGCAGCTAGGCTTCGCTGATCCRCAYYCGTGGGGCGGGCAGCGCCYACGGGCCTCCAYYCACACCYRKWYKCGGTTTGCTGTCGTCCAGNACAGCCCCCTAACAGGTATTGAGYTGCCYKAARGAAMRGYRWAKGCCGTGGTTTTAGCGTGCCRYCCGYRYGWCACKKCYRATTATCYCGATGAGTACCGTGGTCCGGGCCGTCGAGGCTCGCGATCAGTCCGGTGCCCCCAGAMYYYRTGTCGCGCACGATCTGCRCYGGAGCSTCAAGCTTGGCTATCTGCGACGGGATCGCGTTGCATGGCCCTATGACGCGACGCAATCCCTCCGAGTAGTTCTGTGCCTTCCTTTAAGCTTTGACCACGAATCTTGGCTGTCCCCWCMCGCNNGCGCGTCTTACTCCGCCGAGTTATCGTTACGTTCCGTCACRRRGGGCACAGGTTCCGCAGGGTATGACGCRYCRYWYYGAYWAGTCTGGNCAATAATGACTMGACTCYYYCCGRRAKYTCACGGGCCTGCTCGAAGCGGTGGCGMYYGTTTAATGCGGTGCGCAGCGCGTGGCGGGTGCAGGTAAGGGAGGCRACAGCGGTTGCGTCTNGYCGYGAGATCCACTATGAGCCTCCCTCCYGAAGGCGGAGAGATNNACACWMACGTTTGCCTGGRWAARCTTGCGCGWGTTAACWCYGMTACCCCCSCYGCYGGACCCCGCCCYATTTAGGGCCCCGACCAGACMYRACAGGYAGGTAGCCCGGGGTCAATTTTAGTGGGGNCGCAAGCGCGGASCATYRTTAGATCAGGCRSACGGTTCGATTRGACTCATCACYACGGGGGGCTCTGGACTCTAAGMGATGCACGGGCTAGGAGAAGGCTTGGGGTGCTGCCCTCTGGGTATGCCTCCCKGTWCYGAGACAGGATGGGTACGCCCCCCSMCCAGGTTCGTCTTACAGACGARCTTAGCTCRACGCCCGCTGCGGGGGAGTGCCTTGCTCTTGCCGTGAGATARAWCTARCRCCCATAGCGTCAGRGYKRGGTGKRYWRYRAKAACTTCARGTCRTCCCGCACCGAAGGTCGTCCRCCGYGGACTATGCGGGACTMGRMGCCGYRTTCGCAGCCGCRGGTAGATGYCCACGCTAACYMYRTACYRRGRGAGYRCACTGCTAGMGTTMRRRYRCTTGRTAAAGCAGCCGCGTTCCCATCCGAGCGCGCCGTTGTACTGTGTGTYYCCCCRGTYYTTCGAGACGGGCCCCCCTTCACYRGCTCCAGTGTACACCTGCGTCCTCCTAGYNCTTTGTCGACTTGGYAGGARTATNNNGATCACCNNNNNNNNNNNNNTTCAACCCGAAGCCATCGGAGTCCTYAGAWGGGCAAAGCGAGGTGSCACAGTCAGRCAATYTRSAAGAYRYKGTTGNNNNNTGGGCRGCGGGTGCTGCGGAGCGCTTGRCNTACACNNNNNNNNNNNNNNNNNNNCGCTCASRGYYRCGCGTACGATTGTCTTGCTTCGCGCCGCCCGGCGCCTCCCTGAGAGTRCTMYTYTYAACGCNTAGRRARRNACRRTMAAAAAAAAAAAAGATTGTNNNGYCGTACCGCGCTCTCTGRRGRCCGCATRGAGTTTAGACGGGCNNGATTGTCGGGAGCAGAYTRYRCCCRANGTTTTGCCGRTTSRSTTATTCGTGTAGACTGACCGGGTCTGTTACYACTYCCAAGGGGTTGGAGGGGAGTCGACYTCCGTGTRRGGYRGGATAAYGCRYCGCATTATCGAAGGCCCGCTAGACCCNCGTGAGATGARRYGGCCCAYGGAMCYGATRYKYRRACGGYTRRCGGTYGGGCRRYCAGNAGGGGTCCGATCTAATCTCCCGAATTAGGTCCGGGGYWYRCAYYRRYAAASYYRRRYGCAACGCGCGAATCTAMCTCATAGACCCGCAACGTTGGCCGRGTTAGTARGGACRARRNRRRRRYYRYGYYYATCCCGRRYWGCGGTCGYYRYRCGGRYRCYYRGCYRRRRGRCNNNNNNNAAGTCCARRYSCAGTCACGGCCAGCAACGTCAGGGTGAYGYWYRGTCTGGAGGTTAGACCGGGTRRRWYTCNYCGTAAWCTACRSSGGACAWAGGGGAGTAAGATGGAATCAATTTAGACTTGTTTAGAGTTCGGAGGTACTGGAACGAGCGYRYMMYCGGCTCCAGTTCCASCTTCGYYYTWTGGCGTKGRYCCRYCSYTCCACCGCCGRYGYCGATTTTTCGCTCTGGTGTAGCGCGGGTCGCGRTATCCYCAAGGTGCCGCGGAGTCACRYTCCACAGGTTGATGCACRGTAGGGGCCCAGCGACGYYATAGATATACGRGRRCGGCCCGTCGTYMMMRMCTAYCCWGCTTCTTATAYRRSKTGRCGTCGRTTCGTCCACTTCRGTCYYCNGTGMWGTCRGYTGTGGCCTGARCCTGTRRATRYMSTTGYCCNCCATAGTTMYGGGTAGAGTTCGTAGGGCCCCATTMCAGSYGACTAGTAGGCCCCRKAATYRCTGGATACTCACCCTGTCGGCCATGACGAATATGCCGGCYGGACTGGACGCGRCGCGGCCATGCACNTGCCCGAAGGGCGCCCCTCCGGGCRCCTGGACGACRCCGGCCTATCAAAAACAACTTGGGTGGGGGCAATCGTGTTTGGTTTATCGTGAACGGAGCCGYTRCYGCGCAGCTAACAAGYCGYGSKRAYACCAACAGCTCGCTTCCGCAGRRAAGGGCCGGATGGGGGCCCTGNNTGYRYKRTAAGGCTCGGGGTCAYCGGGCGCRYRKYGCCGRGCCGCRCGACTYTCCCGTCACATTCCCYGCGTGNNTACGAGGCYGYKRTRYKWTRCGYTGATCTGTTNNNNNNCCCCTGGTGKGACCACCCCGYGCAGCCRARCCCYCRYRTTRCCCCCTACGGGCGAGCGGTGAAGACGGRTTCGATACCTGTGCGGCACGTACTCGCGGGATKYCRTYRTAWTATACGGTTCAATTGGGGGGTCCGTCCGATCGCCGACAGAGACCCAACAGGGGTTTGGCGTYGCGCCGTCCATGGTTARRGSGGCGCAACAYTCRRCGGRGTTCGGGCGCGGRGYRMTASCCATTGGGCGCRCCARAAYRARAWCGCNGNTAGCACATGGCTTTAGGCCCTCGTTGCTCGAANGCCGCCGACGTATAATWTTWCCCYTGCCCGAAACGTTTGGASCGGCAAGTGGTACANTATGCCTGGCTGTTGCTCACCYCGCYCCYGAAGATCGGTACRWRAGNTRGTCARWTTCGTNNNGAGGGTGGGTAGCCGAAGCCGAWGMGYGTGGGAGCCCNCCGGNTCGAATGGGCAYCCTAGGTGRTTGGTCCTGGGGCTWCGGCCCRGGTGGGMARSCGGCTCTTCTCTTGTGGCCGCRYRMTCCACARAYCGTGTGAYCCCGCGGTGCCGGGAGYCGRGTCAGCGAMCSATGATACAGCTACAYSMGACNNNNNNNCATGGNAAGACAGCCTGAGCCTTCACTCTGGACCTNSGCTYCYCYACNGGNCGCCRMGCGRCGAGCTYYACGCTATCGNAGGCGGTGCTYCSRCYRAGCGGCARNNNCACGGCCCGTGTTGGRWATACYCCGTNGGCTGNNTCCGGGGTCTTGTCCGAGGCCTKRGGGGGTGGCGCGGTAYRRGCGCGTGKAKATGYYWTGGGCAGCGGACGAAGGCYTGATTATCGCTGGCGGCGCGGCCTCCGGCCGCTTCCARTCGTGTAGTCTCTYTWRACAAATGAAYYGCKCTGCCGTATAAAACAGGGGTCCCGAGMCCCGCTGGAAAGAGAGGATCTTCATATGTKGWKRATGRGYGTTAYMARTMTGATGGCGMGTRGTRCWACGGCGGCCGMSTRYYCAMRGCGGGGGAACYCCCTCYGGGCACGGYRRYCGCANTGCGTGRGGCGNCCAGGACTGGCCCGCGGGCCGCGAGGYAYYTYYGTTCCATATKCATGGGGGTCGGGGCTATGCCGGRGCCCRKMRRRYGRACCTGCGGCTCGCCATAYRYYYRCWAGCCCCGGTGGYAGAMRRARCTYYGAGGCTCRGYYGCTCATGATAACCCARCGCCCGCGAAGGGCAATCAGAACGCYTACGGGNTTCTGCCCGGCGGTCGCGTTGGCGACCCACCCAACGCGAGCCGCAGACTTCKKWMCTCCCTTCAGCCTCACTTCTAGAGACAYGCCCCCGCCGMKTCGGTAAGATAACCGCAARGATGAATTTCCTGCGTTATAGYTGNCNCGCWYTCCGGGGCGGTCCGAGATCGAYYRRRRRCCTCCGATGGGATCATRRCTGCRSAGGGYGGGCGCGTCCGGGACGGYARYTTRRYCGCACGGGATGCGGCGGCCACAGTTYCTGGGCTTARCSCGAYTCCSGKRRRACCCATTACCGGAGTTTTTCATGTTTCCAAGCTCCAYCGRAGTACACAGCGKCRCCGGGTGGCACACGTTCACCGAGTCCTTACTCCCARCCCCTGATGGGCANNNAGAGCGACCCTCCGGATGATAKATGGAATCGAAGCGGGCTCTGAGCCNTGTACCCCGGCGAAGANGTGTTANNNGGSSMYGMAYYCCCGGCCCCTTTAGCCCTCGACGTCTATGTCAAAGYTYTYTAATGGYGGACTCCCTCTGCTAGTACARCCTTGTTGCGRGGCGCGCGGCNCACCRACCGAYCGYGARATGCGGCCTTGTCCCCATCCKAAMAGGCCCGCGTGTAAGAGAGTTTCGARYWTAYNNNNGGCGGATTAYRGTGTAGATTCATATTAGCGGTCRSCACGGTRGGGGGGGGGCGCGGGNNNNNTATCCAATACTCGGTCAACAGCTTAGCCTAATCGCCTATGGACTGGCACTCCGCRCCGTGCAGATCCYTSGARCYAWRGGMSGYGCAGGGGGCAAACSGCCAGCGCCTCYCCGACTGWRYGYGGWTTCTGAGTCYAGCYRMCKYCTTGGACCGGGCCYATCMTRGGCTGACCGGGRGMRRCYKACWRRTCGGAGATTGTACCCCAGTGGCCRGYCGGAGCYGGCCATWYGGGCAAATCCAAACYCCTCTAAGCCCTTACGTGCGACCGGGATTGTATGAGCGGTAGGGGTGGCACCTAAGTCANNNNCTKGGCCCCGTGAAACAACGTTCAGGTCGAGGCCTGTCGACTAGGGARYYYYCCYRGCACTGGCCGTATGCGCGGCGCGGCCGGCCCGGCTCATWCGGGTRTARCGGAGAAAGCCTAAAARGCCCRGCGGTCGCTAGYAAACCAYGYRRCYGYGCTNNYTCAAYRTRTCTCCTTCGGAGCTAAGGCGGGGACGCCGGGTCACCTKMYACCCCGTGCRYTGYGYYAAYTGCCCTCATCCGCAWCGCNYGCRCTTTGCACGCCCCYRCCGRCACNGCTTAGTRAGCCCCAGCGCKTAGTWYTCTATGGGGCGGGCCATCYCYTAGGCTCTCGGAGCCCGARCGAANGCAACGGAAACGTGGTAGCTTCACTCGTATAAGTRMTGCAGNTGGSTGTCTAGWCGACCRCAGCGCAAGGGTYKCSRTYCGCRCANNNNCCCTCAGCGAKNNGCGAGATCGCTGGAACATGCATCYCCGACCTGTTGTCCRYAGGGYCTTAGCAGGACGTGTACGGGGTTGCGCCCGGCACYAGYTACTTCGCASWRYRCYAYYRCCCAGGTAGRYYGMRKRYYYTTGTCCGAGACCGCCAAGGACRAGYCRARTAYYCAGTGTAAAGCSGYYYYYYYACCACACTCGGGTGCCTMCGACCRRYGGTTCRTTRCGCGAGGRTTGGCKTTGATATCGGTWGTYCNRGGTGCGGAYMCTCTYACTAGCAGCATCTGCGGCCTACCAGTGAGTAGCTGRCGTACCTCTCGACGCRAARRGAAAGCGMTATCGTYKWCACTAATTGCATCCCCACTTGMCTTRACAAACAGGTTACGGCCCGGGCTCCCRGRAACCCATCGCRYCYGTCGGCCTTRAGRGCNNNNNNNNAGCCCGCGGCRCGGKYGGCGCCCGGYCYGGACYTCTGCTATGCGGCRGCRCYNNCTATTGGCGGTAAGAGGNNCTAAGAAMKRCCCAGCCCCCAAAAGRCGACCRGWYRGYRRGCACGTTATTAYSRWYRCGCGCTGGNNNNNCAAATCACGRCATTTCATCCATACTTCTCTTTGGCCTCCRWTTRTCGCACCAACTGTCTTCACGYCGGGATACCAAGCAYTYRMTCGTTGCCTGCTAGATGATCGATGAACGTACCGAACAATTCRCYYARSYMAYYAGCGTGGTTCACTAGACATCCGTTCGTGCGCGCACTATATTCTGCTGCGGTGACTCACCCGCARCYYMYRNNNNNTYGCGGCYGCTGCYRTCCCTTCGTGGARACCCTCAGCCCGCATGGCTCGGACGACGAGGCRGYTGNNNNNGKYWGKRMCGWTWRGCGTCCCAATCCTGGAAGTCNGATTTAGYYAGYMRCGTWAYGTYCGGGGCCCCGCCGCACCGCTGCGTCGACGGARGCACGCGGAGGGATGCGACCCCGATGGRYRYGACCTTGATTCAGATCGCGGCCGGGTWSCCGGCWGACCTGYYCGTCATCCCCCCGGCATGAGGCGCCYTAACGTGCTACGTAGTGGTGGTTGCMWGMTGGCTWTCCGGRCCYAAATAAYGCGGAYCGCCGCTGGWTCAYRACCGYCCCGGTGCCCYTGGCCTGGCAGGRATCGCGRGTACGCCACGTCYGRYWRKAGTTTACTRTGAGTCGTGTCCCGYGCCATAATGAGGGCGCCGTGAGCAGTTCACCNNCGCTCCCCTNNNCCTCTCGGCGTGTGGGCCATATCGCACGGTRCCGCCGTTRCTCGCGAGCGYGGTCGGYCCTAACAGGCATTGAGCGCRAATARRRCCCGCGCRGAGAAANNWTCCNKCRWYYGGCTYCAGTNTCTATTTCGCGTGAGTCCCGCGCCYWRTTCCATCGAGCCGCTCGCGKYTGNCGNAGTATTGACTGATTCGYYGCGAGAGCAGGGTGCCRGGAGNNARATCCCGATCGACANNNNNGNNCNNCGTTGAGGTGGGYAGCGYYTAGCGGGCTGACACCGCCCTGGCCTANNNGCGGACCGAAGCNACCCAWGCCGGACGCTCACAGGGCGCYCATGAGGGGACGAATCTGTGTCACGTGGTCTGCAGNTAACTGGCGAGNNNNNTYAYYRYATGAGTGTGTCNCGTRGGACNCCTCGGTCACCGATWCRWAYCACAACTTGTCGCKWRRWYGGNNNCGRAYRYYRAWRRCCRYWYTCYCRAGTYMMTCGGRRGYYYTGNNNTNMYYYSGYRRRRYCASYRYRAGSYWRTCGGYYRWMGGCTCGACYCGTCTGAAATCTTATYYCCTCTCGTCACGGTCTACGANNNNNNNNGGATTCCGGTCTGCCGGCSGSTTCTCTCGCCAGGCGCCGACCGCGCCGGCTTNGRAACGCATCYCSACACCCCATAAGTTGCTAGGCCGGATACAGGACATGGGACGCCGGCCCNNGTAGTGACGACCATACTAATATATTTTCTTTTACAGACAGTCCCCNCCGCCCCGMCGYCAGCTGAANYSCGAGRTTTGGCGACATACCGATTCGYATTGCCCGGGACCGGAATGTNGGGYCGRYTGGCACCAATCATGATAAGCCTACGACTACRGACACCGGAGTGTCTGCGATGCGRRACGCTGAACCCAGTGGCAAAGCGAATCAGTGTCYYCYYCGAGGYAACCAAGGTTCCCGGTGCCTCGTGACTAAGAAGACTCTGTGCCTGCGTATAGCAAGTCGAAGGRRCCGATAGCCGGTACTCGATCGCGGTTGTTACAGCAGGAGATTTCAAYCTTTAGYTTGTACGTCGTGAAGCCGAGCTRTKCTCGCCGGTCATGGYCGMGGYGRYRYRATGTGGANTCGGCTGCRACYTGGTACTTAGWGAAAGTAACACCCATTTTTTGGGTCATCGATGGCCTCCTTGCGTCCCGTNNACYYGSRWACGGAACTTAGATTTCGAAAGTGCCGGCCGTTGAMRGTCYGYAYRGATACCGYGRCCAGCGCGCTTAATTYCTTCTACTCGGCGGGTCGGGRGTCAGGTGAYCRTGCCACCCCGNYWCGTTMYACCCAAGACGCCSRRRKRNACTGRCTCGGTGCGNNNNNNNNNNNTTGNCTGTGCACGCTNCGCTCCGCCTCWCTYTGKGTATACYKTACKAGRATYCRRGTACRACRGCTCCCGCCAGCTCCAACAGCCCAATTCAACATTTCACGGRRCRGYNNCYCYTAGCCAACGTGTCCCCTAMNNNNACCGRGAGCCRTRACWCTTCGGACCTGATCCCCTCCGCGCACCTCCTGATGTACCGTCTTCGACCTTCAYAACAGATAYAACWCAGWYCTCCGAGCAGCCCAAGGCAACGAATTCCCGTTTTCTGTGTYCGCATACCSGCYKACGCTCGTGCCTATTGCACACGATGATATGGGCCCTACAGGAYYGTTTGAGRGCTCCGCGTCGGACAATCGGTATRCTGYTGCTAYYWWTGGACRCATCTATCACGGGGTGGTGCACGGTCGGTCCACGAACGCGGGCCCRRGYGCAGTGACTGCCCCCGAGCGAGCAGCAGGATGGATTTGGCGTCCGCGGAGCCMTYYRMKWACGATGYYTNANCCACAGCGRGGGGAAAAGCGTAGYGKRCACGGTGTATGGAGYAYGACARCYRCGGCCRTTKYYRACTACRGTGGAGGCNCCCTACCTACGTCTCACTGCRTAAAATGGCCTGCCTGGAAGCCCATGCGGYRCTGACCTCGTTGAATTCAGCRCGCCTTACKCCGGNCTCATAGCCRYCRCGYRGGGCCGYYGGTCACAGCGAGACGGTACYCGTGRRGTCRAGCGCGTTGARTATGTACGGCNNCGCCACCGTAGCCAGCACGYGGACGTGCGAGCCRRGCCGYKATACACTATCTCCACCACRRRCCCTTAGATCGCTCGTTATTGCACGCGCGCTYCRYCRYYYGCCCTCCACGGGTGCTCACAACMTACCYRWCTCTYCACNNNNCNCGATAGTCCATGCGCGGTGCGAGGCCTGTTGCACGATCTAGGCYGCCRCCNNGACCCCCCCCCAATCYAAACTCGGGTGTRCTCGGTGCCACGCGTAAGTCCCTAARRSYRYGTCGGAGTATGATGCCCCGNNNTCAAYMYGAACGAGGCCYCAACGCGATCWACCGACCCYRTYYTGCATAGAAGTAGCTCCCGCRGGTGATGTGGGCGGYGRAYTCACTYCYGYTAAATGACCTTTGGGGGYTGTCYRRYGGWRCCGAYGCGATGGTGGCCGGGTRGCRGGCGTGAAGCGGGCGACNACTCGATTGGCCCCGCTGRCGCYYYGRAKGACAGCTTCCGNNNNNNNNNNNNNNNNNARGTCCCGTGTTGCGGGGAGCGCYYTYRKYCCATTYYCGYGMGGTYCRGTTTGCCCGYRCTWGCAGGAACATGATGACTGAGGGTGCTCTCYCAGGCCCRYYYWGCCGGTACCCTGCACCCCTTCCCATACTACTACTCTTGCYTTGGGAGGGCATCTCATAGGTACGAGACCCCCGCCCCAYATATAGAGGTAAACGAATTCTGGRCACACCGGTAAGGGAGATTGCTGCATCCCAANNGTTGTGCCCCGCCACCGCCTGGGTTACGCACTGGCTCAGTCCCGCCTAGAGGCACAGCTTCGGAGCKYCTCCCGTACYCRGTCGAACTTTGAGCAGTGGGAACGCAGCGAGCAAAATTTCTCGTGCCGTCGSRYGATCAAAACGAGCTAGTGCCGGSCTACYMYRCGCRCRGCCTCGNTTATGCTTTATNAGCGAACGGTGGGGGTCGCAGAGGGGGCACCTACTGCTGTCGGTGGGGGGATTCCCGAGGTACCCGTCGGTGAAACACGCCACTGCRAGCTGYRCAGGTTATCGCATCYTMTCATCTGAACGTCCAGGNNTNCCGGNTGTGTCAGCAARGGTCAGAACGCRGTRRYCAATTCGGCTAYCAARGYWYGCRYMCCGGGGGGGGTTTGGAAATAACNNCGCCYYGGTGTGGARRCGAGTCAATGTAATTTYGCCYWRGCYGCGGCCCGCCTATGNNACCCTAGCGNNGCNACTAGGRAAGCATWGAYCCTGTGYKYGRRAACAAYCYMCAGGYKYGGTCRGCCCCTACACNNNCGGTGATATTGCAGTCYGCCTGCCTCACCCTTCAAGCYCTGGNTNTYRCCYYACACTCGGTTRAGRRKGGTTTYCCGCCGAGCATTACCTRGRGGGCACGTGCGAGRRACAGTCATGCKGTTGCGCGGACGACTGCTCGTRCRCYCCCCGCCGCTTGGACCTATCCGCCGCAGATAATGTGACMACGGCGGCTTTGGGCTCGAAYATAGTGGTGGCTAACAGAAACCCAAACTCYTCGRYKRGGRGCGGCACAACGTATGCCCGTTACAACCTGCAATGTCTTARWCYCGTGACGCCCCGGTCCCTTGTGTRRAGTGYCCTGACGGSYNNGGAACTTCAGSRYMGRRWCGACGTGAGYYTAYRYWTGCCTAGANGGTGCGTATGACCYYCYGCNNWMAAACGCGGGGGCTCCTCGCCTTGCGGGCGAAATTCCCCTCNNGCATCGCCYGYMCGRGGTCCGCTCACTGCGAGGGYGCGGGCYGCAGACCGGGTCCRRCCSGCGCCACACTCRCCACNCMGYGGRRTYTGGCCCACCAAGCAAAGGGCTTYGCGCGCRGAGCGTCTYGYYRAANNNNNNNNYAGGTAGCCGCCTCGGRTTCCCYCGCCGRCCYGGCRGYGCCCGTGTCTATATATACACGGCGCAGACATCCCTTTTRKTGAGCTGGTGRTCNTCCCGACGNNNNGNNNCTCCGCTCGGACCGTMGAGAAKCTGTCGCCGGGCCTGGTCACTGCCTGGTCGACGTACGAGGCNTTNGKTGGGACCCTCGAAMGGCGNRCCCNNTAGNCACYARCCCGGYGYCCAYYYATKTYRYYCWYCCCGTCCACGYAGGAGYTGGGTGTYGGAGGCCACGGCAYAMASGTCCACACGGTGACCCACSWRGGRRCWRRGGRGGCTTGGAAASTGAAACCGGSGCGGCCCGGTRGRCCCCTTTGGCYARYCYGGYYCTACTGGCTGGGCGYTGCCCGGGCGTGGGGNGGAAAGCGGCGTCGGTCATAGAAGCYRRGGGATAGTCGGTCTGGCCCGACGTGTATCCGTAACGACCAGCGGAAGYKRKRYYKGMYRAGCGCTCATAGTTGTCAMCCGCTCCRRAYCGGGTCCYCCKAACGGGKGTGCTRCTYCRCGTCCTCCGCGGGGTTTTCTTGGCCTGTCAGTCCCACYCGTATTYAGCTCWGGTCTGTNGACCAGACAATACTTCCTCGTAGAAGGCCGGGAGGGCGTACCCCAGTCAGGGAGNNNNNNNNNNNNNCCNCNGAANNNNNNNNNNNNGCGNANNNNNNNNNNNNNNNTAAAAGGGGCACCGTTACTCTAGCCCGCACGGTTAGCRGCYYTYTAGGACCAAGATTTCCGGAYAKKTGGGTTATTAGRCTCCGNCSYRAGGCTTTTCCTACGCACTGTTGCGCGGTTATGATYYTGGCGCGGTAAATTGCNNACTCCCGCCCAGGGTCGTACCAGTYWGCCTCCTCCGAAACGGCTGGNNGCGGCCCGGCCTAAGGTSGACTTTNNNCGCGGCAGAGGGTTCCGTCGTGAACTTGTATGACCCAGGATGGGGGAGGGNAGTAATAGCGTAGTGGATTCCCCGGTTCTTGGTTTATGATAGCCCCCCGGGGGATGAGTTAGACYKRCCCGAACCGAAGGAYAGTGCGCGGTCCTCCACGCCGCATCCTGTTCACCCYMAAGCTCCYYRRRRGGGYGRGGRYCRYGCTCACGACGGCTGTCCTACCGCGCCGGGGAAACAAYYCGCGACCCTGTATGCTCCGCATYACYRGRCYCCCTGGGYRMRYCYSWWKTCACTTCRCYGRRWGGTCGACTCAGYRCGRGTGGCCAAGCCATCCGGGCTCTTTTCAACTCTGCTACGCGAACTGCAGAAAGTTCATATACGCGCCGGAGGTTGGYRGGAYKGGCGGACGCAAGYGTTYACTCRRTGRRRTTCCCATGACGTGCRRAAGTGGCCGTAAACYSYCRCSCYAAYYTYYKGYYCCGGTGCTCTCTYRYRAAACAGTGAGGTGGATGTCCCGNNNNNNCCTCTTGCGGACGTGGATTAATAGTCCGAGATGCCGGGYGCAGCTNACACGGCCGTCYYWTRRARGCTACGTGATTCGACMYGRCGYCMGYCGGTYGCTCCCTAACGGGACACAGACRGASYRYCGGCGCTGGGCAGATGCGGAGTTCGACCCATCGRRCACACTGCTCCAGGGCAGGCACGGCATCYATAATTYGCCYCGGCCGTCGAGGTGCAGCGGTATTGTTGCACTAGGRCRAYGAGTACAAAATGRCYACGYTAATCAGKRSCGGCTTGTCGGGATGATAGTACGWRGGGGACGACAGGCANGCCAYGTGTCTTACCTWTAAACGCACCGSGAACTGGAGCCCGTAAGTCTGCTGGCTCGGGGRAGCCCGAGGCACTAAGCYTCCGCTGGRGCGATARYGYYRARCRCCGCGTTCCGAAGAACGYRCGTGTTGGCCRYGGCGGTRRGRTTATCGGGCCATGCGGCGACCCTRYCCGTTCGCYRMRRTRGRGGATTATCCCCGTTGTATGTCCTCCGGGAGGNNNNWTCGTTCTGGACCGCGCTGCACAGCGYRRYYRYMRCCGSAGGCAATGTACTGCACTGCCGGCGCCAACTGTCGCGCCGGGYRYCGGGCCGGCNCACGGCTNRYCRCACGGGTATGGGKCCACGTTAGTATNCGGCCGGTGGAARGTGCGCCCTGACCGGTTTCGGTGACGCRYWGCCCTGACCCNNNYGTACYCAAGGGCKGYARTGTCCYNCAAYSCSCAAAAYGCTCCGCKCCCRCAGCTGCYACTTTCCGGCATGCGACCCGGTGGTAGTTTTACTTGAACMAGCGTGCCGCCCCCACGSRYSRRYCTYGYWACCAGCKGCCCRYGKGYTYGCGCGCGTGCTCGACGGGCACGTGGGGCAGGAGTGCCTCCCGGCTGYYGAGCCGAGTCCCGGCGTCYGRCYTACCCGGCCCCCCTCCCGCCCTSTYYNNNNNNNGATAGGGGNCATTACCYGGAACTAGTAAAGGWGAGATRATRRRARGGGYAAATGGGRMTYARGGTAMCCCCCCCGWRMGNNCCCCGTTCCCAACACGGCCGGTCCCNNNGGCCGCCGCGACKCTCTRRACRYGCGNTCTGGCTGCNTCGYCACACACGGACKTAAYTGTACTCAGGTGATGAAAGRRRAGTNNNNNTTGCCCTCGGTWGTACCTGGTYGTACGGTCGCATGCTGCCGTCAGNTTGGCGCTTYGGYTGRGCGCACAGGCTAGCCAATCCCCCGGGGCAGNNGNCGNCCTTGATGCTCTGAMCACCGAGGACCGGRATGTGTGTCCTTTCTATGCTCGGGGGGATGCCNAGGAGGTTYGGAGGACAGGGTAGGAGACCGGGCAGGCCGGTAGGGCCAYGRRRGGCRRCGACAAGGATAAACCAAGGCGCGCGATTCACGCAGGGATANNNNRACGGRCCCCCGTGGRCGNCCGCCCCTTGGTCGGCCACGGACGTYGYYYYTCAKRYATAACCYGRGTRCCCGTCCTCCWKMTWRARCCGCTCARATCCGYYGYNNGCCGCYGCCCCCATRACGGCCTGCCCCCCTCCGGGACGCGCGTTCCAGNCGCNANACGNNGNATCCAGGGCGGCRYWCCCGAGGACGTAYGTSGCTCAGGNAAGTGGGGGGAACGGGCNNNNGGGCGCGCGTGGTCGGCGCATGCTCTGCAACAGGNSRCRTYGTRGAGGATGNGCGCCATGCGMYGTGCCACTCGGGCKAYAGTTGTYWGYAYAGYCYYRNAGGAGCACNGTTTATGATTTTCACGCTGAGCAACCTCAGATAATCGCCCGNNNGCTGAGAAGATCTGCGCTCGYRRCTGAGATGCGGTTGACACTTCCAGTGGCTAAGTGCCAYTRGAGCGGTCTGGTGCGTCMTCCYMCGGCWTCYTAAGYCTGAAATACRTTACCCGSTGCCCGTGCAGATSACGCACTGYGRCYYGAGGRCCRRCGGRCRGGNNNCARGYTGGCCAAGCTTAYGGTTCTGGGTGCGCAGCCCCTWTGACAAAGSCGACATGGTRCCAGCCCGCCCGCGYGCTGCGGCCGTCGGGAATTCGCTTGKAAGGACTGAYATTCARYRYGTTGCTCGATNNNNNGTGGGCCGACGYCAACTTAGAATGCAGCCCGCGSTCGAGTTGATAGAGYGAYMCGAGTATGYTTGGGGCCTCTCTCACCACNNNNNCTGTGMGATCAYGCGACGACTCAAACGGTGGGCTTCCTTGCGTCGNNNNNNNTGCGGTCCTTGGTGCTGCTCCGTAGAAAGAGCACCMGRRACGGGCCCGGAGGTCTTGRRGAGRYRGAGCTGAGGGGGGCTGAACAACGTNKRTTACGNACNTGGTTCCYCYYGRTTATCCYTTCTACAGTNWTCAGCCTGCCTACGCACTYCCRGCRYRRTGGACGCCGACTGGTAGCGGNNYYYGRGCCCYGGCCTCACGCAGACACGCGGTRCRTGTCCKRYATGANATGGAGTTGGGTCNGNANNACTGGCCGACYCGCGNNTGCCGTACGTANAAACGACGAGCTTGGCAGTNNGTTTCGCTAAAGACGGCCCCACCGTGTAGCGTACTTCGCCCGGACAGGTTACACTCGAYYGAGYTRCYGGCGAGACCCCCCGTACCATATCCTCCYGYGGWTCCCGGGGACCTARRYGCTGGCTCCSKTCTGGGTRRGCCGGGWNCTAAARYTCTACRSRYGGGGGGCACCTACACACGGNNNACTCAGCTCTGGTCCCTTGGGAATGGASARYGCCAGGGCTGGAAGGGCGCGACGGCCGCATTGAYCGYAGGAGTTCGGYYKNCCCCGGGCCCCGGTCACTATTGATCCTCTYWYWTTGCYCCGYRCCCGCGAGGRARGKACACGCTGCGTGGGACATAGATGRCYGCTGCTTNGCTGCGGGTCARMYRMCTRKTCAGCACGGCCCCRRCGCGGAGCTAGTCTCACTTCGAACAAATACNNNNNNNNNNNYRGMCCCGGGAACGYRYMGYCCRKCCGGCCCTAGGYCGCACGCCGTTGACTATCCCGRTAACACCGGAGTRTTTTGTCAGTAGTACCTGCCTGTCAGCTGCCGGCTTCGACTKTGCTTAGCACTTATARKGGCCTATTCTTCTGTTTYSKTTGCGCRGYCTTYRGCGGTTTGGTTCTGATYCRCTTGCTGCCCGGTTCCCNCAGACGTCCTTCGTTCTTACTATCTGGTCCWTSCRRGCGGCTTTRYYYRSYAYGRGTAGMCCRTTCTGYYYYKKGATCACCCGCACCATTGCTTCCAAYAWGTGGTCCGGAGATCGCYRGCCTGTTCGMAYTGMTACGCGGAYTCCGCGCTRCGAGTGACCTTAGAGGTAKRGAGATCATCCTTCTGGGCGGTATTCTGAGAACGGCCCRKCGRCYRAYCCCSYGCRNCTGTCTCTATTGAGTCCAGCGTATCAGRCGTAGARCGGGGTCYYYACCYRRCCGMTTGGYCWKKRYCSCRWRCWTRYCRAYGRTAGTCTCGTAACGCGCTGGGKTGATGCGCNNNNGNNGGAGGCCCATCRCWRRAYRYYCRGGNGNCGCGGACTCGGCTTKCGCTGCCCGAGTGCACTGCTGCTCATTGGTCGYRYCGRACCTCCATTCTANACTGGGGGCTCGTGAGACGGGAACTTTRGATACNCTCACGCGCGGAAAGCCAWGATGGTRCGGCGYGYGCGGCCGGCCMATATCYRRGCARWYYYMRAYTTACGGAAGACAARNNATTTCGGGCGATGCAGAACTCGCCCTAGGCGGCGGACGGCGGCCGTGGAGGGGTCTGGCCCRGGGGCGGGGRCTACTCRGRYGYTAGGCYGGCGTCGNGAAYYGGGACCGCTGACGTGRRGGRGGGAGGACGCCTCGCCCNNNNCCAAGGCCAACGCCGGCCGGGGCTCGAGACGGYNNNCGGCAGGCTGACANNNNNNNCCNAGTCTTGCRYCGYGGGGGAAGCTCGNNNNNNNNNNCRKTCANNNNNNNCCGTACGTCTTATAGGCCGCNNNCTGCTCGACTATCATACTACGAATTTGCTTATCCTCGCCGCGCCCGGGTGYGYGGACTGGGTCGTCCCTACNNNGGRCGYRYKRYAGTGCACGCRYCTGGCCGGAGCGAAYRRYRRCGYAGAGYWTTGAYGRTRTNNCCCTYYWYYSACWMCCTTATRGCTTTAATAYAKAAGATTCCCGRCCCTCYARCYYRCKCYGCTTACTCCTGATGGGGGGGACTTTGCAACATGGRCRCCCGNGGCGGGCGCCGAGAGGGAATCGCGRCCTAYCTTGTATCTGGYSCCSATATCCGACAACTRCCCCAGCCCCCTCCCAGCATGGGCCCGTTGGGGTCCCCGGACGCACAGCCATYRACGAGGCTGGCGTCTGGTCCNATTCTCCCCCGGRRYCGNNNCACCACGGACTTTWCCACCTTGGTATGGCCAAGGCNNNAGCTCCTCGCATTTCCGYAGTGGNGNCGTKAKYGCAACCGCGCSKCTCGGGCAAGAGCATGCCCACMAGAGYGAACCGGTTCGGCCAYRGRWCRRYWWTGCGCATAGTACNATTRGKSCGYCWTTGWGGRYMGRGGGCGTACCACGCTAGGTCKTATCGGTRTGAGGACRRACCCGTTTGAGGGTNNSGYRCAGTACTACTTRAAGAGTAGACCCGACATTATAGGGCCACNTTTTCAGTTGCCGRCGCGCAGTATYYRGGGACCTCYAGTTCGGCGCCCAGAAGGYRYTGCGTGCGCTCTGGNSCTGAANNNNNCCCGCAAAWGGGATCCGGTCCTCTAGAGNTAACTCCGAAGCGCGCACGAACCYKCTYRTCCCYAGCNAAATGCTTCACGCGTCAANNNNNNNCAACTTGTCAGRYGRYARYNGAATTAAGGCCAAACATNNCNNRTGCGACGGTGCCAGGGCGGTCAGCCTGGCGGATNNCTCCTTGGCCAGACCCTRACANTGCCGGAGCGCAGCAATACCCGTGCTTWACTTCCGAGAGAKGARTATTGATCATCTCCATCGCGTAAGCACGTGAGGYGGYYTTTTTCATCATCCCGTACCTCTATGAANNTTTATGCTGTCAGAYGRTGGACYRCCAGGGGACCWACTYTGCTATGGAACACCCCCTTGGCGWGGGCCTTCRTGTCTCTGCAWGCCCGGGACSYYRMMTAARWGTGCAGYGTRCYRWYCRGTGCGTCNGRRCCGGTCGGGGGCATRGCCTCCTNGAAGAGCAGTRATCGCCNTYCYGCRYCTRATCTGRCYGCYRTAAYCYTYCCRGRGCAARWKCSYYYRGCGTCAAATTCGRRAAGGKAAGCTCRYWYMRCCCGCGTCWKGGGGGAAACGGTCTCTCMYACGYACCCCCCCGCAGGTGCCYRRYYGCGAGTTRRCGWGCGCGGGCTCCGGNNNNNNNGRCSGGAGRKGGCAATGNNCCGCCCCACGGTGRCCTTGCRAAAGACCATYGYWYMCGCCRRANCTCCCCCATGGGCCGGCTGTGCGTGTACCCACGCCTANCTCYGARCGACGCGATAGGCGATCCAGAMYCGGYGTYYWYCTATCGAAYCMCCGCAAWKGRYRSWYWTCAATYWRCTCRCCAACCTTCGTTGGTACCGCARGACYAACTCAGCAGTRAYYYRTAGYYRGMRCYMWYRCGTAAAYCCGCGAGCGCAGCGGATCATGGYRMYYRSRRYKWTWGGWYGRYWGTTGTGYYGMCACGTCRGTAAGCTCTATGGACTTCACCACWMCTGCGAGWGCCTAGRACGCGTGCNNNNNNNNNNGTAGAGGGAGAATNTTTTCGSWYGANGTTTTAAGGCGCGGTGTATCTTTGCGNNNNCTGCGGAATTTAAYRRCAYYCTAGTACCGTCCCCCTCCCCGCATGRRAGATGGCCGCGCGACTCGCACTTCCCGGGGAGGRGRGCGTATGRCCCGTGCTRGRRRGTCCAAGTTTAACGCAAGGTCGCGGGTAGCGCACNNNGGCCNNNNNNNNNNNNNNNNNNAGGGGTCCACGGTCTCACACTGAYTTCCCGCGGGTTANNNNNCCCGGCCACCCCGTCTGACGACCTTAACGTGAGAGAGGCCGGAAAGCAGACCCCCCTCTGGYCCGCGTAGCCTGGGANCGTAGCGCTACACATGRRYYGATGAATTGGGCARRRTRGGCATTAGGTAGCCNNNNNTCCACTGAAGCGGTGCTACCCCRTCTCGGTGCCCTGTCATCCGGCKRCYYWYAAAACGGAGYAWTCRGYCTACCCCCCGCCYATTGTCCACCGGCAGTCAATGCGCAAYRYGTTTACTTAAGCCGGCTACATYGTTTTAATYCAAGCYGWYCWTAAMGAYRYARRASWRYCTCTGTTGAAGTCACYCCCCCCACGGTRAGYCRCGTTGGCAGACTRRGCCGACGCTTGTTAACNRRRMRYTGGRGGTCGCCGGGAGGGAATRTGTGARTRCYCTCGCCMAAGACAWAGGTCCGTCGGAAGCWRGYTRTCACCAGNCWMYGRTRYYRYRGAGCCCACGAATCCATTCCCTACCGCATCCGAGNNNTGGACGCTCGCTGACCTGACGTKCACAGCCNNCTCTACAGCTTCTYYRRRTTCAGYCGCCACCCCRCCCAGNCCGCGGTGTTRCAAGTGCGTRAAATCACGTACAGCCCCGACGTCGMCCGRAAGGANNNTCCTYWRAYCRGGRAATCACCACCGAGGTTGGCCAGAGCWGCRGCGCCCCCCGGCCGGCCGGCTGGGGGCAGCATTAACYCTCTGGCATCGACTCTCGTCCGGAATGCGGCGGGGGRYRMCGCCTCGAACGACCGTTGGCCAACACCCGCCGCGCTACCGCGCACRATRGGCCCATTATTCCCNYRATGCYAGCGAGYAAANNNNTAARTCAGGCTCACGTGAGGTGTCACTTSCTACCTTTATTTGTGAACGTAGCACCCAGGCCAAGGGTATCTAAATACCANCCGSGYGCACGATTAGGCGCGMGRRYAAACAGTGCGGGCCCCTCCGTGCGGTCGGACACCAGAGTNCCTAGAGCCTGGCAAACACGGGNNCYGCGCCKGYGYCYARRYGMAGCGTTGGGGGGGTAATAATRYACCCCTGGACATAGARYGMSYWGTGGAGCRYSGCRYRRRRYWGTTCCCACRRAAGGCATRGRGYYGNATTCNTAAAGGAGCGGCCATCGCCTCTGYGTARCGYTYGCGGACYGCCCGATCCCRTYWRRGGGAGGCCCCGAGTNNNNAACGYGRAGNCGCTGATCGCTCAGCATCTTCCGACCTGCTCAACTCCCGACCCACTATGCCGGCGTGACACCGSKRSAWAYNRATCGTCGANNGGYCTACCTCATGCAGGATTACYRCCGGCTGTGCRCGTGCGGGTCGYCYCCGGTCTTTYTCAGGCTGRYGCTYCTCTAGCGGAGCCCCCTCCAGGGCGTNNNCCTCMCNNNCGGTGCGCCTAGCTCRGRYTYCCRTRCTRRTCAGAGGGTGCCATGCACGTGGGCCGCGCACCCCTCTCCCCCACCAGGACGTCCATTYRYATTAACGTAGAYTGCNGWTTCCGGGTCGRCCCGCCCCGGGGTATGGATAACTCTGCCGGSTRAAGGCCGAGGGGCAGCCGTGCGWGTNNAGAATGGAWMGCGCCCCYYYGKYGRYCATCCCGTACGACTYGTGGGCGTCCGCCCCACCGCTGTTAGCCGGCTCCTGCCGCACCGCCRGTCGCGGCTGCAGCGGGCCCTAGCGYRYATTCCAAGTNCCCAMGTTYRAYGCGGGGGCGGGRYRYYYTCRTATCCGCCWCGTCTGRARGNNNNNNWCRCCCGAGCCGGGCAGCCGCGGAMTSKANTGGTTATGCATCTTGCRGAGCGGTCTRTYTCGGCYAGACGGWYCAKTCMGCGGWYTYCRKYNNCGATGYARAGCYCARARYCCGCCGYRRYAACTGCWCGNNTCNCGCYGGCCTGRGAGTGTTCTGTCGGTTGAAATCGATGCAGCCGGGCYCGMGTARKTYAAMATKCTRCCATGGCGGWGRRYCRGCGCYAATRACGCGCAGGTCGRYYYYTACAGAGCGANNNGCRCGTGAACGGAYYSCYCCNGGNACCCGTCGYAAGYRYYGWWGRMYGCGCCYCAACAAGATRCGYGCAYGTTGGTCTGCACGCCGCRTTACGYAMACCGACYCAGYCCCCGAGTTRYTRCAYGRYCAGTSGTCRGGAGCAKRYRYYNTGATGTGAGCGARAGCCCCCGGCATRRSATTAAGTGYGCRWCMRCCTGCAGATGATYTAACCAGCCCRCCTRKYRCRGGCTGTRCCRGRCCCAATGGGAATGGGYAGTTNNNTCCTCTCCCRAYGYSWGACCCGCGTTRTCTCCCGTGGTGTGATCAGCCTGGACGACGGGGCGGACCGGCCCGAGGAGAACNTGGCAAACCYCTGGGTATGTARTAGGCAGGCGACRCYCGCGGAGCTTAAGATGCTTCRTNNGGCCTGGGTGCTWYCTTCCRCGYRATCKGSTCGTTTAGAGGCACTGCCCGCTGACCCATGCAAGCYGCATGCGACTTGCCAATTCGCGGGTGTGRYCGRRRYTGACARYYKRRRYATTTGTYGNNNNNNTACWRYYRYCGGCCGYRCACACTAGGTGCCAGRCGYTCCGAMRCCKCGTTGCGACTCCGGGCGGCGTGAARACGCCTNGGGGCAGGGACTCYACNCGYYTYCCCYYKRRRRGGNAAGATAGGCGGACCCCGCTAAAAGTTYGCTTAGCTCGCYTCANRGCTCTCCAMGCGACGCATGGCACGTCAGGCGCNNNNNNNGCATACAMGCAGTACTTCTYRGACTRRGAYGGCYRRYRRACCNTACGTCTTTGCCTACGGCAACCGTTGCCCAATCCRYTGGYRSCCCTTCTGGGGGACGCTACAAGGGCTCATCCGCTWTTACATACGGCCTCGYCACTNCYCGCCCGTGGCCCCGATCGTAGGCCCCCTGCCGGCTGRTGGGGCGCTYGCTTRTTAACGTGCYTTCTATATGTATATCGAYTCRGYCGCGCGGTTCRKGYCGYCTTCGGCGTTAGCCAGGTTTCGCGCTYGAGGTTWAYYCGAGGKTAAGTCTGTGYCYGAGGAYWCGTANTRGTTCAARCTGYACGGGGCTCTTCCCGCRCGCTCTCCTRYATCAACCCTACAGAAWRWKTTCTGATGTAWTCGTTCCGTGTCGTGTGGTCTGCWRCGYYGCCTCCGGSKCRCCCTAACTATAAACTCGCCTTYKYCGAGTGCTTTCTCTCTGTGCTGYYTTGTCTCTTYTGTCGRTGTTGATATCGTGTAAGCANTTAAGTTGCRGTTCCGCACGGCTGTTCGRCTCAGTGCCGMRRYRRTMGCCCYTTCAAGAGTGGNGCGACCCCGCYCRYTGCRGSYRAGAAAGNTGCCCGTTGTCACAAATGTCGCGTGTCCAAAGGYCRYCCYGAAAAGAGATGCGTTTTGRRARGAGTYGATGMCGCNTGTGGGCGCCGAAKMACTGCGGGGCGAATCGCTCGCCTACACCTAAACATAGGAGCGCGCGTCGKCATTRYCGSGGGTGTTTGGAYTRTYYKMCCCGRGGAGTYYGTCTTTTRGGGCAACACCAATWKYATYGYYYTWWYRRYAGGCGGCGGCCGTGCCATCCYYTATTGCCCCCACCATCGTCTGGAATAWGRGACRCTCACTAAGTGGCGYCTCGGGTTTCTACTCGGGGNNNNNNNNNCCCTTGCTCAGATTTTMYCCGATGGNNNNGATTGATCCGATTGATGCTAGTGACATCGGGAGCGGGTTTCNNNNNNNNNCGCGCCCGATAATGGCACCRCGGRWGRRGACTCCARYRYMRRRRRGTNGGGGGGCRGCACGRYRCRYWRGGRGCGGGCACCGTCCCCAAAGGATACATWGGAARCYTGCACGGAAGMRYRCTGTGGTACTAGACCCCCCCGYCGGCAGCCGAGGCCGCGCYTCCCAACCGACSGTTAGGYKWYYNCRRGGSYGCYKCCAYYAAAGCCACAGCCATGCCGAGGCGCAACTACGGACCGGTCYGTYGGGGGRYRRGGGAACGCNNNNNNNNNTGSTRYGGTTCAGCGGCGRAKRAGGCAGCCGGCTCACGGCGAGATGGACAACACGCTGGCGCNNNNTGNNTCGATYWTGGCGGNNRKMGRSCRTAACCGTCRTRGAGTCCCCGCACCTGAATGGGGCNNNNNNNNNNTGGTGGCCCGTCGCCYGYRRRCMGRGWGTATTACGACGCTCCRYRWCTATYYWCATAAMNNNNGCGCAGACCGYGTCCGYTTTAACAGCCRRCYATCGTCCGGGTCYCTCGCGACTGRTCACTGTCGGCCAAGCGARATGATCCTCACGACYTATCCRRYSTGGGASGYCTACGGTAGCGYGCCCACTCATTGRGTTAYCCGGGGAGGCTTTGCCCCTTGCGATACCCGGCNNNNNNNNGTTTAGCGCAGACGGWYCGCCTATARTAGCCTACGACCCGCTGGACGGSRGGTTTATGTTTTAGACGCRNCCCGAGAGGGCANTCGGGCRGTGAGGCMCRARTAACYGGGGCTCGGGGGGATGCNNNAACAAAGNTAAACCTGGGCTAATCGCGGAYYAACRCCGGTCCCGAARAAWRGYCGGAGAAAYYRCSCRGCGGCCCGCTAGAAGGCCCTGRTACCCNNTGGCGNGTTATGYTYTRGYGCCMCACRGACAAAGYTAAAGGCGGGGTTCGCTGGGCCCNNNNNNNNTCCAWRRGTCAAACTMYCYACGYGGCGAAGCGGGACCTACGCTTTGTGAGCACATTTCTRCGCTAGTSCYRTYTGGYTGGGTCGTCAACACGTTCAGWCAGGCAGAAGYRRTYTATCCYGCCGCSCTTGTCCRTRWKGATAGCCCGTAGGCCATSTGAGGTGRRRTARCCCMCGCAGMMKYYRYTCCGCCCAAAGYGTGGCCCCCNNTCACCCTCTGCAGTCTGGCAGTTCCCGCTTCTATCTAGCTAGCYYTCRKYCYGACCCCCCAGTGCGGCAGGGGACCATCATCTTATGGANTAGCAGCCAATCGGTGCGGTCGRCATYGYTTTGTRYAGARTTGACGTCACTAGACGACACGTTRGGGWGGTGGRCCCTCGACCYGTACSTGAGGGCGCYYWAAGGTTACATCATCGTCGTAAAACKCCKTCAACGAGTAGTTAGCCATCGTACTGGCCCGTTWTGGRATCAGCACTTAATTATTGGTATTTTTWKKAGAGCNNNGCGTATCGGATCACCCNACCTGYTTRGYCGAGCTCGTCCMKGGNNNAGYCCTTCGGCGACGACAYGRGAGTCCTCANCTGGMTYYGRAGTCGCRRGTGRWGCCATGGWAAYTGRCCTCCGTGAGCCRGCAGCCRACTGGAMTGYRYCGNGAGACTTTATGCGGGCGYGTCTAGAGCCCGCTCGCCGTCGCGGRGGCCCGGGCTCCGTCGCYTRYCGTGTGNGNGRCGAATCRGAGCGGGGGGCGCGGGGAGKMGTCCAGAACACTTATCCRRCMRYTTAATCGGCGATGGTTTGTTCCCTGCCAACGCGGKCACCYTGYCWCCCAGGAGCCCGGNNTATTATGGCGGTGACAANGACGAYMWWWGACACAGACACAAAGTCCTWYWRCCTTRTYYYCTCRTTKCTCACCGACCGTACWGYRTGCGGRRACCTTGTCTCATGTCAGTAACGCGTACGGTCYGYGCTTGCCGYCRKCGGGTAGCCGGCGGNCCTGCACYCGGGGTGACAGCCCGCCKCKGYATGCTYRKRKCRACACCGGTATCCTGAAGTAGTACCCARRAGTCGAAGCCCCANNCACTATCCCAACACGCCCACCAGTMGRCAGSGGCCACRGYTCCAAATTCGCYAKYCGGGCYWRRMCASTWYYGGTACTRGTGGGATGCCRGAARRGTGACTNYRYYYYYRRGRCRYACYCYGRYKYGTCRKCGCAACAGWGKYYYYTCCCCCTGANCTCCCAGGTATATCCGAGGGGCGTGGCACCRCGGCCCGAGCGCCTACACGTATTTCATTCAGACYCGGTGGGACCCCATACGMGCGGGTCCGGTGTAAAYYGGTCARCACRGCYYKTTRATTGWYRCCGCYTCCGYYCSGYYCGGGTTGCSCTACACGCGGRSCCGATWGGNCAAGAGGGKAGACCCTGACAATTGATGCTTTTGGTSRAGTCGRGGCGCTGCCRGYCRYGCGGAGTGCGTCAGCATAGYCTCRCGGCGGGGRAGGACCCCRGGYGTWRTACCGNNNCACACGGAATCGCKGKYTRGACAGTTTSRRSGRRRWRYACGACGGCTTTCAACCCAYAWGYTCAACTCAGGGCGTTCCATGGACGCCGCACCGGGYGKAGACGCACTGTRGCTACGCCACGTGCGGATGACGCRAAGGAYRWYTTGCTACGCGGTGGACCCRCGRKYYYGRTGGCTGATAACGCCGACTTRCACYTAARGTRTGACGACCRTKGTCCAGGCGTGTAAGCTRTTAGTATTGCTTCCGCCTGTACAAGGGATATGGCRGYGRCCAARTCNNNNNAGTCGAACCCTCAGGGGGTCGCACCMTGGGGCNNSGGCCCAGGTTACCCTGTTGGGGGAGTCTTCCTTGAGTGNAAATRAAAAGAATYAATCYRCCCATCGCCTATCAGCCCGATAAGTGAYRGGACCGACRGGGCYRATCTT
[truncated: 13,673,761 more chars]
