# Supplementary material for: Population structure analysis to explore genetic diversity and geographical distribution characteristics of cultivated-type tea plant in Guizhou Plateau
Source: BMC Plant Biol. 2022 Jan 27;22:55. doi: 10.1186/s12870-022-03438-7 (PMC8793275; doi:10.1186/s12870-022-03438-7)
Supplement: Supplementary file 8 — Additional file 8. Genotyping of 112,072 SNPs based on GBS in 128 cultivated-type tea accessions. [file 12870_2022_3438_MOESM8_ESM.txt]

128 112072

s32    CATGACGGTGCGCTGGGGAGCACCGCGTTGACGNCCCGCCTTCCCAGACCCTACTCCTATGCNCGNNNNNNNATCCNNNNNNNTCCTATTTCGTCNCGAGRGYGCRYGGGAATGCGCTTGCAGAGCGAGTTTNNNTCNAAACGGNACTACGGCGTGTCCGGCCGTCGGNGNNNYSGCCACGGGCCACTTCCGACCGAANNNRTCTTGGNCCGCCATGGTGCACGACCCCACCCCTNNNGTGCNNNACCNCNGCCCNTNGGCCGCGGCANNNNNNNNNNNNNNNGCACATCCTCCTTMCGGCCGGGCCCCNNCTYACANNNGTCACTYGYRCGRCCCGAACCTTGCGCCTYGCCACCACACCGACAACGGGTGRCGYGCYRCRKYGCCYGCTCCCGANNNNNTNTGACGCCCTCGTTCCCYGGGCARCACAGNNCGCAAGCGCATGATAGYCGTCGTGCGCGGGTAGATGTTCCCCGGYCAGGTNGRGAAAANGGNNNACTGCGAATCANATGTCGGGTGCCGAANGNNTCCGCATTGCGKYGCGAGGATGAAGGCCGRAGNNTGGCGGGCRAGCTAGGCGCTCGCTTCCGAGTTANTGATAACTRGGNNNNTTAAGCTTGYGANTGGCCAGCGCGTTAGGTCNTNGGTCATTTCACTGGGGNGNCGCATGACACGGGGATGGCCWRCGCTTTNATTNNTGCTARCCNCGAACGTGGCCGTGACACGCTCCCCANYGAGCGATAGTCGTNAGNNNNNNACTTTAGCTCAAWGGAANNNNNNNTAGCAAACCTTGCTGCTACAGGAGCCGAGYGAACTCCACCCGCCTATTNNNNTCCGCGGGCSGACCAGGGGAACCCAAAGAAACTCTGTGTCCGGNGGCCGAGGGGACATCRGTGATTGCAANTNNNNCACCTGNNGATATTTTGACCGAGNNAACCCCGTGNGTGCAGTAACCTTCATGNNNNATCCTCCAAACGGCGCCCGTAGCCCGGTCAGGCCAGAAACAAGGTCCGCAGGGNGGGTGGATATCGTGGCTCCCGCTTACGACCCGACTCAGATNNNNNNNNNATGTTGACAGGGACNCAACGNNGCATACTCAGCGACCCGTAGGCTAGCGCCGNNNNNNTCTCCATGTTGCCCCGGTTTAAGGATCNCTGCCCCCGGNCCTGGACNNNNCNTNNATTTCTTRGTRGGCYCCGCACGNCTGTAAGTGCGGACCGCTTAACGCCCAGCCCNNNNTTGGYGCNTCNRYCYYGRCGTNNCNNTCANNTACCTTANNNCNCACTCTCGTGGGTCTCCGTCGACCCCTGCGTTCACGGACGCTCGGGACGCNCACTGGGGCGCCACTGCCTTWGCAGGNNNGGCAGGNCTTCCGNNCCNCCNYYYCYNGACCCGACNATNGGAGCGCCCTTGGYCCRNNCCACTRACRGCRCYYYRRTCTGACGCTAAGGRYAGAKRCCTTAANCGCACCGAMTCGCTCNNGCGGTGGCAAANNCTGCTCGCCATCGSYRGCKRRYYNNCKYMTACCGCNGGTACCACGCAACCGGCRTACGTATCTTATTCTNACGATGGYYYGGGTCGCCGGCCGCGCGGCGCGCCCACGTGCGGAGGNTNCCAATCTCATTCNGGAGGATCGCGGTGTTCATTTCANNNNNNATGTACTRWYCTCTCATTGGCCTCTTNNNNCCTAGGTTGTTSGGCGCAATTGTCCRYCGTGATCCCACGGAGAYYCGCACCNCCCACTCGTNCTNNNACATCGCGTTAGGCCGGGTANNNNANAGTCCACTCTGCCNNGGCCANNCCCACTTCACGGACACGATCNNNNCACCNNNNNCGACAGCNGCCCATTACCNNNNNCCCGTTNNNNNACTACCAAATAGCAGCGGCCCGGCCCAGCGGAGNGGTCCCCNNNCNCCCGTTAGTTCGGNNNNNNTCCACAATAGAGWYAYCCCMCGAAYRTGCGCCTCCCTCGGCGNNNNNCGTNTCTCNNNNNNNNNGTCTCTACGCAAAGCTATGAGCTCCTACNNNGTCCATAGAGCGGAAGTRMSGCAGTTCGTCTAGCTGNCGGCGTCCCTGAACGGSRRGGATTGCATCGACGTGCTCTCTCCCCTGANNNNNNNNGCCCCCGGAGGGCGTTANNNNCCTTNTTTGAGGCTANGGAGCACTAACCACATTCTTTCARRTACAGCCCANNNNNNTACGCGGTNCCCCTTCAGCGCANNNNNNNNCGCCNAACCGNTGNNNCANGMCCTGCCTGTGTGCATCCGAACAATGACGACGCCCANNNNNTATATCTTTGNNNNNNTCTTAGGCCCTAGCGTGCRCCCGCTATTCTCGAAATTCTNCCAAGTGRCRTGAAACAAGAAANGCNNGNNNNNGTGCCATTCTGCCCCTCGYRYWYRMCTANNTAARCKCGCCTANNANNAAGCCTCCCCCGCGGCGCTCTGCAACGTTAAGTGCGGAGGAAGAAGTNNNNNNNNCTCGGCGTTACTCCNCAATGATCCCATCNANTCAGTCCCTCCGAGTCACGGACGCTAGTMRACGGGCGGCACANGCGNNNRRWWGCCAYCACTCCGNCACTTCAGYGCCGACTGGGTGGGGKGTACGCGCGCTCCNGGCTGTCCATCGGATTACGGNCGTGTCRYCACCATNGATTCCANNTNNNTTANNNNNNNNNNNNNNGCCGCAACGCCCCCAATGCAGAAGCNNNNNCCNNNNNNNNNCTACCAGCGGGGCCNNNNNGGCGGCGCGGCTCGGAAGTGTGTAGTGGGTCGCGGGTCTTCCCAGTGCTACAGCGANNACGGGGTGCGCCCAGGGACTCGATTTGAYCRYACRTGTCNNNNNNNTGCGTCNNNNCTTCATTCACCCGTNTCCGAGCTAGCATGAGACGGGCCAGKAYYTTRATTGCCCCAATCCNAATACCMCAWCGNNNTTGTCCACATCTTCATGCCATAACTCCGGGNNNNCACNTGTTACCCGTGTACGGYACCNNNCGTCTAGAATCCAAGGATCCCAGCCAATGGAGCGTTNGTGTTCCGGCNGAANNNNNCGGTGCCTNNGCCGCTCTNNCGGGCCRWGCCCATCGCGAAGCACGGTGACCYCGAAGCAGGGTTCGANGCTCCSAGAGCCRGWATGTGGGGGAAAGNNGTTAGTAAGACRAGAGAACAGGCCGGGGATGGRRRTTATGCGGCGGTGGTTCGGTATCAATAGCTTTCTATCTGCTCGCTGCTGTTAAGGTCANRRRCGRCGCGGGYYGGTGGAACATTNNNNNGCAANNCAGTGTATCGTACATACNNATCGTAAGCACGGATACTCRRRYYNNNNNNGCCCCGGTAGCAGGGTAGRTGAGCCYACCYYRYGAAGAGCTAACTGNNNNNNNCAGRYRGCNNNGGTANTCGTCCCATGGCGGTTNCNGGNNTCCCGACCCAGGCGGCCYYYGCCCGGTGCGACATMAGTCNTAACNNNNNNCGACAGTTGTNCNGTTGCCNNGTCGGGGCCTGGGCKACTTGSGNNNNNNATCANTCATCGCGGTCAARRKAGANTCNACGCAGTATGNACCGTTCWCGCCAACTNNCNTGCATTGACAGTCNNNGCTCTAACNCAGCAAACGCACCGCAGGATCATGNNNCNTGAACTCAATAACAGCAGCAGCAGAAAGTNCAGCTACCCTCMGGYCYAGGGATGAGCACAAGCCGYYTGGYGTNNTGTCGTAGTACCTCTAGCTANGTACGANGCTTRWTTGAGATGGTGGGCGTGRGRMGCTRCGTTAGTACGTATCCAATGAGCGGCGCCCTTYTGGCYYCYCGGCGTGTACTGACTCCCCGTCGCCCCGTCACACCCTGTGGTTGGGGNNCCATCGGTGGNNNCAGACNNGCCTCCGCCGCCCAAATAAYRCYRTGCMTCGGACCGACGGGGCAGNNCRGGCNCGAGTGANNGCGTCATTCGGCTCARCANNNNNNNCTCTCGGCGTAACTGCGGATCCGGCTTACTCGGGNNNNCATCGGCNTACAACCGAAGTTGGCAGTGATCATGGTAGAACGTTTTCGCCNAAAAGNCACTCTTGTCCCCNCCGCTATGAAAAATRSGGAGACTAGCCTATCATTTATCATGGTCGAYRCCCMRACGACTNNNNNTGCCCCTACTACCGCGAGCCGCTCCACACGCTCCGACGCTGCNCCRCRANGTARGGRRRYCCAAATGCAGCGCCCGCYAATCCAATACTCGNCACCCCCCCTYRKATGGAYGYCGAGTARCGGGAAACCCCCCGGGTCCATTTCCCGTAGTGCCGGNNNNNTGCCACGCCGCAACGCCGCCCTGGWYRYGCAKNGGGAGTAGATATTGAGCCGACACNNNNNACACCAGATKAYRNNNGGACTCGCTCGCAGTGANNATTACMCCYGAGCATCCACGCCCCGGWTYCGTGACATCNCNCNATGTAATTACGGCTTNGCNNCTGCTAGCNCNNACCCTCGTCTCCCCCCCAAAGGCGGTGCCGGCAATCAGCGGCGTTGTTTGCTACACTCTCGNGTCGGNNANGACGGCGGRGRTTGCGCACGCCGTAGCCCGGCGGTAGACRGCCGCCCAGCGGNNNTAAGCACCGCGNNNNTGNATACAGTTACGCCTTCTYGNGGCCGTCTNNNNNNNTCAACCNGAACTGGYGCGCCTGGCTACATTGGTGCGCCTTCCGCGCCCCTGCTGCCCACCCTAACNNGTNNNNCAACTTTTGAAGCGAATGAAGCGGTAGGCGGCTATTAGACCCGGGACGCTTGTGACNACCCCCAGCTCGGCCCACGCAGGNNGCTGCCAGGGACGCGTGGNCCGAGTTCCTYCGYNNATCAAGGCNCCTAGNAGSCTCTCTTCTGANNNAGGCCGNNNNNNNNNNCGGNCACCCCCGWGRGATTTCCGTCGGTGCCAGCANCAATGCCGAAAATATCGNNNNNGCTGCAGCNNTCTCGCAGNCGGTCGACATGTCTGGCCGTAGGGAATATCTCGATCTGAGTGACTGCTCCCGCACCGCGTTAGGCCTTGTGTWYATRAYYGWGCCTTCCCTGTGCCCTCCNNAGGATNNNNNGGACATTTCTTNNNNNGTGANNACGAACNNNCCGNNNGCCCTGGAGCGGTCGTCCTGNNCNNNYCCCGTTTTATGAGGGGMNNNACAGGCCNNNNNNNNNNTTATGNAATCCGGAGACCGCAACTGGAAGCGGCGTGCYRTGRTATYGCGRGGGTGAACTTGNCCGGGTCTNGNGTGGTAGCAGGGATGCCCCTTGTACACNNNTGTACGGCGGCGNTATGCNCNGNCGTTAGGAAGCTCGGTTCCGTTACTGGGGGANNTGTGTAGTGGGTGGCTTCATGCGCGNNNNNGTGCACATTAAGCCGCGGYRGGCCNNNCTCGGTGTYGAGCGTCWTGGCNGGCRYYRYTATCCKNTATCCTGTGGTGGGGGTATTNKYAGTTTCTTCCTGGCAGTTGTGCGCGRKTGYCGYCCCRCYAAGGGTGATNNRRACCTTNNNGAACCCGGCAGCGNNNNNNTCCGGGATCANCTTACAGGGCCAGCTANNNNNNTAWGCGNGACCCGTATGGCGTCGGGCNNNNGCGCTTGAGTGCTCGGNACTACACCNGCCRGCCCCNNAGACTGNAGCGCCCGCGTGTTTTCTATCACGACYCYCRCAATAGANGCGTGGTGNNNNAYCCGCCRNNASNNNNCCCATACAACNCNNNNNNNNTGYTCGTTGTAAGAGCCTCCCAACACNNGGGCYYGTRAYGGGTCCGTCGCAAACACCTCTATGACGCANGYYCCAATGAGCCGGGCGACTGGAGTCTGYGCCTGATCGCGCCACAANNNCTCGAGCGTTAGACTGGCTTAGACATAAGAANCNNNNNGCCGCNTTGTGCGGANNNNNGCCTTAGTATGCTGACNNNNCTAGCGGGTCRNNCAYRCGGGCTTCCGGGGCGCGGCGGAYAAGCGCCGCGGNCAGGGCGGGCGGCCGGCGCGTTGGCTTGANCCGNGTTGGGANNNNNNGGTCCCTATRCTCCCGCTYATATGTCACATNNNGTCTTTAGACGCCTACCCNAGGATCACAATCTTTGAYTNGGCKCGAACTTGCGTATTCCGNGKGGGGATCGTGTTGGAGCCGGGYCCGATGCAATGAGCGCGCCGACCAGTATCCTTATGCACACCGTTGGGAAGCCTTNNNAAATAGTCTGAGCGCCCGGATGTCCACTGCCTGGGGGGGGAAGCGGGCGCGCRTCCCCGCCGTCGCACAAAGCNGGGGATCAGAGCCACACGYGCNATTACANNCCGCCYACGCNCAAGTATGKCCTCCCGACCTGGATGGCTGGRRCTCGNNATCCAGCCGGCGYYAACAACTAGTGCTAACGACGTCTCGCGCGCAAGCCTCGGAGCGCGTCGCCCAAGGGCCGGTCATACGCCGGTTCTCACTAGGGCGGTTCGGGCCCAGTTCGRSCAGGTCCGGGCGCNNCCCCAYYACCCGGGGATATTAGCCGCGGCRRCCYWGGCCCCCCTRCYGNNNNGCATGTGGCTGAATTAGAGTGGGTACCANNNCNYRGGYWRGRCGATRGCCGTCCGATGCGCTANGNGGCCCGGCAATCMCYCGTCNNAAGCTCAGATAACCTCGCRCGCGAGNCGANTCGYYAYTNRTCGRCCRCGCGGCACCYAARCGGATYRRCTGCCCTCGTGGGGACCNNNNNCTNTGTGGAACTGTACAAACARARYYAAYYGATGCACACACCCTCGCTCAGGCATTGACCCCCGTAACCCCTTGTGGATCCNNCTTGCGAATGCGCATACCTTAGNGGNNGACCAGACGGNCAATGNNCGGATCGATCACCCGNNNNNGGTGGAACTCATTCAGATGCNNNNNACNNNTTGNNYCTGCCGCTGCNGGNNNGGGCTTTAGCGCCCACCCGCAGGCCCCCCGGCCYGGGGTATTCCCATGGNNGATGAGGCATANNGGTWCNATGCGAAAAGTCACCCACATGGCAACCCTCGGGCTGGGAGGTRMGTAAAGGCTTTGAGGNGAGGCGGCATCCCNCCGCTCGAGCATCTGTAATGTCCNNNGGCCGGGCANCCAGCCNGGCNGCTGTRKAAGTAAATGGAGAGCCACGGTCNNCGGTGCCNCTCTTCCTGAGCCGGGCGAGCCGCATGGGGRTGGGATGTGGCTAAGGGGCACGGCGCTACTGCATTTCTCTTCTCGTGAYMCYCARCCCTGTGGGGTGAAGGCTCGTGTNNNNNNNNCGAGTGTCNNGYCNGCCAATTCYWANNTCGCTAGRCNCYCTCAACNNNNGTCGGGATACGCACGTGCNGNCNGCNAACGGCGTGYGGCGTCGCGNAGGTAANACCNNNNNNNNTCTMTGTACCCCCNCACAGGTARGATCAGRNGCMMGGGGCGTACCCGGATGGATTAGGAATAGCCCNCNTNNNNCTGATGCGNNNNAACGGGCGGCCACGGCTGGAACTCGCAACTCCCAGCGCCCCCTGNNNACAGCGGAGGGCNACGMGGGGGGGTACCGGYCGTCAGCCCGACTCCGGCTCCGNTGAANNNNNNGTCGTCCCTTGTCTCCCGCAGGACTCGGCGTTGCCGGAGCGCACTCGTCCGAYYYTGGCCTGCAGGTNNGGNAAGGCACCATTTTAAGGAGCGACGGCGGRGCCCCAAAACCCACAGCGTCNGNGGCGTTAGACNNNNNNNRYCCTGANTGGTAGCGCACCATCTCTTTCGCGGCCCGGAAGGAGGGTGAGTAGGCCGTAAAGTGTCCTCGCCTNTTCAATGYYGTCGTCGCTACGGYCACAGGCGRTCGGRAGAAGCGTTGTTTTTGCGCCCCGGGGGGTGCCGTTCCCCGTCCGKGCCNNNNTCYGGYGNTGNCGCCATCCGNAGCCCGAGCCAGGNTGGCGCGCCGGCGGCCCACGCCAGACGAGGTGAGGGGCYRRYTTCGTTACCACYRYAACGCCCCTCGCGGGAGCCTTAGAGTGTGNCNNNNNNGGATCCCNNNNGAGAGAGGCATGACGGCCGTGTTTGCNGCANNCNTCGCACGCTCGGTATCGCTGAGGACAACTACACTAAGNNNCGTACTAGNGGCCTCGGTGACACGGATCGCCGTCRGCRYTGCGCTTTTGTCTAAGCCGCNNYGCCCTATGTAAATYCGGTCCTCGCCAAGAGCCTCCTAAACCNNRRSYYRYRGGCATCGTGCCAKRGGTGGTGGTCAGCGGGCAGTCTTATATCGCGCGNTCRGGACACTAACCTNNNNGCNGGNNAGGATCCCGCNNTRNTATCACTGCCGCCCGCCAACACGKRARRYGTCNCAGAGGCAGAGGTAAACGGGATCCCCCAGGCAGTACTGACAGGCGTGTAGCGGATTTCAAGGTGCCCTCCATCGGTGCNNCATGGCGGAGGTAACCGAYRGNGCTAGTACTAACGCAGCGCCCGACTNNNNCGCGGCGGGGGAACGGAACCGTGGAACTTAATTCCCCTGCGYRCYYYATYGTTTGCCGCTGCCCGCCCTAGGATGATGCGGCTGAGGGGNRGACNTNCCCTCATTCCGGAGAGGAGGGTCAGCCCTGGTAGCTTCGGTGANANGGGGTCGCGTCCCCCARGCCTTCGGGTCCCGGANAGTCACACGAATATTGCGCCGRGTCAGGRCCWGAGCCATGGCCCTGCGTGCGYCTCGYRRTNNCACAGTCTCNNNNNNNCCACACCCCCCAAGGGGGTGCAAGCTAAGGGCTATAATCAGCCCCCGGNNNTAAGCCAAGTTCYACRTCGCATAANCAGGAGNNNNNNGCCCCYGYGMYCCCTCCCCCCGGCGCRYGGCNCGCATCTGGNCCTAGCAATGTTAGCGCAGNNCYGTATGCGGGACGNGAYGRAACAGYGYTNNCNNNNCATCNNNNAATCCCATTTGACAAGNNCCGGMYGATTGTGCGGTAGTGCTCAGACGCAAAGTTTGACGTGCRCAGGTCGCTACCRGCTGCAAAGAGTGARAAKSGANGNNNNNNNNCCTTNCACAGTACCTGCACCGGCTNNNNNNCGCCCTGCCCTGGNGGTGGGCNNGNNCAGTGAAATAGTGGATGCCATGCGGGTGCCCGCACTGNGACTGTGCCCGCATCCTGTCAGCCNTCGGAAGTCCCACCCGGACGAAAATTTAGTAGNNGATTCYCCTCTGCCGRGNNNNNNNNNNNNNNGTCGACCTTCACATGGGAGGGGCCACGACGTAAGGGCTGTCCCGGCGGCGAGAACTTCTGGCNNACATCCCGTCCGCTTCCACNCCGTTCGANNNCAGMCGNCGGCCMGNNGTCGNNACCNAGNTCTGTAGCCCTGNGNACAACGACCAGGGAGAGGGTGCNNNNNCATGGGCCAAAGCRCCACTYTCGGNAATCRCCAGNNCNNGNGCTGCTGCTACTTCTACACARYGCGACCGGAACATATRAACCAGCTGTGAYCAACNNACCCGGCTTGTGGGGYRRSCKTTGGCANNCGGCACAGTGNNNNNNNCTSCGGACCCTTAGTTCCTAGCGCCGTNNNNNNNCACTAATACNTCAANNNNNNGGCTANATGTCGGCAGTCGCTNNNNNNCAGGCANGGCCACAANAACACGTGAGRAAGGCCCGRWYTGGAGGTCGTTGTCGAATCGAACGGNNNAAGCGCGCGGANAATTACGNNGGTTGGCCGACGCATCGTCAAGNGTGCAGATNNNCGCCMCYCRGCCTACTACGNGCGCCTCNGNNTATAGGCAACAATGGTGGACAAGYAGCTTGACNCNAGCCCGGTCCACTTCRWCCCACAGRTAATCACAGTGTAGGATGGTATCGCNNGCTNAAGGAGTCGGCACGCCGAGCAACCAGTACTACCCCCGTGGCGATTTTCGGCAGCTTTCTCNGCTCTANNNTGCTATCCCGGCTCGGACGCNTCCCCCRCAATTTTGTACACCGGACNNNNTCNAATANNNNCGNCGCGCCCCCCCGGCGACCGGGTCGGTCAGCATGTATTGTGCCCCCGGRGCGGYGGGYRYTGTGCCCYGYGCYWGKYATCRGNNNNNCGGGGCCGGGGGATTTGGCCRWAGCACTTAATCANNNNNNNATGGTGTTTCCCCTCTATTCCCCCACCAGCGGTTCATGCCAYGCCGCACCCGCTTGCCCRNNNNACCGGCGCTATRYRYRGYGGGCGGYCGRGAGTACGTCTAGTANNAGCGAGATTCTANNGCCGTGCGGCCCGCCTGGCTGRAGTRMNTCGGATTRYACCCTTCCCCCCGTCARTCGCGAGGCATNNNGGYTGCTGTCTGCTTGGASCCCTGAGGATGTARCCAAGGAGTGCCGNASNYTGRCNNAACTCACGAGTGCTCCCCGCGGCYACGGTTCTCAGTATATCGAGGCCYRGYYYCAAAAGCGGACYCCYYYGRYCCCCGCACCCGNCAGGCTRNNNGGGGGGCNTATNCTGACCGAAATGGRGAAGGACGCGACGTTCGGCGTAWCCAGAATGGGGTGATAGNNCNGACNNGGGCTCGAGACGGCGGCCGNGACCGGGGYGGGAGNTAANTGRGSMKCGCANNNCTCGGCCANGNYTGCACAGGAAATGTACAAGGGGARGCGCCGGTCTAGNNNNNNCCGGNTCAGGCGGTGCCTATRGCCCASRGGGYGACCCNRRNTTTKYTRYCNNCCCGCGCCCTTTACGCTTGCCCGRACGATCGACCAAATCGCGTCTCCACCYTGCCACAACCCCNCTTGGGTCGCCCAGTRRCGAGCGAGAAGCGATTTGCCCGCGGATAANNNRATCGACCGTAATTCCATATTNGTTGGGAGTGTANTGATCTCCGACAGNACCTGGGCGCGGGCTCTCCAATTNGGGNGGGGGGRKGATTGCTCAGGTGAGGCCGATGTCCGYGGCTMTYYTTGTCGGTTNNCCGAGCACATCCTCTAATCNNCGATCCTNCCCGGGANNNNGGYRTYGCGCCNNNNNNCCTGCNNGGACTTCCCACAACGANAGTAGGGAGCCTCACTAGCTANNNNNNNNCCTANCCCTAAGGNGGACTTTTCCCGTATGTAACAGGGACGCCGGGGCGTTGTTGAAAGCTCCGGCGGCAAGCCTKGCTGCGGYGAGGAGGGATTGCAGCAATCRCTGCTCCACTGTTGCYGNNNGGNNNNNNNNTTTTAGGAGCCGACAGNCGGRYRRGSGCGCCNCCCGGGGGCGNNNTGTACGCAGGNTGCGTACGYAACGAGGGGTCTGNNCGNCGCGGGNNTGCTTCTTTCCGGGGCGCCGAGCGCGRGGYGATNNNATTYGTYACAACACGGTGGCGNNCCGTGCTGCAYAYCYYTYYRTMRRGTAGGGGTGCCAGGAAGNCANTTTANCGCCGNNTCCTCGGTAAGAGNNNCTGGCCTTACCCNNNNGGCGCGACNNGNNNCTTGTAAGCTACCCCAACGGCGACGTCRGGATGGCGAATGCCTCRGMYCGTTGCGGGGGAGGGGACGCAAGGAGACCTCGCCCCGCCAACGCACTTACAGGGGGCCGCCCNCAGACCGNTNNNNNNNNTCGCTATACGCTYGTYGWCACCCNNNNTGGACTCSCGCAGTACGGCTAACGGCTTGTCGKYYGGGAAGCGCNTCGAAGAACMGCCTCRRRKAYGGCCGGCAATCAAGNGTGCGGGGTGGCACGGTCAGGGCCGTAACTTAAGANNNNNNNCAGACGAGCATGYCCTMATAGACATGTGCATACAAAGGGAACGGTATCSCCYCCCGGCCGTAAATTGCCTGGATAATARAGCGGTTACCAANNNGCAGCACCCNGCTNCGCTNNCCNYYYRTCACCGAGAGGGGCNNNNNGNNNNTGCTACCYYNNNGTCCCCTGTTCGCNNNNCTNNNNAAARGYCGNNCNNGCCANNNNNNNNNGTCCTACGCTAANNNNNCTAGCGGGGYGTCGYCGCAATATACTCTAATCGCCCNGGCCGCGACCCRTAATATNAGTAGAGAATCCTTACGNCCCGAGCCACCGTTAYCACRAACACNCCGATGTTGGANCNNNNNGCTCCCTCCAACCCAACCGCTGCCGGCGRCTTCCCTGAAATTGGGCCCTGNGCTAGGACGGGRGTTTGCTGGAGGCCAGAAGGCTTCGNNATACATGACGCCTCACTCTGCCGCCCACTRGGTGGTACCGGCTCGTCNNGAACGGCCAGGCTGNRYRCYYCCCCCGGCACCGCGNGGNACTCCCNCTCTTGTAAATGGGGGGCCGGCGGGCCGCGGCCGGGNAGCCAGCTTAGGGGGTCGNNNGACNNGGACTGCGCNGGCNCCNCTCCCTGATGCAACGGGGGGGRGCGNNNNNGTCACGTTCACYNGCGGGCTCGCCCGCGCCCTTNNTCGCGGCGANNNNTATTTTCASRNNNNNATCCNNNGCCTCTGRGGGCATTCGCANNNTACCGCCATGTCCCAACNNCTGCAAGGGTTCTCCACARRGRRAYNCCCCAANCTTTATRGCNNTAGACCGCTAATTNGGGCCGCACCCCTGGCTGYCRCGGGGCGGGGNNNNNNNNGGCGGCTCGCCGAGNCGCANGGATTTGTGTATTTCCCCGGGGCATCGGCAATANNNNNNATCGATGTTTAACAGNNNNNNNNNCGGTACGTCGAGGCGGNNNNNNNNGGNGNGTCGGATATACTAAGGGNTNNNNNNNNNNTNNACTGCCAGNGWAGTGCCCGTGTTTTAGAGNGAGGGGNNNNYWCNNNNNNNNNNNNCCCCCCTGCCAACATAAYTGCCCGCGAGACNTGGATRGGGCGNNACAGGCCGCGTAAGNGACAGGGCCGGNNNNNNNNNGTCCATGYYGTGCTANNCTGATCTCTGCGCGGCCCCTCCACCTTGAGTGGCGNGTGTCGCNNNYRKTYNATGTGGGTCTGTGGGGCGATGTAATTCGGGCGCACACGGTCGGCTRGGGTGGATACTAGTCCGGTGCCATGCNNTCNAAAGCGCCTGTGANNNNNAACGTGGTGCAGRCGGTGCGGTGGCTTAACCGGGYGGGCCCGCATATTCTGNNTTAACTCTTANNCCNNNGYCATGAATACYNAAGGGCCGCGTGCGACTGTCATGRRYYRMATNCKAATGCGTCAGACTCGGCAWNAACAGCGGAGAGTNNCGCGGGCAACCGGTCCCGTCCCAATCARCANCCGGCCNNNCGAGCTACGCCCCCNCCCCCCTAACTNCGGGGGTCCGNTTACANACCGCATCTGGACTGCAGGCATGTCTTCATTATTTCTGCGTACGGCGCTCGCCATAGGGGCGNNNNGNNNNGCCGAACACCGCGGTCNNGGGTCGGGGGCGGRCCCNGNCNCCTACYYYGGTCCCCTGCGCCMGCNGGGGTNGTCCCCCCGGACGCGCCTCGCTGGTCTTGCCAGTCGGCANCGGGAATCRGRYKTCAGNGNTGCTTTGCRTTCRGTGYGCGTCGCYGNNNGCCGNGCCTACCACCCCTCYCGGATTYGGATCGGNNGTCGCGCACAACNNGAGGTANGCYTTGTCGCCCCTTCCNNGCRNNNNNNNACCCCGGCCGGATCTAGKTTGCNACGGCYATNNNNNNCACTTAACTGGTGTGTAGGCNCGGGCAGTCTTMGACAAGTCTCCACGACCAGTSATAAATNCTTAGGSAATGCGGCGTRCCCCCCCACNNNACAACGACCGYAGRYYTAAGCATCNAAGAATNCCAAGCACCCGTAATTTTAGTTATTNCAAATACTGCNNNGNCNNNNNNACCACGGGTCGGCTNNNNNNAGTCACCCCCGCCGGTGTCGGGTATGGCGCGGCCCGGGCGATCCCCCGCGGGAAGGGCTCNNNCCNNNNNNNNTCTTGCCATGTAATGCCCTGCAATGACGTGNNNNNNNNNGGTGGCTCTGACCAGWCGCTATAACGGCGNGTGTCNGNNGGGNNNNNTAGNNTCCTARCAACACTCACGCATNCCTNNNNNCGCNGGCGAAGAGCCTGCNNNCGTANGCACCCCCTGTCGGCCTAGGGGTGTGCCAAAGCGGGCCGCCAAGCGGGTGCGTCTTNTYNGGGTGACGGCGCCAANCACCGGAGTAAAGGGTTTGTCANNGCGTAAGANTGCCCTCGCAACGGGGCNTACTTGGRTYAAGTNNNNNTCCCCGGCAACGTAGGGGNACACAGGGCATCTATGGCCACGGGATCCGCNGAATYNNNCTACTAGCCGTACATAACNNGCCTNNNTCCCCGACRRGCCTGGAGCTCKRYYAGKGATCTGANACATTCGGACTCCGGGGCGGATCCTCGTAGTATCCCGTCNCCAGCGCGCCCCCCCYGACGNNNNNNNNGARGGNAACCCGAGAACGGGTCGGGGCTAGCCGNNNNNTGCNNNNCCCCCCTGCCGRRRACTCCCGCGNGCCTGNGGCCCTCGCCCCATACCGCGCGGCGGACCCACGGGATCTAAACCCAAYACGTATGCGYTCCTCCCNNNNTGATGGTANGTCATTCCGGCGGGAGNNGCGCTCNGTGTGTTCCCGTTGNNTGATCGNGGTAGGTGANGANGGGTTRTGGCCGGCCGCGGGCAGAGCGCGTCGGGAACTAGGTATATATCACGAGAGCGCATCACCGGCTCTNRTKAAGGYGGRCTAAAATCGGTAAGGANTNNTCTCKKYGGGAATTCAGCCTTGTNNNNTTATCGCAANCGGTAACTGCTGATGCACAGGRCCACCCACGAGCCGTGGCAGNNACAGTYAWCGATCGCATCAGATGTGCTACGYGACACTCGCCGTGNNNNNNNNNNNNNNNNNNNNNCATTCAGTCATGATCCTGNGGTTCCGTGGATGAACATSTGACGCTAAGAGCAATTGNNGCYCGGCGTCCTANNANCCNNNNAATTGGCGCTGGTNCNNNNNNNNNATCCACNATGGTCGGTGGTCGACTGCCTGCNAGCGGGAACCCATACCTGCTTTTTTNCGACNNCCTCAGAAATATAGGCGTCGTCCTAGGCNACCGNNNNNCANNCTCTGGGNAGCCRCCCGTNGGGCNGGCGNNCANNACCGCTTATGRCCATAANGCCGCTGTNCCAATGCGNTCCCTGTTCGGTGGCGCGCGGCAWWRATAATGCGCGCGCCAANNNCCCCCCCCTTCCCCAACGGGGTCTATNCAAGCCGNNNNNNNNNNGATGGNCCCCNNNCTTCGNGATAGCCTCAGGCGCGCNGTGCAGTCNCGAGTCCGGGYGNCNGCATGGYCCCCGCTGTAGCAAATANNNNNNGGCTCCTGTCGGTGGGGTWCTACCTCCTCTACGTGATGGTTWGTAGTAAGCAGTTGGGGAGACCGGGCGGATACCNGTCGTGAGGTTCTCCCCAGGCGAATNNNNNNTGGGAATAATAATCTCKMAYWWKYYACAGGGCCGNNNGAGATCCATGTGGCACGTCGGGCGCGGGCCCNNNCCANNNNCTGTTACTAAGCCCGGTCCGATGGAGGGCGCAGCGTCGAACGGGGAANNNGCCGCGTTCGGCATCCCAGACCTTACATCNCNGNNNNGTCGGTYGGAGAGCCTCGCCACCGCCNNNNNNNGAGGAGGCCGGTGCTCAGGCGNNTTAGCCCCRWGGGTAGGCGGGACWAGRCWNCACTCCGTWGTAWCRYTGGTGGTAAGCTTTYCGRATYTGYAYRYGGGCCGCCGGTCGTGCCGCTGGGTTCTCTAGCCCGNNNNNNGCNGANRCYRGGAAANNACRCTGTNNNNRYTGGCNTGCCACACGGCGCCAAGAAGCCCCATCCGGTCTAGCTATGTTCGGCNNNNNCCCACANNNGTANNNNCATGCTCAGANACGTGCCGGGGTATGTTATGCRTCYSAGACTGTCTTGATCGCCCGAGNGCAANCGNTCGNCGAGGCACGCAATGCCTTCCGNCACYAAATCGCCGTTATTACGTATTTCNNANNNNCACCGCAACAGACKKNNNAAGCGGAGTTNNACCGCTTCTCNRYYYWCRYRYRTGGTTACNCCATTCGGTCNGANNGTAGCAAGNTCTACTNTNGNNNNNNNNNCCCTACCTCAGCNGAGGGACGATACGGCAGTCGTGAGGGGCGCGGGGGGCGANTGAANGTACGGTTCACGTAAATGGTTTGGAGAGCTTGACATATTATAGCGCAACNNACCAGCGNNNNNNNNNTYCWGRRRNNNNNGTTCATACCAGCTTAATTCTTGGCGCCAGGCACCGAGTGTGCCGGTCNCGGACGGGCRRGYGNNNGRYSCGTTGGGTTGCNGCTGATCATCANGCCCTGTACAGAGNNGTGCACNNNTTTACTGCCGNNNNNNNTGTAACACGCCTTAACCNAMAACGTCACCAGTTATCWTYGGAAGGNYRWSYATTCRTAYRCAGNNCCYCCAACCGCCGTCGACTGGCGTATGTCGCACYAGANACTCTGAGCCCGTCTTGGCCGAAAGGCCATGGATACGGGCGTTCCGNNNTAYCCCATGTCTCTTTTCGTTGACATCGNGCGCNGNNNNTACNNNNNNNNGCGATCGCAAGYGGGCCAYMGTYCATRTTGGRNNNNNNNNNNNCGATCTAAGCCTGGGTTACAAACCCCCCYRCASRYYNTAACCGCTTGTGTNNNNNCACACTCCAGAYTCATGCCTCTGGNATCTTTTGTTCTTCGGGGGCCGGACCACCTTCANGNNNNNNNCTTAGGCNNNNNNNGGNGGAGGCCTGGGTCATCACATGTAGCTCACGCGNCGGGCCGGGGGCRYRCYYTGACGGGGTACTCCACTAGGGCRTRYCTGRTGCRGYYYGARRGCTCCGGCGTGCNNNNACNNNNNNNNNNNGGGCGGGCAGGTCGANNGGGTATACCGTACCGCCGCCNANCGTGTGCTTACNCTACGAGCCGCAGTGGACGAACAAGGTGCCAANNNNNNGCAGACAATGCNGGCAACCATGGGCAGCGTTAANNNNNNNTGANNTTACYGGGNNNNNNNNNCCCACAGGGCTGGCCTGCTCCTCTTCGCGAGTCTATCCRACRMCGCGATNNNAKGAGCCCCATNTGGTCCCTCCGGNNNNNNCTGAGRCTCGCTCACTGGRWGCGGTCCAATNNGCCCACARCGGYRCAKTTGGGCGRGGCGCAAGCCCCCCRCGYGGYRRGCCAGCNNNNCAGCCCCNGTGAGCGGGGGACCCRRCAAANCGGACTGTGTAACATACACCCCACTAGTACCCCCGGTGCWMCSCRTGCCKCTTAGGTAAGTGAANCTAACGAGACCTNNNNWGYCGCCKYTGACCACCCGTCACTGCTGCAYMTRGACTTCCATCCCRRAGGYRATACGCTAGTCGCRGRCCRYYCRGCTCTYTARCWCGAAACCTATAAAAGGAGGCTTGTGNNNNNNNNNCGATGGTTGAGACYCCCCTYGGTTRCCGCCCCTGTGNGCCGGCCCTCTTCMSTKRAAYRRRACCATACTCTCGGCCCCCGGGACCGAWRRRTWRGAARGGCGGGACAAACGCTCNNNNAGGGGTGCNNNNNNGGCNCGCCCGGGCATCCAAATTGGGTTTCGGCCRYYSTCTCNNNNNNCACCCGCACGGGCRCGCCMNNNGNAAGTCGCGGNCCAAACCGCGCCGACTGCGTGGCGCGGTTNACCGCCGCCAATCACAGTCATTGTGTAAGTCTGYAGCNTACNNNNNNNNNAGTANCNNYGGTTCGCGGCCAWMGWGWGGTCCAGTGTGCACNATCAAATGGAACCGATGGGGACTGYACGGGGAGNNGYACTTCTATTNGACGGTACCCAAGGNGTGCTACGGTCGCNNNNNNGCAAAGGTCAACCGACGGAGACAGCTCACTAGGGCTACACAGCCGGGGAGCGAACCRYWYCYWYGTAACGCACGCTTGGGACGCGAGATGCTGGCCGCTGNNNNNGTATCACGGACCWATAGTGTACGTCCRCTATGTGAACANAAAYCRRAAAATGCGNNNNNAYYCYKACGCKATGGACRMRGCCATGCGGCGTCAAGGGTCAAGGCNNNNNNMTAGCGGNNSRTATCCCCCNNCGYGAGCCGCCGACCGCTGYTGGYRKWYCTCGACTANCCTGGCAATNNTTCNGGTGTGATYGATGGACGGCCTTYGATRYYWMRCCGCRGGRCCCATGTGACGTCGCTGTTGCRTATCCAGCGGANCGGNRACCCTCYTCCGACCCCCCGAANGCNNNCCCGGACGATCCCAACGTGCNCCCNNACAGANATTGTCACTTCCCCAGGGACCCCGGCGACGGAATCCTGGCGTGCRYNGCGATAAGGAAACCACGNNNCCGGCTTGCATCAACGGGGCTAGCGGACNNCCCTAGCATAGTTCCCCTCTAGNNNNRCGTGACGGATGGAAACCCCGACGTCGCCCGGCGGGCGNNNNATTTGCGNCNGNCTCCGGTAGCTGGACAAGRCNAGTWANNCATGNGTGTACYCGTCCGAGGTGGASACSTCCGTCCGTTCATGCCGCAGGTCGACGTAGGAGTCGCGGTTAATGAGNNGNNNNNNNNCCCTNTAAGGTGCGTCGACGGCGAGGGTGTACCGACTAGCRYYGRYGGATTTAAGCCNCTCRRSSCWCGACGGNNNNNNNNNGCCGCNNCCTTGTTGNNNNTGGTGGNNNNGCNNNNNNCCGGAGGGACCCGCGRCGGGCRYCTCGYRGTTGGGCGCGGAGCGTAAAGNCACGCCGCGGGCCTGGNGCAAACSTTACGATARYGCTAGGAGCCTCACCTATGACGGCACGCACATAGCACGGCYTTGCTGTGGGCGATCTCACCNCCCGATTGCANNTNACCGAGTTAGNNCCGCNNNCRCGRRGRYAAAGAGTTCTTCCGGTGTACGACCAGATTATCACCGCCGGGCGCGTACGYACGACGGCTGAGTACCCYCTTCCACCGTTGCAGGGCCMTCCCRGCCTAACGCGGCCGCMYCGGTTCATGCWTACGNANGGCGANNTGNNNNNNNACGCCNNNGGATGCACGCAAGGAAGTTCCAGGTCCTAGCACTACGYTCTCCGGACGCAACAGAGTCGACCCACGTGAAGCAGCWYRCRRYMGGGNNNNNNGGGYCRRCCGNCCGTCGAGGCGCATNGGGGCCTGTTATCNNCCGCACATCNNCCNNGTCGCGCGGCGCGTGAGTTCTANNCGTATCCCCAGAAGTCTGAATCAGTGGGCCYACCAGTGGTGGCGCCGGACGCYCCTCCAGCGCGCGCNGCNGCGTCACTGGGAACCCCANNNNACGCGGGCATATGCACNNCNGGNNATTGTGNNNNAGGTGGTCCCCGGGCAGAGCAAGNNNCNNCNGGCCCCCGTCACTCAATCCCTACTTGTCTGCCGGCGCCTGCCCCCCAGTNNTTTACCTCCTTNNTCCTWCATAGAGTAGCAATCSTATTCTTGAGTGNNGTATGRGGGGGAGCTCGCTRGGGGCTCCCGTNNGGAAANNNACCCGTAACTCTTATCAAGCAGCNCCNTGCGTRGTGGTGAAAGGGCATACGAGACCCCGCGGCCCTTNNNGNNNNCATMYCYGTTGNNRCGGGAGCAGTCYCCTTTTCTAACGGGNNTGCCGCAGAACCGTTGCGGTACCGGCTCATNNCGGCCNGCTCCACATCAAACTTNNATGGTGGAACCCCGRTGGTGCTNNNNNTGAGTAGCTGACAGATGTCAGTCANNNNNNNNCCYNNNNNCGNNNCAGGTCGGGGGCGAACCCCGAGCATRRMGCACNNNATGCCGCAGNNNNNNNNNNNNNNCTGGNCGAGNGGGNCTCTTCAAGTACNNCGCGCAGGCCCCACGTATCAAGACAGTGCNTNNNNNNCATNTGTGTCCGTYAGGCTAGGCTCGCAGGCCCCAAGGGGCGCGATCAGCGNGGGGCCCGGCGGGTTAAATCCNNGCAACCGGGCCTTTCCTAACGGATCCATCCAACGGCACTGACCTAYNAGCATCNCACAACCTGCCCAACCCGCCCAGGATGTGAAAGGAGGTGTATGAGGAGRYYRCGCTCTATTNNNNGCGACCACCNGACTCTCCCTGTACNACGTCTAGGGGGTTTGTGNNNATAGGTAATTGAAGGCCNACSTGGGGCTGNGCTCCTGCTCCGGCCGTNGCACGCGCGTWCCCTCCCCCGGCACNNACAGCGGCGAAGCCCGYAGGACAGGATACCTGGCYGGTCCCCGAGGCGGCCGGGYTACGCCCNNNCGNNCGGCCCTCGAGGAATTGTGGCGCTGATTCCCCGCCGGTTTCCGGATATCATAACTCTTGGACTTGAGCGNNGGCTGGCTGCGGCCCTGGYWCCRACTCCGRATGGAGGTGRTGRCCAGAGGGGNCCGCGTNNNNNTATTNTTGGYCGTATGCCCCRYRYRRACGGTTCGAGCGRAACTNCYRTRRRMYYWYSRYCGAAGGTTCGGGTAANTGAGTCTGGCCTGCGTNNNNNNNCCGGACACAGTGTTGCGTAGAATGAACGAAGATTTTTTGRTNNNTCAGGCCCGGCTGGTGTGATGGATAGCTTCCNGGGCNNNNAACANCNNNCTTTCCCCGGCCGCCTCCTCATCTGCGGGGGGRRMCNGCTGCNNCTTTGAAGCGAGCGAGGAGTTTTATTAAGTCCTNNNNNNGNGCNCACCCCTTTTYWCCAGCGGACCGARRTTACCATCGCCANCTTARNNNNGTGTCAGTGGCAGTTGGTCGCRRRGAACGMTCACGYGATCGNNCTTCACGNNNTTCCTCCTTTCTCGCTATGGAGCCCTAGTGTCNGGAGTCGTCACTGGGCCGCNGGGTCNNNNNACCACGCGCGCNNGCAATTTACATGTCTAACGTTACCACAGATGANNNNNNNNNNAACAGTAGCCATTACCGTAGGACTCGGGGAGGCCTGCNNNNYCCGMGNCNNNACGCATGCCGNCCAGGGTNGATGGCCACAAGCCATTGCNNNTCATAGCCGTAGGGYGGCGTATNYYGAGTCNNGCGCCNANTATCCCRGYGTCTGATGCCNNCGCTACTNANCATAGRCGCCANCCTGCCTTGCGCNNNNGNNCGCCCAACGANGGACGGACGAGGTGCCATGACYCTNTGCNTCGAGAGCGGGTGTGAGAGAGCRTCCGATAGAGGCTGGACGACGCTCACAGTKGGGTTGCCCGTCGTCCGGCCGTGACGCGCCATGRYYYYGRCCNNCGNNNAACCATTTCNCTCTAAAATGAGGCCCYYRCRCCTTCCCGGCGGATCCCAAAGCRCRTCGGCAAGTCYYTCGGNNGGCGCCCANNNNAGTACNATGGCGCGCYGCYTCTGRCARMCCTRGTTAGGGTCGGTTGRCCYCWRATGCATGAACACTAACCNGATCTCGRYTCGTGTAANTGGNTGTAGTCACNCCCCCYGTCGTYGGCCATCGANNNNNNNNNCGGGTAGGCGGGGCCAAAGATANNNCNTCTGAGWGGAYYRGCNNGCRCATACCTRATGTTTCCTACGGCGCNNCNGGGTRGWRWGCRRTAYGYCRCAGARACATCGGTNGRARMTCGGAGGACNNNNCCCCCNNNNNNNAATAGGTCGGYRRMGATGAGAGGCATGCCTAGTCGAANNATATAATNCGCCAGAGYTGCNNGNGNCGGAGCGGTGGACKTTGGCCGGATACGGCGRGGNGTATCTGCTACGCGCRCCCTTCCNNNCCAGTTCAGTTGTGGTCCCCACGATAGTGCCAACGGTCCCGCSGAGGCAGCCGCCGYTRCRKCTCTGCCTCCCWCCANGCGACTGANCNNNNNNCACCTACTCAGCGGACCNGNACACGGYCGYGCCGGCATGGANGGGTACGGGGGCGNNNGCAGATCCTGTCGGGAACTGTCCGGCNCAGCYACGGGYCGGACTANNNNNNNNACCTYCCAYGGTYRCRYCNGTGCGCGRCGCRGGGAGCAGGRTKTATRACARCYYGTCTGGGCTGCAGCCCAAGTTAAAGGGCGCCGCCRRYRCYMNNNNNNCNAGTCTGCCAGTGGTCCGCGGCCTGTTGGTGCCGCNNNNNNNNTGGGATCCTNTAAGACCTTTAGGGGAATCCCGCGGATGGGAACCAGGGGTGGTCTGCCCTATCTCAGGATCATGCGCGGCAACAAGACACTCAANNNTTCGTTACTAACCCCCCACGCGTGTCGAGTAARNNTGCGGCCGCGANGCTAGACCTATCCGCTTACATTGAAAAGTTGGATCGCCGNNNNNNNNNAGCGGTCGTCCCAGCYTACTGCCCCGCTGCGCTCGCCAGGCCCYGGYGAYGGGGGCTCGCAGCGGCACCCGGCTANCGCCTATCATACATCGNGTRGNATGGGGGCGCRTCGCGCGAGGAACCTATGTGCCGYCTCAGGCGTCMRRCGGGACGYCGRAATKCGGCTGACCAAAGNNNNGGCCAGGACTTCNNWTACTCAGGCCGGACTACTGTGNNNTCGCCGCAGCGTATGGCCAACCCATTAAGCTGCCCAWYGYGCCTTYRCRCGGGATCTGCGTAAGCAACGNNNNNNNNNGNNNGGCCCGGCNAAMMGRATNNCCCCCCGCTGAAGCNACCGTGGRMMKYWKRWYKMRYKKGGGCCCCCCCTGCGNCAGAGNNNNCACRCCNNNCGCANAKYAACTGGTNGTANNNNNNNAATTGTACCGCGTCGCGTCATTAGTGGAACNCGGCGAAAATGCMGTAGTTAGTGGGGTCGGNNNNNCCCCGTACACCTGGCCGAGGCCACACTCCGGANAGTGGTTNNATGTTAACCMCCACCCATCTACATTCCCAACCCACCAGGGGAGTCCNNTAGCAACGTTNNNNCCCTGCTCACTCCTAGATGTCACARCAYCCAGGTCACTAATCCTACCGGTCGACTTGAACCGTATGATGCAGAGGACTCNNNNGGTATCGCGGNNAAGCGCGCAATYCGGGTGGGGGCTACCTGTGAGCGNNCCCGTCTTAGCATAAGGCNNNNNNNNNNNGNNATAGGCAGGGAGNNGCTATCCCGGCTAAACAGTCGAATCCCTCACCTGGAAGCCGYCNNNNNRGAGNCAGTGGGGNTCCGACTTAAGGCGGGCNNNNNNNNAGTAGGCCTNGCCCCGGGGTTCCCCATAAAGACTATCGAGCNTGNNNNNCNNNNNAGTGGTACGAGGATTCCTCNANNAAGAGCTCAGCYYCTGACCCTTGGGGNNNNNNNNNNNNNCGGGTTATCACGAGCANNNNTGAGTGCGWTNGGAATTTATTMNTNAGGCANATGGCCTNGGCTGTCCAACCCTGCCTCTCGCCGCCGCNNNNNNNAGAGAWRGANGGCAATATGCTCCTACTCGANTGGTTGCCTGGTTKCGGCACGGGACATGTGAGCWCRYMRRTYGWCAAGCAGGGGCCTCCTACGGTGTACGGCGCCRCCGCCATAGTGCGGGCGGACGCCCYKCACTTGATGACAAAYYGTCACRCCCTGYRRRNTCACCTTACNCGATCGGTGCGAAGCGTYYYTCCGAACYCGGCAGNATCGTACTCGTGATTGGCCTTCCNNNGYYYCMYRCCGTGYMKTNNCGTNNNNGCTAAATAGTATCGCCTCCTAGCCGCTCGGTACANTACAGTAGAGTGCGCGGTAGTGNNCNCTCNNNNNNACCCCGTANCGCTTATACAACNGCNAGGGTTGGGGCATTACTNTGCGNGCGGGCAGAGCCCAGCTCCGCCATCGCCGGCGGGACAAGGCACTACNNNTTCAGCGCCACTCTCCAAGCTGTCTCAGTGNTTCGNCCTCCGGTAGCGATGRYWCTATAGTGYCGGACCCATCTTATGGGNACCNNNNNNCCCGAGACCCCCCTGNGGGTGAARCCTCNYGCGGGCTGGTCCCGGTGTGTAGGGNNNNGCCAGCNTRYGGATGTACACTTACCAGCCGCNYRCRCCCGCCTCNNNNNNNCTGGCGGGTGCCNNNTGTGRRKYGCGGGGCGTCTGGNNNNNNNNNNCRRGCNNTRAGSRATACRMCTCCGGAAGCACGNCNANNNNAGCCCCYYGGGACACNTGNGGGTCATCNNNNNTCTCAACTTYYRYYMWYMGAGCNNNTRRYCCGAGRRGGRGTACCNCTTNNCCATTCCCTAGGTTTCTACCACGTCGCYGRGGGTACTGCAACACCCTCTCCGCGCCGGCNTGTTGAGGAGKGCGCGCACGGCGAACTANTCCGGTTACACGGGCACTACTTTCCCAGGWACRGGCGGCCGCGCCCGCGGTGNNAGNNNAACTCCGGNAATGGCCGGGCCTAGGTGGCCCGCCNGCCGGCCRYCGGACACCGACCGCCCACNNNNGTGACCCCCGRGRYCACRYGYCCYTGCNGGTCCGRCGCCTCCGCCTCTCTATTKYAGCGGYCCGGTCGACGACANNNNNNNNNNNNGAAGTCTCACCGCCGGGTCCCTGCGTNGCGCTCTATCTACTATAGTCGACGGGTAGGATATGNGNACYKCTACAGCCGANCRCAGGCGACGCGGCGCGTGTCCACTCAACACCCCCTTACACAGTAGTACGCCGCCAGGTGGGACGAGCTNCCGTGAGCCGCCGGGAGATCTCGTGGCTCTCCCGCCCGAAAGCACCACGCTACGAGGGCGNNNNCACCGACAYCGGGTCGCGCGCAGGAGGGCTATATYGGTGRYGCGGCGAAGGACGAACCAGGTGTCGTCANAANNNCGGGCGCGCGCTTCAGGACANTCATACTTTCCCGCAAGGTTATCGCACTAGNCGAGCCCGGNNNNACNNTGGAACGAGTACAGACCWCCGGTCNNNCTTCTCGYCTCGANNNCGAAGAAGGAACTAGANNNNNCTAGGCRCRTGTGGCGGGCGTAGACTCCAGNCNCATCTCTGGTCGAAGCNNNNCGGGCACCCAGGTCACCAGGNNNCCGANNNNMCCTCCCCACCGANNNNNNNNNACATGAGATGNNGNTCTCCCGGCTCGTTYSYGCTGACCGYYRGCCCCNNTAGCTTCGGCATATATTCTCNNNNGACRGGTGCCCGCGTTACAAAATCGRTCGNNNNNNNNCCGCATGRGGGNNNNCACGCCTCCCGCGTCAACGCCTCAGCCTGCGATCTGGGTGCAGAGGCCGTAATTGTCCCGCCGCTAGATCATGCTACGTGGTCTGTTNNNTTCCATCCTTRGGGYGACTGCACCGANGGCGRGTGGAGCCTGCGGCAGTCAGAAGCACCGGCGCCGCAATNGAGCGRCGCRTCAGCCCGTYCGGRYGCGACGRNNNNNNNNNNNNAGTGCGCCTGCACTAATCACTTGATAACYYACGTAGGGCCRGGGCGATCGCCCCNAGNCAGGCCAACTCCGGTATCGTTGCGCTCTCGTTCGGGCAGACGGCCGCGGGAAGTGGATGATGCGTGCCCNCTTTGCTCATCTCGCNTCGAAGTANNNGCGNNCTAACACCGCCTACCCGCCGGCTAGGGGNNNNACCGAAGCGGGNGCAAGGCACAGRCRCGCCCGGNNGGTGGTCGAGTACCTGGTAGATGCATGGNCTAATCCACGTTGGGGACAAGCCAACCATCCTACANNNNACTGCGCCGCGACRTCTTYYRGACTCATMACYYGYKGCTKYTYYGYKKKGYCRYTRGGTTRTANTCGCAGGCCANNGTAGGTTTTTCAYWRGTGACCNCAGNNCCCGTCGCATCTTTCWCNNGNCGCGGGGCGGGGRCCRGCATCACCACACTYYRYRRRGNGGTCGTGTCGATATANCCKCCYCACACACGARATAARTGTTTNNNATACNNNGNNNCGGCGGRCRACGACATGNNGTGNCTTTCTTGGGCGGGCACTCCCAGATCTCACGCGACTAGTGGYACAAAGCGCTGCTTCCGTGACCRWNGCCCGCCNNNGGNGCCATGTCRCCCCGCCNCCCCCGATGAGTGCTAACAGCAGGTCGTATAAGCCGRAAGGTGGCTCAGCCGGCGAAGCGAGNCYRNNKCTACACCACCCTAGRCCGGCCGGCCGGCCGTGCGCANNNNNNRYYCCACGAAGCGGTATTGANANGGGCGGAATCGAGAACTGGCGAATCCCTCYTRCCCCTATTTGNYGCTAATGTTARGCGACAYNNCGAGGTAGNCCCCCAAGGCYGGACCGGACACTACGARGATGNTGTTACCAGCGGGCCGCCCGCCCGANCGCCGGGGGCGGCGTGGAGNCGNNNNNGGCGNTCGCTGGCTCCGGGGGGYTCARKGGTYRGGCGGAGTCGRCCAAGCCACTAGTGNNCTACAGGTGAGCGGGGTCTGGGACGYAGTCGAGAAGCACCTTGCACGGACNNGCCCATTANTTTACNNAACCGGGCAATCCCTAAATGGGGTAAAGAAGAYCCRRYATCCGGYRYYACCTGCCGGAGTCNNGAGAGAACCGTGCCGGGNNTCCYGGGGYGCRYNTCCCGGACGTRGYCGGTCGCGCGCACAGTACTGCCTANGCAGCNCACGARGCCGGYRACTRRYYCGTGAGAGAAAGATCAGCAAGTNNGGTGGTTCNGCNCCGATCATATATGCAGATNNCGGGRGTARTGGCATNCTAGGYGRKMWRGCTGTGCTGNNNNNGTGCTTCCGCTGYRRGYYRACTCATACGCNNNNGNGYGNNNNTTCTRYSNNCGGCCAGCGACRCYCATCCTYGACCAGCTATRGGGATCGACATCAGGTNACAATAATTCAGTGTTGAGGGCCCGYCCCACCTTTGCATCCGCNCCCCCCYCTCNNNTTTRSNNCAGGTATGGTGAGCRYGAGANGCNTCAAYNNNCRYRGRTGTCCTCGCGAGTNNNNNNNNNNNNNNNNNNNNNNNNNNNNNNNNNNNNNNNGCCGATGNNGAGTGGCACTACTCCGGTNNNNNNNNACTTACTCCGGCGCCTCAGCCNCTAGGCGTTGAATCANCCNGGCGCCGGTTTGTGGGATCACCGGTTANNNTTAACAATAGAGTGCGNNNNNCGCCCAAANNNTGCCATCAYACCGCCTAATCGCACGGGGGGGACGGGCGTACACNNNGGCYYYTAYKMKCATGTCACATTTATAGCGGGAGYCNNNCACGNTGTATNCGCACCATTAGCCACCAGCACCCGTCTAGCGCGCGGCCACCGTGNTCTTCATAATCCANGGCGCGCGTGTTAGCACCTCCGNCGGGACAGACACCGGATGGCCCACCAAGTGGGAGGCAACATANNCGAGANNNNNTGCGGACGATGTNTCGACTTNSYCGCCTTATCCTTCATGGNNNNCGGYYAGCGTCCTCGCGCAACCGCTACCGGGTYYAGCTCTATGACGACTGTGGTGCAATCTAGTGTTGCAGCGTTCCGGGNNGNCNRCTYTGGCAAGNNCAGGAGCCGATTCTGGTCGGNNNCTACGAAAAATAATCAAGCYGCCCNNNNNAAGTCAACTCGATACGAAATTGTCAGTCTTGCATACCTGGGYGCGGACCACCAACTCCGACGTATGGRGGTAATCNAAACTGGGGGTTATTGCCTAATAGGCCGRYCCRSGYRWRAAGTGANNTRAYACTAYAAGGYCTCGGTCTGTGANGATCGGNNNNNNACGCATAATATCTCATAAAAATAAGCAGNNNNNCCGCRYCGCGAGCGTGCCGTGACNNYCCGYTGAAGCTGCCGRCRACTCGGTRCCGGCTCRARANNNTATTTCCCGGCCCGAGGAACGTGGGAGGYYGGGCGGACGAGCCGGAYGTACCGCCTCGNNGGTCGGGACATGGCATCCNNNNGNCCGGGNTRGCTGCTGCCGTATACAGTGCCGAGGTCGCRCTGTTGNCNTNNNCTCCCGCGGCGTCGNNNNNNNNNNNNCTGTGGACTCACGGGCGCGGGATTTAGTGAGSYYRYCGYGYYCGRCKCCRGYGCCGGGTCGCGTCCGGAAGTGTWCTYTTAGCGTCACGCNNNCTACCCCGTTTCGCGACGACCGTNCACCCNNAACGTCTATCNNNNAGCTGAATGTGGTGGGGACNNNNNNNNACAGTGGAGGANNNNNNGGCCGCCGCTCGATGTGATGCACGCAGTCGCGCCAGGAGGCACGGATACCCCTGGACGCAAAATTTGTGGTCTGGCCCCGGTGTCGATTGTCGGGCGTATCACATAGAGGTAANCCCGGAGCCGTRRRGAGCNNGGACGGGGTCCCCGCNATGTNNNNTGCACAACAAATACCTCTGCGTTCGCCCTGGGGTATCCATGCNNNNNNNNNNCGCCCGCGCGNGCTNNNTACTGCGGGCACAGCGGGGAMCAGTGRYCGNGCTGGGCGGCCNGCGGCCGCTCCGTACGGAGYGCCGGGCAAGGGANNTTCACTTGWRTAKTATTGGRGCGAGGGTGGCAAAGGACTGCATATCCNNNNNNTCATGGAAATRAGCCTGTGGCATGTTGGRCRGACGACCGCCGCGGACCTTAYCCCGGAGGCGRTCGGCATANNNNNNNNNNNNGGGGCYGCTAGGGGGCATTGCGTTTGGCACGTGGGACCGCATTTTCAGGAGGCTATGCTTTCTGRCGCGCCTGGGACACCAACNNNNNNNNNCTGCATAGGTACTATGGMGCAGGGRGKGACATCACYCCGGCCACGGRGGGCRCGGCATGAAGYCCRRRGCAGCGGGCCGCAGCAACTGCACCGWGTATNNNNGGCGACCGGGCRCGGTCGTGCCCCGGCCGGGCCGGTGGTNAGTGNCACGGNRYRGGYRNNGANCCGGAACTTTCGGCNTTTCGAGGCCAGCGTYGCATGCGGAAGGNACTAATCGTCCGGGTGCGCCCGACACTGANNNTGCCGGGNCMAARNNNNNNNNNTGCAGGGGGTACAANNNNNNNCGCCCGCGGAGCGGCACGGTTTCTCGACNGCCATTWGAGGGCAAAGGGNGCCTTGCTCRCCCTATGGGTAGTCGTACGTGAAGCTAAAGCGGACNTGCCGGAGCTTAGCCCCTTRSTCGCGYGAGCCNATNNNNNNCGRCACACAGGGCGTCTGCGCTGCCGAGCGTRGCCGCGAGCCCCGCCCATGCTCCGCTCAGTGANNNGCTGCGCTAGCCACGCGCTGCACTCTTACCGTGCCTCTGGACCCGGGTCCCGATNTTCGCGGAATGNNCAGCGCCCCGNTTGAGTTCCGCACNNNGTGCCGAGGNNNNNNNGNNNNCNGCCTCCGCTGCCNCCCCGCCGCCNGTTCTCCGATCTGCACAGCGGCCGTAACGATGCTCAGCCGTGTCTGACGCATCCCGGGACCGGCTGGCCGCGCTGCCCCCTCATCCATTTTAGATANNCCCNGCNCCGCCGATAKNCTAANNNNNNNGGCGTATGCCCGGNNNNTKGCCCGCGGGCGGTGCTGACAGTGACAGTCYGAGTGGGCGGTCTGTTNNNAGYCTGGCGCGTGGTGNNNTTTCGATACGGCYNNNACCGGGTCNGNNNNCNNNNGNNCCTCCNNNNNNSNNNNNNNNNNNGAAAGCGACACNNGNTGTCGGCANNNNNNCGCCGTCCCGCCGGCGGYSACMTYRYYRTYRCNCNNGGCCCNNNNCNCGCATTAGCAAGCGTGCCCCTAGATTTTCCGGGCGAGCYCCGGTCCCAGAGANNNNNNNNNNCCGCGCTTRGNGRGNCGNNNNAACCTATGGTCTGAATGGGCGTCTCTANNGCTGCTCCGCTCTTCTNNNNNGCGCTCGCGCGGGGRGCCGYSNNNNTGGTCGCGCAGGTCGGATCGAANNNNTTTCGKTACATTTTAGTANNNCGCTCCGTTTAGAAGCGAGTGCATAGAACTGNGNNNNNCACCCGYTTTCGGCCACCGTGGCGCACCTNNNNNACCGCGACGCGTGTMCYRCCANNNAGANNNCNNNACNCGGAACCTGTGACTTCCCCCGGGGGCCCGCCGGAAGGGGCCGGGAGGGCCGCCTGTCCCCAACCCNYTCTACAGTCCTNCKGRNGTYWCGGYYRRYAYGGGCCATCTGACACNGAGRYCGATGGAWYRTATCTGCCGCGAAATATTNNNNNNGCGAAATAATGTGGATATTRAGTCTCAGAYWKRMTGCGGRWGAACCACGATATNNNCATCCACTGATAANNNNNNTGAATTCCCGTCCTGGTNNNCGTCTGGGCNGCCGCGGGTACTRCTCNYCYNNNCCCGTCATTCATCNNNNNNNGAATCCGGATGGKRTTGTGCGKGTGGCCCNNNNNNCCGGCNNNCTCGTCTCTCGTATGCTCGANNNNNRYGCAGATGAGTAGAGCGCGCGAATATGTAGNNNCTCTNAANNNNAACTTCTACCAGACNNCGCNNCGGCNCWMATGGCTGGCMACCACGCGGCCCTANNTGGGGNNNACCCTGAGCACAAAGGTTGTCGCNTATGNCCAGAGTGAGGACNNNNNCARTCTTCCTCCCACCTAATNYGTCCCTNNNNNNNNNNNNNNNNNCTGTTGCYYCYYKYCGCGGAYCAACCGCTTGTGAACACTTYYTYYGANGGGCCGGTGNNNTAGCGGAGNNNNTCGAACGTCCACTTAYAGGGGTACCCGANCGCGTAAAGTGAACGCCCCACGCCCCCCCGGTTCCGGGGCCCCYAYTMGTTCTTCCCGGCTCCCCAANNNNNNNNGCCGCRYACCTYGCCCTGGCACGYRCRGTTGGTCNNNAGNNNNNTTCCYCRNGTGCAMGATNCGGGGGACGAGTNTGTACCCCCTGATGCCRYMTCKRAGGTCGGCTTGCTCTATTTAGATAGTACGNNNNNNNNTTCGGANGTACCGCGGAGGACCTACCTGCGAGGCTATCTTAGATNGCGGGACTCCAGGGATGTCCCGGGGGGGTCCACNNNAGTTAGTCCCAGATGCAGTGTACGGCGGCCCTCGCGYAAGTGACAGCCGGGGGCGCACAGGCCRYACNCGCACCGGCGCCTTGCTCCCTCCNNAGGCNNCCCGGATGTGCCACCCCTGGGTGTTNNNNGTCTTTTCGGTCTTACCGCTCGGGCGGGGCCCGACGAGGCCGTCAATTTGGGCTCCCGTCCGTGGARCTTGTATTANNGCACCNNNGGTCGCGTGAGGCTCCTCGGACCGACACCCGTTCGATGAACTTGCTGCGGGCGGCGGCACNCTYGRGTTGCCGAGCGGANNNAAACCCTCNNACGNAAAGAGTAGCNGGTYATCGYGYRRCRRCTCCCCCGCNCCGNGTCAGCATNCCGCGGGGCATCCAAYGCGTGCGCCACCNNNNNNNNNNNTATCCCTCGATCNNTTYCATATTTCCGTGCCGCCTCCGCCGGCGATGGYCTATCCAGGCNNCCGCCNNNNNGTATTTGTGGGGNNCGNNNNNNNNNNNNNNCCCCANTYYKCATTCACCAATTCCCACTGCGGTCCGCNGTCTCCYCNTNCNTAGCCTANGTTACGGCGTGCCGGGCAGSGTAGTAACTCGCCCCTAGGACGGGTSCCACGNGNNNNNNNNNYCARCCCGAGCGTCCCTGCCCTGAGGTGGYATAAGTCRCCRTTTCCTTGGGGCGGACACTNCAGCATTCYGGRAGGCCCGNNNNNNAGTAGATTGACGCCCTCAGCAGTCCGTGGCCCNNNNNAGCAGACGATCGAAGATGGAACNNNNNNCCGGTGGCATGATCGCGGNNCGCCCGCCTAACCACNNNNNNCCCGCGAGGAGTACCNTTAATGTGACGAGCGACTTTGGAACCTGCTCAGATTCNCTACYGAAGGCNNACATAGCTGATCGGCGGAGGGGCGCCTACACTGWGCCTNCGAAATRTTCGATAGCCGCGGCCTCGTGGYMCCAGGRRCGTGTGAGNCNGGCACTGCCCCTGNYGATCYCACGCACGATAACNCTGCGCMGRAGWGTCTATCGAATAAGTNNNNNAACARNNNNNGARYGGCNNNCCTGCCCACTNCGATCCGCGCATCGCTCCGGGCGNNNTCGCCCCTATAGAACNGTGGTAGTGCTCGAYRRCYRYTGTYRYCGGCATRGRYYRCTGCTCTCATTACGACCCCTTGCTYCCGAACTGCGTGACGAGCTTAATGGTYAYYYGGGGGGAWTGGAACTTGGGAGCGGCGGWTAACCGCCACCCCTGACCTCAGCGGACATTGNCTGTACACCNNCGGCCGGNNGGGNNAGCNNGACAGCCCGYCYRCYMRGGCGATCTCNGCNNCTATCYAGGGYYRCMTAAACAGYTTTTCATGCAARCTYATTTACGTATCTGTACCCGAGCNSACCCGGTCGGCCATGTGACCCNNNNNNNNGNNNNCAGCNNNNNNNNNGNTACCCAGYYWACGCCCCCTGTANRCYYYCYYRCCTTGTASCGYTCCCCCGGGCGTGCGGTNNNCGACCCCACGNCACGACTCTTCGCNCCCCGCAGCGCGTCTAGGCCCTCACNNCCTCCAGGCGCGTCTGAGRCTTANNNGCTGGNGCCANCCTTAACAGCGNTWRYGGNNNRCTTCCCCTACCNGGACGCTTCCCCCACTCNGGTTTGGCGTCTTNNATGGAGATTCCAYAGGAGGACCNNNGANNCCRGACTAATAGTGGCATGTCCGCCCGGCGCCGAAGCCAATCGCTCAATGCTCTGTATGTGTCCNGNNCCGTARGRRMYCTGNNAGTCAAGTTCGNANNNNNCACTTAACGCNCCAGGAGTCCGTCYRYGCCGCGCGCATGYGRCCAGTAGATGGCTTCTGGGTAGACAATCGCNACCGAGGACTTCTGAGRYCARRCMRRGGTCGCCGGGSRYYCACRCNAKYTTGCTCTCANNNCCCTTNTATGACATATTAGCAACGTGAGCTTCGGTGCCGGGCCGGTAAYGCGCAAGACTTTRGGTTTNNTTCCCNNCCGNNAGACACGGCGGGGCACGANNGTGTTAAGACTGAGTGCAGNNACNTACTGGGGCGGAGAGACGANNTATCTTCGAGNCGNNGTGGGCTGCCTGTTAGAACCCTTTCCGGACGATGCCGRCCNNNCGCCCGCACCGGGTCGTTGGTGCASCGRRTCRCRRMYWRCCARYGCGAATCGGCGGACGYTCNNANGTAYTCGYCRTGCCNAGNATGATGAANGTRNNGNCATTCTCAGCCCTCGGCGRNCCCCCYCGGCCGATCTCCNNNCGTCATTTCTAGGATCACGGGGCCTCAGAGTAGTACGGGGGCACACTGTGATAAACCNCCCRTGMCCYAACAGTGTTGCCCTCTATCTCCCCGNNNCATGGGCCGNCACGCACCCCCNTGATCCACRRGTTTCYGATGAGACGACAAGTTGGCATGGGCGCAGGCACGGCCCANGGTGGGGTGGCGCTTACTGTCCTATGGCCCGCCTACGNNNNGCCARSGACAACANTGNNNNNNNNNYRRSYCTKCYGTCGTGCGGGCGGCGCAGGCAACCCATGGGYGARTTYYSTAARACCGGGGCGCNNNGGCGGGCAGACGCGCCCTGCAGGNNACGGATTCGACCNCTGGGTNNNNNTWCANNCGANNNNCGGTGCNCTGCCGCTGTCCCTANNCTCTCCTTTTCTGGTGATNNCCNNRCYCYMGNGCTAAGCCACNTCATCAAGTATAAGTTGCTCGTCCGCGGGGCGGCTYCYAGCTCCGCCCCCGACGAGTYGCRCGGKCGATGCGNTCNGANCTCCACCGCNNTGCGCCCTCCCTCGCYAAGCAGACTTTAGCTCACGGGCCTCCNNNNAMRCRCAAGGGATTCACAGCTCACGCAAATRGTTRGGGTCACTNNGCYCCANNNGCAACAAGGGATATTCCCAGGCACGCTACAACCTCCAGYCCGYGNGNGAAYYGTAANNNNCTGCCTCGTGCCGWWRYCRCTTTGNCCNGCANCCNNGNNNGNNNNNNCGGACRTKTCAGGCCCTCGGCGTACGTGCGACTAGAACNNNAAGTAGGTTGGGGTTNTTCGNGTCAYAGGYGCTGCNAAACGTCNNCTCCAAGCAGCTAGTGGRCGTTNNNGGTACCGCCAGTNNNNNNNNNTACTGACNAANCGNGCAAARCGAYSGTCTGCCTGCRYRGKTGCYTAKCAAGGACGCTGNCCNACATTAMCGGANGGANNNCCGGGAGRGATCCCAGGGGTCCANCGGCANGGCGCCGTTTTTGTGAGGTCCTACAYRTTGTTGGTCGCTGAAAACTTCAAGGTAATNNNGTGGTNCGGAGATTGCCGGTTCTTAAGCCCCTCGTGATGGTGTGGGAGGTCAGCGAATTACAATTCGCGRTGGGRAGCCCGGYGCYRRGCTGGGTGTNNNNNNNAGGAAATTAAAGAGTTCANGCCGAGTAGAANNCAANAGTTNNNNNNNNNAATCCAGRMANNNNCGACCGTACAACCGCGCAACTCYCRYACCTATACAGACGCGGACACATNNNNCGCAGTCTCGCCCGCCGGGTGCGCNTTRRRGGGTCANTTGNGGGCCTACGGRGYRGCCGAAACGCGCCRACGCAGGGCNAATGGAAATCCTCAAGCTGCCCGGCNCTNAANNNNNTTCCACTCCCTAGNNNNGTCCTANTGNCCCAACGCAGNGNGCCACSTCNTNNNNCTATTCCTATCGGTAACCTGGCTGAAGCGRGCGYGYGGTATACATCGCACCGGCGTGCGGGCATACCAGCGGCTCGCCTCCTCTTTGNGGNNNNNNNNCGCCCATCYRGTCYCYCCCGRCCCCGTTAAATANTNCATCTTAGTTACANNNNNNGTGCTATGTCAAGCCTTANNAAGGGAACTGGCCAACGCCTCAACCGACRRGTGTAANNCMYTCTAATGCCTAACSNNCACAAAAGCGNCTCGCACTGNGCGCGCGCCGCCGCGGAAAGCTTNNNGCCGCCGCCGCGCCTACCGCCAAGCNNNCCTTGCRAGATTGGATCTCGTTGCGCTNNNNNNCGGCGGNCCCGCGCCCGNGCGCNGNAGNCNNCNCRTCYACRACGCTGGTCCCAAAACTGCAGYRCCCGAGGGNGNAGACGTTACCCGCTNNNNNNNNNRCYCRRCGAGACGGTCGRRANNCCCTGATATGCAGTCCTTANAGGGCCGGCGCGGCGCGTCGTGCTTNNNTTAYAACGCGCGCTGGNNNNNCGCNTCCGGTCATCTCACAGCTAACTACCGCCCRCYCGRGNAYGCTGATGACGCACTGGCGTGGGGTCACKACCGRCYYCRGGRCGATTTTTTNCCGAGCGGAGTAGGACCCGGCGTGTCGGTTTGCCAGCATCCGCGGGCGGGNNNCAACYCYCGCGTCGNTGACAGGCGATTTATCCGATGGGTCACTTGACACTNGTACACACGGTNNTACNNNNNTAGCTTGGCANNNNNNNNNNTAATCCTGGCRWAGGATTNCNNNCNGCAGTRCGCCYYGCMYKCCMYYNATAGCTAGCTAGCCGCARSGCTGCGGCCCTCNNNTCGTNNGRGGYCCGCTRNNNCGCGACRCCTANNGGNCCGGCGCCCGCTGGAAGCGGTCGTTRGGGGRRGACGCGRCCGGGCCATTGCAGTGRCGCACMCATGTATTCTNNNNNTCYCGGNTRTTCGCCTCGATACTCGGRRYRWYGTTGCYCCGCACAAACATGAGCCGTTAACCNNNNCACTGGTGCTTCGCCTTTGANNCCCAGGCTCCTCCGGATTGAGCTGNGCGATTGATCCAGCCTCACCNACTGAACGGCGATCCAGGGGTAGCCGGAGCACCNNGGACCGCCGTGGCTGTGGGCCCNCCGGTGGNCCCGNAGCGCGCCANNNNATGCTTCCCGTACGTTTTCCACCAGCGGGTGCCGTCCGCACGAGCTGGCCGNNNNACCTCGTARRMSCTATGCNGTWTAGGGGCCTTRWTCGCCCANNNCCCGTANGGGCNNNNNCGGCTCAGAAGTTCGTGTACTCTTCGAANGTCTCCCTGGCGAGCCGCGGTNNTTTGAACATTGCGCAYAAAGATACAGTNCAGGCAAGCCCAGCCCTTGCTNNNACCAATGCGAAACGGWCCGTCACCGGACMTCATAAACTACATGGGTGCGTTCGGGCTGCTCATGGAGCGACCTCCAATGCGGRRTGCGCCACCCATCATTTTCGACAAGCCAGGGARGRKWCCTGRRYAGYGCARCTAAGAAAGCGGCRATCCGTNNCCCGGNNNNNNNTCCGACGCNGNGNNACCGCTCGARRGACCGCACCGGCCGCYYGTCRGATCCYARGYCYCRCCTACCCTAKTTGGGGGCACCCGSTGATGTGGCGCGGTGCCGGGGGGGCGGCCCGACTTGYYYRGAGGTCCGYCAGGAGTAGTNNNNNGGTCAACCTTCCATCGCCGGGCCCTNTTGCCGTCGRYYRYTNNNNNNAARTNTGTGGCGTTGGAAGANAGGGGTTNAGANATTAANNCGAGGGGYGCCRCYTTCKYRCTACCGCCCTTGGANNNNNNNNNNNYCAAATACTTGGATATTAAGGNTGACCACCTGTCCGTGRGTGACTGGCATGTCCCTCTCAGTCCGCATNNNNNYACGGACAATTCAGCGCACGAACTCCRCRGTGCTTACCGTTTCTACCAAGAGNGTTCGGATTCAGGTGGTGCCGNNNNGAAGTGRRYYACGCGGAAGYGAATCACAGAARCNNNNNNNNNNCGGGNCGGGCNNNNNTCCCCGGATCNNTGATCGTTGCTGCGTGACTGANNAYYRCTYKNNNNNNCTAGGNNNNNNNNNAGGNNNNNNNNNNNNNNNNNGGCWRRKWTKKSRRCCTGCNATCCTCGCTTNNNNNACGNNNGTTCCCCNNNNNNNTACGACATAGGNGGCRGRRGGGCCCGGTCCCCCTCCGGKRCARRCYRTCSMGGGGTGCTCATGGTTACGTTCAGGTGGTNNNNNNNNNNNNCATNNNNNTGAGAAGGATGCACGTATGGCCAAGCGGTCCATGGTNTTACTGGCGAGTAGYGGGRYCTYRGCCCCGCCGCTACANCNCCGAGGGTGTTGAGGTAAGGCGTAGTTCGACCTGNNNNACAATCGCCGGGGCNGCTGNATGTGCTCTAGTGAGAGYGKGNGCNCACNNNCGCAGCAGCAGAGGAGGCCTGGCATCGGATCGGGGATTAGGTCAGWTYCCCTTRRGGGCTTGGAACGTCCANNNNNNCCAGCGCTACCCCATTGGWGGGAGCATGNTNNNGAGGGNNNNNNCCGCACGTCAGACGGCCGGCANNNNNTTATCGAGGGGATTCCCAGCTCTTCGCTTGTGTACTCNNNNGGACGGTCRCYTCYGGNNNNCACANNNCGCGTGGCAAGCGRGCGGGAGCGGCGGACGGCNGGAACTCNAGCACGAGGGGGGGYARTCTGGTGGGCCATNNNNNNCAANNNNNNAGNNCGTTGACTGGTACAGATACNTGCAGAAAGCCGCAGGGCTNNNNCTGTAATGCGCCAGAGGCCGGCGCCTCGTGCGCACACGCGGTANCACNCNNNAGCGGGCAGCRYCGYGGCCKCWAGATCYYACGAGATCNAGATTCNNCCANCMGGGYTTNNNCCAACCAGACACGTGCGNCCTAGCCGGCGTTATGAATCCAANNCYYCKRTSTGNTACCCGCCTACGCTTCACNNNTAGGGTTGCCTTCTTCCTGGCNTCCCGNNNNNGATTACCGGGTGRCNNNCGGCGTGGGAGGSACAAACCGAGCGCGCGAAAGCCGGTGATCANCACNCCGTAGTCAAGCGGGCTTCATGGRCGANTAANNNNNGGCGCGTGCNCGGAATTSTACCGGCCARMTATTNGCGGGGACGGGTGTTGTTCGYCGACGGTNTCRMNNCNGCCCTTNNGGGGGTCCGTGGGANGCGTCTTCTNAGAGTGGGTAANCAATCTCTNTGGGGGCCGGAYAGNCCYGCCAGAGCGTCCATACSCYAGRACTGACTAGTGAATCCTGCTGTGAGCCACCTCNNNNNNNNNNCGGACCCCNNCCGGTGCACMGTTAAATCGTTCCCTCGGCCNCGGGAGCAACTNCGGGCGAGGCNGGGCCGCCTCCTGNTCGCCCGAARARYRRYCACAGTGACCCGGCGARGGGTYRKARTNNNCTCCCGCCGGGGGNNNNTCGCCARNNNNNNNCGCGTGAANNNNGCGGTAGGCGTTTGCCTTGGCCAGATACANNNNGCTYYCGGGNGCGGCTNCGTCTGCATAATGGCGGACNNNTCATANCCNTGGCRCCTACAGGATCYYCCACCCCGGCNCCGAGCTTGTCCCACGTCNNNNNNTCAGAATAGCGGCGGCGCCACCTGTACCCAGGGGTGAGGATGGCGAGCTTCGCGNAYYYRGYCRGGRWRYGAGNGYTAATTGTCGACTTGCAAAGGAAGCTATAGGAAACGGGCGACGGGCACCGAGCGCACNNNNCCCCCGANNNNGCCCNGCCATAGGGCCTTCGTCAACTCAAGAGAAGGYCYRGAATCCGGGGACCTGCGGTAGTCGYMACSNTGTAATAACAGGATGGGGAWACAGCGACTCCGTCACTTGGCGGAGGAGTGCGGYCGCAAGTCTTATTTRGCRNNCACTNCGCCTCGAGGGTGNNTTACCTACCCGGATCNTTCCCAGGGNNNNNNNCAGCAAACCGGTGTGTANNNCCACTATCGGGNNNNNNNNGAACGCNTCGAAGGGTCTCTAGTGGTTGCCRGACTTGGCGCACGGGGTCNNNGGATAGGGNTGNCNTTATCACCTNCGTCTCCWGCCGRGCTTGCTGAGGCAATGCTGCGGCCCCCACNATGGGTACTCAGTNNNNCTAACTMAGATACTAYTTTGTTATCCGYYGACGCTCTTRCAGGGGNNNNYRAKYCNGMGCATAACGGNTSRYTNNCCTACTGTGCCMRRGKAYRRRCCGTCACTAGCGGCTCCGAAAAAAATTGGAAGATCTTCCCCGNCTCCTTATAGATTCTCGAGTCACNCAGATAGGGGSGCGTAACATTTACAAGGYRTNWTTGYTCATCGGCGYGNCGGGCTTCGGCCGGCCMGYRTACACGCGGCCCANCNGAGYYCRWGYCCMARASYRANNCGANGCARGCAGMYCGRCACTGCNNNCNNTGCTAGAGTCTGNNNTCNGGATCTGCGGYATGAGACACYCCCCCCANNNNNNNNNNNNAATCGTAAGGATTGAAACAGGAAGTTGTACCTCYYCGTNNCCACTGTCACCAACGTAGGNAGGGGNNNNGTCMACTANNNAACGAGACGGACCGTCTAGGGCGTAGTTTGGCACAGAANTGGCTCTGTNNNNNNGCCCGACCCTGAGTTACTGCCCGACGTAANGCCTCCCCGGGCCCCCCTGCAGCACCAGACGGACTGGTCAGTAACAATGTTGCTGGAGAACTNYRRRRCNNNTCCTGTTTACGAACCTGKGACGCAGGCNNNNNNNCCCCCTAGTGAGNCTATGYGRGTTTCAGTGTTTTCGAGCGGGCCGCCTCWRAKGSACACGGCCGTGGCATTGGYCCCRCCTAACCGCCTAGTCCGTCGGGGACTGAGCNAGGGGACCGTGNCGAGCCGTCGGGNNNCCGGAGGGGTTCTCTCGTTGGCCGCAATAATCCATGCCTAGCACGTACTGGGGGAGGCTNCAAGCGGGTAGTCTGTGTTAGCGNNNNNNCGGSGRTGGGGGTTTTACACTGTGCNNNNNNNCAYNNNYYGATCCAGCCCGCNAAGTCCGTAATNNYTAATCGGGTGACCCAGGAGCCCTGCTGGCCGCCCCCCCGTGCGTCGCCGCTATTGTGCATCTGGNNNNNNATRGKGGCCAAGCCGCRYRKYRTCRAYCCGGNNNNNNCGCGGTNNNCACAGACGYYCGYRRCCATATGGCGASTTCGTGNNGCGCAATGGTGTNGTNNTTTCACAGGGTGGGTTATNNNAYTYCGCCCCGCGGYTTAAGGGCCTTTCCACACTCCCNNCCTCNGGCGTCCCGGAACTGCACCGGCGAGGACACNCACACCCCGCGGTGGCCACCTCGCCGCCTGGCTCTGGCCACTACCCAATCTACNGCTMAGCNNTTAACGTGTCTCTTTGCGCTACACTGTGTGATGGCATCAAACCGAGCGCTCCTAACCCTCCGCCGTCCTCTTCCAATAAAGNAANNNNNNNATTCCCCCGAGGGGCCACCTCGATGTGTAAGGGCCGCGCCGGCRYGTYYNNNNNCNNNNNNNNNCCGGTGAGTGCCGGGGCATGTACCACNNNNNTGACAGNGTCAGTACTAGTACGGGGCCGGGGTTGRWGRYWMACTCCCGGCGGCATGNNCGGGTATTCGCATCGRGTGCATGGACCAGGCGGCTGGCTANNCTGTTCCYWRRCGCCCCGANTNNACAYCACGAGGGCCCCNGGGNGCCCCCGCCTGACCCCGNACTGACATAACAAGGCCGATGGCRGGRANNNNTTGCGATGCACCNNNNGCNGGCTTCCTTTTTAGGAACCACGTAGGCAACCCYAGCGCAGATRGTGTCAACCCACAATGACANNYCNCGGGGATGCNNCGCCCCCAGACAGGTCNNTGCGAGATNTGCGCGAAGGGTCCCCCAAGGGCNCCCCGGGTCRYMRYTNTCGGCTNSGACNAAYTGGACCCRCARCGGAAGNGAGGTGGCCCACTCGTGCGCCGGGCGACCACWGYRYCGCNACCTCCCGTNNNNNCCCGGTGCGGGTGCTGGCGNGGCTCCTCCCGGGGCNACRCMTTGAGAATCGCCCTCAACCAGACTATTGTTTCGCATAAGCTCAAGCCCCACTGAACCATACTCTTAGGTGATTCATYYCNGCTTGTTGCATACTTACATGAGCAATGGNNCCCGCCGGRCAGRCATNNGCCRRAATACGGACTTNAAGAGCCTAGGATCCTGGCCTGRTGTNNNNNCTATGTTCGCRACSGNNGCTNGGGCGAACGGCGGTAAGCCCCTGCNNCGAANGGAYRRYAGCGGTCNCANTCGTTGGCCCGACCACCCTTGCTCNNNRRCCGGGCGGNCCCCGACCCGGTCGCGCCCGNCCGCGCGGCGGCCATGCGCCCACCGNNAGACTKTCCGTCNNNNNAGCGCCGTAGGCNNNNNNGGNGGCNGAATTGTCATCGGTACCACTCCCTATGCAGAAATNNCGCCGCGTCACGGCCCAAGCCCCGNTCGGGNNGGATTTACCCYGCCRGTTGGTACGTCCAGCCAANNTGTCATTCTCCTGCCACGCGCGCGTGGGCGGNAAGYRYWWAGWAYNRNYYGGYNNNNGACGCGGTAATGGTCTTTTGCGTTCCCCTGGGCNCTYRYYTTGGGCGTACGGAACTCCGRGCGTCGGTGAGCGGCTCGCGGCANNNNNNMTYRYCGTGTRNNGNNTCCTACWGRRNNNNCGAAGGGCNCCGGYRKGGATTNACGGTACGAGGGACGGNAGTCANGGCNNNNNNNCCCGGGTCAAAATANTGCAYNTATGGTGGYGGNNGAGCNNCAGNNTCCCCNTACGATTATTGCGCAATGAGAGGCAACAATCGTCGGCTGTTGGTGNNGATAGATGGCGCCACAAGTCTGAGAGGCCTACCCGGACGCNNACCYYKSGGGGGGTACAGGCCGCGCGNNNNCYGKGGCGRGGCCNCGCGCCAACCCACTTTNNNNNNNNGGCTNCAACGCTCACCCAYGCCAAAACGAGGCGCTTGNAAATCCGGTGCACGCTGCCACGCTCCCGCCTYAATCAAAACCTATGTGGNGCCGTGCCGGTCGCTGGTGCYRYGCNNNNGGCGACGGCCCAATTYTTATCCTCGCGACGRCGAGCGGGGGNGGCCCGCCTTGTCTGTMACCGGCGGCCGTAGCRAAGYTGTTGAGCCGNCGGAACCCCGGGCTGCCNGTACCAGTGGTTGGCTMRYCCGGGGGCGACAGTCGTCYRCYRTACGAGTGCNCTGTTATNNNNNNNNNTTAGCCGAAWRYYRRYRRRCATTCGCYRGGTNGRTCCYYRRRGYRCGTAGACGGNCCCCGAGACGCGAGACCGGGGYRRYYRRYRNAAAYNNNNCCTTCCTCGANNNNGAGMTGRCMAYGNNNAGRSCGCGTCGNNNNNNNNNNGKAAYRGYRTTTCAGTTGAACTACTCCCGCACTGGNCNNGNTGGANNNCGTCYAGGGCGTTTGCCANCCTAGGGGCCRYGTCGNNNNCGNNAGCGATCYCGGNNNNNACAYGCCGGACTCGCGGCCTTCCACCMTYYTKGCNNNNCGTACWYYGNGCGGTTTTTTACGCCCTACCNGTNCTNNGCACNNNNNCCTCGGAGGGGGATTCGNCRGWGYRRGRYTGACGGGGGAGAGCGGATTGGCCATCGTTCTCACCGTTTTGCTNTAGGAGCACTCNNNNNNNCCGGCATTTCTCTAAGTGAGGCYGGGGNNNGACGAACGGYRYRYYGCCCCCACGGGCGCCTGACTGTGCAGGRWGATCGGATGTGGGTCGACTGCATGNNRWRKKYWYRRACCARTTCTNNNCGCCCNGNGCGCANNNTGCACACGGCYCGTTGAAGGTCCCCAGTGACCCGTTGCGGACGGTCAGGCGACATACGACCAGGGTAGAYNNACATAGAGTGAGGAATGTAATTCCTTCCACNNNTCGATGCCCCGGTACACACNTGTAGCTGAGCACGGAAACCCCGNNTCTCATGGTANNNGAGGCWGGGAGTGGGCACCCGGGTTNNCAGTGAACGTGCCTCCAAGGAAGGCGGACCAGTCTCTCGNNNCGACTGCCGTGNNNGCGTTCTGGAGTAAGGCGTNGRSTCCCGATGCKCGCACYTCMCRRYRTACGGGYRCYACRARYAATGTCAAGAGTACGYRCCRGRRWNAACGATRAGTTGGGGTGAGNCCTGNNCCGGCCGCNNNNTAGNNCCGACTCCYYGYYCYCCGAGGGCGCNNNNNTGATGCCGAAGCCWNNNNNNNGAGAGCCGCTGTACCTTAGGCCCWWGGRCKSNAGACTGCCTCTGACAANNNNNNCGCTTGGCATCANNTTTGTCAGGGCCTGGACGCRCRRTTATCGNNAGGAGACGAGGGYRSYYGRYYMTGGGGCGCTASKTCGGMCYTNGGAAACNNNNCNCYRCCCTGTGCTAAGATAGTCMGTMCAACTGCYWYCGGGGGTAATTTACNGCTYCGGANNNNGNCAACGNNNNTTTCACTARCGCCGGGCTGAACCTCGTKRYYCNCNNCAGGACNCCTCCGCNNNNNGTATCTTAYYTNAATCGGACMAATCTACAGAGTACARYRRRSYSYWRCTCGTGCCANNNNNNNNNTCGAATAAAGGACGCGGGACGCGCGGGGCNCGNNNAATCCCTCGCGCCNNNNNTTCAGTCNNNGNNCNNCCACGCGTCGCGTGAGCCTTCCCCCGGGCGCCTNTANNGGGGTNNNNNNGCCCGGGNCAACGGGNNNGTGCCGCTTGGGGACGCGTCTCGTGGGCAGGNANNAACACATTGGAAGCAAGGGTGGTGNTCTAGGCGGGCTTRTCGGAAGCCYWWATACCAGAGTTAGCGGAGATTGACGNCNGCCGGNYGGCYCTAANNNNNNNNNCTYGKRTGGGGCTACCACCGTCGGANGAGTTTCGTGCGTGAGTGGGNCRTGGTCCCWGCAKYKACCGTGCGTGNCGCCCCCCGRCGGGTCCCKAACTCTTGATGCTTGCKGGMCANTCGCGGTATTAKWGGGAGAGGACTGGGNANCAGNNNNNNNNNNNNNNNNNNGCGCMYYYRWYRYRWWNNGGNNATACACGGATCNNNNNCCCNTNGAAACTRTRYKYTGTNNNNNAAGCTCCCTGACTCGTNCGTCNCAANNNNNNNATTAACAACYYRRYATGGCAATAGCCGTCTCCTGCCCGCCGCCGAGACCACCGGTGGAGTNNNNNNNNTAAAGCTGTGGTAAGCTACCGGGCAGAGTTACCCGGCCAYGGGTCAACGGGCGAGCNTGAGCTTNGANGGGNNNCNNCGNGGCYCCCAACCAGGCGGCATTNNNANNNNNAGGTAGACTCGGCCGNTNGCGCGGCGCCACGAGRAGAGCTGGGGGNCGNNNGRGGGTTATGATCGAACAGTGGNNNNNNNCRRRRRGRACNTCAATGCAGTGCGGTGCGCNATGCCGGGNNTTGTGANAGGCACTGCCCGTGNNNCAGGGATTCACTCNNGAGNCNGAGACNNCCRYCGTACCGTACCWANNMYCCCCCCCGCCGCGGCCNNGCRMRGTTGCRCGGCNTTTACGCCCCGGGANNNAGAGCANTTCCCCAYGGAGGGNAGCTANNNNTTNCTGGGACNCTGTCCCGACACGGCTAACCCATGGCACTGGGGAGAGCTGATCAGAANNTTATCACCGGCGGCCGTGGANAATNCCGNNNNNNNGATGCGGNNNNNGCGCAGTAGCTGCATTGCGGAGTACCGAGWATYRYGYGCRNGCGGCCCNCCAGGGCCTTCCGCRGYAYRAYTGAGGCGGGCTTGGTGCGGCAACTNCTCNCATTNGATGANNNNAATCGATACGYCGAGCAACATCAGTCCGCNCNACNTTTATAACTGAGCACGATCCAGGGCCGGCTAGACGACGCCNNGCYCGTYCGCACCAGCCGGGTTGGTGTNCGCAAGCGGTTGCATCCGCAAATCACNYYAGCTAGYGTGTCCCCTTTGCTCCACGTTGGGCTCGATGTGCCCGGCGWCCCGMGTAGCAGGGGGTGCAATNNNNGCACNNNNTTTTAACGTGCGGGAAGGGATCGTGSYCCGCGTGGAGCYKCGGGTGAGNNNNNTCGTGTGTAAACRYCTCNTGTGGTAAAGNGGCGAATGACNTNNCGATGCGTTCNNNNCCGCTATCCCCCAACGTCTGCCGCAGTTNCTANNGAGGTGANGNCTTGCCNCCCANAANNNAAGATGCCGGGGAANNCNATGGCCGCGGGGNCAGCNTTGAGATACACGCCCCACACCYGYCCAGCACCCTCATCGGGGANNNNGGAACCGGGCCTGCCTGCTAGGATGCAGNNTNNNCNNNNGCCCCGGTTGCATTTGGCTGGGGTANTANACTGCCCYTGCGCGGCGCGCAATTCCCGAKTCYCGATTGCAGYTTTTATCGGTGGTAGCCTGAGATGCGCNNTNCNNNCGGAAACAGGANNNNNTCYCACCCTCTACGGTTCGCAGTGTCTACNAACNNTGCCNACGATYCCWTCGGCTGTCAANNNNNNMAGSYRAAGGGCATAAGTGCACGTGTGCRYACATGAACAGGNNNNNNTAACACNCRTATATTTTTCTATACGACNNNNNNGNNNNACGCAACCCCCTCGGAGACGGGTACCTGCGGTTGGTGCTAYRGAGAGTCGAGGAATTGCGGYCCTAATTCTGACCAGGATCCANNTGTGCGAACGGGGCCTTAGAGCCGCCGTGGNNTTAACRGRYARCCCACTTGNNCGGGAAAAGTGACCGGCGCCCCGCCWTTGACTCCGYGCAYYTGGCCAGCACGACTGGGTTAGCAGCGGNGTAGACGGCCGTTCGYGRYYCYGRGSYTNCAGCTGGATGGAGGAATCTCGNNNRGTGCTCATGGGGTGCTATCGACRCCAAACTCTTAGCGGCATTTATATGTCGCGCTCACGGAGTGCAGCGTGCGCCCNNNNNNTGNGATNNNNNNNNNRCCCYCNNNAGGTGCGGTTNNGNANGGTNNGGCNCAGTCGGATGGTNGCNTCAGCARGCGCTNNCGCNGCNGNNNNNTCCCTCGCTCCAGTGTGAAMGKRGACCGCCCGGCCAGNNNNNNNNNNNWRSACATGAGGTGAGGGGTGGCACNNATCTGCGTCTGGCTCTYRCYRGRCARWTAARMSTCRNNNTACTGGTTACCGKNNNCCCGRGYAGGGGGRGYCGCACTCGGGCGCCGGACAANNCGCTCGGGWGNAGAATTGGCGGACCGGGCNNNCNNGTCCGTNNACTNNCANNNNNCWRCGCACGYCCGCGCGCCYGACCTGCCSTCCCAAAGGCTGAAGCGATCCCTGGACCCTCACACCGTGGCTTTGYNNNCTGCACGGGCGCNGGCCAGCNNNNTACNNNNNTCYYCAACCCGTGAGCGGTCGCGCGCNGACGCTCGCAGCCAGCGGYGAGTGTNGGCGCCCTNGNNNNGCGCGACCCATGTGAATTTAGRCNNNTACCATGCCGCCCGAACTGACATATTCAGAGGTGGTGCGCNNGCRGRACCTAACGGTTTANNNNCNGATGCGGCYRRAMRTGWYCRNNNNNNNNNNNNNNNNCCGYGGCGCGCGTCTTGACCCCAGGCNNNNNNTATAGACCCAGGCATCGGGCGGGCGAACTCCGGGCAWACANNNACGTCCGCCGNNNNCGTNAGTCATTTGCCAGCCCAAACAGGACCAGNNNNNNNNNNNGAGACTGCGTNTGTTNAGACTCGGWATGGAGGCRCYGGACNCTTGGGTCGGGCTTGCCTATNCGCGCCGTGAGTCCCGTGCTTGGGTGGTCAYAATGCAAGACCATAACYGAGCNCATTGGTTCGCTGGCTCGAGGCACATGCTCCCTGTCRATSCGYWCGYCRRCCRGCNNNNNNNNGCTGCYCGTGTCYTCGTCCGTCCAAGGCCAACNGGYRRTCNCRCAGCCGCCGGRCRRTTGACCGCGGTGGAGGCCGTCCGCCGGAACTTATGCGCTTGRSRRYYRGNNNNNNATCTCCGTCGCTGGCGGGCRGCAGCGCATCTGACAGCCCCNGTTCNCCGTTGTTCCCTCCGCGCCGAGTCTCTTAGYTRCCCATCTGCGCGGGTACAGTCGTCAGTCACCGTTAGTCCCACTAGNNAACCTCGAAGCTARTAGGGAAAATGTANNTGGTGCGAGACNNTTGGTTCGNNNNNNNCCCCGAGAGAACGGWNGNGGWCWYGGGTANGTACCGTGGGAACNNCCCCCGGRCCCCTGCGCACCGCGCCCGGGTACCACTAAAATCCCAAGTGGCTCCCATCGNMGTAGARRGCGCCCGTNGCGACGTCRGACGCGTNNNCGACGCAGCTGCAGAATGACACGCNNCGGGAGGCCNCGGAGGCAAGACAGCGGTTACTSACNTGGGACGCTTCTGCCRRGGAYACGAAGATTGGKCCNNNNNCCCGGGTCACGGGCCTTGTGCTRCTWMRYYYGCGTTCAGGATRGGNNGCANACGAGAGTTACGTGGCCGNNNNNCCGCCGTACACGRTCCCGTATTAAGYGGCTCGTTACATTGGGAGYYCGCGCTTGGCTACAAMKCATACTGGGCCGTGGCCYCGGTCGMAGCTCCCGNGGAGCCNCTCCTGTAGCATGTRACCGGGTGAGGGCATGCCCGTGGGTGCRTRYCNNNNNCGYTGGCACGATATAAAAGTATGCGCAAAAGGTGTNNNNNNNNGCCTATACCGTCGTGGMTCGGYNNCCCGGTGCGAGNNAGTGYGCGAGAAYWNGCCGGGCGCTTCCCTTCGACCGGCRYGGAMCGGTGTCACCTGTATAGACCCCTGGAGCCCGGCGGTATCGGCACAANCACGACAGGCACGACCGCGCGGNNNGGCNCGTCGGACCAGNNCCCTTACYYTGCGRACGCGCCNNCYRCCGTCTTTCNNNNCTAGCAGCNNGGAGYYTGCGAGAGMGTTCATTGTCCGACGNACAGNGCGAGCTCACCCCCGTGTAGGGAGCCCGAGTCCCCGGGGGGACAACANCCGCTGCGYCTYGTAGCTCAGGGGCTNGNACGCCGGCGCAACGNNCCTACCTRNYKAGAAGTCCACCGGCGGCGWGGTGTATCNNNGTAGCTTGGNNNGWTTTGAGANCTGTNCCACACANNGGGTCTGCWACCNACCCCAGCATACATCCAATCRCGCACGTGAGATAGTGYTSYGYCRRGGYYGAANNNNNCCCGCATNGNCTTTCCCANNCCTANAGGGAGCACGTCCGCTCGTGCGGAACTGGACAGCGCCGTGGCTACGTTTYAGGCNNCACNTACAGCCTCCCNTTGCYGGCGAGNTARTCAANGTCGCGCRCCGCGGGGGTGATGTCTGCGGAANGGGTAGGACTGACTCNGCNNGCNCGRTCCGCGCCCCGAGGGNNGNCAGGTTGTGCTGCAAGTGCCACGGGCAGCCCCGCCGCAACCGTNGAANATAGATCCACAACGNCCGGTGAGNAATAAAGTGTCCAGCGTGNCAACTCCTAGTAGCCGTCCGGCTTTGCGTGTGCGCAACTGTGTGACGGGCCCTATTGAGTGGGCTAGTGGGATCGGCTCGNGATTGGCGCGGNNNNTYCYACCCAGGGGAGNNCAGACATCAGCTTGACTCGGAGACTGATGTCCCTCTCTAGCAGTTATTGACGCGTGGCTCCTTCTCTCCGCYCCTGCGYCCCCATGGCTGCGCCGCGGNNNGNNNGGGGGTAGATTGGCATNNNNNTCGAGRCACAACTCCAGCGTGCCANNGACGGGGCCTGGCCGCGTCGGRCCTANNNNCCGTNNNNNATTTTKAAAGGAGCGACRCTGAACATRAAGNNCNNNGCTGNNNNNNCATTTGCTCGCTCGGGTGCCGAATNNNNCACATTGNNNNTGRYATGRARAGYATAACTTACYGNNTAACCATTGACCCCTTAACCTTGTACAGAGGCAWCRATTGGGGGGCCCARNAACCTGCGWCGGYYGCTANCCACGCGCATTGCGCCCAAACTGCATGTCTCACGGTGAGGCGCCGATGTGTCCCGTACGCCNGGGCGGCYGRRCCTAAGGCTCTAGCGTCGGGACACNNNNGGGCGTATCATATCGNNCATGCNAGCCGGTGGGCGGGATANRGAGRCCCCTCACNGGGNATGNNCCCGGTAGTACATTARRMCRTGAAACRAYGTGCTTCACGANGTCYCTCGGGAWYYRCGCGGGTATTCTTCTGGGGCCCGGGCGCTTATNNNNNNTYCACCCCGYRYCCTTATCGACGGATCCACGTCTTACACAACTGRAAYGYGCGTTCSTGRCCCCYCGCTCACNNNACCTAGGNNNYYYYCGYRYCRTCNNTACTAAANNTTGGATCCGACARGCGCRYCCCCNTTGGAGCGCGGGRKTCCATCNNNNANANNNNNNCCGTTNATCCGCGGTAGAATTCTTATTTYGCGTGCTACCAGRRYNNGACCTACAACCGTGCGAACACCTGGGACTTGACGGGCCAAGTCTAGCCGGGGGCACGGGCCCNNWTTTNNNNCAGGAGGGAGGGSRTACGGCCGCNNTCTAAAGGCTTGAGTRGACCCTTCGGATRTCTCTCGRCCRCCGACCTATCCNTGGCANNCGCNTTACTTACGCGCCGCGGGCARRGRACTGNNCGAAGCTCNNNCTWCTCCCTACCRCAATGCCRYAACARCCCCACTTCCATGTGCCATTGGTCCCGTCCCCTNRYRTTGAGTTAATTTRYRGTTGATTCCCCTGGCGGGGTGGGGCCCGTCAATCATCGGATATGTGGGCGTGCCACTCATGACCGGTAGGNNCAGCCCGAGACCTCTCTTAGTGCGGCGGTGGCGCGRCTGCCCGATTGTAACNNNNNNNATAAGGTCGCGGCGGCACCAATTGATACGGCGGCYAATCCGYMWNNNNNNGCNNCTNNCNGGGCCCGCTGCGTCCGGGGCAACTCGGGNNNAAGTCGGNNGAGCCGGGTCACGGACTCGCCCGGAGANNNTGTAGCCTGAGCNNNNNNNNNNTATACGACCGCGANNNNNYATGANNNCCGAAAGTNNNACGCYCYRGRRGRRGYCGKGRGRTNCCTACAGNNNNNNTACNTGCCCTCGGCCTAGGTAGGCTCTGAGCGNCCGGTGCTGCCTGGGTYGGGTTTATAATGTCAGCCGNANNTACCGACAGAGGGAGCGGCGGCCTCCCCGCCATGAACGAGTCNNNGGGCNAGACCNNGNCCCCGCGTACNNGNNTTATCGACGCCWRGCYRRYMTATGACGAGAGTGCCGCGNNNNNNNGTCGCGTGGACGGNNNNNNNNAACAATCGCACTGGTRCGYGTTGNNNAGCTACCTTNNNTCCTCCATAAACTGCGAACGCWGTGGTCTGCGCCCCNNNNGGGGTNACACTTAGGACANCCACTCCCGGGTNNATTACTCAAGCCGGNNGATCCAATWTGCACAAATGCTTGNTTAGTGANAAGTCCGACNCYGAGGGGCANNNNCGCCGACNNNNNNNNNGCNNCGGGCCCCCAGAACNGNNNNGGGNNNNNNNNCCACTACAGGAAACGCTCTGCCAGCCCGTCTGTAACATCNNNNCGTCGAGGTAGTCATCTATTCCCCGCAAGTCCTANNNCGTGTGAGAGNNNNNNNNNNNGCGCGCATGCGAGGGGCCCTCACCCYCTTCTAACGGTGGNNNCGCAGCTGCGANTGAACCTRTACGTAANNANGCCGCCCGCCCGCNGTCAGGACAGGGTCGGCGRYYWKCTTAYRTCACCATGCTAGCCCGCGACGGGCCTTAYYRYATTGAGGCTCGRACCCAGNCGGAGAAGGAAACCGCCAGCGYGCTCTYTACGGGRGATCRGCCTCTAGGTNNNNNNNTTACTCGCTCRGCCANCACTGANNNTATGCGGCCGCAGTGCACTGCGACGCCGAKACTGACGGGGATCGCCAGGCTCGGCCNTTCCATGNAANNNNNNNGGCGAGGTCTCNACNAGTATCCCCGGCGYGTGGCANCGNNNNNNNNNNNNNNTCCCNNNGGGCGTCTCTCCGGNCCACCCACGTCCGACAGCGTCKCCCAATGCGCAGRCACGGCAGCGCTTCCCGGACCTCGGGGNNNNNNCCCTTCACCCGTGTGGGCTGYYGGRGGGGACTGCTNGGCTCTCAGCATTGNNGAAGNNNCCKGACGCGACGTGGAGCGTNTCRNNATACCCCTCCGGTCCYCGGCKGACGATTGNYGYGCGGCGCCRCTAGCGGTGCAATCCCTTGGCTGGCCGNCCCAGTYTGNNTNGGGGAGGCGGCCGGCGGCGCYYTCCGTGCCAGCCGTCTCCMCYGRMACTTAGNNNNNNNNNNGCGGAATTGACCCGGNNNNNNNGRCAGGTAATAAGCCCCGYYYAWCCGCGTNNGYTGMGRYCRCMTCATAAATGCTACTTAGGGGCTGTCTGCNTCCNNNNNCTCTTGGCGCAGCGGGCGCAGGYRRGGRSCTGGCGAGYYMACYRCANNNNCCCCGTTGAAGTTCGCAGACCCTCNNCCCGCCTAACACTTTYYAGGAGKYYCRCGAGTGGAGTCGGACCCCGGGACAACTAGACGGCTTAGACTCTGGANNCRTTNTTTGTAAGACWWANNGCAGACGCCCCTCNTATGACTCATAAYGGTGAACCTCCCCTGCCGCCACCCACCCCCGCGCGATGCCCCAAGACNCNGGTTTTGTTGGGCATTCCCCCGAGAGGTCTAAGGCCCCGCGGCACGCGCGACTCNCGAGNNCGGNNNNNNNNNNCGGGGCGGGGGCGGGAGGGGCCGGATCCAYGCTTNNNNNCNNNCCYRACRYYRCGRCYTCGCGYYYSYATGGAGAGGCGGGGTCTCARCCCRGGTAGAAGYWRRANGGCCTCARGCRRTNCGCGGGGGCNWNGCTCKWYYRGRGKCTCGYCGGCRYCGGGCARCCTCACATAGCCTCNTGGCCAGCGAACNNNCGCACCTCGAAAAGCCGGGGCTCTGGSGTCTRYYRGGCCCGGTCGAATCCGCGTATCGTARRCRCRRRTGGGGRRYNNRCGGAACCTCCTTGCCGCACGGGTCCTTCGCCTTAGNGCNNNNNNNNGCGGCGACCGAANCCGMKGRGGGGTCTTGNGCGNNNNTCTGCCTGCACGATATTNCAGCGTRGYGCACCAGGGAGTGGGCYYTACGAGTATCGGNGTNAATTTTGTTTTGTAGGACAGTAGCTCCACTGGGRGATATCCRCGCGGRGTCACTCGGTCCCGRRCCNACANNNNNNTNNCGCGGTCAGTCGCGRMRTKGGGYWTCCCGTCTCCGGCCCCCAGNGNCGANNNCTGGCACCGANNYGGYRNGCNNCGGGGCCTCCTACGCTAATGCAGCACCGCGGCAGAWYCTTWGNNNNTATYAWGAATGCGGNNCAAGGACTACRYRCCGCCNAACACACCCTTTGTACTACCACCGGCGGNTGGTCATACRAGCAGTTYYTCCCCTCCCGAGCTCGTGAGTCCCCCGGGGTTACGTNNNNNNNNCTATATNCGRCYATCACCAWGKNCGNNNRCCATCCCAGAYGCRGTCGCGYCGAARAGGTTYCCCGNNCRCCGGAGNNNNNNNCNACTGAGCACCGGNNTTGGCGNCCACCACACGTTGCCTTCCGCAACTGTCCAAGTTCGCCTCCGCCCCCCAATCTCGCTCTGCATCAGGYCAGCGGACGTTCTCCGGGCCAGCTTTMYGGAGTGCGCTCGCAGCTGNNGACTGTTWCGAGAATATCCAAACATATAACCATCRYNNNACCCTCTGGCGGCGCCCTTAGGNNGCGCGNNNNCTGTCTCCCAACCCCATTGGTCTCCCCARYGCCRGGNNATTNCGGACGCCCGCNNNNACGGTGCGGGCACNCACGRRCRTAAACCTCCCAACTGGGCGGAGTGACGGCTATACGNNGACGYGATTCNGCCCTTTGGCTCTAAGCNAGTGSCGCGNNNANNCGCGCCCAGACCCGGAGGAGCNGTATGAGCTAATGCAWAAGTTGGAGGGGCAGCGTGCCACWGYRCNNGNNNACCAGACGCGGACTGCCTCCTACGGCCGAAGCACTCCCGGGGTACACGCGCACTCTGCGTAATTTCGGGYRYCCYCCTCCRCYGYYGCGCAATCCTAGATCTGCGTTATGTNNNNGTCTGGACCCAGGCCACCNTCGCGTANNNNNNNNNACCGCGCAGCGCACCATCTANNNNNNNTTNNNNNNNNNNNCCGWAAAGACTCGTCGGTGNTNNGACTACTTCAAAGTCGNGGTTCTAGCCGNTGGACCGCTCNAAAGGGAGTCAGCCCTGGACCTATAGCCAGNCCTCCTCTGCTTACATTGGGTNNACACTGGGCNGGNAWTTAGGGCTTGTTCTGTGNNTATTNNNTCGGCGATCCCAGACNGCYTTACTCCGTTACTGAGCTTTAGCATGTNNTGNNNNYNNNMYYGGCNNTCGGTCCACNNNGNGCGGTGCGGNNAAGGCNNCCTGGGGAGACCCCCTNCTAGATACNGGNNNCCGCAATGCCCATTCACTTGCCGGCGGGTCNAGCCTGACCGCGAYGCTGGGCCGGGTGACGCGTGGTTGCGCGACGTCCCACCAGGCCCCNNNNTGTCCCTGCCAGAANGSMRGCRRGTNNNNNGCNCTGMTTYGTGCTTCNNNNNNNNGTATCGCNCGGTGGTGTGACGTGTCCGAGCGGAGCCGTGGACAATACGAGGGCGTCAAACCTTCCGATCATTNNGTGGNNGNNGAGCTGGCGTCGTGAACTCCTCGCGGNANNNNNGCCCTCNAGGASAAGGGCTCGCGAAGGCGGCTGGNCCGCGACGTAACTATCGACGCAGGTCTCAGCCCGCGAACCTGCGAACGCTCGGATAGGCAGCGATCTACGCGCGAGCAYYRGCGGGTCGTGGCCCGGGGTGNCCCCGCCANNCGCCCGTGAGCGTAACACTGGACGYYYRCRGTTGGAGGTNNNNACACGRKSYGGGACCCTTGACCGATTGGACNCTACGTCAGGCCGCGTCGCGCGCCCGGGCGATGGTCANTTGTCCGGGTATTCTCATTGCCCGTGACGGGACGGGCNNNNNTAAAGNNGGGYTACCNNYAGYCTATCCTGCGNNNCAGAGCTCNGACYYCTRGGGAGTCGACCTCTGGCGAGCCCCGGTCCTTANCCAGCGGGAGCTCGCGNNNNCCGTCGGATYGAATTGGGNNNNNNNCCCGCNCGGGCGCCCGCCNNNNNYGRCYRCGGGCGATCGCCTCGCARGTCYCGCCGGTCGGAGTCTGAAGGGNNCGGAGCNAGTAGGTCTACACGTACCAYCCAYCCGGGCCGNCGGGCGTCTCGCGCGAYGGRTGCTGCGATAGCTCCNNNNNNGYGCGCGCNNNNNNNCATGGCCCTNNNNNNNNNCANNNGGCGTGCTTCGACGCCCCACCCGACCAAGGACGTTGGCYGATCACTMCRYGCTACGAGTTAAGGTTNCCTGCGGGTGTAGCGCACCATGRYKYRCGCCGAACTCGCGNNNNNNNNGGCGGAAGNNNNNNNNNNNNTCGGNGCGATCGGGCGCGCTGTGGGACRGCGTANNNNNNNNNAAGACCATTTTCAKYGATYTCCGACTCCCTGTGGTGGCGAACTGAGAGATAGTNNCNCTACYCCGCNNCWRYCNCCGWGGATCYNTGAGACACTGCGAGGCGGGGCTAANAGCCTNAGGAATACCWYTRCYCCAAACCTAACCCGTCGCTTCCGAGCNNNCCAACGTGCTAYCRCGCCNNNNCTCTGTCACNNNNNNNNNNNGACGTNGCYRSRTACGGTGGTCTAGAATCAANTANANNACTCGCCGANGCGTCCCACACGCGCNCGGGNNNATAGTGGATGGATCGGTTNNNTTGGGTTAACGCRGTNNTTCGTGGCAACTGTCTGCACGGTNCCCCATGCGATNNNNNNNNNNNNNNTACCTTGCCGGGGGACGACGAACCTYTGAGAGACGTGCTGCGCRAGCCGGTCCAGTGATAAAACAGTGNTTCGCCGCYCAGTGGTSKWRWRNGAGGGGCTTTAANCGNNNRGNACTTCTNTAAGATAGGCAGCTAAGAGGTYCCGAGCCCGNNGATCTGTAATCGGCGCCGCTCTGTACGCGAGAGTCGCTCCAGCCCCRTGAGGCGGNNNNNNNNNNCCCTCGACCGGCACTAGGCGCCCAACTAAYGGAGGGTRTCGNNTGTCCNGANCTCGGGTTACGCGACAAATTGCAGAGGACCGGCNNGNCTCCAGTATGATCCACACGGGTACGGCGAGAGCGTCTNGTGGAGCCCCCGCGGATGNGATACCCCTATCGGAGCTGNGACNGCAGGGAGNCAACTGATGCAACGCGACGCNGCTYYRRACYATYRTTGATAATNSCACTTTCCCGTAGNCATGAACTNNTCNGGGGACTACCNCNCGGGYTGGTTGGGCCTCGCCACCCGCGTGAGACCCCACGGGTCARGYRCNNGATCCATTAGATAAGGCGGCNNNNNCCTCGCNGCCGACGAGCCCCGCCCCTCGGGNNTGCGGGACGGTCGTTGGGGCTGGGCCNATGNAGTCTAGACATCTATCYCCTYNNNNNTCGGTCACACTCGTAANNNCTGCCCATCGGCTGCGCGCGCTAGGGTNNACTCCATCTGRCYCCCGAGCAGTCGGANNNTTCCAACAACNNNNGAATTGAGTGGCACNTACGCCGNCAGGAAAGCRNNCAGTGGCGCGNCCCCCCCGAGATTYGTCCTACAGATGTCAGGTCACMYYGRGGCGAAGNNNNCCGACACCTCCTCACTCCCCGAGACAACGCCCGCCGCATGCRNTCCTGGACGCYRRAAGGGCAAACGGCTGTACCGCANCCAACATGYCTGGNCRRGCCYGCGACACKGTGRRAYGAAGGCGCAGATACTGGCGCRAYGTGGGACCRGGRGTTACGCYCYGCGNNNNGTNNNNCTTCGTGACTGNNWGGWTGCAGCNNNYRGAAAANNNGTTGAGGCGCGCAACCGGACCGGCAATGGCGGCCGGACCCCCACGACANAGGCGACGTTCGGGCRCRYCGACCCNCATTRGCCTYACTTYACGCACNGNCGACGGCNNCCGGGGGNGGTTAGTGACGYGTAATCCNATGTGGNNTAGCGTCACACCGTGCGCGCGGCGCACGGCTCAAGCCGGGTCCCAACAYRACCTTANGAAGGTCANGTCCATRGTAAGGTGTGCGGATCAGAACGGNTTTAGGAGATGRGNGATGTGCRCTGGACAGGGGTGMCATMTTATCACTCNNNNNCCAGCGCCCCAAGTAGGCCCGYYGGGGYRKAACTTACTTTGTCGGGCCCNNNNNNGGCGGAGCGTCGCCGATCCTAGGTGAACTGAAGACAAATTCCAGGGCGGRCCTCCTTCCTTGAGGNGGACCCNNNGGTTCCCGTCTCGTGCCTGGCCGCGGTCGCGATAGASGGGGGCTCGATCCGTGATCGNNRCCACACATGGCGTGGGYCAACNNTGTCGCANCTGTCCNNACACCGNNNCCTACGAGTGAATCTYCNNTTCTGAGAGGCGTCCGATNNNNCTGWGRCAAAGCCCACCCCACAGACACGCAAGGGTCGGGCACTAGACCCAGGGCCCTNNYCTTCCGCGCCTGTCACATGGACACCACCGGAAGCGCAGGGTYKRGYRGTGNGCCCARCCGGCTGACCCNNNNNNGCGCCCGCNGTGCGCTGGCACNCAGAGCGGTGGNGCGSRYRRYCGTNGCTKRAATGAGACCCCGWCGCGCGANCGCCGTCTAGGCTGTGCYTCGRCCGCCTCCGTTCCATGGCGTACNNNNNNNNATGNGCATCCTTGANAAAGANNNNCCCNCGAGTCCCAGAAAAGANTAACCCNTCGGCGCCCYTTNNGNNGGCGCGTGTCYGGGCGGATGGAGAGACCGGTCAWYTAAGCCCGACCAANNNNNATATTGCGAGGGTCCGGCCGCCCCCACGTCTGATCACCCTCTTCGACTACNGCCGGCRGACCCCAGGAACATTGCAGTACATATCCCTAGTGATGCCTGNNTCCCGCAGAGTCTAACATGCGGACAGGGGNNNTACTTCTACGCGTCCCGGANGGNCTTGCCCCYCGCATATNCGANGTGGCGGNGAGANGGGCGATCCCCCGCGAGCGCCGCCCTATCCTCTCTTGCNGGYGTGAGTGTCTCGGGCAGCCTMCCGGACTNCGCACCACCCCGGCCCCACCCCCTCNGGGNNGCNNNNNNAGCCTCAACGTCCATATATTAGTGCAGGCGGGATGATCGNCGNNGGGAATCAACGCTNACCCCCATTTTTTGTTGGTCTTGNCCCCCTCGCGCCGGGACGTGATGGTCACCCGGGCCCCATCNGTGGCCGTAAGTTGGCGGAAACTYCAGAGACGGCATACGCTGCGGCGGCATCTGCAATAGGGRCCGCCAACCCTGTCGGTANNRCCGGYTATCTCCNNNNNCCCATCGCTGGTTGGGGTGGAACGAAANNNCGGNGGGRCGNNTGTCTGCANNNNNNNGNTCTGACGGGTTATTGAATCCGCGCGTCTCCAGGGAGGCRCGYGCCCGCGCGCCCCTAAGCGGTCGGAGCTGAAAGCGTTGTGCCCCAACAGGGGGCRAAGGCCACTCCCCGAGCCCGTATCGTGACCGATCCCACNGTRATTGNNNTGGCWYANNNNCGTCGCGTTTCGAACGGCTGCGAATTCCCCAGCTCGTATGGATATATCCTCGCTTCATATNNNGGGCGAACCGCAGANNCGNCNGTGAGCGCAACACGGACGGTAGACGACTGACACGTNNNNNCCCCGTGACCGGTCCGNTATTGGAGTGTCGGTAACTGANNNNNNTCNNAGAACCGTGTGGWGCCGTGTGCTGTNNNNAGGCCGAGAAACGGGCCACGCGGGGGAAYCATYRRYRCCTGTGAACCGCGCCACTAGGYYYKTCGNACACCGTGGNNNNNNNNNGCACAGCAACTTGTTGGGRGKYYCCGCTGGGNNNNNCGCCCCGCCTAGANNCGCAANNNNNNNNNCCCGCGAACTGNNGNNNCGGTATGTTCTGTTNNNNNNNCGCCGAGCAANNTAGNGCCAGTACGTGATCNNGNATCGCNNNNNNNNNNNNNNNGCGCYGACGCCCGCATAAGGGGGGAAGCAGACTACGTCAGGGYGTYRTGRACGCGRGCCCGCCTACCCCGCGGGGCCGGTGCGNNNNNNNNNNNNNNNNNTCCCGGTCCGRRCCGGCANTATGACGCTCGGCNCNNNNTANNGGGCGTCGCGGTGTCGCANNNNNNNNNTACAAGTANNTGCNCTGGTCATGGNCACCNCAAGAAGACTGGGCGGGCCCGCCACGCTGTGAGCGGGCCCRGGGACCGCGTTTGYGCGATTAAGCCATWTNNNACTRGGAGGCATGCGGAGTCGCNNNCGCTGTTTNCCGTTCNTCTCGGACGTGGGGACGCGTGGCGAGCGATGANNNNNNNNNNNNNNNNACCGTAATNGGCTTGAAGNNNNAGGGCNNNGACGNNANCNNNNNNNNNNNNNNNTRTWTTGNNNNNNNNNNNGTAGGGGGTCGGCCGGTCTTGGCCGATACGAGTCNNNNNNCACCCGGCNCCCCTCGCGCAACCAGTGGAGCTACCCCTCGAATTGACGCCCNTCGCTYGGAGNNGCCACAATAACACCGACTTCATTGTACCAATCYKMRRNNNNNATTCTTCGCGACCCGNGGCRCTTTCGNNNNNNNNNAAGCNTACATTAAGGCATGCATCGCGAGAGYTGGGACGGTACTCCTGTGCACTGGGGGGGGNCTAGTGTRCGMCAGGAAAGCWYGGGACGANCCCGGCCTRGCGTAGCCAGGCGTCCAGCGGTGRAMCTATTTATCCTTTAGYYCRAYNNTGTCGCGCCTCCCAGTNNNCTTGCGGCGGGTCCTGGGGCTACGTGTGGNNTGCGTGGATTTGGTGACTCCAGNTNNNNNNCCCGCNCCTGGGCGCTCGTCCCGTCCGCTRRCYRGRCRATGACRMGGGGAGCRYTRARSTCRNNNNNNNNNYCCCYRYGNNGNGGCGTATATATAGTTACCCTTACNGCCGCACCGCCCGCCTTACTACGCGCCGGGTGTACCAGATCTAGYCRCGYTGARAGSRCCRGRCTGCGTCGGTTNNNNAATCMGCCGGRACACCTGCAGNCARCGCGAACGCWGGGCTCCNRRWGNNNNGAACCGAGCCGNNNNNCGCAGTATGTGGCGGGGNAKYGGACGTAACCCCTNNNNNGATGGCCCGTCCCAANGGGTCACGTACCGCGGTCCGGCTTGACGCGGCCCCTGATCYGWCGATTGCCCCGGGTCCTCTCCAAAAAATAGTGGCTCCAAACATCGNNNTAGCGCGTCTGCCGCTACACCCGACGGGTGATAGAGCGGGCTCACCAATCCCAATGAGCCCCACGCAGACNNNCGRYANNTTACGGNNNNNAGTNNNNNNNGTAAACTTTACTGAGGGTGAACGACGCCCAGGCGAGCNNNTCAGNGTTCCGCGCCCAGCTGNTCTCCCCCTGGGACTNGNCCCGGNNNATCCGNGNGAACCTCGGGTCGACGCGCANNNTATGCCCGCNTGGANNNNNNCGCNNNNNNANNGGCATCTTACNNNNNNNGCCTYRGMTGYYRYYRKRAGGTGCAGTNNNNNNNNNCRGRGCMCCCATTGACTATGCCCGAAGAATACCGTTCTTGGTGTGNTTGCCTCCYRNNNNCGGCTGGACAGAAACTAGCGGCTCANNNGTTCCTCAGCGAAGGTCACTCCTGTAGGCCCAATTTGATTTCAGTAATGCCTAAGGCGTCTCCATRRGTTCCAAGGGCTCAGAANGNNNNGCGGCGAGGGGAGTAGNNNNNNTCGCCCCGCCCAGNCACCCAGACGYCYCYYCATCACGCAACGGCTGTAGAGTGCCGYYGCGTCACCTATGGCCTGGACCTGTCCGCCGGTACCACATGCCTGGGGCGCAGTCTCNNNNNNTGCGACCCCCTGCAGGTTCATACCCCGTATTARYRCCNGAAAAANGCCGGAGCGGGCCATCGCCGRAYYMYRGTGYTTAAWCATCCSGCGGCCAGCAGCGCACYYGKWNNNNNNTNGCCNNAACTTTCTATAAAGSGAAGGCACTANAGCCCCACGGGCCCTAATGGRGGAGTGGNNNNNNCGGGARCYRAATGATGCCCCTCGCTGGCAGNCCRYAGGTCGGACGATNNNGTYCRGGCAYGCTYCGNNGGCACGTACTATCGRGTTCGACTGGACTTACACNCTKAATANANCNGGTCGCCCGTACACTTTRNNNNTGAATCGCTCATACGYNTCGCANTGGGTCNTNCGCNNTGATCTGTGGCGNNNNNNNNGCCTGACGGGTTGNNGGNAGANCGCGTATACGTCGCGTNGTAGTAAACCYTYCAATTTGATTTCGCTGTGANNGTWYWRRRRYRATANNCCGCCGGCGCYCGGGGGCGNNNYRYTRGCAGGTCGAGNNGGCRYCYRRMRTGATTGCCCGCATWCACCCTCCCNNNNGCCGAAGTACTTACAGCACCTGCAAGACGCGGCCACACGAANCCCRCAANGTNGGCRCYKCSTCGCCGACANGCGCGGTRRCYKCYYCCRRRYGCTAGCNCGCGCGGCATCGGGCCGTCACACGCTRRCYRGCYGGCCTGGCACGTTTGGATCTAGACACTACGACAACTACCCGCGGNNNNNNNCAAGAGCATGGCGAAACCMGTAGCGGCGCGAGATTTCCGCCCTTGACGCTACGNGAAAGGCTAAGCTAGTTTCTATAAGGAGNACTGCRRCGCGACYRGCGGGCGGTARAGCGAGGCCGAAGCGAAATCGTGGGATTGCTGCATGCCGGGTTAGCNACCTAACACANNNGAGGCTACAATSGYTYCAGACCATGCTCRGYRARRYACGTGTCTCACAGAGTACCCTGANGGCTNCNNNNGWCGCGGCCCGRYRYYYCRTGTTCGTTGGAAGARGCWGAYGRYACGAGTTCTCGCATGATGTTTYTCNNNTAAGTGGGGGCATGTGCCGGCNNGYCGCGCCGTGATGCGCASWTGTGAGCTTGAATAGATTGGNNNNNNNNNNNNNNKWTYNNGTTGTCGATCATTCACTAGCCNNCNNNNNGCGGCTGACAGNNNNNNNGCCGTTTGACGATGCGTCCGCCTGACGGTYCTGATCCAAGGCYACGTAAAAAGCCACCNAGGCCGCAACTTCGCTGCRYCACGCCCGGGGGGTGAAGGAGCGTGGNGRYTYGCYCGGGCCANCCRGRCGTTCCTGNTACACTGTCGCGACCAAGATAAATAYYYCYRYRTYTGGACTTGTGAGTTGRYCYTAYATATATNNNNAGGCCGGNTGCCNNNNCNGNTGNNNNNNNNNNNNNTGAAGCACAATCGAGCRYCAGGCGAACCTTCGGNGTNNCTGTNNNTNNGCTNTCCCGCGAACCGATCCTGCCCCGGCCCGGCGGGCGTCCCAGCGCTAGCGGCCCGCCGCAGNNGGGGCCCRTTCCCGCATATGCCGCGCCCGTTACGGCCCGCTCTGTGACTCCNGNNNNNCCCACAGTATANGACGACACTCCTCCCCGGAGGGGGNNNGTTGACCGAATAACACANCGCCGGCGCGYATTCGGTGATANNNCGCCGATCNNNCGACCTTCGTTTGTAGACCTAGAGGCACNNTNTTAGGTTGGCGCGCAAGAGAGGGGGAGATTGGCGGGATCAACTTGGTTTCATACAGACAGTCTCTTCGTCCTCGGTTACTGCTCATCCCTYKYCGGGGYRYYGTGGGCRMGGGYGTTAGACNNNCCAGCNCGNNNNGGYGANNNANGTYRCGAGTGCKCCYGGCACTTACCCCCCGACNNGNTGGGGCCGATTGNGCCANNCTCCAAAGGCYCYACATGGTGCATTTGTGGGGTCGTTTAGCGGCCCCCTACATGYGCAGCCYGCACYCGYAYYGGCRCCGCGSGCGANNNCTTCCYYTCGCCGGACGAGACGTGGYTATATAGCGGGGGGGGGCCTGCGGGCGTACCNARRTAGCWYYRKAATARRGACAMTCWMAYRTTTTGGCGGCGCGCAGCCGGYAATACGTACTCGAAGGCCGTCNCACCGACGACGCTTATGACCTAGGCCARCCGGTATCCGCCAGCCTGGGGTGCTGGGAAGGGGGCGTTTNNNTGCGTGGGCCTTGAGNNCCCATGACAGCGGTTACCGACAGCCGCGCTGCNGGCGATYCACCCGCCNNTGGTTCCCCGGGGNNNNATATGTGTATATNNNTACCGCAACGCCCYACGGCTACCAACGATCTYTTTCCACAGTGNNNNNNNNNNNNNNYRTTAAAMMAYGCAGTGNNNCTTCCCRCCCRAAGCCCGGATCCGCATTCTGAGGCTCCCTYGRCGTCCTTNNCACGCTCGCCTGACCGTCGTGAGCCATGTTCCGCTTTATTCGCGGATGTCCCCTAGCCGNNNNNNCTGCGCCCGCGGTAAGAGGRCMCCNNGCCCCAGCGGGGCTGGGTCGGCTAATRAACRMRWTCTYRCCGGGGCCGGGGCGGCGACCTATGACCAGGTATATATGGCGGGTTCTCGTCYGGCGCGATTNNGTTCGANCGATCCAGAAATCCAGGCCNGNTGNNCAGTACGTGGAGTGCAGGTTCTGGGAGATGTTCGATGGTCGATTTCGCAATNNNNNNNNNNCCTCACCCGYCAYCCCACTGTCGGTAACTYCNNNNNNNACGCGCACGACATAACTCCTAAGNATCCYCNNCCNCTTGAGCNNNNNNNCTAAGACGAAGACCGCAAATTTTGYGAGRAGGTGTACTCGCCCGCGCGGCYYTTGGNTTNNNNNNNTCCTCTACAAGTCATCGATCGAAAGCTGTCNNNNNNTTAGGCTCGCCCCGCGGGTCTTCCGCGCTCGGGTACTTGGCGAANTNNCAGCGTCCMNGGGNNNGGACCRGACAACCCCATTCGCGTTTCGCNCTAGGAGNTCGMNNNCGTAGGGTAGCCAGACGGCCTGGCGCCNAGGNNNNNNNACCANTCCCCTYWYYYMGGTGGGCGGCCCGCRYGCCCGCGGGACCCNNNACTCCAAGCTNNNNTCGCGGGCACGGAAGCCCCATCCCCGCGTTTGACATGGCCGTTNCTNCTCATTTGAATCRYRYYTTAAGCATTCGGGCGGCGCCGNNNNNNNNNNGACAAAAAATNNTGCTTCGRRAYCGCGGGGCKCGTCRWGYKCCCTCCTCGTAAKYRYRNNNNNNNNNGCTGTACGGGCTGGGCTACCGTGTAACGYGRYGNNCGAAGCTTGTGCGGAGTAGCGTTCTGTGTCCACAGGGCGCGNNGGTTGCAAANTACTCTNCAGCGTNGCTTTGGGCTCGCATCCGRYCGTCGYRCCGTTCCNNNNNANNNAAGCGGTNAGCATTANATCTTTAGCTCGGCGGCTTAGCCTCACGGGGGTACNNGGCGCCTACAGCGCNNCAATCANNACCCNTNNNGGGGTCTGCCCAAGGCACAGGGTNGGYGGKCAAYRYRTCTTCCAAAGCTAGCCTNTGGACCGTGGCGCTCTGAGGACYAACCAAACGGGCCTGCCGCCGTTARNNCTACGTCCNGGGCCGAACAGCANNNNTACAGTTAATTATNNNCTTCCGCGCTCCCCCGGGTGCGATAGGGCCARYYRYRACRTRCTGGGGCCATAAGGGAGTTGTCCGATACCACTGCCACKNCAGGCGGGCTCGCAACCCNAGGACGACTGGAAGTNNGATGGTGGNNNNGCGCTCNCGAGGTANNNNNNAGCTGCGTGGTNGCGAATNNNNNNANGGGCCGCCTGGCCAGGACNNNNGCYGCATGCCGGGCACGGAATGCTTGAACTTCACTTCAGTTCATCTACCCGCCCCACCGTGACTAAATGAAAACGCCGACGTGTCAGCTATRCCRANGAGACACACTTTGCCGGATGNNAGCGGCCCNCCAGCGNNNNNNNNNNTGTAGGCCCTCTGAGCCTGGGCCTGCGGTGTAGGACGTCCTGTTCACCGGGGCACCTGAGKGGGYGGTCGCGTRAGGGCGTGMACGCGTAGAGGTAGGTAAYTNNNCCGKCRGCCGACGGCACGACAGCCGAGGCCGTCTAACGCATAGGGAGGGGGCGGGCGGAGACGGAGGCCCTCGACCAAGACCTACCGCGGGCCCGNRMRYCRGTTGGACTACGCNCNCGGMGGKYRGNNNNTTATGTGACTGNGTACTGCCTCGCAGARCGCYRACATATNACTGAGCNNNNGRYGYKGACTCTCCGCNNNCGTGACCCTGTGGCACAATCTCACGGANCTTAAACAGGATCGTCAACCTGAGATCTCTGGTGRCCGCCTCARYGCGTTGRYCGCGGCAGATGAGGCTGGCATNNGTGGGTAGAGGACCCCGGTRCATACNTANGGNNGNCACNGCNGGGNNGNNNNNGNNGNNNNNYWRCGYRCTGRGGTGNNNCGCCAGCCRCCYTGTCAGTACATTTYNNNTGTTGAACCASAGGNCCGTGCTTGCCTAAACYCAGGTCTGNTCGTCGGGAGGGGAGNNGAGNNAGGTGGNNNAACGGCATTNANGGACGTGCRWGCACGGCACACATCGTCTTCGAAAGTGCTTCNNNTGTAAGNCCCTGTYWCGCCCATAATTGCTTCNNTTAGCCCTAAATCTGTAGGAAACTGATCTCTACNNMCCTCTGAGAACACACGGTCGCGCCCTCTGGATACCGGGGGGGCGTGAGCYACGTTGACGGCTGTAGCCANNNCTAACNCNCATNGGRTCCANNNNNNTTGTNNNNNAGGCCGGTTGTTYGYGRTTCRCGGCCRKGYRNCCCTNCGATGCGCGCAATGAAACCCACCGTGGATTCCNTCGAATMCCGCCTAATGTAGCAATCGGCGGCRCTTTGGCCGGATNNTTACCNCACYYNNNRAYCYGCYYCCATCGCNNTTTNTKGTTAGGAACGGCGCGCCCTCGGCGGGACGTCGAGTCGCGGTAGTAGTGAAAACATNNNNNGGGGAGTTAATACCTTATAATCCCCGCCNNNNGGGAGGGGCGCCCCGNNNNNNNNNNNGCGRGRRGGAGATTTGATAACKAGGGGGGAGGGCCCCTTCACAAGCCNNNNCGATTNNATTAATANNCATNNTNAAGGTAANCTCAANNNGCGTGGGGGCGGCYCATGTGGGCARCGCTGCNCCTGGCAACCAATCTCGAGATYAGACTCNNGNNNGTTTTGCTAGAATNNNTTGGCACAAAACCCCAGCATTTCCCCGGAAAAAACAANTGGCCTACCGGTGATCAGGTGAGCCCCNNNNNTGGTTATGTATTGACGAGNNYRMGYGTRGRYCAACYYGRCAAYGGCTTCGNNNNNNNNNNNNNNANAKTGCCCGTGCGCTTGAGTCGCCTAGCGTAGGTCTNNGCTCGCCGTCGNCCGGCAGANAAGATCGCGACCGAACCCACGNGCGTTCGGAGNNNNCGTTGGTCANTATNNNAATRYCTTCCCYGCCNGGCNAATGGGGGTGGTAGGTGTATCTACGNNNNNNNNNCCGATAWRRCGTCGNATCTCCYGYYYCGSGAGATTCGYCCCGCRGYGYGCRYRRTCATGACAGAGTTCGGCTGGTGCTTCCAGCGAAGANACTCACGCGAAAGTATNGYCCANNATCGGGATGTACCGGTNNNNGCGGCNCGGCGATCGGGTGTGTNGNGTNNNNAACCTGNGCANTGCTGGAATCAGNNAGAAGGACACGTGGGRYRGCCCTACCTAACTATGGCTGTTCTGCMYATRWCCTGTTTTTTGAGCGGCTGGCTGGTGCYYRARGCCTATTTGGGGGATGTCTCCGAGGRYYRCRYAGNNNNCATCGCGTGACCCGTTTCTCTCCGGCAGAGGTGTNGNGCGACAGKYNNNGNACNCGGCTGSTGCAGANGGGACAGGACGGAGCCCTGGCACCNGGYRRTYRYATGYAATAGTCACACGCCACCTATGGGTCGCGCTGNGGCGCRGGCAGGCGCGGGGNTAGCAKRYRTCTTTTCCGTACCANNTGCGAAATAGNCCGTTRYSACCCGTGTTCAACGNACTAGGACGNNNNNNNNNTCTGTCTGGANNNNNNNCNCCGTTGCACGGCCTGACCTGAATCCCGAGGGCNNNNNNGNCCCGTCNANNCCTCCCGCTCGCAGACCTCGAAGGCGCAGCGACGCCAAGGCGGNCTCCGCATTCCATCNNACTTCGGCGGGAAAAACGGGGCGGCTCTCTTCCACCGCCGCGGACCCGNNNNCCGNNNGGGTGGCCCGNCCCACGCCTGCGAGCGANCTGCCGGGGMTGGAGTAGCCGGYCGGRACTTCCGGCTGNGCACGCGTATCAAGTCAGACGCGGTAACGCCCGGACGCGATTGGGTTGCGCNNGGTAGTTTGAGGGGTAGCGAGGCGCGGGTGGAATACCCTAGCCATNGCCAGCAAMTGTTCGAGAGGCTACTGGRCGGTATCAACGACGGCTGTCGTCTCACCNNAGGCGCNNNNCTCCGCGGCGCAGTAGTGCRRGGGGGCTCCGCCCGGTGNNNNNNNGGGTCTGGNTGATGNCACCCCGGGCCRTTTGCRGNCAATTGTTNCTAANGGAGCYTGATCCGGCGAGNNNNNGAGCCTGACTGGTATCTGWYYTCGCCGTGAGCCTTCAGTCCGCGCCTCCGACTTGCGCNTANTTCGTGGTGTAGTTTGCAGGTRRRCTYGCACGCNNCNCGNGTYCCGCCGCGGGCYCGGGGCNACNGCGAACCTCTGGNAGTAAGTCNNCTCGGAAGCGGTARRCRAYCRRYGGCWKYYGRGCAGCANNTCACCAAATAGAGCCYGCCTACCNNCGYTGCACGATCTCGNGGCTAACCNNNNNNNNNNNNNTGTTCGCCGTGAGCTGCGTNNATCACAACTCACGCCCGTNNNNNNNNNNNNNNCGCCCATGGNCGCCCYCGNNNNNAGGTGCTTCATGCGGGCGTGACCCCGGCTCCTAGCATGCAGGGGCCCNTAAGGCCTGTARGWWGRRNNNATGGGGATACYGWGATACGCGGCGCCGCCAGAATAATCAYCTCTGGGCGTCGGCGACCTTTCAACGACCGATCTCAATGGTGTGGGGNNCCTCCGCGAAGTAGCATGCCCCTGATGCCCCCRCGACNCGCCTACACTATNNNNAGGCYAANAAANNNRGGCAGANGCCNCCAAAANCTNNNNCTGCCNGCTCTATGGCGGGGCGCTCGTCRGGCCCGCGCTGTGGTGTTATTTCCACTCCTGTGCACAGGCTGCTCGGCTNNNCTACGGCGACAAGGCTGTTCAACCTCTGTCACCCCCACCGGCGCCGCGACGAGCCAATAGNNGTGCTGACCGAGCGGCGGGCGACACGAACCCCAGTGGGCCTCGNTGCCCCACNNNNNNNNNNNNNNNNNNAGCCCGCCCCTWACAAACCGAAGGCATCACKGCGGTGMGYGRTTTTTAGTTTGCGGCGCCCCCCTCATGGCNNCNNNGNGGAGGCNNCGTCTATCAACTAGCAAGCACGNGCGATGCCNRATGCTGCCTGCCGGGCGGGCCCGNACCTGTTCGNAGAGCAGCCGGGACTCRYAYTAACGCCAGATCGCCAATAGTCCCCGATGTTCGCCGGCTCNAGCACGNGGYACNAYYGTCGGGYCSAACGCNNCNNNACGAKGARRCNNNNNNNNNNNNNNNNNNNNAGACTGGGAAAGAAACTCTNNNNNNACCCCAGCGAGCCCCGCGCAGNYCTYCACYRCYCNNNNNTCCTTACTGGGGCTGGGCTGCCAGTACCAGCGCNNNCCGTWCYYGYGGTCATTATCCGCCGCACTGCGGCGGGCTGCTCCTGCGGCAGGGTTGGTTGAATGTGTGTGTCACGTRCCCGGTTMACCGAACGGSRYYAGCTCGCTGACACTNGGGAWAGCGGCCACGGCTGNCTACGAACGCTGATTCCCGAAMGATCCCGCGGTCGCCCCGCTTCCCTAGCAGAAGGCGCGYCCAGCGACCTATGACTATCACCCCCGGGAACCACAGCTTCAGGACGCACACCGGCATAATGGTTTCGAACCCGCCCCCGTACNTACANNNNNATGTGAANNCACACTCATAACTAATGTGCCCTCTAATATCTAGANNNNNNNNACTCGTTGTAGTGNNNGGCAACACGGNNGNRGATTATGATAACTGTTGGTCCGGGACACCNNACTGCCGTTGGCTNNTTCGACTCCCGTGGACGACGAGTAGGCGTGGTACTGGCCNCTTCCKGCNCTNNTNNNNNNNNNNCGNGAGKRARCGCCCGAAANGNNNTGGCCGYYYCCGCCCTCCCCAYGYGRTTGGCAGCAGAGACGGATCACAGTACCGCCAATTGCCTGCCCAAACGCTCGCAGNNNNRTACGAAGCGGCCCGATCCAAAGGGTCGTCCCTCGCCACGGGAGGTGCGGCCGCTGAGTCCGAACATYCAAACCNNGTATACTGGCCGCCGCGGATAGCCGGCGGYYCGACTTTRTNNGTGGAGCCACANNNNGCCGCTGNCCGGGTTTANCCNTTCGCGCTCCTTASNTCCCATCGGCGCTTNTARYRRGTCGCCCGCAGCCYYRGGGCGNNGGGAGGACRRGTAGGCCCTAATTRRATRNNNTCTNNACGATGAGGGCCAGCGCGGAACCTCTGTTGGGCGGGCACGCCGTACGCCGCGACCYKGGGGCCCAAAATGNACCGTCGTCNNNNNGGGAAACNGGTCAAGTGCTCSCMSCTACGGGATAACGGTGCTCGGCCYTAGCCTTNNNNTGCTTCTNCAGTAGCAGGACCGGTYTGTTAGGAACGCNGNGMGARTCTKGAKCRTCCCGCARACTGTGCGGACGCGTTCGGCCCSATTTCCTCCGCGGATGGTTCNNGCCCGACCTTGTGAATCGGGGCTCAGTCACGGACACGCTGGACTCGNNNNNNNAAGCGTGGAGGTGGTTTTTGGTAGGCCGCAAGCCGTACNAAGTCGATGAGCTTCGTANGNNNNNNTCGTAGCCCNNNNCAAGCGCCGGAGARCACCCCCGAAGCATGCATCTCNCCNCGNCGCYRRCYGGCNNNGGCCTACCTCTCTGCGGCCCGCCCGGGGCCCCCGGAGAGGCTGACCTTCAGTTCTGATCTTTTCTTCAAGRGCNNNGCCAGCATTGGGATAACTTATNNNNGATCAGNNNNCTGAGTGGCCTCACTACCCCCAACATGTTGGCAGGACAGATCGTTGACCGCGGTCGTGGRGGNNCGGCGGGAGACMTCAAACNTNNNGNGCTCGGGGCGCYCGGCYAGYAGGTATTACAGGGGGCANTGWAATGKGGATGACCTGCCAGAGTGAAGTACCGGGATAGTGAACCCTCCGCGGGAYTKCGGCCACRCCTCCNNNNNNNNNNCCAAGCAGTRGAMCCCAANNAGCCGTTGCACATGGANCTACNGTGGATGACGGTGCACCGGGTCAGGACACNCCANCCCTCGTGGCGGGTGGACTAGTCCTCGGGNCANNNNNGCGGACCGGTGGNNCGGCGACGAGGCCANNNCCTACGGGACAAACCCGNNNNNNNNNNNNNNNNNNNNNNNAAGANCATTCGCGCCNTCTGGANAGGGCTCGCATGCANNANTCCCACATGTCCATANTGNTGAGGCAGGGCRCGTRTYCCYGYGCCGTGAGTGCTTACGGCAGGTCTGATNNCCATGTGAATTCAATACTACTAACTGGGGGCCGGATCAAGGGGACKYCNNAACNNNGRCCAGGCTCGGACACGGCGNNGGGGCKTGCGCCCTYRGCGRAAAAACAGAYRYAACGCAGGCTTYWTTNCCCAGCTGGCAGACGTATAGNNNNGGTAAGATCTCCCTGCTGCGGGACAGCCACGCNNNAGGCGTACATRCAGGCCCAGGNTCTCCCGGGRGAGGGTCCCGCCAGGYWRYACCCAAGCGCCNGACACAGTTCCACYGTGTTCCGTATCTGGCGGTCGGRCCACGCGCGTNCCGCCTGAGCGATCCTACCTCTTGCGAGGAGTTCRRRCTGGTRTCAGCGAATTTTTCGCTCNAGCTGCNCNCCCNGGAGNGAGGCGATGGYYGGYGGACCAATYCGTATACGNNAGCCCTCAACTAAAGAAGCCGTGATCRGAGCGCGGTTYGCRACCCCCGAGAGTTGCWSMSYCGGGCCCYTCCGCGGGCCGGGCGGCAYYGRGGGTCCCAGGGNNATATANTCAGTCCGAATGGCTAGCTGTCTTGCGCCTCTCATGTGTTMCCAACGGATCANNTACACCRGTATGGGCNNTATCGCTCCTGYATCATGTGCCGTNNNCGCACTGCAGAGTTCCCCATGGGTNGCGYGRCCCGRRGATCTGCGGGGTTGAGCCCACNGNNTGATGGACCTGGTACCAAACCTGGCAGGTTCGNACGNNTNNCCGTGCNCGTGCTAGCTACTTCAGTNNNNNNGTGGGGGNCAAANNAAGGGGCCCCCCCCGGCCTCTTGACTAGCTCACACAGGAGGTARYGCCGYCCTCGTCGTGCACCNNCGGAGNTNCNGTATNAAAAGCGGCCTCTCGGGATCCGGTAAAGTCARNRRRRYCYYCGGTCATAAGCMTRYYYKNTNCNNNNNCGGCAGCGTGGCTGGTATYTGCAGCTTGTCCTNNNNNNNNNTTGAACTTTNNTGCGYGGATCNNNSACCCYRMYTACCCGCATAGCTATAGCAGTCGGCCGAYAGMTCCCATATCGCACAGGCCTCAAGCACCTTTGGANNGGCANNCTATCTTACAGNNCGGTGCCGCCCGGCGGCAGCGGYTCNTTGTANAATRGTNNNNNNCNNNNNNAGAGGCGGCTNNNNCNNGNTTCCAGCNNNCGNYRYRYRCCRWCAATANNTGATCGCCACCCACACGCCAAGTCGTTAGGTGCCTCGGATATCGAAGACCTNNNGGCARCGTGAGNNNNCGNCGNCGGTGGCCGCGTNNNNCNNNAGAAYYCRWWTRYRAATGGGGAGTGTCCGTGNNATGGAGCNCGCACCGCGCTTGCGGNNNNNNAACTNNNGRTGGCCCGYWGTGGCGRSCACTYCGCYRTCCACANACGCAGCAGGRRRAGGAGACTCTTTGGAGCCCGCTGGCTCTACGTAGYGAYGGNNNNNNNCGTGCCCCGGCACTCGTGCACTATGCTGCGNNGACGACCGCNNNNNNCCGTCTNNCNNGGCNNNCNNNCTATGGGGGACGCNACNNCGGACACGCGGCGGCCCGCGGAGGGGCGCATACTTACTGCGGCGCGNNNNGCGGTTTTGGTAAACCCNNNNNNNNNNYYRYTACNNNCCCACGCTCANNNNNNTATTCTACGTNCCGAGYGTTATGGARGNAGTACCTTNCCGCATCCGCGCTGCGGGGAGTTGTTCCCACTATGAGGYGCCTTCGTCCGCGCNNNGATCACGTCAAAAGCTNNNNATCAAGCNNNNNNCTTATCTGCGNNGNCGCAATTCGCACCASCCNNNNACTGCCGCGCGGAGGTAGCATCCGCAAACGACGCTTAANNNNNNNNNNACAAGGNNGATAGTGCCAGCCGCCRMTWGRTNNAGTTAGTGGGCATTTCANCACAATCGNAGAAGCGGTGGCTGCACGGCRRTTTTGGTAGNTGCGCGACAGATGGGGNNNNNWCCCACTCCTGGCGGGCATCTTTCAATCGGATTCCAGAATTCTGCATCGTATNNNNNNTCCCACCTGAAGCATCGATAAAAGGGTCGAYWCTCGNNGCCGGAAGCTGGCGTGAAGTGTATCTAAGAGGGATCATGGCCCGCGAGTTGNGCGANNCTCCCAGTGCCACCGAAGACATCCNNNNNNNNGCNGGCGYRCTGCCRRGCGCGCAGGTCNNNNNNNNGCGGGCTACTCCATCRYGCCNNCACATATGGGCTGGTACGCGAACGCCGCGGCTGGGWAAACCCACRTGNNNCGCAWYCRCYRAGTCGRRNGCCGAGTNTCCGGGGGCGGTGCKKRRCGGCCCCGCCTGCTCTCCTATCACTATGCGTGGNNNNCAAGCCTTTACGCRYYGRCCYCNYTAGTCGCCGCCTTTTTNNNNNNNCACCCCCCTACCTTACCCAGCGGCCGGCCGCTGTCCTNGTCCCTTAGACYATAGNGWWRTCCCCAGCCCGRRAGCGNNNGGCTCGGCGGGGCAGAAAAGRATTGAGACCAATACACCTGCGCTTACGGGGAGGGTCCATGGCYGCYYANNGGCGCAACACATCCCAGCCGTNNNNNNNNNNNNNNNNGNCCACATCAGTCGTGGCCTTCAGACCSGGGTGRCTTGANNNNNCCYYMGWTYKRYCAAMAYCGAGCGNNAATCGATTTTGGCGTTNNNTTACGTGAGGTCGTTCCCGCCCACGGTNNNGCGACCCCGRCGAYGGTCTCGCTATRYRTCTCCNAGTCCGGGACGWYCCTACCCAGGNNTCTTRTACTTTATCTCRGCGYGCGGCNNGATGTGGTNCCACCAAGCGCTGAGCACTACCAGTGTGAGGGCTGNNNNNNNNAGCGGGATGGATRANTGGTTAATGWRCTGYGTTTARYGGGGCNAGGNGGGCACCGYGCMYGTATGAAKCYTCTTCCGCGCGCAGCACAGCGCGGATGCAGGCTTCCACCCCCGTCTTCACGGRYYGKCGTGCTCACGGATAGCACGGGCCTTCATNNNNNNNCCNNAGCCGACACATGCCYCGAAATAGCTCCCGCGTCACNGTGGGCTGNNTTTGAGGCYYCTCTCCGTACGTGCCGGGGTATAGCGCGAGCCTGACTCCWGSKKRTCAGTNNGCGGGCGGWAAAGAACGCWCCGTCTGCGGCTGNGCGCAGATGGCCCAGACATCGATCTCTCNNNNNGCNGGTCTGCCGGGGCGCCCAGGGTAACTACCCGCCAGGACGTGGCATGCAAGGCNNNGAGGCACCGGCGGGATGCCACGTGCCCGATGTTSTGCTAGYCCCCCYGYCGAGATTCAGACGACGNNNNNNNNNNCAGTGGCCCCTACGGGATCTGGGCGGGCCATAAGGGGGCGCCGCGGGGTNTCCGCTCACGCCCGGGCGCGCATATCNTGNANNCCATTGCACGCGGCCGCCGCATAACTCGAGACGCTNNNAGGGCCTCCAGGGACCCGGTCGCGGCTTGTRTGSRAGCGGAGYTYKTYACKYRCCCTACCRMNNNNGGGYCGGGCRGRACARYRRRGGGGGAGAGGRGGYGKCACCGGTGAACGCGTAACAAYAGGTTACCTTGNNNTYTCCCTGGCTGTGCTTTTTCCGGTAGGGNCCNNGAGGTGTTCYTCGCGCNNTCGYCTNNNGGGCACGTAGGSACRGTTGCCCCAGNCCGGCCCCYSGAGGNYRWAGGCCTAGGNAGTNGCGAGGTGTAGAGATAARTCTGGTGCATCAAACACACATCACGACCTAACTGNNNNNNNNTAGTTGCGGGGCGANGCTGNGAAAGCCGGGTTCTGCGGTTCGGCCCYNGCGTRGGATCNNNNGCANNNNGCCTGNGCTGTCGANNNANGNNNCATAGTCGCGCGCGNGGNACCCAAAGTGCNCNGCCGGCGGNGCCAGTSCGGGCAACTGCGGCGGTGNAGTSGGGGCCTNNTNNNNNNNCGGAGTTTCCTCTTTTNGACGGATTCAGTTGCCAGGCYGCCAGAATCACAACCMCGACACGACGCGCTCNNNNGCGCATATGCAGTCTGGGGAAACCACTCGTCCTTGWTCTGGAGTGGCGGTGCTTGNNCGTCRCSCANNNNNGCGCTCAATGGGGCGGCCCGCCCCTTTACTTATCCCTAGTCGGGCGGGCAGTAAGGGGAGCGACCNNNNNNNNNRCTGCCNCCNGTCNTCNCGTGGNGCGTCGTCTTCGCCGWCGGCCCGGCCGNANCAGCCTGAACYYGCMRRWYYYACYGMMCCACCATATTTCGGCCGTATCCAYGCRTCCAGCTAGAGTNNTGTMCARAGTCANNTTTCACAGGGAGAGTTNCTCGCGGTGATCAAGATGCCNNNNNNNNNNSWYMCTYSGYYTNCCCGTCACATCAGACACCCGCGGGACCCTGACACGTGTCCCGATCYGGGGYGGGGCTTGNNGACGCCNNNNNNNCGGGCTGCGTGCGCGCAAGTTCGGCATTTTWTGACTTGNAYTTCCCGYTCTAGTRNCCCACTCCTGCCTNCGGGTCCCGGTAGCCCTACATCCGNNNGAGNGCGCNGACGCCCACCATGTGACGCCCGTGGGNGCCGCGCNAGCGTGCCGTCGGCGAAAGTACTCCCGGTGCTAACTTACCGCCCGGCACGCTAAGTGNYGANGCGAAACGCNAACTGAGCACNCAAACGACGCCCGGCGNNCACCGCCGGGTGNNNNNNNNNNNCCAGTCGCTCCAGAGGCNNNNNCGTATGTGTGCGCCGTCTTGGAGCCTCGTGCRGSRYSRGGCCGGYGTTCTCCGGTTNNNARCYCCGGYGRCAAAATANNNNNNGCCCMRRSYCACCCCAGTGMANNNNNNNCTCACGTRGACANAACAGCCGCAGTTCTAACGARYCCTRKRGYYGGYGRGGCYNTCTAGTTCGTGCTGNGAGNNCGGGGGGTGAGGAGGACCCTCCGTTTTCAGAGGTTCNNNGTGACGGACCTNNNGCYTGRYKYYAGGTCTACGTNCNATGCCAAGGCGCCGCGGNGCTTTTGCTTANNNGACCTCGGCGGGNTAACCTGAGCGTCCNNGTGCCGGGNNNNNNNNNTGACCCTCSCACCCACAATTTGNTAGGCNNNATCTCGCRYRYGNNNNATCCGATGCAGAGCGCTCTCGCGCNCTNNANYCCGGAAGGAGAAGCCGACAGTGGTCCTCYGGTGGAGTCGNGRGGCKCACGATATTTTCGTGAGTCGCAGAATTACTCTAGCGCCCGTTCCTGCGGAAACNCAAACCCGCGAGTACANNNATACGACCGTCCCTAACYCRACTTCATAATAGTAGCAANGCTGGGGCGGCNNNNGCGCGGNGCNTCNRRYGAACYMAGGAGAGCCGCTGGGGANCATRTTCTTCCGGGCCACCAGWGNTTGCCACGTTCGTNTCGCCTGTRRTCYGMTYSCGGGAGCGCACTCCGSRCGTCCACAATTGGCCTTTCAGCCCACNNCAGCGGTNNNNNTRGGGGCATAACGCAGNNNNNNTCACCCGTNGCATTTTACTCCCAACCGCCGGTACTTTGCTAGAATGCTAACGCGTAASWAARYRNNTNNNNNNNNNNNGATCAACACAGCCAGGTACAGCGCTATCCGGGCGTGAGARGAGCCTAAGAACGTARCNNNNCCAACCCRCWNNNNNCCCGCAGGGCGANTNNNANANGGNNNGCCCTGGCCCGATGCGGCATCARGGGNNCGCTTCCCTCTGACCATGCTGCGCAGATNNNATAGAAAATCGGAGTCTCTTTATGGCTTNNNCATNGTATACGTGCTATTTGGACAGTGAGTCTNGTTCCGCTGTKTTGGCTGRTSCAACATMNNNCCAGTGCTCTCCCAGCGCCCTGGGGCWRYCGGGTCTCTGYYACGGCGCCCATGCCATGGGAAGGAGACAGTYYGTGTTGGAATCCGTCGTCCNCCCCYRGCTTTTAGCAKGGCGKYRWYGTCGNNNNNGTTGACNACNNNNGAACAAACNNTTATATGCGYCCTGNNNNNNGCTGCNNNTAGTGAGATAGCGNACCCTAAGGGTNNNNNNNNGGTCCCGCGACGGGGGCTCCNCTNCNNNGNNNNGCCTRGCRCCGGGCGATGCCGACCTYGGCCCAGCGAGGTCNNNNNGYRTRRYRRARCNGCGYCAGCTCTGTGGNNNNNCCGGGAGAAAAGGGGCGCGCATANTYYTMCRNCAATCGGCGGTAGGCCAGCTGAGGCATATCATGAACMYYWCYTCGCGGWTYRKWYYCNCCWYYMTWTTAGTCCTAGRYCCGAGANNNNGGGGGCGCCACGGCGGCAAACCGGGCTCAGTTCTCAAATCNNCTGTAAGGTGAGGRGGGTGCCGGCTGTGACATACCTTTTTGGGCCCGCATGAGTTATNCRGCTTCCANRCCACTAGTGCGGTAYTGTGGATRRAACCCGCGCCRCCARYCYKCTTCTCACGNNANGCGACGGRRCTNGACGAGTGCGGGGCGNCYGGCCGAACGACTGCAGGNNNGAATACTTAGAGNNNNNNCGCAGGGCGGAGGCTNACNACGCGCCCCGACAACNGTNNGTACCCCAAYCGGAGTGGACTKGCGGTTGGTTAGGGGGAGNNTCGCGGTGAACCTCCGTNNCCCGTGCCGGTACCYCGAGCNTGTTGAAAGNNNNNNNTAGGTCGCACCAGGTAACTATGAGCCGGTNTGTANCCGACCGCCTNGCACGTCATACTCGGAACACACGGGCNNCGNNNNNNGTTGTCCTCACGAGCACGGTGCAGCGCGTACCAAGTCTTTCCATCTCAAYRACCTGGGTTAGGATACGCTGTAYTYGCATCTGTAKAAGAATTCAGACGCACGGGRCCATTAWAAYGGYTTCGCNNNNCNNNGCCGCTTTCCCTTGAACRAAGTGTTGGATTCRCACANGCTCCTGNAGATGGTGANATGTAATTAGGCCCCACGGTCTGAAATNGGTCGGTTGGTGGAGATAAAGTTCACTCCGCCCGGTTCCCATGATGGGTGTRCYGTNACTACCTCGGAGGAGCCGGGNGANNNNTCCGTGNNCNCTCAGTTCTGATGGCACTAGGGGGGCCGCCACRCCCCCNCCCCNAGCNNNNNNNNTNATCGCCAGACACCTTCCGTGGATNNGGNNNNYTCTCGTRGGNNRCCCCTTCCAGACGNTANNNNNNNNNCTAAGCATGTGCAGTTGTCNCCCGGTNNNNNNNNNNNNNNGTGCCCACAGAGTGCAAAGGAAGCCCTGCCGGGGAGGTCAGCAACTGCGCTCCTCNNNNNNNNNNTCCAGCGTTGCCGGTGCTGCCCCGCGCCRCCGCTCGGGAACGTCCGCCTAGTGAGAACTGCGGACCAACTTACCCCGGGAGCGTGGAANNCCTACGCGAGCCGGCGANNNNTTGCGNCGCCAGCCCTCCGGTTTATCTACGCCTTGTTTCCCAGTCCTCTGACACGCCCGGGCGCGTCTGGCACAGGGAAGGCGTTGTTTAGAATAGTACTWATCTCCTCGGACTTACTACCTGAGAACAGCAAGTCCGGCCTATCTACCGATSCCGCCCGAGGCGGCGACCCGGTGAACGCCTCTCAATCGTNNNNGNCGCGGGGTCTCATCNNTACNNNNNNTAGGCCGCGNGTAANNNNNNNNNNTACCCGNNTCCNCCAGTGGGGTNCTGAGGGAGGTAGAATCTAGCTAGTTGNNNNNNNNANNNNCACAGCRGATCCAYRYNNAATTTATGAAAAGGCATTGTCCATACGGGCGATCAGGGCNNNNNNNNNNNNNNNNGTGGTTTCGCATCNCTGGCCAGTGCGGCCTTCTTTCCGTAAGCAGCARCGYYCATTCTGTGGGCGTTGACCGTGCCCCAATCTCGCGGCGACTGATNACCCATCCNCTATTTCNNAAGGAANNNNCGNNTCCCCRTGCGGTNNNNNNNNNNNNNNNNNNNGGTACTCCNACGGTGNNNGCGCGGCCGCAGGGCTGTCGTTATCYRCCGCCCATCRCNGCAGCCACTACCGCGCCSWYKTGCCGCTCGTCGGCCCGAGACACCTAAAGCCCGTAGCGGTATCGATTCNTNCGTCCCGTCCTTGTTAACCGGCGCGCTNGGNNGCCTCCRGGACRCCTCGGCNNNNGYYACCCNCGTTNGCGNNGGGYYYCACTANCGNTNCNNGCNGGTGTCCTCTTGTCCGGNCTGGAAGTTCTGTCGTCAGCCCTCGTGCAAANNNGGAAGAGGGGCNTAAGANNNNGNNTTCCNNGNGTRAGCAAYAAGGGCGANNNNACTGGCGGTACTGACTAGNCGGRCAMRGRNCNGTCGAGGACACGACGARGGTACTTATTACGGACCGNATGCGGCCATTCGGGAACARYWACACGGGCAGTNCGGCAGNNNNNNTGCCAAYCARCGCCANNNTNCACGCTCAGCGTTGGAATCTGGGGCATTACGAAGGTAGANNNNNNGCCGCAAGCCNTGACCGTGGCCAAAGGRCATYGAGGCGAGCATACGTCCACCAASGGAGTAGGGNCNNNGRTNNNNNCTCTAACCGNNTACCTNTGGCAAGACAGGTTTCCGYRYGCRGGYYYTTCCYMRCYRCCTGKTGGGCCAGNCGGCANNNNNCTCANGNTRGYYCRMTAGCCGGGGAGATANCANNNNNNNNGCGCCTGCKSRNNAATATGCTGTCTCCTTGGCGNNNNNGCCCGCATGTGGGACGGGGCCGATNNTATGGNACATACCGCCGAGGGTGAGTTGCGGACTTGGAANGGGTNNTAGCCTTRYWCCYYCCCACGCGCAGGTRGTTTCGTAACTGTTTCACTGYCRWYWYYRRGTCNGATGGTATAGCGCCCGGCGTCGNNATGGGAGGCCTYCYCTTGGATCCAGCGATGGCAGCARGCGTGNAGCAGATCGCTNCCCCGKCRATGMRCWGGNCCCGCGAGNNNNTTGTACGTGSNTCASGYRCAACCCCCCGTTTGCCCGGGCCNNNNNNNGCGCCTTCTCGCTGNNNAGGAGTTGGTCTCTCCTGGTACCAGGNNNNNNAGCCCAGCTCCCCCGGCGNGGACCGGGGGCGCGNGGGGCATCATGGCTCCAACGCCCCTCGGTCCGAATCATCTTCTCCCCCACCCTTGTCGAAAGAAGGCCWNACCGNNNGCAGGCCCGGCACAACTNAAACATAAGTCCCACGCTCCAAGGNCCCCCGRGTTCAAAGCTCGGGAAACGCGGGCGGCCGTGAGCAGTCNNGGCGYCGNATCCAGKRNNACGGATGTTCCCCGCCCCCCGTCCTGCTCCNNNNNCGCNGGCCNNAGCCNAANTACNTCGCGGCCANNTCGATAGCAGCTACGTGCGAAGGGTGGGGTTTGGNNNNNNTGGTCACANNTTCACCAAGNNNAGGCGAGGGGCGACACTGCGGCCTGCGAGTACCATGAGCGTACGCGGCCCTGCGCTCACAGGCGTCGCCGCCGGGTCAATGCCCGCGCCCCTATCAAGTAACATGCGGSACNCTCCACATACCCGCGCGTNNNNNNNNNNGTCTNNMCRGCCGTAGACGNNNNNNNNGCTCGCTCCGTAACGGGCGTTCACCCAGGTCRCRRYGGTCNCGGNNGGCCGCGCCGCCCCAAGGCCACATTCCTCCGGCANCCGCNCGGRCRGYGGRYGYGGCGGGCGGCNGCCGCGAGCCGGGGYRYYYRKNGYAGACCAGAGGTCTAGAGCAGGCGGAGCATCGACCCGTGATCCCRRGNGNTCCGGAGTTTTGGACCCAANCCGNNCYRCGGGTGCNNNNNNNNNNNNNNNNNNNNNTAGTNTGATACNNTGGGGTTACGGCAGATTGGCCNCCGTGACTCTACMRCCNNCTCCACCTGCCGCGGNNGNNNNNNCCGCAGACATACATCTGCGGCCAGCCGCGCAAGCCAGCMRAGNNGCNNCGCTTANTTTGGTAAATTTAACCCTCCTCCTTCNCCTGTCACTGAATTGAACTACATGCACNTGCTCCAACCTTCAAGGCCTYNNTGCGCCCCGCACTRCTGGCAACTGNNNAGGRCTGGNNGGCGTCTGCTCGTCAATCGGTGTCGCAACCCTGCGGTCCGAACCANNNNNGGNTAGTGCCCGRYWRWYYCGTCTCCCTACAGTCGGCYRNNNNNNGTCAAAGGCGCTGYTYCCCNNGATCAAGGGNNNNNCACCGGCACGGCCGCATTATNNNNNNGTTTTGGCGTTCGGATGNCCGCANTTACATGGACTCTATTTGTCAATTTGAGGTTTCTCCACCATTGCGCTGGCGNTAGCCGTAGACCAAATTGCGGGNNCNGTGCCCGCYRAGRMTGATCCCGAAGAATTCCTKAATGTGGGGARYNNCNCNNTGAWACCRGNAGGAGTAGGCTGCATAGAAGTCAACYAGTTTRATGYATTTCTTGNTGCGTTGNNCNNGCCGTGACAAGGAGCCCACNNNNGGTGCTCCGGCTGACGCGANTGTAGGGAGCCGCTCATCCCCARCTSYRCGCTCGGCNCCCACGCAANTGCGTGGAGNANCGACACCGGCTAGGTACGGATGTGTCTCCGGCGGGTAAGTTAGTGGACGGCGCTAGTACTGTAAGCCNGGGGCNNGTTAATNNANGGCCCGAACGGGACGTTTGCTTYGGGYCACAACGCTCAATCTACGTCCGTCCTTGGGTCAACACCCGGGATACGACGGATCRAMNGTCTGTASGAWGCCCCCCCGCGCGGTGCTCTNNNNNNNNNNNNNNNNNTMCATTTNACCCAGGTTCAAGTTAYCTGAGGACAGAGGCCGTGGCCNNNTNSCMATNTCATCAATCTGCNNTGCAGCGCACCGAGCGGGGTGCGGGCAAGCATATGANNNNNNNNNTTGACACTATGGCYGGTTCGCCGGGTCCAAGAGACNTTCRGAACCCTACGGNCCRGATWAGTGACCATANNGCCTCCGGGGGCGGGCATTGAGCNTGGGAAGYRGSGCAGGACGTAGCAGGCGNNNNNNAGCCCGCGGCCCAGGNNNNNNCAGNTTCCGAGAATAGGTANNCGNATTCGGCATCCCTGTCCCTCAACTCCTTCGTGCGTCTCNCNNNGNCNCGGGGCYGCCGCGGCTGGTAGTCGTTGCCCTGGGYCYGGGGGCNNGCNNANNTACCATATAGATGTTGGGTACCGMCYMCGCNNNNNNNNNRCCAGTGACCCGCGCCKRTCTCAGNNGCGGTGGRCRGWGGTGGTAGTTNCCCAGGCCCTTTCCGGGTAAGACNGNCTTGGAATGGCCACRATNTGACCACAGGCGAAGAGGNNNCCGAATACCCCACCGACCCGCARYYYYKTCTGAGCCCCTGGAGCCGACGCGGGCNNNCTGTTTCCCNCTRYRWRTGTTTACGCGGCTACACCGNNNNGGGCAACGTRGACGTCNGCNCNNNNNNNNNNNGTTCTGCACGTCTCGATGCGACGCTGACGGACAGGCGAGTCGTNGGTCCCNGTCGCRRTGCTGTCYGNTTCGCKCCCCCCCCTGGGNNNNNNNCGGCAGGCGGGGGCTNCTCAAGTGGCGCGCGCNNNAAAACTGCANTYGCCGGAGCRRGCAAGCGTCGCGGGCAGTANNNNNRCNRGAYYGCGATATATTCCAAGATCCCCTGTGGTAGCCGGRKRYRYKYRYRNNNANGGAGACTCTCCGCGTGACACYGCYAGCTGATGGCCTGATCCGTCATGCTTGTTNNGGNACGGGTGANNNNNTCAGACTGGACCACAGAATGCACCACAGATCAGATGNGACACGGTANNNTKTTTACATCNNTTNTGATTGTAAGAAAGATTAGACGGGGCCTATGCTACAAGCAAGTCAGCGNNGTACNNANGGAAGGTTCNACTGTAGACATGGCGCGGCCWGYAGGTCAGCTGCTGGGGNNATAGYACTYGCKCTTTAACAGCAAGCCTCAAAAATTTATGTCGGNTTGGGGGGCCCCGCAAAGCCGTATGNCGGCGCTAACTTGTTCTGRGCCTTCATAAGGTTCNGGAGCGGTCGCGGGCCYCCGGCAGCGCCTACYGGTGGAACGTCNAGCGCNGGTCCACGGGTTTARWGKYAGTTCGGTYRRTGYGTCTCGAATGACCCGNNNNGCCGCGYATATRTTAGGTTCTGRGNACTATGCNNCCCANNAAGACGTGTGYATAAGAGGTGGTCTCCTCTAATCCGGACGCCTATCTACTATGCGTGCCCGCCGGACGGGCGCGCCGGGTGTTGTANNNNNNGCRTCTAAAGTCCTGACCTCATWGGTACACCTGACNNRGYCKRCTAGGNNNNNNNNNNNTATCTGNNGCCGCGCGCCGNTCTCTCACKTCTYYGTNNNNNNNNNNCAGGGNCGGGGGGCCTCGCCYTYYRRCNGNNTNGACAGTGGGACTCNNNGCCGCCACGGGGCGACATGCGGGTKRGRYYAGATTTGCTCCCGCNNNTCGACCCCGCGGGGAGGGNNCTAANNNNNNGTCTGGAGGCAYCMTTGTCGGCTCACCACTGACTGAGTAGGCGTGTGAGTCATAAATACGCACGGGCGGGACNNATATCGGGCCCTACCGTTGCATGTAAAATCCGYCMYCGGCCGGTCCGCGRCNNTKRYCRWYYATGCCRYAYYGNNNNNNNACTCNCCTGAGGGNNTAAGCTTTCTGGTCAGACKGAGCCGCGGGTTATTTTTCTNCTGCCTTCCNCGCGCCATTGGNCGNNNNNNYYYRYGCGCCGANNCCCTCAGTGTAGCAGTTCCCACCCGGNNNNNNNNNNNNNNNTANNNTGGACGCGAAGAGTCGCCNCGAGGCGTTANNGTGCTGTCTNCCCTTGCGNACGTGGACGAACGCGRGCCGNNCCCCCACTCGNNACTCNNATTAGTTNNNNCCCCGCGTGACCGGACGGCATGCTAACGAAGCTCGGGGTAGGTANNCCGCTCCCGGTGTCAGGCCGGTAAGCGCTTNNACNCNGCACGCTNNNNNNNNGTGACTCATGGTTTTAAACTGTTNGTATTGGAATACGGNTGACAGNNNACTTGCCGAGTTTGRYGRGRCTRSRRGCCGGGCGGTGGACCCCGGNNNNNNCYCRTTYCRRYTAATANANGNCNNCCCTCATTNNNGCTTTACACNCCTCAYCCCGAGCGCCAGCCGCCGGAATCAAGATTCGGRGCTGCCTCTTAGNNTGAGGAGCCGGGATGTGGCGGGNACGCCCGGCGTGTCCNNNNNACANNACAGGCGTAACCCCCACCTCNCTCTCCGGAGTTCTGCGCTCTTAGCTCCGCGGTGTACGGCCCRGACGCAAGNNNNNNCACTATCCGGGTGCCTAGNNNGAGGTATGGGGCCCTGAGTACRCRATATCGAACGCCCACACYAGCAGCGNTGTACYGYAACCAACTGTAACACATCACCCCGAGGRGCRATGAGCGCCGGGGGGNNNNNNNNNNNNGCGCYCNNAGGCCGTAGGGGCATCCGTGGNNNNNNGTCTAAWMCYCCTCTAAGACTCGSRNCCCTCCRGYCTCCAGGCYTGTAGCRRAMMSGRTGCGGCCTCGAGCTAGCGGCCGCCNCYYTCGCCTGGGAGGTGGACGGYRAAACGAANNNACGCCTGAATTCAAGGCGCTCACATTGRTCTTTAGNGNNGYACGAACGCGGAAATGAGTCNGCTGTGGGGGNNTTCAATCCAGGCAGCGGAAGACNNGGGAACTCTGCACAGGGGAGTTAAGCTACNGGNGGCGCTCGCACTCACCGTYNCTGTGTGNNNAWYYRRWYMRYRTYRRRYCAAACCCNAGCCTCGGCARAWYYAGCACATATCGAGSCCACGGGGARTGACCAACTACCCGTGCTAGGGGCCGCCCGAACCGGGGNNNGCGAGGCCCGACTTAGATACGACGTACGGGTTGCATYTTCAAAACCGRYRYCAAACGTMWYWYCATCGGGGNNNNNNNNNNCTCNNNNNTGCGTGRKRAACGCGAGCTACCCTCTTCCGCGCCTATTYGCTGCGTGMYRNGAGGAGCACGGGGAGATCCTTCCGGAGAGTTGCTCCGGACCGTGTCAGTGCGYNNNNNNTCARACYCGAAGCARGGATCARYCTAGCGCGCTTTATACGGCACGGCCCATCTSCAGGTGGGCAGTTCGCACAAACATTGYTCAGTGTCGTCGATTGTCATGCGACCGTGGGACTCGCNGTTCGCTTNNNNACAAGCTGAACCGGCGGTYKYCCWRNAGNNNGACRGRGCATGCMYKCRMCGCNNCGGGTNNNCCATAYCGGGGACCCACCCAGTCCCCACTACTCGTTGTGTCCTAAGTKYGAARAYWMYTGCGGAGTCAGGRCAAAGCCGAAANNNRSCRTYCTGAACGGCCCCCCCCAAGCACGTCTGTGTAGAYGNNCGGCARYGTYTGGCTCGCCCTAAAACCANAGCNTTYGGTGGACCGGCYCCGCGCGGGAGGTAGGATAAGGWYMGTWNATTAGGGGACGACATTCAGCCTGACTNGCGCGCGTNNNNNNNATCTATNNANNNNTTGTCCTANNNCTCTTCTCACCGTAGCTACATATRCGACGRTGTCCTGCCCGAAGGTGGTCNTCGAAGTTCRNAGCGCGCGAAATTTGGCTATYTGGCGGGNCGAGGGGCCGACGGCNCCNCCCCAAACCGCGGTCGGTGCAGCTGCTCAGACGGACNGGCCCCATATGTGCGGANACGGGTCCAGGARYMGGGGCACCCCCGACGCCTTAWYYRRCGNCCGAGGCGACGCTCTAKYTGGATYMTGTACCGCTGGCATGACRRACACAACTGTCAGGATCATAGACTYCGGCNGACCCAGCAGGCACGGYANNNCATGCTTACTATASNNNCTCCCGCCRTGCTCGGCCGATGCTATNNCCGCCCCTCGTCGANNCATTAGCCCTACCCTCGGCNTCTCCGGGCCTTGAGTTGTTTNNNAGTCCCCGGGCCGCTCGACAAGGNNGAAGCGACCACCCNNNTTACGAGGGCGATGCCTCGGCGCGAATACAGCATGTGCGCGGGATCNNNNNNNNNNNNGGTGAATCCTTCCTGACGCCGTGGCACGCGGATGCGGGNNNNNCCCCCTGCCAATCTTCCGTCCTCTAGCACCACGNNCGGGAACGCGCACACCAGCATTTTACGGNCGNNCTGCTCCNTCTCGCCACATGGCCGGCCACTTACTTGTGCCGGYCGCAYRCAYCYCAYSGRCCGTAGTGGGCRCCGNNGTTGGACCCCGTCNNNNNTTTTGGCCACAAACNTGGATCGCGGACAGNNAGTCGTNCCCCGAANNNTATNTGGCTAGCTCGCTTTACCAGTCTGCGGCNNNNNNAAAACTNGCCCCGCWGTGTGTGACATTTCGTCGGGATNNNNCYTCNTCTMARGGGTAGCGAGGCATGAAAGCAGTTCACTTTCTCGRCGYTGRYCRYMGGGAGCACTTCGTCACTTGTTCGGCACAGGGAGAATGTGGGAGYCRGRGGYWYRCCTTGCCNCCGCNATCAATTTCCCCAGCGCGCTCCTTCCCGGTANCNCGAGTGTGNAGACATGGCGGTGAGCCTACANGGGRGGTCRACGCTGGCTCATNNNAGGGCGTCGGGWAGTAACTGTTGTGCCCACGAACCYGGGCAAGCGAGGGGAANNNCGGCCCGGGTCTCACACCTGTGGGCAGCGTYMCGCGGGAGGCTACTNNNNCTATGGNNGCACNCGTCAGGTCCGGGCGCTTGAACGCGTTAAGACGGACACCCCGGAGGGGTGATATTCTAGGTACGTGTGGGACTCGCACCCGGGGCAAATAGCGTCTCATGTGCCCAGTTCGACATCCGACCTGGCTCCGCCACCCTAGGCCCARRAYAGCACGGAAGAACGGCGCCTCCNGNCTGGCGNCACAGCACTTACRYTACGCYYTAAGCCCTCCTCACGCACACAGTTGCGCCGGCTTANNNNNNNGTGCCCGCCAGNNTNNNNNNNNNNNACGCGACCGCCAANGTKRNCGACTAACCGTGCCAGCGCACGGGGCGTCTCCCGGGCCCTGGTAGGNNNNNNTTCAACCCCCATGGGGAAATCTCGTTCCTGCGRGTGAACAATGGACCTTYGYGTACAGAAGTACACATGGCCGTAGAAATACGTCACGCCNNGGCNNNNNNNTGCGGGCTTGGTATNNNNTCTCTTATTGGGCCGCCATATYGGGGCGGCGGNNCTAYGCCCCACCGYTCAAGCYCTTGGTGCCCTTCAAGCATATCGGGGAGKRWRNTGCACGACGGCCCGGGCTACGGTCCATGGGTCAACCGTCCCACCCGGGGATMCARCCNNCCCCCAGATNNGCCGRCTRCCGYCARGGGTTGCCGGAANNCNNNTTTAACRRYNNNNTCGTAGCCGGGCCAACTGACTCTGGRCTYYKYWAGGCGCGGATGGCANNNNGTGCCCCTTGCCCAGAGAAGCRGWCRCGTGCTCATCCTCCAACGCGCCCTCGGGGCCCGCCAGGTTGTNNNNCCGTGAGGCAGCATAAGAGTNCCGGCAAARTTTCTTCCATGATTCACGACCGCGCNCCCNGGCGGCARGRTCTYTCAGCCATGACGCTCCTTTAATCGCACAAGGGGCNNGTCTGTTGTCCGAAWYYATTNTGGCAGTGCTCGCAGNGCGCNNNNNNNNNWTTNGGTACCNNNCAGAAGCCTYYCYRNNNNNNNNCCTCGGCTTCGCTGTGTGTACAGTCGCAKRNNNNNNNNNGCGCAGGCGGYRCCCNNAGGCATCCAATCCCCGCGGCYCCGCCACCRRCGGTCCTCTGGTCYGNCNGNCNNNNGNCCTGCGCGGGCCCCCGACGACGCGCTCGATAATTAACATCGAGCTATCNRAAGWRCCAGSNNGTTCAGACATNNNNNNNNNNCGCGCGCGCGGCNNNNNGCGCCGGCCCGGGCCAATCTCCCGTCAACGTTCGCTGTCCGGGTTTGCTCCGAGTACCATCCGTCCGGYCGGCGYGCACCGAGAGAGACCAGTGTGGGTTAACTAYNNNNATCATCCCAGTGCGCCCGGGGYCGCGTCCGCGTGTCTGGGCTGAGTAGTGCCCYGGAYCGCCGCYTRCCGGGCCGACGAGCNGGRCGCNNNNNYYCNNNNNNNTTAGTTCTGAGCTCTAGATYGYMYGCNACCTNNCNCACGACCTTTGGTAACGCTGGGCAAGTCAGGTGAGNTGTGACAGTRCCNNCTTAAGGGAGTCACATGACTATACCTTGCATCCCRTTCTNCTAKRRWWWGAAAACTTGWAMTTTGGTGGTCCGGACGGRYYCGTGAAAAAGCACTCTTACGTGGTTACCGTGGATACTTGAGYGTTCATCCGCTTCGGATANCTNAATGGCACTCATCGCCACTGGGGCTCNNNACCGTYRCYRCGGCGSRCGTGGTTTCATGANNACAGGTTCAACNCCCAGGCTTATGGTGTCNNNCNNNNAATGCTGCTGTGTCGCGCTGTRCCRACCGTAACACCTGATCACGAGATGTTCRNNGNGGGGAGCCTTCTTAGGGTGCGCTCGCCNNCNNNGCGGCACGCGGCGCCTGGTGTATACNACCACGGTAAGGGGGTGATCGGCGCCATATNNNCCACGGAAGTGAGYRKGANNNTCACCCGCGYCGACNNNANNNNNNNGNNGCTCCYYYTYCGCNACTACAGCGCTRACGGGCCCAAGCCAGTAGCCYTGGYGTYCTGTATAACCNNNNGGCGGCTCATCNNNCAACACATCNTAGCGTGATGCGAGGCGCGNNNNNNNCATTGGCATTCGGCCTCGTGGCGCCGTATCGGCACGGACGGTGTGTRYCCYMRCNCCTGCATGCGCTGTAGNCGGCGGCCGCAGGGYYRRRYYYYYCTTAGTCCGCATTGTCCCCCCTCNGGATGCGGGGCCTTGATNNNANNTGGACANCCANNNNNNNNCCTNNNNNNRNNNNCCGGGGCGCCNCATANCGCCGGTGGACGCGAACNTTAACCTGCAAACTAGGACAGGTGCNNCCGCAGGATCCTATCTGCACYAAGGCTGATCCGTGGATCAKCGCGGACGCGACCCGCGCCNNNCNGNNCACGGCGCGCWRRCCGGSGYTCTGCAACATTCACGCGACGTGGGGGGGGCGGCACCCCCTGCACTCTACGTTGGTCGACATGTAATGTCGCNNCAASCTGCTGGTTCCTCCCCCGTAGRYYKYYSRCRCCGCNNATACGGGCCGACAAGNGCGGRATAGTCCGGCCGGCTCCTCRWKGTGCACCAGGCGCGCACACCGWCYRCCGATKCYGGCGNNCNGTCCGGTNNNNNNNNNNTCGTTTGNTCGGCTTGCTTGAGAGANGCGGTTCTCGACTCTCTNNCGGCNNCTGAGTTTCGCCGGNCCGCAYCTGCAAGGCGGNCAACGTCTGTAAGCCTCCACYCACACCCGGTTGCGGTTTGCTGTCGTCCAGCACAGCNCCCTNRCRRRWWYYNAGCCACCTKAAGRAACRGYRAATGCCGTNGTTTANGCGTGCCGYCCGNNCGTCANTGCNNATNNTCTYGATGAGTACCGTGGTCCAGGTCGCCGAGACCCGCGATCAGTCCGGTGCCCCCAGAAYYYNTATCGCGCACGNNNCACGYCRGARCGCCAAGCTTGGATTNNTGTGANGGGANCGCGTCACGTGGCCCTACGGCATAANNNNGTCCCCCTCATTAATCCCGCGCTGCTCTCTAAACCTCGGCCGCGGATCACAGCTGTTCTTTCACGTNAGCNCNTCCCACTCCGNCATACCGCNNNNNNNCTACGTCCCGAAGGATGTGGCTTCCGCGGGGCGNGACGNNNNNNNNNNNNNNNNNGGGCCAATAATNACTAATTTCCCTYCAAAATTTCACGGGCCTNNNNNGAGCGGTGGCNCCCACCTGATGTGGTGCGCAGCGCGTGGCGRNTGCAGGTAAGGGAGNNNACAGTGGTTGTGACNAGCTGCGAGNTCCACTACGAGCCCCCCYCCTGANNGTTTTGGGGTAAACACTCACGGTTGCCTGGGAAAACTTGCGCGTACTAATACTGCCACCCCCGCTGYCGGACCGCGCCCCGTGCAGGGCCCNGACCAGTACCGACAGGCAGGCGGCTNNGGGTCCATTTTATTCGGGACGCGAGGGCGGASCATYGTTAGANNNGGCGCNNGGTTCGATTNGACNNNNNACCACGGGGGGCTCTGGATTTCGGGAGATGCGCGGGCTAGGAGAAGGYTTAGRGTGCYGCYYWNTGGGTACGCCTCCCGGTTCCGAGACAGGATGGGTACGCCCCCCNNCCAGGTTCGTCTTACAGACGAGCGCGNCTCGACGCCCRYTRYRRGGGAGTGTCTCGCNNNNNNNNNNNNNYRNNNNNRACGCCCATAGCGNNAGNNCNNGNNGKRYWRYRAKAACTCCGGRYCGTNNCGCRCCGTAGGTCGTCCGCCGCGGACTATGCGTCATTCGACGCCGCATCTGAAGTCGCGAGGGAGTACGCAAGCTAACNNCNTACCAGGAGAGCGCACTGCTAGCGTTMRGGCACTTNNNAGAGNNNNNGCGCTCNNNTCCNNNNNCANNNNNGTACTGTGTGCCCCCCNNGTCTTCAGGGGTAGGCCCTCCTTCACTGGYWYCAGTGTCCACCTGCGTNNTCCCGGTGCTCCATTGGCTTGNTGGGAANNNGAAGACTATTCCTYRCYCCCGTGTTCAGCCCCAGACCGCNGNAAGAGTCAGRTGGNNNNNGTAAGATGCCANNNNTRNNNAANCCRGRAGNTGTTNNNRTTAGACGGGCRGCGGGGGCTGCGGGGCGCTWGACYTGTACKWYAGCAGNNNNNNNCACGTGCTTACGTCCGCGCATACGATTGTCTTGCTCTGCGMCGMCCGNAACTTCTATAGGGTNGNNCTTCTNAATGCAYRRRRAAAAAGARYMAAAAAGGGAAANGACTGTTCAGCCRTACCGCGCTTTCTGAAGGCGGCATGCTAGTGGGACGGGCTGGATTGCCGGGAGTGGATCGTGMCYAGTRYYYYGCCGGCTNNCACACTCGCGCGTGCCNACCGGGTCWNNNNNNNNNNTTAGAAAGTTGGAGTGGGGTCGACCTACGAGNGGAGCGGGCATACGCACCATGCCGCTNANGNCCNGCCAAGCCCGCGTCAGANGAAACGGNNCANGGAMCTGATGYTTRRRCGGCYRRCGGTTGGGCGGCCAGAACGAGCNNNATCCGANNNNNNNAATTAGNTYCGGAATTCATTTTGGCATTCTCAAGCGCAAAGCAYGAATCTACCTCACTAATCCGCGACGWWAGCCGAKYYAGTAAGGACNNNNNNNNNNNNNNGNNNGGTTMGGGCTGTGACTACTACGCGGGCRYTCGGCYAGRRGRNAYCYGSGAAGTCCAGGYSCWGTCAYGRCCAGCRRCRYYRGRRYGWCGCACGACTTGGAGGTTAGGCCAAAAAGATTNNNCCGTAAATTAGACGTGACAAAGGGGAGTAGAACTTGATCAATTTAGACTTGTTTAGAGTTAGTTANACNNAANNNNNNCRYRCCCTCGTCTCCCACCCCGCCTTCNTCTTTTGGCGYGGGCCCGTCGCCCTACCGNNNNNNNCGATNCTATGCTATGNNNCAGCGCGGGNNGCNGTAYCSYCGGNNNNCNGNNNGGTCCCGCCCYACAGGTTGATGCRAAGCGGGGGCCTAGCGACGCCANAGATACGCGANGGCGGYCYRTYGNYMCAACCTCCCCAGTCCTCCGNNNGGCGYGRCGTYRATCCGTCCMCCNCGGTCCCCGGTGCTGTCANCTGTGGCCTGAACCTNNAAATATMSTTACCCATTACAATTACAAGTAAAGTTCGTAGGGCCCCTYTCCAGCCGACTRGTAGGCCCCAGNNNNNNNNNNTCCTCASCCTGTCRANNANNACGAATATGTTGGCYGGACGGGACGCGGCGCGGYTTTANNNACGCCCGAAGGGNGCCCCTCCGAGCACCTGNNNNNNNNNGACCTTYCAAAGGGGGCCAAAGTGGGGGCAANNNNGCCCGGTTGATCGTGNNNNNNGCTGCWGCTGCGMAACTANNNGGYMGTGGTGATGCCAACGGCTCACTTCTGCANAGAAGGGNNGAATAGNCGCCCCGTCNGCANNNTATAGCTCGGGGTCACNNNNNGCGTATTGNCGGGCCGCACAATTNTCCCNNNNNNNNNCCTGCGCCTTTGCGGGGTCGCGGTATTTTNNNNNGATCTGTTGCTYYRCCCCNGGCGGGACCACCCYGCGCMGCCGAGMCCCCACATTACCCCCCACGGGNNNNNNNNGAAGGCAGGTACGNNNCNTGTGCGGCANGTACTCGCAGGATGCCATCATAATATACGKTCCAATTGGGGNNNNNNTNCRATCRTCGACAGAGACCCRGCGGGGACCTGATATCGCGCCGTCCATGGTCAGGGCGNCAYAACAYTYRRNNNGGNCCGGGYGYRRGGTGATACCCATCAGGYGYGCCAAARCGAGAACGTGGCTAGCACGCGGCTTTAGGCCCCCGTTGCTTAGGCGCCNNCNNCGTATAATATTANCCTKGCCCGAGACGNCTNAGGNNNNNNGTGGTACAGTRTGCCTGACTGCTGCTCACCCTGCCCCCGAGGACCGGTACGAAAGGTGGTAANTNNCGTACCGAGGGTGGGAAGCCGNNACTAAAGAGTGTGGGAGCCCNNNNGNNNCNTCAGGCAYNCTNNNNNATTGGTCCYRGGGYTTNGGCTCAGGTGCGCAAGCNNNNNNNNNCNTGAGGYMGMACRCTCCGCTGACTGCGCCACNNNGCRGTGCCRGNNGNNNNNNNARYGRCNNGTGGCACGGCYWCACCCGACCCGNAGGCRTKRGATAGCAGCCCGAGCCCCCANTTGGGACCACGGYTCCCCCACAGGTCRTTGAGCGNCGAGCTYNATAATTTCGGGRGCAGTNNNYCCRSYANGNNGNGGCGGCACGGCYYGTGTTRRGTAWANTNCATCKGCNNTRTCCGGGGTCATGYCCRTAGCCTTNGGGGCCAAATTATCGTGAANNNGNNNNNNNGCNNGGGGTCACAGGTGGGGGCCTGRTTAYCGCCGGCGGCRCGGCCCYCGGYCGCTTCCNNCTGGATCGCTCCTYTWRANATGAATGYYGCKCAGYYSKAWAWRGCCACAGTCCCGAGACNNGCTGGAAGAGACAAGTCTTGAATAATGGTKRRTGGATAATACATATCTGGGTRCGNGTNGYGYTACGGCGGCANANNNNNNNNNGCAGGGGAGCTTCCCCCGAGAGCAKCGATTACAGWGCGCGGACCGGCTGGTGTNNNNCCGCGGRCYGCGAGNCRCNTTCGATCCNNNNNCATGGGTGTCGGGGCTNTGCCGGGGCTCGTANNGCGGATACGCGGCTCGNCGGGCRYYYRYWARYCCCGGCGGNANAMRGAGCTCCRAGRYYCGGCCGCTCATTGTAACNCAGCGCCCGCGAAGGGCRATCARRACACTTACGGGGYCCTGCCCGGGCATCGCGTTGGCNGYYCGCMCAANCCGAGCCGCNNNNNTCKKWMCTCCCTTCNGCCCCGCGCCTAGAGATAYGCCCCCGCCGCGNCGGTAARATAACCCCGAGGATGAATNNCCTGCGTTATATCTGTTTCTCATTTCGGGGCAGTCCGAGGTCTANNNNNNNCCTCCGATGGGGGCATGGCTRCRGARRSCGGNTGCGTCCGAGACGGCAGYTCAACCGCNCGGNNTGCGGCGGCCGCGATTCCTGGGCTTAACGCGRCTCCGGTAGAACCCACYACCGGAGTTTCGTCNNNNNNNNNGCNNNNNNGNNNNNNNNNNNNTTGCCRGGYRRYWCRSGWTTACCGGGYCCTTACTCCCGGYCCCTANTGGACATGAAGRRCGRYCCNCCGGAAGATAGGNNGAATCGAAGTGGGCTCTGGGCCNTGTATCCCGGCGGGGGNCCGTTAGAGNNGCCCGAACCCCCGGCCCCCCTGGCNNTCGACACCTATACCAAAGTTTTCTAATGGCGNNNNNNCTTCACCWRCCCAACCTTGTCGCAARRCGCACGGNGCACCGACCGRCCGCRGGATGCGGCCTTGTCCCCATMYGAAAAGGCCCACNTGTARGAGAGTCNNAAGCTTNCCGCGGGCGGNNCGCGACGNNNNNNNNTANYGGCAACCACCACAATGGGRAGGGNACRCRGRGCGGATATCCCATACTTGGNCAGGGGTCTAGCCTAATCGCCCATGGACTGGCNCNCCGCACNNNNNNGGCCYCTGGAGCCAAAGGNNNNGCAGGNAACAAATCNCCAGCACCCTYCCGACTNTACGCGGTCCCCGAGTCCNNCCGATGTTCTGGACCAGGACTATSMKGGGCNNNNNGGGNGNNNNNGRYWRRTCGGAGATTGTAGCCNNNNGGCCAGTCGGAGCCRRCCATACGGNCTGATCCRRATNNNTCCCAACCCTCGCGTGTGACCGGACNNNTATGAGCGGTAGGNGNGGCACCTAASYYRGGTGCTTGGCNCCAYGAAATGACCTTCGGGTCGARNCTCGACGCCTCAGGAGTNNNNCCGGCGTTNGCCGCATGCACGGCACGGCCGGTCCGGNNNNTWNNNCCGTNACGGGGAAAGCCTAAAAAGCCCGGTGGTCGCTAGTAGACCRCGCGGTCGCGCTGCTTCAACATGTCTCCATCGGAGCCGAGGCGGGGACGCCGGGTCACCYGCTACCCCGTGCGTTGCGTCAATTRCCCTCGTCCGCATCGCCYRYGCCCTGCACGCNCCYRCCGATANCGTCCAGGGAGCCCCAGCGCGTAGTTTTNNATGGGGCGGGCCTTCCCTTAGGCTNNNNGAACCCGAACCAAANCANNNGAAWCGTGGCGGCCTTACTCGNNNNAGTGATGCACCTGGCCGNYKGRACGGCCGCRGCGCAANGGTTTCSRTCCGCGCAGTGCCCTTCNGTGTTGAGCGAGATNGCGGGGGAGTACATCCCNGGCCTGTTGTYCGTAAGGCCTACCCRRRGNCCGCGCGGGGTCACNCNNNNCGCCAATTACCCNGCACAATGCCACNNNGTGAGTRGRYYGMRKNCCYTTGTCCGANNCCGCGAAGGACGAGCCGAATACTCANNGTACGGTCRTCNCTTCNNNNNNNNNNNNTGCCCCTGGTTAGTGGTTCATTACGCGAGGGTTRGCTTTGATATCGTCTGTCCGAGGTGCGRACCCTCTTRYTACAWRCACCTGCGGCCTACCGGTGATTNGCCGACGTASCTCCCNNCGCGAANAGGAAGCGCTATCGTYKWCMCTAATTGCGTCCCCACCTKACTTRACAAACAGGTTNNNNNNNNNNCTCCCAGNAACCCNNCGCGCCNNTCGGCCTTRWGAGCTGCGGCCGGNNNNNCGGCGCNGGCGGTACCCAACCTGGACCTCTGTYRKRSRRYGACGCCAACCGCCTGTGGTRRRAGGGCCACAGARCGGTCCAGCCNNCAAAAGACGACCAGWYGACGGGCANNTTATTACGAATAYGCGNNNGCGGCGCAAGTCANGGCACCCCGCTTGCGCTTCCCTTTGCCATCCAACTGTCGCACCGTCTCAAGCTCTATGGGTTCGCTGAGCACNNNATGGTCGCCTGCTAATCGCCCGATAAACGNGCCGAGCGGACTGTTTAGGCAATCARYRYRGTTCAATAGATGYCTGCCCRYGTGCRYGCTTCNTTCTGCTGCGNTGAAYCACCCGCAGCYYMTACGGATNNNNNNNNNNNNNNNNNCTTTCGTGGAGGCTCCCAGCCTGCACGGTCYGGACGACRAGRCRGTTGNNNNNGTCTGNGCCGTCNGGCGCCCCNGCCNNNAGGGCTGGNTTTAGCCARYCRCRWARCGTTCGNGGCCCCGTYGYRYCACTACGCYRRCGGAGGCGCCCGNNGGGATACGGCCCCGAAGAACGCGGCCTTGGCTCAGATCGCAGCCGGGTAGCCGGCAGACCTGCCYRTNNTCCCCCCGGCGCGGNGTGCTCTRACGTGCCACAAAGTGGTGGCCACMWGMYRRCKWNNNGGACCTRAACAGCGCGGATGATCGCTGRTYYRCGRYYGCYCYGGTGCCCCTATCCTGTCANGGANCGCAGGTACGTCACGTCCGATTGTCGTTTGCWATGARCTGTGTCCCGCGCCATAATGNAGGCGCCGTGGGCGACNNNNNNNCGTTNCCCTGCCYNCGCCAATGYRKKRGCCATATCACACGGTGCCGCCGCCGCACGCGAGCGCGGTCGRTCCTAACAGGCAATRRKCGCGAATARRRCCNGCGCAGAGAAAAGTTTCNTCGWYYGGCYYCAGTGTCTATTCCGCGTGGGCYCCGCACYCANTTCCGTCAAGCTGCTCGCGTTTGGCNNNNNATTGACTGGCCTGCCACGAGNGCAGGANGNCNNNNNCGNGATTTCGACCGGCGGTTCCAGCCTGCGCYRAGRKRGGCANNGCCTWGCGGACCGACACCACCYTGGCCTGNACGCAGGMYRRMGCTNNNNNNGCTAGGCGCTCGCAGAGCGCCNNAAGAGGNNCGAATCTGNGNSATTTACYTTGTGAGCGGTCGGCGAGGGCTCCCACCGCATGATTGTGTNNNGTGGGACANCTCGGNNCTCGATACGTATCGCTGTTTGTCGNTTAAACGGCCCCGAACATCGANNNCCNTANTCCCAAGTTAANNNNGGGCCTTGCAATACCCCCGCGGGGCCGGCGCAAGCCTGTCGGTCGNNGGCTCGACCCCTCTGAAATCTCNTCTCCACTCGCCGCAACCTANNRTGTCGACCGGATYNNNGTYWRCCGGYNNCTTCYCTCRNNAGGNNNCNNGCACATAGCTAATGAAGCGCATCCTNMCGCCCCATAAGTTGCTAGGCCAATCACGGGACATGGGGCGCCGGCCCRRRYNCCAGGAGTTGCGTCGGAATATNNTCTTTCACTRACGGTYYYYNCCGCCCCNCCGTCAGNNNNAANNCGAGATTTGGTAACATACNNNNNNGTATTGCCCGGGAYYRGRGCKTGNGGCCGGCNGNNNYCAATCAKGATRGGCCYGTGATAACAGACNNNNNNNNNTCTGCGATGCGAGNNGCTGAACTTAGTGACATGTNNNANCAGNGNCCTCCCTGAGGNNNNNAAGGYCYCYRRYRCYTCGTGACTAAGAAGACTCGGTGCCTGNNCATRGCAAGTCGAAGGAACCGANNGCCGNTACTCGATCGCNNTNGTTACAGCAGGGGGCCTCGGYYNNNAGCTTACACGTCNNNNNNNCGAGYTGTTCTCGCCGGTCACGGTCGAGGTGGCNNGNNGTGGNNGTAGCCGTACCNTACAGNNNNNAGAAAGTATCACCCATTTTTTGAGTCATCGATAGGTCCYWNNCGCCCCGTTAAGTCGGGAACGGARYNNAGATCTNNAANGCGYCGGCTATCAACGGTCCGTACAGACANNGTGGCCGGCGCGCTTAATTCCGNCTNNGCGGCGGATCNGGGGTCNNNNNGCCGAACCATTCCTGTATATTCCACCCGGGGCGCTCAGGGATGTCGACCCGACACAGGTATGTCGGCTTNNNNGTGCACGCCCCACCCYGTCTCACTCTGGGNAYACNNTAYGAAAANCCAGGTANAACRACYCCYGCCARYYMYAGCGGCTCGGNNNNNNRTTYCACGGAGCAGCGGCCCCTAGNCAAYRYRTYCCCCGNCTCGNCCGGGGGCCGTGGCACATTGAATCCGGCCCCNNNNGCGTGCTCCCNNGYRTACCGTCTTCGACNTCTGCAACAGCANCACCAAAGATCACCGGACGACMYRAGGCAACRRGYTCCCSYTCCCTGTGTCTACATACCSSCNNACGCTCNNGCCTATTGCMCNNNNNGATGTKGGNCTTGCAGGACCGTGCACNNNNGTCGCGTCGAACGATCGGTATGCTGTTNTTATTWTNGGAYGCANNNATCACGGGGTGGTNNNNNNNNNNNNNNNNAGCGCGGGCCCAGGCGAAGTGATARCCSYCGAGCGAGCGGCAGGATGGRTYTAGCGTCCGCGGAGCCATTTGAGAACRAYGYYTCGCCCACAGCGGGGGGAAAAGCNNNNNNNACGCGGTGTATNNNNTACGACAGCTGYGGCCGTTKYYRRCTACAGTGGAGGCGCCCCACTTACGTGTCCACACGCTAAATGGCCTGATTANNNGCTYACNCGGCATAKWCCTCGTTGNNNNNAGCGCACCCAACTCCGGTNNCATAGCCGCCGCGCAGANCCGCCGNTNNCAGCGNNNNNNCGCCCGCKGRGYCGAGCGNNNNGRNNATGTACGGCCGCGCCACCGTAGCCAGCACGNGRGYGCGTGAGSYGAGCYGCGATGNNNNNTTCCCCCCAYGGGCCCTCARATCRCYCGCTATTACGCACGYGCYCYGCCGYYCGCCCYCCACGAATACTNACGRYMTAYCYRWCCTTTCATNNNGCNYGATAGTCCGCGCGCAGCGCGAGATCTAGTGCACGATCTAGGCCGCCACCGTGACCCNCNCCCRNNNNAAACTCGNGTGNNNNNNGTGCCACGCNTGGGTCCCTAAGGCCGTGYYGAAAGANGATNCCCCNNNCNNAATACGRRMGAGGCCTCAATTCAATCTACCGACCCTGTTTTGCATAKMRGKAGCTCTCGCAGGTGACGCAGGTGGCGGACTCACTTCCGCCGTATGATCNNNNNNNNNCGCCTAGCGGAACCGNCGCGATGGTGGCCGGGTGGCGGGCGTGAAGTGGGTGACAGCTCGACCGGCCTCGCTGRCGCCYYGAATGACGGCTCCCGTTCCCGACCACCCCGGAGNNNCCCATGTCACGGGGAGCGCTTCCATTTNNNTTTCGCGAGGNNCGATTTGCYCGTGCTAGCGGGAAYRCAGTGRYNNNNNNNGCNCTCTCAGRCCAGCCTANCNGGCACCCCGNACCCCTTCCCATACTTCTACTTCTGCTCTAGGGGGGCTTCCCATCGGYRSRGGGCCCCCGCCCCACATATAGAAGTANNNGAATNNNNGRNNNNNNNNNNNNGAGGGTTGCTGCRTCCCMACTGCCGTGCCCAGNNACCRCYTGRGTTGCRCATANGCTCAGTCCCNCCTGGGGGCCCANNNCCGGAGTTCCTCCCNNNCTCGGTCGAWCTTYNNGCGGTGGGAATACGGCGMKYRAAATTCCTCACATCGTTGNNNAATATTGACGGACCGATNCNGGGCACCCATGCACATAGCCYNGCCTNCGCTTTATCAGCGAACRRNSGAGATTGCAGAGGGANCATCCGCAACTGTCGGTGGGGGGATTNCCGAGGTRCCCGTCGGCGAAGCACGCYRYYGCGGACCATGTANGYCATNGCGCCCTATCANNTGAACGNCCAGGCGTGYCGGGCACGCCAACRAAGGCCCAAACANGGCAGCYARNACGATGGCCAAGGYWTGCATCCCGGAAGGAGNNNGGGGATAGCMCCGYCCCGGCACAAAGACGNNNSRRYRNNNNNNYGCCCTGNNCGTGGCCCGCCTATATTNCACTAGCGTCGCGACTAGGGGACMAKWGMCYNTGTGCTCGAGAGCAGCYYCTGGNCGTGGNYAGCTCYTMCANNNNNNNTGGCGWYRCNGYYCRCYYRYCTCACCCTTCARGCNCYRGYYYYCGCCYYGCAYGGAATTGAGGNNGGTTTTYCGTNGAGTGCAGCCCAAGCNNCGTGGGTGAAGGAAGATTCCGCGGTTGCGCGAGCTANCRYYYRTACGCTCNNCGTCGCGTGGACCTATCCGCYGTGAGCACTATAGTCGTAACGTTACTGGGNNNGAACATAGTNNNAGTCGAGRRRRGCTCGGCCCCTTTGATNAGGGNCGGCGYRGCRCGTGCCTGNTACGRCYTGCAATGTCYTAATCTNNNNNNGCCCCGGTCCCTTGTGTGNNGNGCCCTGRCGGCCCAAGNNNNNNNGCATAGGGATGGTGTAARYYTACGTTCGTTCCGACRKCGTGTATGACCCTCCGCGCTANNNYRYANGGGCTCCTCGCCTTGCGGGCGAAANNNTCCTTCCGTATCRCCYNTCNNNGGTCCGCTCACGTCAAGGGTRCRGGCCGCGNNNNGGGTCCANNNNNNNCCACRNTNAYCRYYNAGYRRGGTNTGGTCCANNNNNCAGGGGGTTTTGCNNNNAGAGCGTCCTGTTAAACGGGACCATWGGTARCCGCCNCGGGTTYCYCCGCCRRYYCGGCAGCGTCCGCGTTCATNTNCACACAGCGCRTRCRTTCCCCTTATTGAGTTGGTGACCTYCCCGRYGYYYYRYYRYYCCGCTCGGNCCATMGGGAGNNTGTCGCNGGGCCTGRYCACTGCCTGGTCGAYRAACGAGGCAYYTNTTGGGATCACAGGGANGCGTACNGNNTAGCCACCGGGCCAACGCCCACCCATGACGNNNNNNCCGTCYACGCAAGAGCTGGGTGTTGGAGGCCACAGGTCRANGGTCCATGCGGTTACCSRCCTGGAGGCAAGAGAAGNNNNGAGANTGGANCCANCGCGATNNNNCGGGCNNNNTCGACTAGCCCGGCTCTGYTGNCTGGGCGTYGYCCRGGCGTGGGGAAGAGCAGGGCGTTGGTCTGGGTAACYRRGGGATAGTCGGTCNNGCCCGACGTGGATCCGCAACGGCTGGTGGAGGTTGKGYYGGCYRNNNNNNNNNNNNACTNNNCCGCCCCGGATTGAGCCCCTCKCNNGGGKGTGCCACCTCGTGYCCTYYGYRGKRTTTTCCTGGCCTGTCAGTCCCNCTCGCACTCAACTCTGGCCANCGNGCTAGACTGGACTTYCKCCTAGAAGGCCGGGATNNNNNNNNCCAGTCAGGGANCRTRYANGNNATTCCACAGANNNNNNNNNNNNNGCGGAAAGCGTATCTCGCNRNNNNNNGGGCACCGCCGCTYNNNCCTGCATGGTTAGCANCCCTTTAGNNCTAANACCTCCGGACAGTCGGGNNNNNNNNNNNNNNNNNNGAGATTTCYCGAYGCCTCACCGCACGGGNGNGATCCTGGCACGGTAAGTNNNATACNNNTGCCCNNNGTCGTACCGACTTGCCTTCTCNGNRRYGRYYRRCCGCGGCCCAGCCTGAGGTCGRCCCTGAGCACGTAGAGGATACTCCACGCGAACNNNNRTCACTTGGAACGGGGGAGGNAAACACTANCGTAGTGGATTCCCCGACTCTTGGTTTRTGATAKMCCCCCGNNGGATGCNCGTGATCNRCCCGAACCGAAGGNNNGCGCGCGGTTTTTCACGNCGCCTCCCGCTAGCACNNAAGCTCNTCAGGAGGGCGRRGGYCGYGCCNCYRGCGGCTGTCCTACCGCGCCANGAGGGCGGCCCGCGACTCTGTATGTGCTGCAGCGCCGAGCCCCCTGGGTAAATCCCTTGTCNNNNNGCCGGGWGGTCRACTYCRCGCGGNNGGCCAAGTCATCCGGGTTCTTTTCAGCCCTGCTACGCGAACTGCAGAGCGTTCACATGCGCGCCGGAAGTARGTGGAATTGACGGGCATAAGTATTYACCCGGTGGGGNNNCCTTGANGYGSGGAWGCRGTYRYAWACTCNCNCCCYAACYYYYKGCCCGGGTGCTCTCTTGCGGTACAACGAGRTGGATGTCCCGTGNNNGCCYCTTGYRRACGAGGATTNNNNNNCCGAGTTACNNNNNNCAACCGACNNNGYSGYCCCTTAATGNNCACGTAATTCGGCCCGGCGCCAGCCRRTYGNTCCCTANNNAGGTGCAGACAAGCCGTTAGCGCTGGGCAGANGTATCCTTCGACCCAGCGGRCACRYTNTCCAACNNNNNNCACGATATCCAGAAATNNNNNNGGCYNNGAGAGYGCAGCGGTACGGGTGGACTANGGCGMYRAGTGCAAAATGGCCRCGTTNNTTNGTNGYRCNNNGTNNNNNTGATAGTACGTGGGNGACGACAGGCGAGCCATGTGTCTTACCTATARRCGCACCGGGAACTAGAGCCTGTAAGTCNGTTGGCTTGGGNGAGCCCGAGGCACCACGCCTCCACTGGGGTAATGRYGCYGGACACTGCGTCCCGAAGAACGTGCGTGTTGGCCGCGGCGGTGAGATNNCCTRGCCWYGTGNGAWCYYKGCCCGTTCGCCGCGGTGGGAGTTTAGYYMCRTYGYRCNTCCTTCGNNNAGGGNCTCCGTGTCGGACNGCATTGCGCAAGGCGGCYGTCACCGCAGGCAATGTACTGCACTKCCGGCGCCAGCTGTCGCGCCGGGCACCGNNTTGCTACGTAGCNNGTCGTATCCATANNNNGCCACGCCGGCACCNNGCCGGCGGAAGGTACGCCCTGACCAGTTTCGATGACGCGCTGCCCGGACCTACCTGTRCCCAAGGGCNGCAGTGTCCTTCAACCCCCAAAACACTTTGATCCCGNAGCCGCYACNNNCCNACTCTCRRNNNNNGAGCRGTTTTACACAGCCCGNNNNNNNGCTCTCANGGGTGGACCWCRCAACCAGCGGCCCATGGGCTCGCGCACGTGCTAGNNRKGNNNNNNNGGCNGGAGCGCCTCCNNGCTGYTGARCCGAGTCCTCGNNNCTGACCTACCCGGCCCCCCTCCCNNCCTGTCTGGTCACGGATGGGGGTTACTACCCGGANCTAGTAAAAGTAAGATGATGGAANNNNCRRATGGGAATCAAGGTGMCCCCCCCGAAAGACCCCCGATCACAACATGACCNNNNNCTCCCGYCRYYGCGNNNNNNNGGACGTACGCTCTAGAAGCTTTTNCNCGCWCGGCCGTGACTGTRYYMAGRTRRYGAMAGAGAANNCCTTCTTGCNNTCGGTAGTACCTGGTTGTACGGACGCACTCTGTCGTCAGCTTGGCGCCCTGGCTGGGCGCGCGGTCTAGCNAATCCCCCGGGGCAGGCGCCGGCCTTGGKKYYCTGAACAACGAGGACCGGGGTATGTGNNCCCGTCATGCTCGNGNNNNNNNNNAGGAGGTTCGGRGTACAGGRYARRAGWYCGAGCNGGCGGRTAGNNNNCTAGAGGGCGGCGGCCANNNGGAACTAAGGCGCACAATCCACGCANGGATANNNNGACNRRCCCCCGTGGACGCCCACTCNNTGGTCGGCCACGGACGNTRCCCCTCATGCATTACCTGAGTGNNNNNCCCCCAGCTNNNGCTGYTCARATCCGYTGTTYGCCGCTGCCCCGATNAAGGCCTNNCNCCNTCTGGGACGCGCGCTCCAGNCGNNNNNNGNNGNACCCAAGGCGACNCACTCNAGGACGTACGTCGNNCAGGGGAGCGGGGGAGGTGGGCCRGGRGGCGCNCGTNNNCGGNACATCCWCTRCAACAGGNNNCATTGTGGGCAGTGNGCGCCGTACGACNNNNNGGTCGGGCTATGGCCGTCAGCACCGNCNNNNANNAACACNGTTTATAATTTTCACGCTGNGNGTCCNNNNNNNNNNCCCTGTCGGCTGRGGAGCCCTGYGCTTGCGACTGAGATAGGGTTGACACTTCNNNNNRYYARGTGCCATTGRAKCRRYCTGGTCCGTCMTCCTACGGCWTCCYAAGNNTGAAATACGTTGCCCGNTGCCCTTGTGGATGWYGYRYWNTGRYTYGWGGGCCGGCGGGCGGGGCATWAGCCGGCCNNGCNNNNNNNNCTAGNNNTGCRACCCATANGATNNAGCCGACAAGRTGCCANCCCGCCCGCNTGCTGCRACNNNCAGGAACTTGCTNNNNNNNNNNGACGGGTGGCGCATCGCCCGATTAAGTANANGCCNGNGCCAGCTTAGAATGCAACCCGCNGTTGAGTTGAANGNNTGACACGAGCGTGTTTGGGGAACCCCCCCTCANGWWCGCTGCGMGWGCATGCGNNNNNNNNNNNNACGGNNCTCCTTGCGCTCCGAGTCCTGCGGTCCTTGGTGCNNNNCYNNNNNNNGGGCGCTAGGGANGGGCCCGGAGGTCTTRGGGAGGCGRAGCTGAAGGRRGCTGRRCRAYGYGGRYTACGNNCCTGGTTCCCCCCGGTNACGCNTTCTACAGTNNTACGYTCGCCTACGAGGCCCCGGCGCGGTGGGCGCCGACTGGTAGYGGCATCCGGGTCCCGGCCTCACGCAGACACGCGGTACGYGTCCTGTATGACATGGRRCTGGGTCGGCAGCACTGGCCGACCCGCGCGTGCCNTGCGTAAAAANGACGAGCTTGGCAGCCCGTCCCGATARRGGCGGCCCCACNGTGTAGCGTACTCCACTCGGACAGGTTACACTCGACTGMGCTGCCGGCGAGACCCCCCGTNCTGGACTNATCCNTGGATCCCGGGGACCYRGACAACCACTTCGGTYTGGATAAGCCAGNANCTAGAATTCTGCGGNNNGGAGGGGCCTACACNCGGTAGNNTCAGCCCTGGNCCCTTGGGCATGGACAATNCCAGGGATGGANGGGCGCGATGNNCGCATTGACYGTAGGGGNYCGGCTKACCCSGRGCCCCGGTCGMTATCGNNTTNCTCACATTGNNNNNTGCTCGCGGAGGAGCGACNYGCTGCGCGGNNNAAGGNGAGTCGCTGNCCGGCTGCGGGGGTACCAACTAGCCAGCRNNNNNNNNNNNNGGAGMYATTTCCGTTTTGGACAACCACNNNNNNNNNNNTGGACCCGGGAGCGCGCCGCCCGGCCGACCCTTAACTGCACRYCGTCAATNNTCCCGGTAACACCGGGGTANYNNTGCAGTANTGCCTGCCTGTCANCCGCCGGCTNTTACNNNGCNCGNCACTTATANNNNNNNNTNNCTTCGCTTNNNNTGCACGGCCTTCAGCGGTTTGGTTCTGATCCGACAGCCGCCCAGTKSCCNTGGACGTCCTTCGTCCTCACTGCCTGGTCCTTNNNNNCGGCTTTACCCACTACARRYCGACCGATCTGYYYYKKGATCACCCGCACCGTTACTTCCAACNNGTGGTCTGGAAGTCGCTGRGCTCTTCRAATTRCTNNNNNNACTCCGTGCTACGAGCGACCTTAGAGGTATGGRRAWYATCCTTCTGCGCGNNNNTTTGTGNACNNCCTGGTAGTTGGTCCCCCGCANNNNNCTCTATTGAGTCCAGCNNATCGNNNNNNGAGCGGGGCCTTCACCTGGCCGATTGGCCATTGCCCTGTACTTACCGCCGGYAGTCCTGTAACGCNNNGGGTTAGANNNCGCCGGGAGGAGGCCCATCGCTGAATACCYGGNNGGCNNNGACNCNNNTTGCGNNNNNNNNNNNNAGCACTGCATACTGATCGTATCGGNCCCCCATTCTACACTGGGGNCTCGTGAGANGGGANNTTTAGAKNCCCTCACGCGCGGNAAGCCATNNNNRTGCGGCGCGCACGGCCGGCCCATATCTAAGCAGTCCCCGACKWACGGAANNNNNNNNGCCYNNNAAACAATTAGTCTCGNCCTGGGCGNCGGACAGCGGCCATNGAAGANTCTGGCCCAGGGGCGGGGACTACTCGGATGCTAGGCCNGYACCGTGAGCTGGGACNGNNNACNNNAGGGAGGGAGGACGCCTCGCCCCTTCNNNNNNCTAATACCGGCTGGGGTTCGTAACGGCGAGYGGCGGGCAGANGATCGCCACCGAACCTCGNACTACGGGGNATACCCGCACATGCCAGCGGTCAGCAGAGCCCGTACGTCTTATTTGCNGCCGGCTGNNNNNCTACCATACTGCACATTNRCYTACTTGTNCCGCGTCCAGGTATGCRGGCTGGGCCRTCCCTNNNNNAGACGTATGATAGGGCANNCGTCTGGCYRRRKSGAACNNNNNNNNNNNNTTNNNGTGATATGTNCCTNYTYTSACACCSTTMTRRCTTTAANANATAAGRWTCCCGACCCCCTAACCCGYGCTGCTTRCCCCAGATGRGGGGGRNNTCGCAACGTGGNCGCCCRRGRCGGGYGCCGNNAGGGAATCGCGNNCTACCTCACACTTAATCGCGATATTCGACAACCNNNCCAGTNNNNTCCCAGCGTGGGTCCGCTGGGGTCTGCNGANNCACAGCCATCGACNGGGCCNGCGTCTGGTCCGATTCTCCCCCGGGGTCGCAGCGCCGCGGACCTCNNTATTTCGGCAGTGTCAGAGCGCGAATCTTCCGCGTTTTCGYAGTGGTGGCNTTGGTTACTCCANGACGNNCGGGCAARAGCNNNNCCACCAGAGCGAACNGGTTCGGCCACAGAACAACAATGCGCATAGTACCATTAGTCTACCTTTGTGGGTCGAGGGNGTACTACGCTAGGTTTNNNNNNNGWKRNNNNNNNCCCGTKTGRRRGKCGCGTGCTATNNNGTTTGAGGGGCWTACTCGACATTACAGGGANNNACAATNNGTTGTCGATCCGCAGCCCTCGGGRACNNCCGGCCCGGCATCCAGAAGGNNNNNNGTGTGCCCCGGGCTTGTGAGATACCCGCAAAAGGGACCCGGTCCCCCAGAGTTAACTCNNNNNNGCACATGGGCCCGYYCRKCYYCANNNNAATGTTCCNNGCGTCNNNNNNCNNCGACCCGTCGGNCGGCAATCGAATTAAGGCCAAACATTGCCCGTGCAACGGTGCCAGGACGGTCNGCCTGGCGGATNNNNNNNNNNNCNNACCCTGNNNCNGCTGGAGCGCAGCGATACCNNNNNNATACTCCYGAGARATGRRYNNNGAKCGCTTYYRTCGCGTAAGCGCGTAAGGCGGYCTTTTTCATCACCTCCCANYNNTGCTACCCTYTATGCTGTCAGNCGATRGATCACCAGGGGACYWACTCTGCTATGGAACACCCCCTTGGCGTGGGGCATTGGGTCCCGGCAAGCCCGGGAYGYYRMMCRARWGGATGNCGTGCCAWCCGRYGCRYCARAGCCGANCGAAGGTATAGCCCGTTNNAAGAGCAKGGATCGCTTTTCTGCACCTGATCTGACCGCCATAACCCTYCCGGRGTAAGAGCCCCTGGCGTCAAATTCGGAAAGGGAAGCNNGCATAGCCCGCNTCWKGGGGGANNNNNNCTNNNMYASGYRGNNNNNNCNNNNNNNNCAGCCGNAGAGAAACGTGCGCGGGCTACGACCCGATTGNCGGGAGGTGGCNGTRTYCCGNNCCACGGTGGTCTCGYAAAAGACCATCNCTNCCGCCNAATCACCCCCATRRGTTAGCTGCATATGTACCCGCGCCCGCCTCCAAGCGACGCGGNAGGCGNYCYRGRACYNNNNNNNNNCTRYCRAATCCCCGCAAAGGGTNGTTTTCAATYWRCTCRCYGGYMTACNTTNGTCCCACANNNNNNNNTCAGCAGTAACCCGTAANYRGMRCYMWYRCGTAAACCCGCGAGCGCGGTNGATTACGRCRMYYRSRRYKWWWGGATGRTWGTTGCGTTGCNGCGCCGGTATGCTCTCTAAACTYCACCACTACTGCGAGARCCCAGAACGCGACNTGTGCCGCGGGTANAGGGAGAATTTCTANNNNNNAGGTCNTANGGCGCGGTGTAACYTTGTGTACTCTKSGRCGCTTAACGAYRTYCTRATNNCGTYSCCCTCCYCGCATNGNAGANNGCTGNGNGGTTCGTACTTCNNNGGGRGGGAAGCNNAYRGCCCGTGCTAGARRGNCCAGGTTTTACGCAAGGACGCGGGTAGCACACGAAGGCCGAAACAGCCTGAGTTGAGANNGGCCTGCGGCCTCACACTGATTTCMCRCGGSYTAGACTANACGGCCACCCCGTCTGCCGAYCTTAAAGTGAGAGAGGCCGGAGAGTAGACCNCCCTTCARYYCGCGTAGCCTGGGATCATGATACYACAYAYGGRYYGRYGRAYYRRGCANNATNGGCATKAGGTMGCCGAACTCACGTTAAAGCGGTACCACCCCATCTCGGTATCCNGNNNTCCGNNTACCTATGGNNNGNNGTAATCGGCGCACYNNNNNNNNAGTTCCCACCGGCGGTCGATACGCAACGCGTTTACTTAAGCTAGCTACATNGTTTTAATNCAARYYGWYCTTAAAGACGCAGGGGAATCTCTGTTGAGCTCANNNNNNNNACTGTNAGCCGCRTKRGCAGACTGGGCNNNCGCTTGTTAGTGAGGCATTCAGGCCTRCCGAGGGGGAATATGTGAATACCCNCNCCCGRNCCATAGATCCGCCACAAGCAGGCTATCACCAGTCAACGGTGTTGCGGAGCCCACGAATTCACTCNNTACCGCATYYRMKNNNTGGACGGTCGCTGGCCTGCCGCGCACARMTATNNNNNNNNNNNNNNNNNGTTCGGCNNNNACCCCGCCCAGACNGCGGCGTTRCARRYGTGTGRAATCACATACAGCCCCAACATCGCCCGGAAGGAGGTNCCCCAAGTCGGGGGACCGCCACCGACGTYGGCCNGAGCAGCGGCGCCCGNCGGCCRRCCGGCCGGRGGCAKNNTYAACCYYCCGGCACTGACTCTNGCNCGGAGTACAACGGGGGACGACGCMNCGAACGACNNNYTGCCAACACCCATYRYGNNNNNNNGCACGATGGGCCCATTATTCCCNYRACGCTAGCGAGCAAACACCTARATCAKRCYCRCCTGAAGCACTGCTTGNNNCCCCCATTTGTGNNNNNNNCACNNAGGACAAAGGTATCTAAATACCAGTCAGGCGCACGTCCAGGCGCGCGGACAAACAGTACGNGCNCCTCCGTGCGGNCTGGTGCACNARTTCCTRGAGCTTGGNNAACGCGGGGCNCNNNNNGGCGYCCAAATGNNGCGCTGGGGGGCGTATAATGTATATATGGNNNTNNNGCGACTAGCGGAGCACGATACGAGGCARWYYYAWYRGTTGATACGNGGCCGGATGCTTANNNNNGNTGCCANTGCCTCTNYGYAGYRTYYGCGRACTGCCCAGCCCCACCAAGRKRAGGCCCCGGNNACGCGACGCGGAGCCGCTGATCGCGCAGCATCTTCCAACCTGCTCGACTGCCGACCCACGGCGCYGGCGCGGCGCCGGGGGATATTGRTCGCCGAAGGGTTTTCCNNNNNNNGCCCCATTACCGGTTTTGNACCTGCGGATNNNNNNNNNTCTTTNTCARGCCGGTGCTCCCCCRACNAGNNNCCTTCCGGGACGTGCGCCTCCTGCTCGGCNCGCTAAGCTCAGGYTYCCGNNCTGRKCNNNNNNTGCCCTGCACGTGGGCCGCGCATCTGTCTCCCCCACCAGGACGTCCATTCATATTAACGCGGACTGCTGATTCTGGGTCRGCCCRYCYCGGGGTATGGATCNCTCTGCCNGCCGAAARCYGARGGGCGGCCGCGCGTGNGAANAGTAGATAGCGCMCCCTTGTCGGTCATCCCGTACGNCTCGTGGGCGKCCACCCCACCACCGCCGGCNNNCTCCTGCCGTRCCGCCGGTCGCGGCCGCAACGGGCCCTAGCGCGCATTTCAAGTCNCCACATTTAATGCGGGGGCGGNNTGTTTTCGTATCCGCCTCGTCTGGAGGCCGGCCACGCCCGNGCCGRGCAACCATGGGATCTATTGGTTGAACGTCCTGAGAACCGGTCTACTCCGGCCANNNNNWYCAKTNNGCGGTCTTCATCTATAATGNNANNCNNNNNNCNCGCCRCGRYAACTGCACGMATYYCGCCGGCYTGGGGGTGCCTTCACNNNCGAARYYRGTRNMRCCGRGTTCGAGTRRKKYRNNANTSTGCCATGRCGGTGGGTCGGCGCCGANGACGYGCGGGCCGGCCCCTACAGAGCGAGCCACANNAGAACGGACCCCCCCTGGGACCCGTCGCAAGCRYYSWAGNNCACGCCTCAACTAAATGCGCGCGTGTTGGTCTGCACATCGCRTWACNCNNACCGMCYCAGYCCCCGGGCNNNNNYACGGTCAGACGGCGGGANNNKRYRYYCCACCGTAAGCGAGNNNNNNNNNNATNNNNNTAATTGTGCGTCCGCCCGCGGGCGNNCTGAGCAGCCCGCCTNNNNNNGGCTGTACCGGGCCCAATAGGARTGGRTAGTTGCTTCCCCTTCTGATGCGAAATCCRCGTTGYCCTCTGCGGTGCGAGCCNYYCGNANNNNNNNNNNGGYCGGTTCGAAGAGAACCCAACAGCCNTCCAAGTCNNNNGYAGGCWGGSGACACCCNYGNAGCYTAGGGCGCCTCATGGACCCTGGGTGCTATCTTCCACGYRATCGGCTNNNKCCGGGGNCCTGCCCGCTGASNNNTGCAAGCCGCATATGACTTGCCWAWYYAYNNGTGTGGCCGAGGCTNNCAATCTAAGTATNTAATRCAACTGCACAATCACCGGCCNCGCGCACNNNNTGCCNGGCRCYCCGAANCTTCTTTNNGACTCCAGGCGGCGTGAAGACGTCGCGAGGCGGGGACCCCACNCGCCTCCCCCTTGGGAGGAAAGATAGGCGGACCCCGCTAAAAGCTNGCTTAGNNNGCTTCTAAATKCTCCACATGACGCATGGCGCGACAAGCNTCGGCACGGCGTTCNAGCGGTWYYTYYYGGACTGGGNCGGCCGGTAGACTGTACGTCTTNNNNTACGGCAACCGCCATCCAATGTATCGRCACCCNTTCTGGGGGGCAGCGCGGAGGNTCRTCCGCKATTGTGTNMKRNNNCNTCACTNCTCGCCTGTGGCTCCAGTTGTAGGCCTCCTGCCGGCTGANNNNNNNCTCGCNNRTTAGCGTACCTTCTATAAGTACATCGATWCRRCCGCACGGCTCGTGCYGCCCTCGGCGCCGATTGAACTTCGCACTCNAGGTTANTYYRRGGGTAAGTCTGTACCCGAGGACATGCRATGRTTTGTGCTGCAYGGGGCKCYYCCCGCNNNCCCCCCTGTATCTANNNNNNNNAATATGNNNNNNNNTRTTYGCCCCATGCCRTGTGGTCCTCTATGTCGCCTCCGGCTCGCCTTAACTGCANACTYGNNCTTGTCGGATACTTTNTCTTTGTGTTGCCACGTCTCTYYWRTYRRYRTYAATGTCGTGTAAGCATNNNNNNNATAGCCTTACGTGACNNNNNNNNNNAGCGCTGCGATAATANNNNCCATAAGTNTGGCGCRRCCYYGCYCRYTGCGGCCANNAAAGCCACATACCACCCTAACTGTCGTATGTCTGGGGATCAYYCYGRNCAGGTNNNNNNTTTAGGAAGAGTTGATGACGNGTGYGGGCGYCGRATCANNNNNNNNNNNANCGNNNNNCCNTTTACGAGTGCAAGACCGCGCATNGGCATTATCGGAGGCGCTCGGACNNTCTGCCCCGRGGAGTCYGTCCCCTGGGGYAANNNNGATATCATCGCTCYWWCAGCANTCAGNNGCCGTGTCNCTTTCTATTGCCNNNNNNNNCATTGGAAAAGAGGGAGGCTCACTAAGTAGNGCTTTGGGTNTCTACTCGNNAYGGRCYCGRTTCACATTCAGACTTTCCCCGAGGGCTAGRWTAAACCCGGCCGAKGCYTRTGAGATTTAGAGCRGGTCTCTACACAGAANGNNCCAGGTAATGGCACCACGGGAAGGGATTCCAACRYCRGRRRGTCGGGGGGCGGCRYRRCRCRYTGRGGGCGGGCACCGTCTYCAAAGGMTATATTGAAGACTCNNACCGAAGCRYGTCGATACTCTRAGTCCTTYSRTCGGCAGCCGAGGCCGCGCCNNNNNNNNNNNNNNNNAGTGTCTGCGGGGCCGCTTTCAYYAAARMCATGGTTGCNNNCAGGCRCAATCACGGAYTRGTCCGTTGGAGGGCAGGGGGRYGCACCACCACCTRCTAYAGCTCAGCGGCGNAGAAGGCAGCCGGCTCAAGATAAGGCGGAYAGCGCGCTAGCGAGYCCTGCATCGGTCATGACAGTTATNGGCYNNWGCCNGCGTAGGGTCTCCGCNCNNGAATGGGGCGCCCGCTACCTGGCGGCCCGTCGCCNNNNNGYCGAGARTATTWCGRCGCCCCATGATTGTTYWCACGACGGYCGCGCGGACCGCGTCCGCTCGTACGGYCGGCTATCGNNCGGGTCTCTCGNNNTTANTCAGTATCNNCCGGATGGGATGNCMCKCGCGRCYTATCYAGNNNGGAGNNNNNANGGCGKCACGCCCAYYYMYTRGGTTACCCGRGGRRGYTTTTCMTCTTGCGACACCCGGCGCTGGTACGTTTAGCGCANTTGGACCGCCTATAGNNGTCTGCNGCTMRYCGGACNNCGGAANNNTATCCCGGGCGCGACCTGAGGGGGCATCCNNNNNNAGGGGTCTRWRWRRCTGGGGCTCGGGGGGATGCAGGAGCANAGNNNNNNCTTGGTTAANCGCAGACTAACGCCGGTCCCGAAAAATGGCCGRRGRRATNNCNCNGCGGCCCGCTTGAAGGCCCAAGCACCGGCNNNTKNGTTGCRCYTTAGTGCCCCACAGGCAAARYYAAAGTCGAGGTTCGCYGGGCCCTTCCGCTGTTGGAGGTTCAGRCCCTTCNNGCNGCGGAGCGRRACCTGCGNNNNNNGAGCNNNNNTCKRCRCCAGTCNNATCTNNTNNNNNNNNNNNNNNNNNCNNTCRGRCMRAANCGATTGATCYCGCCGNNNNATGNNACGTTAATCGCNNNNAAACTATGTGAGGTGRARTAGCCCMCGCAGACGCTGCCTNNNCCAAANNGNGGCCNNNTTATGCCTCTTAAACCACNGCAGTCYCCNCTTCTATCTTGCTAANNNNNNNNCCGGCCNCCCAGTACGGCAGGGGANCNNNAWYTTRCRGCTCGGCAGCCAGTCNATGCGGTCGGCATTGCTWTGTGTAGNGNTGCYRYCRMWMRMYGACACGTGNGRGACGTGGRCCCTCGAYYYGTRCSTGAGGGCGCTCTAAGGTTAYMYYRTCGACGTAAGACTCTTTCAACGAGNNATCAACTGTCATATTTATCCGTWATGGNGTCGGCACTGMATCATYGGTATTTTTTTTNNNNNNNNGAGTGCYGGWTCACYCGRCCYGCKTGGTCGAGNNNGTCCAGGAATGAGCCCCTCGACNNCGCCNNNNNCATCCTCARCTGGMTYYGGAATCGCGGGTAAANCYATRGTARCTGAYCCCCGTGGNNNGGCAGCCGANTGGAATGCAYYGGAAGACTNNNNNNGGGCGTGTCTAGAGACCGCCCGTCGCCGTRGAGGCCNGGGCYYCGTCRYYTAYNGNGAGGGGGGCGAATNGGARCGGGGRGCGCGNNGAGKAGTTTTGCCCGTAGGCCYRRYMRYYCGACCGGCGAWGGTTTGCCTTNCACCAACATGGTCRCCTTGCCTCCCAGAGTCCCGGGGTATTNNNNNAACGCCGACGGCAWYMWWTAAATTAAATCTACGGCTGTAYWRCCTTRTYYYCKCATTTCTTACCGGCCGTAYWGTRTKCGRRRGCTCCGTCTCATGTCAGTGACGCNTGCAGTCCGTACTTGCCGCCATCGGGCGGCGGGCGNACTGGNACCTGAGGTGACAGCNNNNTTCGACGNNNNNNTAGCGACRAYRGCACCCYRAAACRRTACCYAGAAGTCGAAGCCYCNTACACCACACCGACAGGNNNACCAGTAGGCAGGAGNCACGGTTCCAAATTYACTATTCGGGCYWRRMCAGGATCGGWACTRRKGGGATGCCAGARGGGGRGCCGCATCTCCAGRAAACACCCCGRCGCGTCNNNNNNNNGGWGKYYYTTCCCCCTGTACTCCCGGGTGCNNNNNNNNNNNNNNNNACCGCGGCCCGTGCACTTACACGTATGTCGTTCGAGCTCGGTGGGACCCCACACACGCAAGTCYGGTGTAAATTGGTCAGCATGACCCNNCGTTTAACGCCGCCTTCGTCCGTTCCAGGCTRCCCTACATGTGGGCCTCACTGACTGGATATATAGACTTCAACAATTGACGCTTTTGGTGAATACGAGGCGCCATCGGTTGCACGNNNTGCNNNNGCACCACCTCGCGRYGGGRAAGGACCTCRGGCGGAATACTTRRCCAYATRKWATCGCTGGCTGGANNNNNNCAGGGAGGTGCACGCCGGCTCCTGACCCATAATTACAGTGCGGGATGTCCCGTGGACGCCGCACCGGGCGTAAGTGCRCYGCGGCCATACTAATTGTTACNCANNNNAGGGACGATTTGCNNCGAAACTAGTTTGTGNNNNNGATAGCTCGAANNNNNNNNTTGCAYYTAAAGTGTGNCGGCCRTKGTCCAGGATNNNAAGCCNNNNNNGCCGTCGCCGCTCGTACAAGGGGGATGGCRGCRGCCAAGTCMYRKRAGTCGGACCCTCAGGGGGTCGCACCATGGNNNGTCGGCCNNNNNAGCCCCGCCAGGGGAGTCTTCCTTCAGTRTAAAYGRRWRRRRTNAGTACGCCCNNNNNCTATCAGCCTGATAAGTGACGAGACCGACRRGGCCAATCTC
s33    CTTGNNGNNGCGCCGGGGGGCCCCNNNTTGRCGGCCCGCCTTCCCAGACYCTACTCCTGTGCCCGCCCCGCARTCCTCCCGGGTCCWATTTCATCCCAGGRGTGCRYGGRAATGCGCTTGCAGAGCGRGTTAATCTCTAAACGGCGYTAYGGCGTGTCCKGCCGTCGKGGGCTCSGCCACGGGCCGMTTCCGACCGAACACGTCTTGATCCGCCATGGTGCAYGACCCCACCCCTAAGGTGCRTTWTTGTGATCCGCGGGNCGCGRCATCTTCCGTTGAGTCGSCACATCCYCCTYMCGGCCRGGCCCCAGCTYACAAATKTCAYYTGYRCGRCCCGAACCCTGCGCCTYGNCACCACCCCGACAACGGGTAGYGCGCCRYRKYRCCCGCTTCCGAATCANTCTGACGYCSYCGTYCCCYGGGCAGCACARATCRCARGYGCGCGTCAGYCATCGCGCNNGGGTRRAYGTTCCCYGGYCAGGNNGAGAAAAGAAGGTACCGCRMAYYANAYGTCGGGYGYCGAAYGYYTCCGCATTGCGTCGCGRRGAWGAGGGCCGGAGCCTGGCGGGCRAGCTAAGMGCTYGCTYYYGRRYGGATRAYRWYTAGGGTTATTAAGCTTGCGANTGGCCAGCGCGTTAGATCKTNNNNNNNTNNNCYRGGGRGGCGCATGACACGRGGGTGGYYARCACYTTCAGCAAYRCKMRCYACGARYRTGGCCGTGGCGCGCCCCCCRSCRGCGCGTAGTCGANAGCTGAACACTTTAGCTCAATNNRAYCGCCRRCGCCAAATCCCATTRMYRMTGGAGCCGAGCGGACTCCACCCGTCYRKTACGATCCGCGGTCSGGTCGAGGAAACYMRAAGAAACATTGTTTCCGGGGGCCGAGGGRGYGTCGGYGATWGCRMGTCCGYGCCCTGAGGATATTKWGACCGAGMRAACCCCGTGTTCCCGRTAACTCTCGCAGCGACCCTCGCAACCRATACCCGTCANCCGGYCAGGCCAGGACTGGGGATCGCAGGGGGGGTGRAYGTCRTGGCCCCCGNNNNNGACCCGACGCAGATGSAKCYRGMATGTTGACAGGGACTCAAYGTTGCRTACCCAGCGACCCGTAGGCTAGTGCCGGACGTCTCTCCGTGTCGCCCTGGYYTATGGATCYCTGCCCCCGGGYYGGGACNNNNCNTACAYTWSYKRGTRGGCTCCGCACGGCAGTAAGTGCGGACTGTCTAACGCYCGGCACCGCMTTGGTGMATCCGCCCTGGCGTAACAYTCAAGTACCTAGTCTCCCACTCTTATCAGCCTCCGTCGGAYYMCRCGTTCACGAWCGCTCGGGRCGCACRYWRKGGAGCCACCGCCTTAGCRGATCGGGCARGGCTTCCRYRCCTCCACTCGCWGACCCGGCYWYCGGRGSGCCCTTGGCCCRCCCCACTARCGGYRYCTTAGTYTGACGCCRGRGAYAGAKRCYYYAATCRCACTGGMTCGTTCCGGMARTGGCAAATCCTGCTCGCCAYTGSYRGCKRRYYYGCTTCCGCCCTGGAAACCACGCAACCGGCATACGTNTCTTATWCTATTACCAATTCGRGTCGCCGGCYKYRYRRYRCATCCGCATGGKGAGACCGCCAATCTCATCCGGGARGATCGCGGTGTTCCTTTCAWWGARAATATACTAACCTCKCMKTGGTCTCYTTGTCNNNNNGTYRTTGGGCGCAATTGKYCRYCGTGAYMMYRYRKARRCCCGCACCCCCCACTCGTGTCCGGACATCGCGCCTRRMCRRGYRCACTGAGNCYCACTCNNCCNNGGCCAGGCCCACTTCACGGRCWYGMWCGGGGCACCCTCGCCGRCRRCGRCYCATTACCACACTCCCGTTARYGGGGGACCGGGYAACATCGCCTCRGCTYGGTRGRGTGGYCTCCYACCSYCCCTTAGTTCGATCAGCGKCCAYAATGGAGTTATCCTCCGAATGTGCGCCYCYCWCGGCGCRKYRCGTTTCYCRYRRRCRTGGWCYCYRYGYRRRRCTATGMGCTCCTACTGGGTCCATAGAGCGTAARYRNCGCAGTTCGTTTGGCTCGCRRNRNCCCTGGACGGGGAGGATYRCRTCGRCRTNCTCYCTCCCCCTGCTCRATCCTCCCCCGGNGGGCGWKACTTTCCTTATTTGAGGCTAGGGAGCACTAACCRSATTYYTTYWRRWGCAGCCCARMYYKRTACGCGGTNCCCCYTCRGCGCAKGYCGTTKCGYCTAAYCKGNRATGCATGMCCTGCCTGTGTGCATCCGAACAATGACGACGCCTANNNTNTATATCTTTGATAANNYCYYRRGCCCTAGCGAGCRYYSGCTNTTCCCGAGGTCCNNNNAGNTGGCAKGGGTCGGGARMCGCNNGACGAAGTGCCGTTCTGYMCCTCGCACTTGCCNACGTAAATGCGCCTATCGCTAAGCCTCYCCCGCGGCGCTCTGCRACGTTAAGTGCGCAGGAAGAAGTGACGCGGGCTCGGTGTTGCYCCMCRWWGATCCCATACAATCCGCTCCCCTGGGTYAGGGGCGCTAGCCAACGGGCGGCACAAATGTGTRRWAGCCAYCATYYYGCCGTCGCGATGCCGANNNGRYGGGAGGYASATGCGCTCCCGGCTGTYCATCGGGTYMCRRCCRCGTCACCAGTAYGGATKYYAYWTRRSTKAGTAWTGGYGCGCCCGGCGTAAYGCYYCCMACGCAGAAGCACAGGCTAAGCCATTAYTATCAGCGGGGCCCCTRYRGCGGCRCGGYYSKRMRGTGTRNNNNNNNTCGCSGKTYKTMCCNNTGCKRMAGCGAGCGCGGGGTGCGCCCAGGGMYYYGAYYYRACCGCACGTGCYATACGTCTGCRYCGYCYCTTCATTCAMCCGACACCGAGCTGGCATGAGACGGGCCRGTACTTTAAKCGCCACRAYTCCAATACCACAACGGGATTGTCTGCATCCCTGCGCNNNNGTCTTTAGTTCCYACNTTCTGCCCATRYRCGGYACCATCCRYYYMRRRTCCATGCGCCYCAGCCAATRRAGCGTTGGCGCYCCGGCTGAATAACGCGGTGCCTTTGTCACTCTGGCAGGCCGTKCCCATTATCGAGCCMGGKRRMMYYKRRRCAGGRYTCGARGSTCYSAGRGYCRGTRTGTGGGGGRRAGRRGTTAGTGGGATGNNNNNNNNGGCCGGGGATGGAGGTKRTGYGGCGGYGSWTYGGKATMAATAACCCCTCGCACGCCTGCYGCYRTYARRGTCANRRRCGRCGNGGGYYGGTGGAGCATYCCTTGGCARMYCGGTGTATCGTATGTACGGGTCATAATMACGGRWACTCRRRTYGACAAAGCYCCGGTAGCAGGGTAGRTGAGTCYACCYYRYGAAGAGYCAACTNGCGCGCCTAGRYRGCCAGGNTWNTCGTCCNNNGGCGGTTCCGGGCCTCNNNNCCTGGGCGRCCNTTGNNNNGTGYGACATCAGTYTCMACNNTACCTGGCAGTTGYNNAGTCGCCGAATTTGGATCCANRCGAYWKGSGNGCCTCAACAGCCATCGCGGCCAAAAGAGAGATTACGCAGTAYRCACCSYYCTAGTCTRTNNNCNYAGAATGCCAACCGGTGCTCTAACTTTGCAAACGCATCGCRKACTCAAGGGTCCCAAGTCTGACGGCAGCAGCAGYAGAAAGCACAGCCACCYYYMGGYCCAGGGATGGGCACAGGACGCCTGGTGTTCTNTYGTAGTACCTMTAGYTANGTACGANRCTTRWTTRRGRTGGTGGGCGTGGGAAGCTGCGTTAGTACGTATCCAATGAGCGGCGCCCTTCTGGCYYCYCGGCRTRTACTGACTCCCCGTCGCCCCGTCACACCCTGTGGTTGGGGTGCCATCGGTGGCAACAGACTGGCCTCCGCCGCCCAAATAGCGCCGTGCCTCGGACCGACGGGACGGTGCGGGCNYRGRYGACCGTACCACTCGGCTCAGCATGTCATACCTCCCGCGTAACYGTGGACCTGACTCATTCGGKGGTCSNTYGGCAYAYARCCKARRTKRRCARKKATCRTGGYCRRGYAAATTCGYSTARAMGTCACCATTGYCCCNACYGYTATGANNAGGGGGGAAACTAGCCTATCATTTATCATGGCCGRCRCCYCRACGACTGATTTTGCCCCNNNNNNNNCGAGCCGNTCCACACGGTTCAGTATCGCCCCGCAAGGTAGGGGGGCCCARAYGCAGTGTTCGCCAATCCGRYACTCGTCACACCCACTCAGCTGGAYGYCGAGTARCGGGANNCCNNNNNGNNNNNCTCACTGYRGCACCGGTCGTTTGTCACGCCGCAACGCCGCCCTGGWYGYGCAGGGSRRRWAGAYRNYGGGCCGNNRCGCGTAACACCAGATKAYRGCGGGRYKCGYTCGCRGTGACGRCTTGACTTGCGCATCCACGCCCCGRTCCCGYGACRTCRYRCRATGTAATTACGGCCTYGCAGCTGCTAGCCCCCRYCCTNNNNNNYSCYMCAAARGYRRTSCSGGCAATCAGCGGCGYYGTTTGCTACACTCTCGGGTCGGCYACGACGGCGGGGRTTGCGCACGCCRCWGCCCGGCGGTAGANAGCYGCCTAACGGCTCCGTATATCGCGCTGTTRCATACAGTTACGTAYAYTTGGGGCCGTTTCATCAGGTCAACCTGAACTGGTGCGCCTGGCTACATTGGTGYRCYWYCCGCGCCCCTGCTGCCTGCCCTAACTGGTTNCNCAACTTTCGGAGCGAATGAAGCGGTAGGCGGCTATTAGACCCGGGAYGCTTGTGACCANCCCCAGCTCGGCCCACRCMGGATGCTGCCAGGGACGCGTAGCCCGAGTTCCYYCGYCTATCAAGGCRCCTARRRRSCCCTCTCTCAGCCGAGGCCGTCCATACAGCYGGGYRCCNNYGWGRGWYTTCCGYMGGTGTCAGCACCAATGCCGAGAGGATCGTCCGTGYTGCAGCAANNNNNNNNTCAGCTRRCATGTACGGCCGTAGGGAAYAYCTCGACCTGARYRACYRMYYCCGYACCGMGTTRGGCCCCACGTWCATRAYYGWGCCYTCCCTGTGCCCTCCTARGGGTNNNNNGCATRKTKCTTGGGAAGTGAGARCGAATGCACCGCGGGCTCTGRGGCGRTCGTCCTGAGNMGGTCCCGTTTTATGAGGGCMCGYGTGGGCCATCCCGACGTYTTYGGRGCCCGAGGCCCACGACCGGRAGCGGCRTGCTATGAYATCACGGGGGTGAACTTRACTAAGTCTTGCGCGGTAGCMAAAATGMYCCTTGTTCACCGACATACGNNNKYSGYATATCCGAGTGTCGAGGTASTCAGTWCCGTTACTTGGGGACWYRTRTAGTGGGTGGCTTCATGCGCGAGAGGGTGNACATTAAGCCGCGGYRGGCCCGTCTCGGGACCGAGCRYYAYGACARGCGCTRYKATCCGRTATCCTGTGGTGGGGGTATTCGCRGYTCCYYCCTGRCGGTTGTGCGCGRGTGYCRYCCCGCYGAGGATAATGTAGACCTTAGGGGGCCAGGCAGTTTCTGATTCCNNNNYCAGCTTACAGGGYYRGYYATGCYTRAATGCGTGACCCGTATGGCGTCGTGCTCCGGCGCTCGAGCGCCNNNAACTACACCAGCCGRCYYYRMAGACTGGAGCGCCCGCGTATTTTCTCTCACGACTCCCAYGGCARAAGCGYRGTGCTTCGTCCKYCRAAAGCCTCCCCATACAACYCATTAGTAATGTTCGTTGTAAGAGCCTCCCAACACGCGGGCTTGTAACGGGTCCGTCGCTAACACCTCTATGACGCAGGCTCYAATGAGCCGGGCGACTGGAGTCTGCGCCTGAYCACRCYACARTAGCTCGAGCGTTAGGTTGGCNTAGACACGGGAAACRCGAGTCMGYCWYGYGCGGARMGTCRNNTTAGTATGCTGAYCACACYRGCRRRYCGGCCACACGGSYTTCCGGAGCATGGCRGATAAGCGCCGCGGGCAGGGCGRGCGGCCGGCGCGGTGGCTTGAGANNGGTTGGGACCTCCYGRYCCYTATGCTCYCRCTTAKRCAYYGYATTCGGTCTCTCGACGCCTACCCNAGGATCACAACCCGCGGCTCGRYTCGAATTTGCGTATTCCGCGTRGRGATYATGTTGGWGTCGAACCCRGNGTTGCNGNNGTACCGACCARTATMYTTWTGCACACCGTTGGGAAGCCTTCCTAAGTAGTCTGTGCGCCCGAATGTCCACTGYCTGGGGTGGGGAGCRGRCGCRCRTCYCCGCYGTCGCACAAAGCCGGGGATCAGAATCACACGYRCTATTACACRACGCCTACGCTCRGGTACATCCTCCCGACYTGRATGGCTGRRRCWYGCYATCCAGCCGGCGCYAACAGCTAGTGCTAMCGACGTCTCRCGYKTRWGCCTCGGAGCGTGTCGCCCAAGGGCNGGTCATACSYCGRCTCTCACTAGGGCKGTTCRGGCCCARTTCGRGCAGGTCCGGGCGCCTCYYCRYYACCCGGGGATATTAGCCGCGGTRRYCYWKGYCCCCCTACCRNNNNGCATGTGGCYGAAWYRGAGTGGGTACCANNNCATAGACAGGRCGATAGCCRKCCGATGCGCKRNRCGKCYCGRCGGTCACTCGTNCTANGNTCRGATRACCTYRYGCGCGRGCCGGYTCGTTATTCATCGACCRCGCGGCACCYAARCRGNTYRRCYGCCCTCGTGGGGACATAACGCTCTGTGGARCTGTACAAACAGAGCCAACTRATGCACACACCCCTGCTTAANCRNNGRMYCCCGTAACCNNTTGCGGATCCACCTTGCGGATGCGCATAYYYTRGAGGAGGACCAGACGGCCAATGNNNNGGTCGATCANYTAWCCCCNNNGAAGCTCATCCGNNNGCCCCTCACSMRTTGAGCCTGCCGCTGCCGGTTGNNGCTTTAGCGCCCACCCGCAGGCCCCCCGGCCTGGGATTTTCCCATGGGAGATGCGGCATACCGGTWCTACRCGAAAAATCGCCCACATAACAACNNCCGRRYYRRAAGGTGAACAGGAGCCCCGAGGGAAGGCAACNNNNNGCGGCTTGGGCATCTGTAACGTCCCTCAACCGGGCGCCCGACTGGGCAGCTGTRKMWRWRMWTGGAGNKCCGTAGTCGGCGTCACCACTNNNNNNNAGCCGGATGAGGTGNATAGGGGTGGGGCGAGGTCCGGGGGAACATCGCTACTGAATTTCTCTCCTCGTGTCCATTAACCCTGTGAGGCGCAGGCTCGNNNNNNNNNTMCGAGTGTCTTGYCANNYGRTTNCAAGCATGNNAGACCCTCTCAGCATCCGGTGGGGTATGTGCGTGCCGCCGGYTAACGGCGTGYGGCATCGCNCARGTRAGATCGCTTGGATTCTCTGTACCCCCCTACAGGTAGGATCAAGGGCCCGGGGCAGATCCGGATGGATTATAGGCGACTTGTGTAGTCCTGGTGCTGTGCGACGGACGGCYACGGCTGGAACTCGCAACTCCCAGCGCCCCCTGGCYMYAGCGGAGGGCCACGCGGGGGGGTACCGGCCGTCAGCCCGACTCCTGGCMCGCCGGGAACTGAGTCGTCCCCTACTCCCCGCAGAACTCGGCGYTGCCGGAGCGCACTCGTCCGACTTTGGCCTGCAGGTARGGCAAGGYAYARGTTTAAGGAACGACGGCGGRGCCCCAAAACCCACAGCGTCAGCGGCGTTAGACGATAGGCGTCCTGARTGGCAGCGCACCATCTTTTTCGCGGCCCGGARGGAGGGYGAGCAGGCCGTAAAGTRTCYTCGCCTGTTCAATGCCGTCGTCGCYACGGYCACAGGCGRTCGGGAGRRGCGYYGYCTYKRCGCCTYRGGRGKTGSCGTTCCCCACCCGGRCCGGTCTYCGSTGNCGCYGYCWAYCGTAGCCCGAGCCAAGCTGGCGCGCCGGCGGYCCGCGCCAGACGAGGKAGGGGGYYRRYTTCGTTACCACCGTAACGCCCCTCGCGGGAGCCTTAGAGTGTRTCWRYCGCGGAGTCCCCTAGGRGGGGRYATGACGGCCGTGTTTRCGGCNACCNTYGCACGMYCGGTGCYRYYRAGGRYARCTACACTAAGCCTCGTACTAGGGGTCYYGGTGACACGGATCGCCRTCRRCATGGTGTKYYTGTCTRAGTCGCCGCGCCCCNNNNAGATYCGGTCCCCGCYAAGAGCYTCCTAAACTCCAACCCATAAGCATCGTGCCATAGGCGGTSRTCARCGRSCAGTCTTATATCGCGCGACCGAGACACTATCCATGCGGCGGGGGAGGATCCCATGATATYATCACTGCCGCCCGCCAACACGTAAGGTGTCTCRGRGGCAAGGAAAGNYGGAAKGCCMYTGGCAGTACTGACAGACGTGTAGCGGWTYYNNNNNNGNCCTCCATCGGTGCTACNNGNCGGNNGTTACCGAYRGAGCTAGTAGCGACGCGGCGCCCKMCTCGCCCGMGGCGGGGNNACRRWRMCRYGGARTGCCNTTCCCCTGCGCGCCCTATYRTTTGCCGCTGCCCGCCCNRGGACGACGYRGCYRGGRRGGGGGCATCMCTTTGCCCCAGAGRGSAGAGYCAGCCYYRGGMGCWYYGNNGAAAAGGGGTCGCRTYCYCCAGRCCTTYGGGTCCCGGRCAGTCACACGAGGATCGGGYYRGRYYRRRRYYWGAGCCRTGGNCTWNNGTGCGCCTCGCGGTSSYACAGTCTYNNNNNNNCCGCACCCCCCAANGGGGTGCAGGCTAAGKGCTATAMTYAGYYCCCRGGGTTAAGSCAAGTTCCACGTCGCGYAATNAGRRRRATRTAGCNNNCGTAACCYCCCCCCCTGGTGCGCGGCCCRCACCTGATCCCAGCAATGTCRGCGCRGGRCYACGCGCRGGRCGGGATRAWACARNGTYNNCAYYGCATCGGGGWATCCCWTYTGACAAGGRCCGGCTGMTTGTGCGGTAGTGCTCAGRCGCRRAGTYTGRCGTGCRSAGGTCGCKACCGCCTRCARAGAGTGWGAAGGGATGTTGAGCACCCTTACACGGTACCTGCACCGGCTNTTCTCCGCCCTGCCYTGGTGGTGGGTAGGAGYRSYKGGACGGTGGGCGCCATACGGGCGCCCGCACTGRGAYYGTGCCCGCACCCYGTCRGCCCTCGGAGGTCCCACCCGGACGAAAAYYYRKYMRCAGRNNCCCCTCTGCCGGGCCAATTCGAYRRGCNTTGACCTTTAYATARGGGGAACCACGGCGTAAGGGCTGTCCCGGCGGYGAGGACTYCTGGCCCACATCCCGTCCGCTTCTACWCCRTYYGAACCCRGMCGMCGGYCAGTGGTCTCKACCGAGGTCTGTAGCCCTGCGNACARCGACCAGGGAGAGGGTGCACGTGAGTAGGCCGAAGCACCACCTTNNGGRRTCRCCAGNNCNNGNATTGCCGCTAATCTCGCGTARCGCGACCGGARCATATRAACCNGCTGTGATCAACAAACCCGGCTTGTGGGGCAAGCTWYGGCARGCGCCACGGTGACTTGCCCTSCGKRCCCTTGRTTCCTNNNGCTGCCGGGYGYCRCCRRYACTTCRACCGRRGRACCRYATNTCGGCAGTCGCTGACGTTTAGGCAARGYCACTGRAASACGCAAGRRARSYCCGRWTTGGAGRCYGCTGCCRAGTCGAACGSCTCAAGCGCGCGAACCATTATGACGGTWGGCCGACGNATCGTCAAGGTYGCGGGTCCCCGCCCYYCGGCCTWYWNNKAGCGCCTCTGATTATAGGYAACAATGRYRRACARKYWGCTTNNNGNYAGCCCGGTCCACTTCGTCCCAMAGATRWTCACAGTRTARGRTGGTATCGCGRGCYGAAGGAGTCGGCACGCCGAGCRGNCRGYWCTACCTCCGTGGCGATTTTCGGCAKCTCTCTCAGGTCTATGTTGCTATCCCGGCTCGGRCRCGYCCYYYGCWATTTTGTACAYYRRACACYGTCCAATAGCGGCGCCGYRCCCCCCCGGCGRCCGRGTYGGTCAGCATGTATTGTGCCCCCGGRGCGGCGGGCATTGTGCCCTGTRCCAGTCATTGGGTGATCGGGGCCGGGGCATYYGATCRWAGCACTTTTCCAGGGCCGCAYGGYGTYTCCTCTCTATYCCCCCMYYGGCGACTTATGCCRYGCCGCWCCYRTCCCTCCRWACAWYYGGCGCTATGTATGGTGGGCGGCYGRRAGTACCTCTASYTGNAGCGAGATTCCTATRTCGCGYGGTYCGYCCGGCTGAAGTACATCGGATTGTANNNNNNNNNNNNNCARTCATAGGGCATACCGGYTGYYGTCTGCTTGRWCCCCTGARGATGTARYCAAGGAGTGCTGCACKYTGACGTAACTCACGGACGTGCACYGCGGCTWCGGTTCTCGGTATATTGAAGCTCGGTCTCAARAGCGGACTCTCTTGGCCCCCACACCCGACGGGCTGCGCGGGGGGCGCACCCTGGCTGAAATGRRGRRCGRYTYGRCRTCTAACGTAWCCAGAATGGGGTGATAGGTCTGATCGGGGNTCCAGACGGTAGCCGGRACCKGGGCGGGGGCTAAATAGGCAGYGSCAGYCKYGRYCATGCYTGCACAGGNARCGTACGAGGRKARGCACCGGTCTWGCGTACCCCGGGWCCGTCGGTGYCTATAGCCCACGGGGTGACCCRRRCTTYKYTRYCCCCCCGCGCCCTTTACGCTTGCTCAAAYRMTCAACCAAATCGMGTCKCTACCCCGCCAYAACATACCTCRGGTYGCCCAGTNNNGARCRAKGGGCAATCTAYYCGMNGATAGCCTRATCGACTCTAATTATATATTNGTTGGATACTTAGTGATCTCCAACAGRACCTGGGCGCGGGCCTCCMAATTTGGGCGGAAGKGGGATTGCTCAGGTGAGGCCGCTGTCCGCGGCTMTYYWYRYYGGWTTGCTGAGCAYATYCTCTAATCGCCGATCCTGCCCGGGAGCATGGTGTCGNGCCMRNNNNTCYGANNSGACYTYYCAYAACGACAGTAGGGAGCCTAAYYAACGACAGCAGCGCCTACCCCTAAGGGGNAMNNCYYTGGYRWGYWRCGGAGRYGCYRGGGCGTTNNNNAARRYTCCGGCGGTGRGTCTGGYYGCGGTGAGGNGGGACTCCAGCAAYCRCTGCTCCRCTGTTGCYGNCTGGAGCGAATATTTTAGGAGYCGRCMGGCGGGTGAGCGCGCCGCCCGGGGGCGGTGYGYACGCAGGGTGCRTACGCAACGAGGGGTCYGTCCGYCRCGRGTATGCTTCTTTCCGGGGCGCCGAGYGCGRGGYGATGCCGTTCGTYACWRYRCGGCGGCGRKCNGTNNWGCACATCCTTTTATCAAGTNGGTGWRYYARGAAGCCAGTTTAANNNCGAATCCTCGGTAAGANNNNCTGGTNNNNCCCAGGGGGCGCGACACGGGGCTTGTAAGCTCCTCCAATAACGACATCGGGGTGGCGGAKRYCTCRGCYCGTTGCGGGGGAGGGGACGCAAGGAGACCTGGCCTCGCCATCGCATCTGCAAAGGGCTGTCCCCAGGCCAGTTTCCGGCCCCATAGCGACCCCGTCGAACCCCAGGCTGGCCCCCCGCAGCATGGYTARCGGCTTGTCGKYYGGGGAACGCCTCRAAGAACCGCCTCGGGTATGGCCGGCAANNTAGCGYRYRGGGYGGCACGGTCAGRGYTGTAANNNAAGACCATCAGYRGGTGAGCATGTCCTCATAGACATGTRYRYRYRRAGGGAACGGTATCSCCYYCCGGCCGTAAATTGCCTGGWTAATAGAGCGGTCGCCGACCAGCRGCRCTACGCTGCGCTGGCCCYYYRTTACCRAGAGGGGCWAGCTGCGATKRCTACCTTNNNCTCCCCTGTTCGCCTTTSTAGTCAAAAGCCGNNNCGGCYACAYGKCGCCGTCCTACGCTAARYRTTCTRGCGGGGCRKYRYCGCAATATACTCTAATCGTCCCAACCGCGACCCATAATATYAGNAGAGRAYCCCCRCGRCCCGANYNACCGTTAYCATGGGGACGCCAAYRYKRGMTYGGCTCGYCYCNTCCCACCCCGTCACTGCCRGCGGCTTTCCCGAATTTGGGCYCYGNGCTAGGACGGGAGTYTGCTGGRGGCCAGAAGGCTTCACAATACATGACGCCTCACWSTGCCGCTCACTGGGTGGTACCGGCTCGTCRYGARCRGSCGGGCYRRRYRCYYCCCCCGGCACCGCGCGGRACTCCNCCTCTTTGAAATGGGGGGCCNGCGGGMCGCGRCCGCGGAGCCAGCTTAGGGGGTCGTTGGACTTGGACTACGCTAGTGCCCCTCCCCAGTGCAACGGGGRGGRGNGNNTAAGTCACGTNNACYTCTGGRCTCGCNNNNNCCCTTACYCACAGCGACCCGTGCTTYCACGYCRTAATCCAGGRCCTYCGAGGGCRCCCGCAYACCACCGCCATGTCCCAACATCTACAAGNNNNNYYYACAGAGGAACTCYCCRACCTTTAWRRCCGTGGACCRCTAATTARGGCCGCGCCTCTGGCTGCCRCGGGGCGGGGGANTATAAGGCGGTTCGCCGGGGCGYGTAGRYTYGCGCGTCGCTCCAGGGCRYYGGCAATAYGWMRRATCGACGGTTAACAGGRRMYNNNNCGRTGCGTCGAGGCGGCARAWRRCRRAGCRTCGGGWWKRMWWRRKRRTAGCAGGCCGGYGGANNNNCAGRGAAGTGCCCSTGTCTATGGGCAGGGGGGRGYCACACGGGGATSTMAYTYCCYCGCSAAMAKAAYWGCCCGCGAGACATGGATRGGGCGRYGAAGGCCGCGTAAGCGACARGGCCRGCCTCCCGGTGTCCATGCCGTGCTACAYCGATCTCTGCGCGACYYCTCCACCTCGAGTGGYGRGTNCCGCGCGCGTTTGATGTGGGTCTGTGGGGCGATGTAATTCGGACGCACACGGTCGGYTGAGGTGGATACTGGTCCGGTGCCTTTAAACCTARAGCGSYYRYRMGTGCGRWYSTGGYGYRRRCRGTGCRGTKKMATAACCGGGTGGGCCSGCATATTCTGCCTTAACTCTTAAGYYARWGYCRTGAATACCTGANNGTTGAGTGCGACTGTCATGAACCGCACCCGAWYRCGTCAGACTCGRCAWTAACRSNACGRMAARYCGCGGGMRRYCRTCTCCGTCCCAATCAACNCCMGKCTACTCGAGCTACGCCTCCCCCCCCTTAACTTCGGGGGCTMRATTACCAACCGCAYCYRGAYTGCAGGCNNGTYTTSRYYAWCTCTGCGTAYGGCGTCAGCCATAGGGGCACATTGNNNCGCCGAACACCGCGGTCGCGGGTCGGAGRCGGRCCCAGTCNCCTAYCTCGGTCCCYYGCGCYARYTAAGATTGYCYCCSYGGACGCRCCTCKYTGGYYYTGCCAGTCGGCATCGGAAATCAGGCTTCAGRGNYGCTTTRCRTTYGRTRCRYGTCRCYRCTGGCCGGGCCTRCYRYYCYTCTCGGATTYGGATCGGATNNNNNNNACAACTAGGGGTATGCTTTATCATCCCTYYCACGCRCAACCTCACCCCGNNCGGATCTAGKTTGCAACGGCCATCCGATACACTTAACTGGYGTGTAGGCCCGRGCAGYCTTCRACAAGTCTCCACGACCAGTGATGAATACTCAGGGAATGCGGCGTACCCCCCCACGCGACAACAACCGYRGRYYTAAGCATCTAAGAATTCNAAGCRCNCGCAWYYYKRGYYRYTNCARATACTNNNNNNNNCTCCGGACCGCGGGTCGGCTGCCCGTAGTCACCCCCGCCGGCGTCGRRKRKAGCGYGGCCCGGGCGATTMYYCGGCRGRRGGGCTCTATCCCTGAACCATCTTGTCRTGYARTGCACTGCRATGACGTGRRCYYYGCAGGTGGCTCTGACCAGWYCCTATRRCAGCGAGTGTCTGCTGAGCCCAGTAGCTCCCTGACGTCGGCCATGCACCNCCCCCTCTACCGGCGACGAGCCTGCCAGCTTAGNCGCCCCATGTCGGCCTAGGGRCGCGCCAWGGCGGGCCGCAGGGCGGGTGCGTCTTCTTTAATTGACGGCGCCGAGTACCGGAGTAAAGGGTTTGYCARRACGCAGGAGTGCCCTCGYAACGGGACGNNNNNNNATCAAGTYYRYCYCTCCGGCAACGTAAGGGGGTTCAAGGCAWCGGTNNNNNNNNNATCCGCGGAATCGAYCTCCTAGYCATACATAACTTGATCAACTCCCCGACGGGCCTGGANYYMKRYYAGGACATCAAWRCMKCCGAACCTCGAGGCGGGYYCYYATCACATCCCATCGGCGGTGNNNNNNNNNCNNCGACACCCCCGGGGGNCACCCGAGAACGRRYCAGGGNTAGCNNAGTAGTGCCGCACYCCCCYRCYGGGAAYYCTTGCGTGCYTAGGGCCCTMGSCMCMTATCGCGCRGCGGRCCYACRGGRTCYRARYYCAATAGGTAYGCRYGCCTTTGCYTGCAGTGGCGGGTCATTCCGGYGRGAGRYGCRNNCCGTATGTTCCCGTAAAGTGATCGGGGTRGATGACGATGGGYTATGGCCGGTCGTGGGCAGGGCGCGWYRNRMMMYWKRTRYRYRKYRCKGGAGCGCATCACCGGCTCTTGCGARRRCGRACTAATGCCAGYARGRARNCNTCWYGTCGRRGATTTAGGCTTGTGCAATYGTCGCTAACGRWRGCTGCTGGTGCGGGGAACCAYCCGCGAGTTGCGGCAGGGRCWGYYAWCGATCGCATCAGATGTGCTACGCGAYACTCGCCGTGCCGCCACTGTCCTTGGCCNTCTGTTAGACTWTGATCATGGGGWYCCGYGGATTGGYMWGTGRCGCTAAGAATAATCGCNGYCCGGYRYYCYRYTACCCACAYAGTTRGCGYYGGTACGCTGTTCCYATCCACAATGGTCGGTGGCCGACNGCCTGCGAGCGGGAACCCAYRCYTATCTCCTTGCGAYCMTCTCAGAANTRTAAGCGYYGKCYYARRYTTATGCATRRCGNRCTTTAGGAAGCCRCCCRTYGGGCCRGCGCRYARYGCCGCTTATGRCCATAAGRCTGCTGCCCCAGYKYGRYCGCAATTCGGCGGGGCGCGGCAAARATRMYAAGCACGTCAACAGCTCCCCMCNTCCCCNACGGGGTCAATASRAGCTRYMCCRYYCGGRAYKGYYCCCGKCCTCCGKGATAGCYYCAGGMGCGYCGACTRNCCACGAGYCYGGGYGGSRGYAYGGYCCCNGYTGTRGCAAAYAACGTGGGGCTCCTGYCGGTGGGGCTCTACCTCCTCYAYGWGATGGTTWRTAGYAAGCGGCCGGGRAGACCGGGCGGATACCCGCATCGAGRTYCATTCCAGGCGAATTATTATTGGGAATAACAACTTTKMAYWWKYYAYASGGCCGYYCGAGATCCATGTGGCACGTCGGGCGCGRRSYYACAYCATGGGTTRCCACWARGYCCGAGCCAATGGAGGGCGCAGCGTCGAACGGGGAAAWRGCCGYGTTCGRCAKCGYRGAYCYTACRTCGTCATRRMRTCGGTTGGAGAGCCTCGCCACCACCCGTGRACGAGGAGGCCGGTCCTCAGGCGCTTCAGCNNNAWAGGTAGACGRAACWAGGCWYCACTCCGTAGTAACRCTCKTKGTAARYCYCYCGRATYTGYAYGYGGGCCGCCGGNCACACNNNNANNTTCNCNNNNNNCCGACACGCGGRCRCYRGGRAAYRGYRYTCCNNNNGTYGGNNTGCYRYRCGGYGCCAAGCGGCCCCACYCGGTYTAGCTACGTYYRGCTRYCRCCCAYAGSMGTRCCGGCRTGCTCAGAGACSKRCNAGGGTATGTTATTTATACCAAGCTGWCTCAATCACCCGAGCGCAATCGTTCGCCGAGGCACGCARTGCCTTCCGGCACCAAATCGCCGTTATTACGYAYTTCCCACCATNNNCRCGACGGACTGGYYARGCGGAGCCCAACCGCTTYTCCRYYYWCRYRYRTGGTYACTCCATTCGGTCRGAKTGTAGCAAGATYTANTAYCGCYGCCCTGGCCTTACCTCAGCGGANNGGCACCGCGGNNNTCGTGGGGGGCGCGGGGGGCGAGTGAGCGTACGGTCCACATAAATGGTTTGGAGARCWTGWSAWRTTATGGCGCAACATACCAGCGGTGAAACGAYYYWGRRRGTGCAGTTCATACCAGCTTAATTCTTAGCGCCGGACGCTGGGCACTCCGGTCRCGGACGRGCRRGYGTTGGATGTGTTRGGCKGCAGCGGTGCGCTGCRGYCCGTGCGRAGTAGTKYRCCCYTTTACNGCCGGGGTCGTTGGAATGAGCCYKRRCCAAMAACGCCATCGGTTATCWWYGGAAGGCTATGTATACGYAYACNGNNCCTCCAGYCGCGGTCGAYTRSYGYRYRTYKSRCYCGWRACTCTGRGYCYKTCTTGGYCGAAAGGCYGARGAYRTGGGCGTTCCGTGGTAYCCCATGCGTTCCCTCGWTGAYATCGARCGYGGGGGGYMCRYGWMNNNNNNATCGCAAGCGGGCYATCGTTCATATTRGGAGCAGTAGGGTCGATCTWAGCCCGGGCTACAAACCCCYCYRCASRYCTTAACCGCCTGCGTTGGTCCWCRCTCCAGACTCATGNCTCTGGAATCTTTYGTTCTTCGAGGATCGGACCACCTTCAAGNTGAATCCTTAGGCGTACCARGGCGGAGGCCTGRGCCATCGGACGTGGYWCACGCGCYGGNNCGGGGGCGTGTCCYRACRAGGTGCTCCGCCGTAGCGTGCTCAGCGCGGCTTGGGGACTCCGGCGTGCNNNNCCGGGTGTGGTTCGGGCGGGCATGTCGAYRRGGTTAAGCGGACCGCCGCCRAGCGTGTGCGTACKCTACGAGCCGTAGTGRAYRAACAAGGTGCCAAGTTCGCGYWRRYRRYRTNNGCGACCAWGGGCRGCGTNATYCRGGYGCGGCGTYAYYGGNAYAGGRACWCCCACARRRTYRRCCNGCTCCTCTTTGCGAGTCTATCCGACAACRCGATGGCCTGRGCCCCAYGYRSTCCCYNCGGGCGTCACTSMGGCTCRYYCACTGGRWGCGGYCTAATCGGCSCACAGCGGTGCATTTGGRCGAGGCGCAANNCCCYCRYGYRGCRRGCCGGCCGRYCAGCCCCTGTGRGCGTRGGACCCAGYRARCCGGACTGYGYWMCATASACCCCACTAGTACCCCCGGTGCTCYSSRYGCCTCTTAGGTAAGTGAATCTRATTGGGCYCGCCAAGTCGCCTCTGRYAACCCGCCACTGCTGCACMYRGACTTCTGCNCCGGAAGYGATACGCTAGTCGCAGACCATTCGRNNNTYTARCWTGAAATYYMGRWRWGRASRYCWRCGTGATAGAGCCGATAGTTGAGACYCCCCTNNNTTGCTGYCYYYGTGYGCCGACCCTCTTCMCTTAAATGGGACCGTACTCTCGGCCYCCRSKACCGATGAATAAGAAGGGCGGGACAAACRYYCNNNNWRARRYKCCGCATTGGCGCGYCCGGGCATCCAAATTGRGKCTCNGCYRYTSTNNNNNNNNNYACCCGCANNGGCRMGYYCTWCGNAAGTCGCGRRYYRRWYCRYRCCNNCTGCCTGGCGCGGTTNACCRYCGCCRATCACAGTCACTGCGCGAGTCNGTAGTATACCTACGACCAANNNNCGCCGGCCCGCGGCCAWMGTGAGGTCCAGTGCACACGACGAAGGGNNACCGCTGGGGACTGCACTGGGAGTGGCGCTCCTATTAGACGGTACCCAAGGTGTGCTACGGTCATTCTAAAACAAAGGCCAACCGCCGAGGACAGCTCACTAGGGCTACACAGCCGGGGAGCGAACCGTATCTTCGTAACGCACGCTTGGGMCGYGRGWKRCTGRCCGCTGACCAAGTATCACGGACCWATARYGCATGCCCACTRTGTGAACTGAAAYCRRAAGCTGCGAACTGACTCCTACGCKGCGGACRMRGTCGTATGGCGWSWWSSSWCGGGGAGGGCGCATAGCCGTACATATCTCCTCWCGCGGGCCATCAACCGCTRTTRRCRKWYYYTGGCTACCCCAATAAATGTTTCAGTGTGAAYGAGGACYGGCCTTCGATGTTTCACYGCGGGRCYCATGTGACGTCGTTGTTGCGTATYCAGCRGAGYAGGGAAYCWCCTCYGGCCCCCCGAAGATAGGYCGARAYRWTCGCAATAYRCACCCRGACAGATATTGTCACTTCCCCAGGGACCCCGGCCGGGGAAYMCYGGCGTGCACGGCGAYWAGAAAACCACGGTGSYGKCTYGYRCYGRCRGGGCTGGCRRRCACYCCTASYRYMRTWYSMCWYKAGGCAGRCGTGGCAGGAGRAGGCTYYAACRCCACTCTGCGGGCGCRYAATCTGCGNNNNNNYYCGGCAGCTGGACAAGACCAKTTAAYCATATGTGNATYCGCCCGAGGTGGACACCTCTACCTATCCGYGCCGCAGACYRACGTAGGARYYRYRGYKAAKAGGATGTCGCGGGGCCCKYTMAGRTGCGTCGACGRYGAGRGYRYRCMGRSTRRCACTGGCGNWNWYAARCYCCTCRRSSCWYGMCGGGCCYAYAGGGCCGCAACCNTGTTGGYCCTGGTGGYCGCAYACCGGTCSGGAGGGACTYRYRGYGRGYATCTCGCAGYTNNNNATGGGGTGTAAAGCCRCGCCGCGGGCCTGGRGCAAACCTTACGRGARYGCTAGGAATTTCACCTRTSATAAYASGTGSACRRCGYGGCCTTRCYGTAGGCGRCCTCACCGCCTGATTGCATCTCAACTRKTNAGRYGCGCGYYYRCGGAGGCAAAGAGTTCYKCCGATGTACGACCAGATTATCACCGYCGGGTGCGCACGYACGACGGATAMGTACCCTCTCCCGTCGTTACGGGGYYATSYMRGCCGAACGCGGCCGCCTCGGTTCATACTAANNNAAGGCGAATTGGAGTGCGACGCCAGGGGATNCACGCCRRGARGTTCCGGGTCCTGGNACTACRCTCTCTAAACGNNACARRRYYGRCCCACSTGAAGYAGCWYRCRRYMGGGCAGCACGGGYCRRCCGACCGTCGCNGCGCATAGGGGCCTGTTATTTYCTGYRCACCGTTCWYGTCACGYGGCGCGTGAATTCTAATCGTATCCCCCGGAATCTAAATCAGCGGCYCCACCAGTGGTGGCGCNNNNNNNTTTGCCAGCNYRCGCCGCAGCRTYRCTGGKNAYYCCAGNSGACGCAGGCATAYGCACAACCGGTTRYTRKRCTACRRRTGGTCCYYGGGCAGAGCAAGYGCCTACCGGCCCCCGTCACKYRWTCTCTACTTRYCYRCYGGCRCCTGCCCCCCAGTNNTYTACCTYYCCAYNNMTWYMTAGAGTAGCRACCGTATTCTTGAGTGYYGTATGAGGGGGAGCTCGYTRGRRGCTYCCGTGGGGAGARKRGCYCGNAACTGTTGCCRGACGACCCYGTGYRYGRTGGTGAAAGGGCATRSRRGRCYYYGYRSCCCTTACGATACCTGCMYCTGTTGGAGCGGGAGCRGTCTCCTTTTCTAGTGGAGGTGSCATGACCCCGTTACGGTACCGGCTCACCGCAGCCCGTYTTACACTGGACTTCMGYGTCGCGTCCCCGRTGRTGCTGGRCTCGRRTGGCTGATGGGAACCACCCAYARTRGCCCCCGTTCTCGAYCCAGGTNNNNGGCGGAGCCCGAGCGCGAAGCACCGCATGCCGCAGYGGCGCGCGCGTGACTGGCYTAGGGGGACTCTTCWMKTCCCGCRCGCRGGCCCTGCGCGTCAAGACAGTGCTTTGGGATMAYKYRTRYTTGTCAGGCTAGGCTCGCAGGCCCCAAGGGACGCGATCAGCGTGGGGCCCGGCGGGTTWWNNCNNNGCAAYCGGRCCYTYYCYRMYGRRTCCATACANTGGYGCTGACYCRTGAGCATCCCRCAACCTRYYYAACCCGYCCAGGRCGTGARRRRAGGTGTGCGAGGAAACTGCACCTTGTTTCCACCCACCGTMTGGCTTCCCCTGCGCCACGTCTAGGGGGCCCGGACATRTWKCGGATTGAARGCCYACSTGGGGCTGYGYTCCTGCTCCGGYYRTCCAGCGCATGTWCCCTCCCCYGGCACTGMTAGCGGCGAAGCCCGCARRRMRGRATACCTACCCGGTCCCCGGGGCGGCCGGGCTACGCYCRWYCGCRCGGCCCTCGRRGAATTGTGGCGCTGATNTCCCGCCNGTTTCTGAATACCGTAACTCTTGGACTTGAGCGCGNNYYGGTCGCGRYCCTGGYTCCGACTCCGGATGGRGGTGGYGRYYRGAGGGGGCMRTGWACGACTATTCTCGGTCGAATGCCCCGTGTGAACGGTTCAAGCGRAACGCYYRYRGGCYCTTCACYGAGGGTTCGGGTAAMYGGNTCYGGCCTRTGYCGTCTCGCCGGACACAGTGTTGCGTAGRRTGAATAGATCTCTTTTGGTTGAYCRRGYYCGGCYGGTGNGRYGGATAGCTTCCNGGGCGTAAAACANCTGACTTTCYCCGACCGCCCYYCCATCTGCGGGGGGRRMCAACTGCYNCTKKRRARCGGGCGGRGCGTYYTACCGRGTCCTNNNNNNRGGCGYRAATTTTTTYWYCGGYGGACTGAGATTACCATCGCCATCYYARCCCCGTGTCRRYGGCAATTGGTCGCNNNGRACGCTCACGCGATCGGCCTTCACGKGYTTCCTCCTTTCTCGCTATGGAGCCCCAAYGTCRCGGACTGATGCCGGGCCGCTGGGTCNATCTRCCRYGCGCRCCACTGGNNNGTCCACCCAACGTTACCRYWRWWAGNNNNNNNNNNGGCTGTGGCCAATATCGYCGGTCGCGGGGAGGCCTRYTGGCYCYGAGACNNNACGCATGCCGCTCANNNTGGRWRGCTACAAGCCATTGCGGTKCATRKYCGTAAASYGGCGTATACCGCRYMGAGYGCYNAGTATCCCGACGTCCGATACCGCTGCTACTGAGCATARRCGCCRGCYTGYCTTGCGCAGACGAGCGCCCGGAAANGGGNNGGAGGGACGACGCCACYCTTTGCCTCGNNAGCGRGTGTGAGAGAGCATCCGGTAGAGGCTGANNNNNACTCWCAKCNGGGTTGATMGTCGACCGGCCGTGGCGCGCCAYGRYYYYNNNCNNCGTRWARCCATTTCGCTYTAAAATGAGGCTCCCGYGYYYYCCCGGCGGATCCCAACGCGTAYYRRCMNNTCYCTCRGCYGGCGCCTAGTCCAGTATARGGGCGCGCYRCYCCTGGCAAACCTGGTTAGAGTCGGTTGRCCCCTGATGCGNGANCNNTAACCCGATCTCGGCCCRTRCGGCCGACTGCGGTCGTANNNNCTRTCGTCGACCTCCGACAACGTGGTCGGGTAGGCGGGGCCACAAACAAGGCGTCTGWGAGGRYYRGCCCACGYGCACCTGATGTCTYCYRCRGCGCWWNGGGGTRGARAGCRRYAYGYCRCAGAAWCAYCGGYRGAAAATCGGAGGRYCGTACACCCRGCTGAGAATAGGTCGGTGAAGCTAAGGAGCGTGTCTGGCCGAANNAYATAANATGCCANNNNNCCACGAGGCGGATCRGTGGACTTKGGCYGGTCGAGACRGGGAKCAYCTGCTTCGCGCACCCTTCCGACCCGGCYCRRTTGCGRWYNNNNCGACAGCRCCAACGGTCMCGCCGAAGCAGYMGCCGCTRCAGCTCTGCCTCCCTCCACGCGACTGAGCTTGGATCGTCTACCTAGCGGACCGGRACACGGTCGCGCCGGTAGGGACGGGTACGGGGGCGCCGGCARATCCTGCCGGGAACTTTGCGGGGCAGCYACGGGYCRGACTACGCGACGAACYTCCCACNGTCRCGCCGGTGCGCGGCGCGGGGAGCRGGAYTTAYGACAACCCGTCTRGRYCGCAGCTTAAGCYGARRGGCGCCGCCAGTACCAATCGTCCAAGTCTGCCAGTGGTCCGCGGCCTGTWSGTRSCRCYRGGTTTCYGGGATNYTGTAAGGCCTCCAGGGRRATCCYRYGRATRGGGRCCGGRGGKRSTYKGCCCTATCYCAGGWTCRTRCGCGATGACAARACACKNNNRGTTTTRYTGTTAACCCCCCACGCGTNNCNNGNAAACCYGCGGYCRSRRTGCTAGACCTATCCGCKTACATTRMRMMGYTGGATCGCCGCCCNAGCCCAGCRGCCRTCNCAGCCYAYYGCCYYRYYGYGCTCGMCMGRCCYYGRYRWYRRRRRCTYGYARCGGCAYYCGGCTRNCGCCTRTCACACATCGCGTGGTACAANGGCGCATYATATATAARRTCCTCACGYGGCCTCGTGCGTTCAGCGGTTTGCYGGRRTTCGGCTGAYCAARASYRWGGYCAGGACTCCNNWTACTCAGACCGGACYGYTRTGACATCGCCGCAGCGTATGGCCAACCCATTAAGCTGCCCAWYGYGCCTYYRCRCRGGATTCRCRTRTRCAGCGGGTGAGACCGRRYNNNCCAGCCAACAGGATTGCCCCCCGCTGAAGCCACCGYGGGACTCTTGTCTAGTTGNNNNNNNCCCTACGCTRGAGGGGACWYGCGTCACGCAGAGTAACTGGTCGTAAGGTCGCAATTGTACCGCGTCGCGTCNTTAGTGGAACTCGGCGAAAATGTCATRGTTAGTGGGGCYRSCTCYGCCCCGTACACCKRGCCGAGGCCACACCNCAGAAGRTGRTTGCATGTTAASSACCACCCATTTGYGCCCCCRACCCACCGGGGAAGCCCCCTAGCAGYRYTCTCCCCNTGCTCACTCCTAGATGTCGYARCATYMMRGWTTYTGRCTCGATTGGTCGAYTTGAACTGTATRATGCAGAGRACTCCCGGAGCATCGTGAGCRGGCGYGCAATCCGGGTGGGGNCNACCYGCGRGCRKRCTAAGCTCTSYRCAAGGCCAGCCACAGTGACGATCGGCTGGGAGCYRSTGTCYYRRCCGNNCAGCCGAATCYYWCGYCCGGAARYCRCYGRCTCNNNNCCAGTGGGGATCSGACTTAGGRCGRGCGTAYRAAAGGTAGGCCTGGCCCCGGGGTTCCCCATAAAGAYTATGAAGCCNNNGGCTCGAGCGAGTGGTACGAGGATTCNTTAATAWAGAGCTCAGCTTCYGACCCYTGGASTCACGCCCCCGGGCGGGTTATCACGAGCACGATTGAGTACKATTGGAMTYYATTMGTGGNNNNTTTAGCCTGGRCTGTCCRACCCTACCTCTCACCGCCGCCTTCACCGGAGAWRGACRRTAACATGCGGTCGCTCGACTGGTTGCCTCGTCGCGGCACGGGACATGTGAGCWCRYCRRTYGWYAAGCARGGGCCTCCTACGRTGTACGRCGCYRCCGCYATAGTGCAACAGGACGCCCYTCACTTGATGACAAATCGTCACGCCCTGTGGGGNNNNNNNNNGCGATCGGYGYGRAGTGYYYYWCCGAACCCRGCRGRRKYGTRCTCGYRATTKGCCCTCCACGGYYYCMYRCCGTGYAGYACYGTCTGCGCCAAATGGTCCYSMSTCCTAGCTGCTCGGTRCACTACTATGGGGCGCGCGGTAGTGNNCACTCTGTGGCACCCCGTATCGCTNATACAAMNGCCATGGTCGTGGCGCTACTGTGCGCGCGGGMRSAGCCCAGCTCCNCCNNCGCCKRYRGGACARGRCACKACRWKTTCARCGCCACTCTCCAAGCYGTCTCACTNSKTYRCYCTCCGAYGSMRGGRRYTCTAKAGTGYCGGMCCCATCTTATGGGAACCCGTAANNCCGAGACCCCCCCGAGGACGAAAYYTCNTGCCAGTCAGTCCCGGTGTGTAGGGAGCGGCCRRCNTGCCGGCACGTACTTACCAGCCGCGCGCGCCYGCCTCCGGRCGCCTGGCGGGTGNNNNNTGTGGGTCRCGGGRCGYCCARTGCTGCGRGACAARCGCTGAGCAATTCGAYTCCGRAAGMACRYCAACGYCAGCCCCYYGAGGTGCCTGCGGGTCACCTGAGGCCTCAGCTYYYGYYMWYMGCTCCACTAGCCCRRGRGRGAGTACCTCTYGCNNNNTCCCTAGGTTCNTANCAYGTCGCTGAGGGTRCTGYARYAYMCTCTCCASKYCGATCYGTTGAGGAGGGCGCNNNNNNCAAACTACTCCGGTCACACGGGCACCACTTTCCCGGGATCRGKCGGCTGCATCCGNNNNNNNAKCCGARYTNNGGCAAYGGCTGGNCCCAGGTGGCCYGCCGGCNNATCAYCRGACACCRACCGSCCACGRAGRTGACCCYCGAGATCACATGTCCTCATCGGYCCGRCGCTGCCGCCYCTCTMKTKYRGYGRYCCGGWCRACGAYRCCCTGAAGACCGGAAGTCTCACSGCCATACTTCAGCATNNNNNTCTATCTGCTATAGTCGACGGGTAGGATATGGGGACCTCTACGGCCAATCACGAGCAGCACGACGCGCGACCACTTNACACCCCCTTATGTAGTRGCANNNYSCAARNTGGGACGAGCTGCCGTGCGYCGCCGGCNNATTCCGCGGCTCCCCCGCCCGARAGCMCCACGCTACGAGGGGGGAAGCACCGACACCGGGTCGCRYGYAGGAGGGCYRCGCCGGTGRYGCGGCRAAGGACGACCCAGGTGTCATTAAAAGASCGGGYRCGCGCCGCAGGCYRCTCATACCTTCCCGCAAGGTTATYGCAYWMGACRRRYCCGGACGGACGYTGGAACGGGCACCAGTCACCGGNNATGCTTCTCGYCTCGAGRACGAAGAAGGAACTAGANCCGTCTAGGCACATGCGGCGGGCGTAGGCTCCAGGCNCATCTCTGGTCGGAGCTGAGCGGACCCCCAGGTCACCAGGCCACCCAATGAACCWCMCCWCYGRCGGGAGTAGACGCAGCGAGTTGTTCTCSCGGCTCGTNCGCCCGCGTGGCCGAGATTKCTRGCTTCGGCATATATTCTCCNGGGGTGGGTGCCCACGTCGCAARAWCRATCGGACATGGYCCGCATRRGGGCCYTCACGTCTCCCGCGTCAACGCCCCAGCCTGCGATTCGGATGCAAAGACCGYWAGTGYNCCGCCRYYARAWYAYGCWACGTGGTCTGTTTTTKTCCMYCCTTAGGGYGACWGCACCGAGGGCGGGTGGAGCCTGCGGCAGTCAGAAGCACCGGCGCCGCAATAGAGYGRCGCATCAGCCCGTTCGGACGCGACGRKCYGCCTCGWTRTGTCCGCCTGCRCKAATCACTYRRYARCCCRYGCAGGGYYGGGGCGATCGCCCCAAGTCAGGCCAACYCCGGTATCGTTGCGNTYYYGTTCGGGCAGACGGCCGCGGGAAGTGGAAGATGYGYRYMCANNTTGCTCATCTCGCTTCGAAGTAGACGCGRACYRACGCCGCCTACCCACCAGCYAGGGGTTGCACCGAAACGGAGGCRRGRYACRGRCRYRCNCSGGCAGTGGTCGAGNNCCTGGTAGATGCAWKGGCTAATYCACGCTGGGGACAAGTCAACCATCCTACATCTCACTGCGCCGCGACGTCKTYYRGACYCAWAACTCGTTGCTKYYYYGYKKKGYCRYTRGGTTRTACTCGCAGGCCAGGGTAGGYYYTTCAYWRGTGRYCCCAGCTCCCSTCGCATCTTTSACYTGTCGCGGGGCGGGGACCGGCATCWCYAYRCCCTGCAAGGCGRTCGTGCATAYMCRCCYKCYCCTCACACGARATAAAYRTWWSRYWKACAGCGTACCGGCGGGCGGTGGCGTGCCGCGCCTTTCTTGARCRGRCACTCCCAGACCTCAYRCGACTAGTGGCACRAGGYGCTGCTCCCGTRACCAWCAGNCGCCCCCGGTRTCATGTCRCYCCGYCGCCCCAAATGAGTGCNNWYAGYRGGTCGTATAAGCCGGAAGGTGGCYCRGCYGSYRRWGCGMRCCCGYCGCTACRCCACCCTAGACCGGCYGRYYGRCCKTKTATAANATATATYCCGNAGGATGGYAYWRRTATGGGCGGAATCGAARRYYGRYGAATCCCTCCYRYYCCTATTTGCYGCTAATGTTAGRCRACATAACATGGTAGCCCCCAGMRGCNAAACCGGATATAACGAAGATRRTGTTACCAGCGGGCCRYCCRCYCGACCGTTGAGGGAGGCGNNGARCCGYGGCCGGCGGTCGCTGCCTCCAGGGGGTYCARGRGYYAGGCGGRSKSKNCCAAGYCACTAGTGACCTACAGAAGGAGGGGATCTGGAGCAYAGTCGANNAGCACCTCGCACGAGCCGGCCCATTAGNNNNNTGAACCGGGCAATCCCTAAATKGRGCAAAGRGGGYCCRRYWKYCGGYGTCATCTGCCRGRGTCCTGASAGAACCGTRCCSGGRRTCCTGGGGCGCGTRYYCMGGACGTGGCCRGTYGCGCGCACGGTACTGCYYAGGCTKCCCACGAAGCCGGTGACTAGCCCGTGMGAGAARGATCAGCAAGTYYGGNNNTYCAGCGCCRGTCATWYAYGCAGRNCGCGGGGRWAATGGTACGCCGAGYGRKMTAGYTSCACTGCTAACACGCTTCCGTTGYRRGYYRACTCATACTCTCCCGAGCGTGGATTYTRTCGACGGCCAGCGACRCTYRYCCTCGGCCARCTGKGGGGATCGACMTCAGGTAACAATGATTCAGTGTTGAGRGYCCRTCCCACTTTTGCATCCGCTTCCCCCYCCCGCGTTTASATCAGGTATGGTGAGCRYGAGATGCCCCGATGKTCGTGAATGTCCTCGCRRRTGRYYRSKGCCCTCGACTAGCCAGCCTGCCGATGTGTCCGRYCGGTGGGGGGCRRCACTRCCCCGGCGCRCGCGARYNNATTCCGGCGCCTCAGCCCCTAGGCGTTRAATCAACCCGGYKCCGGTCTGTGNNATCACCGGTYATCTYYRACARCRGAGAGCGAGCCCCGCCTAAGCCTWRCCRYCAYACCGCCWARTCGCRCGGAGRGGACGAACGCGCACATCGGCTCCTATGCTCGCACNNNNNNCTTAGCGGTAGCMTGGCACGGTGYAYACGTGCCGACNGCCRCCAGCRCSCGTCCARYRYRCRGCYRNCGTGTTCTYCATAANCCAGAGCGNNNAKGYTAGCACTTCSATCGGGRCAGACACCNNNTGRYCCMCCRAKTGGRAGGTAACATARAYGAGGTCGACTGCGGGYRRTRCCTCGAMTTRGCCGCCTYATCCTTCATGGTTTTNGRCYAGCGTCCTYGCGCARYCGCTRYCNGGYCCRGCTCCATGWCGRCTGTGGTGCGANNTTGTGTTGCAGCGTTCCGGGAGRCCGRCTTTGGCAAGTCCAGGAGNNNATTCTGRTCGGRTACYGCRWANANTAGTCAAGCCGCCCCGTCYRRGTCAACTCGRTAYGTCGCCGCCAGTCTTCCATRCCTGRGCACGGACCRYCARCTCCGACGTATGGAGGTRATCYAAACYGGRRGTYMYYRSYWRRYARGCCGRYCCRSGYRWRAAGTGANCTARYACTAYAAGGCMYYSGKCWGTRRNNNNCAGCGGTCGACGCATARTAYCYCRTAAWAWYMRRYRRNNNNNCYGCGTCNNNNNCGCGCCTCGACTACCCGCTGAAGCTGCCGRYGRYTCAGTGCCGNCTCGARRCSCTNNNNNNNGGCNCGAGRATCAYRGRRGGCCGRGYGGACGAGCCGGACGTACCRCCTYGCGGGTCGGGACATAGCGCTCCCATGACCGGGTTGGCYGCTGCCGTATACAGTGCCGAGGTCGCGCTGTTGGCGTGTGCTCCTGCGGCGTCGTAAATCCCCTGCCTGTRGGCCCGCRGGCGCGGGATTTAGTKAACCCGTCGYRCCCGGCTCYGGTGCCGGGCTATGCCTGGRMRTGTACTTYGGACTCTACGACTACTACCCCGTTTCACAACAACCGCCTGTTCGTATCGTCTATCTGACAGYYRRRTRTGGTGGGGACGATAAGCCACAGTGGMGGARYRGTAGGCCGCCGCTCGMTRTGGNNCACGCAGTCGCGCCAGGAGGCACGGATACCMCYGGRCGCAAAATTTGTGGTCTGGCCCCCCCACCGGCTGTCGGGCGTRYCACRTAGARGYAAAYCCRGRGCCGYGAGGAGCGCGAGCGGRSYCNNCGCCATRTKRKCTGTGMAACAAATACCTCTGCGTTCGCCCCGAAGCAGCCGTGNCGCCTCGCTGCGCCCACGCGTGCTACATACTGCGGGNNNNNNNNNNNCCAGTGGCCGTGCTGGGCGGCCCGCGGTCGCCTCGCGTAGAGCRCCGGGCAAGGNACCTTCACTTGWRTAKTATTGRGRYGARRRTGGCAAAGGACTGCATATCCTCACCTTCATGGAAAAAAGCCTGTGGCATGTTGGGCGGRCGACCGCCGCGGACCTTACCCCGGAGGCGATCGGCATAGCGCWACYRTCGRGGGCYGCTAGGGGGCATTGCGCCKKGCACGAGGGACCGCATTTTCRRGRRGCTANGCKYTTCGGTGCRCYCRGGACACAGTCTCGCGATATCTGCATAAGTACTACGGAGCAGGGGKGRACATCRCCCSGGYCWCRAGGRGCGCGACRTGNAGTCYAAAGYRRYRRGYCGCAGCAACCGTGCCGWGTATGAGARGCGCCCGGGCGCGGACGTGCCCCGGCCGGGCCGGTGGTCAATGTCACGGCNYRGGYRRCGAGCCGGAACTTTCGGYTTTTCGAGGCCAGCATTGCATGCGRARGGGGCTAATMATCCGGGTGCGCCCGACACYGACGTTGTCGGGGTCAGGNNNNNNNNNTGCAGGGGTTACGGRGGACGCCACCCACGGAGCRRCGYGRTTTCTCGACAGCCATTAGATGGTAATGGATGCCTTACTCACCCTATGGGTAGTCGTACGTATCAATCAAGCGRACRTGCCGGAGCTTAGCCCCTTASTCGCGYGAGCCTATTAGGCTCGGCACACAGGGYGTCTGCGCYGCCGAGCGYRGYCRCGAGCCCCGCCCATGCTCCGCTCAGTGACCGGCTGCGCYAGCCACGCGCTGCACTCTTAYYGTGCCTCTGGACCCGGGTCCCGATWTTCGCGGAACGCGNNNCATCTTGGTTGAGTTCCGCACGCYGTGCCGAGGCTTCGCGGNNNNTCGCYWCCGCTGCCCCCCCGCCGCCNGTTCCCCGATCTACACAGCGGCCGTAACGATGCTCAGCCGTGCCTGACRYWYCCCGGGACCSGCTRGYYGYGCTGCCCCCTCRTCMATTTTAGGTAATCCNGGCGCCGCCGATAGANNNNNNNNNNNRGCGTACGCCCGGTCGTTTGCCCGCGGGCGGTGCTGACASYRRCRGYYCSMRYGRGYRGYYTRYTCCAAGTCTGGCGCGTGGYRARYKTTCGATACSGCCTGAACTAGGTCCGAGGCCGGTAGANCCTCCCCAYSRGMGGCCRGCCGCAAAAGCGACACACGAYGCTRGTGCCTGCTCGCTGTCTCGCCGGAGGCGGCCTCGCCGTTGCTTGGGGCCCTCGACGCGCGGCGGCAGACGTGCCYCKAGATTTTCCGGGCGRGCCTCGGTCCCARMGAKTYYCCGAGCCNGCGCTTGGGGAGTCGNNNNAACCTATGGTCTGAATGGGCGTCTCTAGAGCTGCCCCGYCCCTTTCTGCCGNGCTCGCGCGGGGGGCCRCGACGATGGTCGCRCGRGTCGRRTCGGWGCCGTTGCGTTACATCTTAGTAYACCACTCCGTCTASAAAGGRGYATAAAGARYYTCKAYNNNTACCCGCTYCCARTYGGCRWGGCTCRMGTGCTGTACYRCGACGCGGGYCCTRCCATCAGGAACGCCACACYAGGAACCTATNACTTCGCCCGGGAGCCCGCCAGAGRGGGCCGGGAGGGCCRCCYGKYCYCMACCCTYYCYRCRRTCCTTCKGRNGTYWCNGYCARYAYNGGCCAYYYRRNNNRGRGRYCGAKGGRWCRCACCTGCCAYAGCGAGCCCTAYMGGCGRRMYRWWCACGATAWYRGNTCTCAGAYWKRMTATRAGTACAYCRCRAYATACGCNNCCACWGTCCGTGAGTTTARMTWCCCGTCYYAGTGCACGTCTGGRCGGTCGCGNGTNNNGCTCNCCTTTCCCCATTMTACAYYRGGCGCGAARYCCGGATGGKRCCRYGCGKGTGGYYYCTGACTCTGNNTCRCTCGCCTCTCGTATGCTCGAGCCAGACGCAGATSAGTCKAGCGCATACGCAYGTAGGGGTCATGARGCCAAAYWTCYRYYRGACTTTGCTTCGGCGCTCATGGCYRGCMACCACGCGGCCCTATATGGGGTGGACCCTGAGCACAAAGGTTGTCGCANNNNNNNNGAGCAAAGACAYTCTCRRWMTTCCTCCCACCTAATCCGTCCCTTCGCTGGTCGGCCGGACTCATCATCCCTCGCCGSRRATCAACMGCTTGCAAACGYYYYYTYYGAGGGGCCGATGTATTATCGGAGTACGTCRAATATTCRCWTAYRGGGGTACCTGAGCGCRYAMARTGTGCACTCCGCGCCCCCCCGAYTCCGRRGCCCYYRCKMGKTCTTCCCGASYYCCYARCNNNNNNNGCMGCGYACCTYGCYCTGGCATRTGCGGTTGGTCATGAGAWYCTTTYYCCGAGTGCAMGACRCGGGGRMNGRRYCTGTACCNNCCGTWGCCGCATCTAAGGTCAGCTTGCTCCTCGCGAGCGACGTACTCTCATTTTCGGARGTACCGCGGAGGGCCTACCTRCKRRRCCAACTTAGATTGTGGRGCTCCGNGGATGTCCCGGGGGGGYCCACRAMAGTTAGTYCCARATGCAGTGTACGGCGGCCCYCGCRYRAGTNNNAGCCGGGGGCGYRCRGGYYRYRTGCGCRCCGGCACCTTGCYCCCTCCTRRRGYGRCTCGGGTGTGCCWCCTCCGGCCGCTTCGGGWCYYYTCGGTCTYACCGCTCAGGCGGGACCCGACGAGGCCGTCAATTTGGGCTCCCGTCCGTGGAGCTTGTATTRNNGCACCGGGGGTCGCGYGAGGCCCCCCGGACCGACACCCGTTCGATGAACTYGYYGYRRGCGGCGGCANNYYYGRRTTGCCGAGCRRAGCCAAACCCTCATACGTAARGGACGGCGGAYCATCRYGYGACAACTCCNCCGYRCCGCGTCNGYACGCNGCGGGGCATYCAACRCGYGCGCCANCGRMCCAGYGAGTATNCCTCGCCTCCTKTCRTATTTCCGTGCCRYYYCCRCCGGYGATGGTCTATCCAGGCGGCCGCCYTYATGCRTGCGCAGGAAGCGTCCCCCCTGCTGACCCYCACTCTGCAYTCATCAAYTCCCACYRCGGTCTGCAGTTTCCYCGTCCATGGCCTACGTTACRRCNTGCCGGGCAGSGTGGCTGTTCGCCCCTAGGTCAGGCGCGACGGGGCCACGCGANCAAMSTTGGCGTCCTTGCYCTGAGGYRGCATGAGYCRCCATTTCCTTGGGGCACTGAGGYCNGCRTTYCRGARGGCCCGCAGTRCAGTACGTTGACGCYCTCAGCAGYCCGTGGCCCGSYCSAGCWGACRATYGAAGWTGGAACGAACGGCCGGTGGCATGATCGCGGATCGYCCGCCTAAMCACTCCCCCCCCGCGAGGAGTACTCTTAAYGTGACGRGCGACTTTGGARCCTGCTCAGATTMACCAMCRAAGGTCTACATARGTKATCGGCGAGGGGCCGCCTACAYTATGCCTCCGARRYRTYCRRTAGCCGCGGCCCCATAGCACCAGGGACGTGTRGNGCCAGCACTGCCYYTGWTGATCCCACGCACGATAACTNNNCGCCRGAGAGYYYATCGAATAAGTAGGATAACRGCGGAYGAATGGCNGCCCTATTCACTGCGGTCCGCRCGCCACYYCGAGCGCCGCTACCCCGGTCAGACGGTRRYRRTGCTCGATGACTGCTRTCRTCGGCWTRGGCCACNNNNNNNATTACKACCCCTTGCTTCCGARCTKCGTAACGAGCTTAAYGRYTACCTGGGGGGATTGGAACTWRGGARCRACGGTTAAMCRCYACCCCTNACCTCAGCGAGCATTGWCTGYRCACCCGCGGCCAATGGAACGATCCTRGCAGCGCGYYYRCCARGGYGGGTYYCGCGGCTACTCRGGACCGCCCRAAYAGYYYYTCRTRCAARCYYWTYWACGTATCTGTACCCGAGCTSACCCGRTCGGCYAYGTGAYYCCGCCACCGGGGCCCGGCACGGATCGWGATATCCRGYYWRCGCNCCNNGNNYGCCCTCTTACCTTGTASCNNWYCYCCRGGYGTRCRATGGGCGACCCCACGRCCCGACTCTTCGCGCCCCGYRGCRCGTCTAGGCCCCCACGGCCACCAAGCGCGYCYGAGRCTTACGTGCTGGGGCCTCGCTTAACAGCAAYWRYGGGNNRCKWCTCCTACCCGGGCCCCTCCCCCMCTCGGGTTTGGCGTCTTACATTGAGATTCCAYARRRGRRCCCTRRAYCCYGGACYRATAGTGGCATGTCCGCCCGGCGYCGAAGCCAATCGCCTGTAGCTCTGTRYGYGTCTRGYRCCGTAGGRRMYCTGCCAGTCAAGTTCGGATCCGCCACYTRGYRCCCCAGGWRYCCGYSCRYGCYRCGYGYWTRYGRYYWRTAGACGGCTTCTGKGYAGACGAYCGCANNCGAGGACTTCTGAGRYCAARCMRRGGTCGCCGGGSRYYCACRCAAGCTTGCTCTCATGACCCTTCYRYGACRYATTAGTNACGTGAGCTTCGGTGCCGGGMCGGTAATGCGCAAGACTTTAGGTTTAATTCCCGCCCGTGARCAGCAATAAGACGCGARGGTGTTGARGCTRATTGCGGCTGCTCGCCGGAGCGGAGAGACGAYGTTNNTTCGAGACGTAGTGGGCTGCCTGTTAAGGCCTCTYGGAGCCGGTGCTGACCGGACGCCYGCRCCGGRTCGYCGGTGSAGCGRRTCRCAGCCTGCYRRYGCGAATCGGCGRRCKYTCRCATGTACTCGCCAWGYCMWRNATGATGTAGACRGGAGGATTCYCAGCCCKCGGCGGYCTNCCCCGGCCGAGCTCCGGACACTRKTTCTAGGATGACGGGGCCTAAGAGTAGTACSGGGGCACACTATGATAAACCKCCCGTGCCCCAACAGCGGTGGCMYSYATYYCCCCGGTACAAGGGCCGCCACGYACCTCCATGATCCACRGGYGTTYGATGAGRCRACAGGTYGRCRWGRGYRCRGGCACGGCCCAGGRTGGGGCAATACTTACTGTCCTRTGGCCCGCCTGCGCAAGGCCAACRRCAGCAGTGCGAGATYGYTGGCCCTTCCRTCGTGCGGGCGGCGCAGGCAANCYATGGGYGAGTTCCCTAAAACCGGGGCGCACGGGCGGGCAGCCGCGCCCTGCAGGAGGCAAATCMGATCTATGGKYNNNNNNTCACCCGCCCACCGSTGCMTTGCAGTCATCTCTAAACGCTCCTTTTCYGGTGATYRCCNNACYCYMGNSCYRRGCCGCNTCGCCAGGCTAAARYTGCTCGTNNACGRGGCGGCTCCTAGCTCYGCNNCCGNCGRRYTGCACGGGGGATGCGGTCCGACCTCTMYMGCGGATTGCCCTCCCTCGCTAAACAGACCTTAGCCCACGTGCCTCTTGCCGAACACGAGGGATTCACAGCCCACGCMRRCRGTTGGGGCCACTTNGCYCNNYGYKYAWSRRGRRRYRTTCYYWRGCACGCYRCRRCCWSMAGYCCGCGGGAAAATTGTARCTTAACGCCTCGCGTCAAAGTYGCWKYGTCTCGCACCCYRGYCYGCYGMCACGGGCRTKTMAGGCTATCGGCAARYRYRYRRYTAGAACGCAAANNRGGTTGGGGTTATCCGGGTCGCAGGCGCTACTAAACGTTCTCTCCAAGCAGCTAGTGGGCGTTAGGGGTACCGCCGGTAGGCCGTGNCGCTGATCAACCGGATAANGCGATGGTCTACCCATGYRRKYRCTTATCAAGGACGCTGGCCNACATTAACGGAAGAGCTCTCGGGAGGGMTYCYRRGARYYYRGCGGCTCGGCGCCGTTTCTGTGAGGTCCYACGCGTTGCYGGYCRCTGAAAACKTCAAGGTGATNCCATGRTGCGGAGATTGCCGGTTCTTRWRCCCCTCGTGATGGTGTGGGGGGTCTGCGAATNNCRRTTCGCGRTGGGRAGCCCGGYGYCRRGYTGGGTGWCGCAGGAAGGAAGCTAAAGARTTYAAGCCAAGTAGAAGTCRMCRGTWCGCCTGCCARRTYYRRRMAGCCGCGACYGTACAAYCRYGCAACYCCCGCACCTATACAGACGCGGACACRTCCGAYGCAGTYKCRCYCGCYRGRYGCGCGTTRRAGGGTCRTTTGAAGGTCTACRRGRCGGCTRRWATGCACCGATGTTGGGCGAATGGAWAYYYYCAAATCGTCTAACGCTTAAGGCTGYTCCACGCCCTAGTTTGGTCCTGGTGGCNNAACGCGGCANACCACCTCGCTTCCTCGCCCTTAACGGTAACCCGGCCGAAGCGGGCGCATGGAMNCCATCGCACCAACGYGCGGGCAYRCCAGCGGCTCGCCTCCTCTTTGYRGNCAGCAGCCGCCCATCYGGTCYYYYCYGGCYCCGYCAAANNGTCCAYCTTARNNAYACCGTGTGWRCWRWSWCAAGCCTTAAGGRGRGRACTRGSMAACGCCYYRMCCGRCAAGYGTAAGGCMCTCTAATGCCTAWYGCCCAYAAAAACACCTCACACTRGGCRCRCGCCGCCRCGGARRGGCCTCTGCCGCCGCCGMRYYKNNNNNNNNGCYKYCCTTGCAAGATTGGATCTCGTTGCGCTGTGATACRGCGGGCCCGCGNNNNNNNNNGGTAGGCGGCGYGTCCRCRACGCTGGTCCCAAAACTGCAATACCCGAGGGGGCAGNCGTTWCCCGCTYNTTCGCGGRTYYRRCAGAGCGRTCGGRGGGCCYWRRCGCATGGTCYYTACAGGGCCGGCGCGGCGCAACGTGCTTTGTYTRTRAYACACGTTGGGGCTGCGCGTCCRGTCRTCYCACAGCTGACTACCGCCCGCYCGRGYRYGCTAATGACACRCTRGCGTGGRGTYACGACCGACCCCGGGACGATTTTTTACCGAGCGGAGTAGGACCCGGCRYGTCGGCCCACCRGCATCCGCGGGCGGGGCCYRACYCYCRCGYCGCTGACAAGCGATTTRTCCGATGGGWYWSYTGACACTAGTACACAYGRTYKTRYKRRYYKRRYYYAGTAGAAGATGTCGTAATACTRTYATTGGATTACGTACTGCAGGGCNNNCCGCCTGCCATCNATGGTATGCTGGCCGCARSGCTRYGRCCCCCGCCTCGTTGGRGGCYYGCNNGGTCRYGAAGYCTACCAGGCCGGCGCCCGCTRRRRRYGGYYGTTAGGGGRRGACNNGATCGAGCCACTGYAGWGACGCACACGCGYRTCCTAACAATCTCGGCCATTYGCCWYGATACKCGGRRYRWYGCKGYYCYACAAAAAYRKGAGCCGCYMMCYSTNCCGTCGGTGCTTCCCYYYTRMTYCYCAGGCTYCTYCGGATTGAGTTGAGSGATTGATCCAGCCWCGCACAGTGGWCGGCGACCCGGGGGTGGCCGGAGCACCACGGACCGCCGCGGCCGTGGGTCSCYCGRTGTTYYCGCRGCCCGCCAGTTTATGCTTCCCGYACRTKTTCCACCAGTGGGTGCCGTCCGCACGAGCTGACCKRYYRACCTCGTAGRCSCYAWRCYRTAKAGGGRCCTTRTCCGCCTACTGCCCNNNGGRGSCCGCGCGAYTCTCTAGTTCGTGYGCNCNTCGAASGGCTCCCTGGCGGGCCGCGGTSYTCKGAACGATGCGCACWRRGATAYRRYNYGARCAAGCCCAGCCCTTNCTCAAACCAGTGCGAGNNGAACCGTCACCGRWCCYCATAAACTACATGGGTGTGTTCGGGCCGCCTGTAGNNNAWYCTCCAATGCGGRGTGYGCCWCCNNTCATTTTCGACAAGCCAGGGARRRKWCYYRARTAGCGCAAYTAAGARRGCGGCGATCCRYCACCCGGGGGAGCCTCCRRCGCYGYRRYACCGCTYGAGGAATTATACCGGCCGCCCGTCGGATMCCRRGCTCCGYCCACCAYRGCTGCGAGNANYYGSTGATGTGGCGCGGCRCYGGGGGAGCGGCYCRACTTSYYYRGAGGTCTGTCAGRRGCAGTTCAGGAGCYAACTYWSCGACACCGGRCCCTTTCACCGTCGGCCGCTCGCTGCARRYCCRYGGCCTTKRRAKRCTGGGGTNGAGAGATTRAGWCGAGGGGCATCGCTTNTGYGCNNNNNNCCNTGGAATGTTACACYMCCWARYRCWTGGAGATCAGATNTRAYCACCYGTCCGTGGGNNNNTGNTGTGTCNACTTGGACCCGCATGTGCAYWNNNNNGGACCAGCGCACGAGCTCCGCGGTGTCCACTACCTCCACCRRGAGCGTTCNNNTNCAGGTGGCTCTGGCAGGAAGYGRRYYACACGAGGACGAATCWMARARGCTCYGCCCCRYYGGGGCGGGCCGCCCCCCCCGGATCCGYRRKYGYYRYYRYAYCCTCKTWCACYGYYYGGTGKYMCAAGGGCGTGTTGCAGGAAAATTACGCAGCCGGAGGCTRRKWTKKGRRCCKGCCATCCYCGCCCGGYWCACGNAGGCANCCCACGNTNNCGCGCCRWMGGCAGYAGANGGNCNTGGTYCMYYWCCGRTATARRCYRTCSMRGGGTGCTYAWGGTYGCGGTCGAGCGATTRYCGYSTTGCGCATGCACATGAGAARRATGCRYGYRTGGYCRAGMGGTCCAYGGTGGTATTGGCGMGTAGCGGGRYCTYRGCCCCGCCAACGCATNYCYSAGGGTRCCAAGGTAAGGCGCAGTCCGGCCGGAGATACAATCGCCGGGGCTGCTGAATGTGCGCTAGTGAGAGCRTGCGCGCACAAACGCAGCGGCAGRRGAGGCCTGRYATCGGATCGGGGATTAKGTCAGTTTCCCKWGAGAGCTTGGACCATCCAGTGGTGCTGGCGCTACCCCATTGGAGNNNNNNNNNNNAAGAGGGGAGGGATCGCACGTCAGACGGCCGGCAACTCCTGATCGAGGGGATTTCCAACTCTTCGCTTGTTTANNNNNNNGGATTTTCRCTTCTGGCCTGTGCTCRYCGCGYAACAGGCGGGCGGGAGTGGCGGACGGCAGGAACTCTGGCACGGGGGRRRGCARTCTGGTGGGCGATCGCCGCCGGCGCACCAGGCCATTGGCTGGTACAGATACGCGCGAAAAGCCGCAGGGCCNNNNCTGTGATGCGCCAGAGGCCGGTCCCCTGTGCGCGTATGCGGGARCACYCRWAAGTGGGCAGCGCCKYRRCCKCWAGATCCCACNWGMYCCAGATTCTACCAGCAGGGCTTNCCCCAASYAGACACGTGCGTCCYAGCCGGCGCTGTGAATCCAACTCYYCKRYSTGATACCCGCCTACGCTTCACTTANAGGGYTGCCTTCTTCSTGRCYTTCCGCGGGCGATTACCGGGTGGNGGGYGGYGTRNGAGRCRYAARCCGRRYGGGCGGAAGTTGGAGATCAGCACGCCGTGGTCGAGCGGGCGTCATGGGCGAGTAATACAAGGCACGAGCGCGNNNTTSTACCGGCCAGCTATTTGCGGGGACGGGTGTTGTTCGCCGACGGTTTCRMGGCAGCYCTGCRAAGGNTCYRWRGRRGGTGTCTTCTAAGAGCGGGTAACCAGTTCCTGTGGGRGCCGGACRGCCYCGCCRRWRCGTCCAYGCCCTRGAACYGMCTAGTGAATTCTGCCGTGAGCCACCTCCTTRCGTGCYCGGACCTYCCYCGGCGTACAGTTAAATCGTTCCCTCGACCACGGGAGCAACTCCGGGCGAGNNNNNNCCGTTTCCTGNTCGCCCGAAGAACAACCRCCGNGNCCCGGYGARGRGTCRGARKNNNCYCCYGYYGGGGRRYGGTCGCCAAACGCGCTCGCGCGAANRRYGCRRCRGGTAGTCGCCTTGGCCAGATACACYGCRYKCCYGGGYGCRRCTACGCAYGCAYRRYGGMRGACCGCCAACTGCCCTGGCACNNATAGAGTCTTTCATCCCAGCCCCGAGCTCGTCCCACGTYGGGAATCCGGAGCAGCTACGGTGCCACCKRYRCCYAGGGGTRRRKAWGGSKAGCTCCGCGTACTCAGTCAGGRWRYRARWGCTAATTGTCGACTTGCAAAGGAAGCTATAGGAAACGGGCGACGGGYACCGAGCGCACGTGCCCCCCAACTTTGCCCRGYCATAGGGCCTTCGTCAACTCAAGARAARRYCYRGRMTCYGGGGACCTGCGGYWRTYACCACGATRYRRYRACAGGAAAGGGATACAGCSRYYYYKYCRCTTGGCGGAGGRGYGTGGYCGCAAGTCTTATTTGGCAGCCRCYGCGNCTCGARRRYGATTTACCTACCCGGATCGTCNCCGGGGACTCANNTGGMWWRMYGGAGNNNNGGTCGACYATNGATRGCCCGKCGRATGCGKYRAAGTGTCTCTAGTGGTTGCCGGACTTNNNNCRYRRRGTCAYCGGGAGGGRTTGTCCTTGCTGCTTGAGCYKCCTGNCRRRCTYRTYACGGCAAYGYCGCGRYCYCYACTRYSRGTMCCTTGCAGTCCTGRTGMAGRTAYTAYTTYGTTAACCGCTGACGCTCTTACAGGGGTAGCYRRKYCGRAGCATAACGGNTCATTNNYCTACTGTGCTCGGGTRYARRNNNYYACTAANGGYTCCKRRAAAAATCGRRRAAATCCNCCTGCCWYMTCGTRRAYTYTCGAGYMRCACGAGNMGGGGGGCGTAACATTTACAAGGTATRWTTGYKYMTSGGCGYGCCGGGCTTCGGCYSGCYMGYRTACATTCGSCCCAACGGAGTTNGTGCCCAAAACCGANNNNNNNCAGATNNMYYGACRCWRYGAGCATTGCTARRGTCYNATWCTAAGATCTGCGGYRYGAGACACCNNNNNNNNNNNNNNNNNNNAATCGTAAGGACTGAAAYAGGAAAGCGTACTTYCTCRTAGCCACTGTCACCAACGTAGGCAGGGGGGTGGTCMANNNAAAAAYGANAYGGACCGTCTAGGACGCAGCCTATCGCAGAATNNNCTCTGTNNNNNNGCCCGACCCYGAGTTACTGTCCGACGTAACGCCTCCCCRGGCYCCCYTGCAGCACCARRYGGRCYGSTCWGCGACAATGTTGCYRGANRGCCGCGAGACCGCTCCTGTTTRCGAANCTGTGANNNNNNNCYCRAYCYCYYCYAGTGAGTCCATGCAGKYTCCRRTKTTTTCRARCGRRMYGYCTCAGAGGCAYRYGGCCGCGGTATTGKCCCCGCCTAACCGCCTAGTCCGTCGGAGACTTAGCGAGGGGAACGTGCCGAGCCGTCGGGTGRCCGGRGGGGYYYYYWCRYWGGCCGCAGTAGNGGNAAGATACTATCCAYTGGRGRMSGCTGCAAGCAAGTCATCKRTATTAGCGTGGGCWYGGGGGTAGGGATTCTRCACTGTGGNNGNGGTCACCGGTCGATCCAGCCCRCGAAGTCCGTGGTCCCTARTCGGGTGACCCAGRAGCCCTGCTGKCCGCTCCTTCGTGCRYYRCCGCNATTTTGCACCTGGGACGTGATGGGGGYCGAGCCGCAYRKYRYCGACCCGGGCGCAAYGCGGTGYMTTCWRGCGYCTCCGAYCATATGGCGACTTCGTGMMGCGCAATGGTGTAGCTATTTCGTANGGTGGGTTATNACACTCCGCCCCGCGGYTTRARGGYCYTTTCATGCCCCCAACYTCGGGCGKCCCGAAATCATACTGGAAGGGRCRYYCACACCCCGCRGTGGCCCCCTCGCCGCCTGGTTNNNNCCANTGCCCAACCTACGGCTCAGCATCCAGCAAAACTCTTCTCGTTACACTGTACAGCGACGCTGGGTCAGGCCTTGCTAGCCCTCCGCCGTCCTCTTCCRATAAAGCAGTGAACCTATTCCCCCGAGGGGTCRCCTCGACACGTAMGRRTCGCGCCGGCGTACCTTTMCGMGRTMTTTCGYSRGYRRGYGCCGGGGCRCATAYYACGTCAATGACGGCGTCAGTACTAGTACGGGGCCGGGGTTGATGRYWCACYYCCGGCGGCRTRCRCRGGTATTCGCATTGRGYRYATGRACCAGGTGGCTGGCTARGCTATTCCYWRRCGCCCYGAGTGGATATCAYGAGGCCCCCTGGGAGCCCCCACCTGACCCYKTRCWGRSAGAACAAGGCCGATGGYGGRRAGYCCTTGYGRYGCACCTAACKCGTGATTTCTTTTTAGARGCCACGTAGGGRACMCCAGCGYRRWYRGKRYYARCCSACAATGWCAGACCCCGGGGATNCGTTTTCCAYAGTCGAGTCCTTGCGAGAGGYGCGCGGMGGGTYCYMYARRGGCACCCCGGGCCRYMRYYATCGGCTACGACTAATTGGRCCCRCARCGRAAGTGAGGYGGCCCACTCGTGCGCCGGGNGACCACTRCGTMGYCMCCTCCCGTYYRGKCCCGGTGCGGGCGYTGGCGAGGCYCCTCCCGRGGCCACRCMTTGRGGATCGYYCTCAACCAGACTATTGCTTCGCATRGSYCYGGGCCTCRTCRRRYYRYACTCTCRGGTGATTCATCCCAGCTTRTTGCACACTTACATGAGCWRTSGGACCCGSCGRGYWGRCMTNNGCCRRRATACGGACYTAARGAGYCTAGGATCCTGGCTTGGTGTCTATACYAYGTTSRCGACSGYKKCTAAGRAGAACGNCGGKGAGTCCNTGCCCCGATTGGNTGGTAGCGGTCACAGTCGTTGGCCCGACCACCCTTGYYCAGANGYYAGGCGAGCCCCGACCTGGTCGCGCCYGGCCKCRCGRCGRCCATGCGCYNNCCGTAAGAMYTTCCGTCGATGAAGTGTCGYRRKYGCGCKCGRYGGCCRGGYYRCYGYCRGCACCGCTTNCTATRCWGRAAYACCGCGGCGTCMCGGCCCAAGCCCYGGTCGGRGCRGACTTAYACCGCCGGTTGGTATTTCTGGCCAATATRTCATTCTCCTGCYAYGCRCGCGTGGGCGGTAAGYGCWWMGWACGRWYYRGYYGTYGASGCGRNAACGGTCYTTTGCGTTCCCCTGGRCTTGYRYYGTGAGCGTACGGAACTCCGRGCGTCGGTGAGCGGCWYRCGGCAAATAACATYRCCACGTGAGGGTTCCTACTGGAMRKYYSRAGGGCCCCGGTGTGGATTTACGGTACGAGGAGCGGNAGTCRGGGTCGTGGGCCCCGGGTCAAAATATCKCTCAYRYGGTGGCGGYGTAGCAGCAACCTCCTTGTACGATTNTTGMRCAACGAGARGCRRCCMTCGTCGGCTGTTGGTGGGGWTAGATGGCGCYACWARYCTGAGARGYCTACCCGGACGCCAACCTTGGGGAGGGTMCARGCCGCGYRCYGYCYGKGGYRRRGCCCCGTGCCAAYCYACYTTRGAGGATRGGCTCCARCRCKCACCYAYGCSAAAACGAGGCGCTTGGAWATCSRGWGCMYGYTGCCRCGCTCCCGCCTYRWWYRRAMCCYRYGYGRGGCYRWACCGATCNCTRGYGCYRYGCGTCGRGCGACGGCCYMMYYYKWRTCCTCGCGACGAYGAGCGGGGGCGGCCCGCATCSTCTKYAWYYGGCGGCCGTAGCGGAGCTCCCGAGCCGGNAAWACCCCGGATCATCTGTACCAGTGGTTGGCTMGYCCGGGAGTGACMGYCGNCYRCYRTACGGGTGCGCTGTTATYTRCNACTTYYRGYCGAAWRYYRRYRRRCATCCGCCGGGTRGRTTCYYRRRGYRCKTAGGTGGGCCCCGAGACGCGAGACCGGGGTGGCTGGTANAAACTCCCCTTTCTCCTGYACCRAGATGACMACGGKAWGAGCGCACCAGTTCGAAGCCGTAACAGTATTTCAGTTGAACTACTCCCGCACTGGSCYCGYTGGGGAACGTCTAGAGTGCCTGTTGATCTAGGGGCCGCGTCRGYAACAGGAGCGATCCCGGCCTCTACAYRCTGGACYYGYGGCCTTCCACCMTYYTKRCTCGCCGTACTTTGTGCGGTTTATTAYGCCCTACCYGTRYTRYRCATGCCCATCTCGGAGGGGRATTCGTCRRTGCGRGRYTGACGGGGGACAGCGGATTGGTCACCGTTCTCACCGTTTTGCTCTAGGAGTACTCCCTTCTGCYGGCATCYYTTTAAGTGAGGCCAGGACCGGRCGAATGGCGYGYCRCCCCCACGGGCGCCYKRYTGTGCAGGRWGATCGGATGTRGGWCGAYTGCGTGCAGNNNNNNNNRACCAGTTCTTYGCGCSCCGGGTGCATCACCCACACGGCYCGTTGNAGGTCCCCAGTGACCCGTTGCAAACARYYRGGYGACATACGACCAGGGTAGATGTACNNNAGGYGRRRRMWRTRGCTCCTYCCACTRTTCGAYGCCYCKGYMYAYWYGTACGGCNNNNNNNNNNNTTCCCGGRYCTCRTGRTACRWGAGGCAGGGAGCGGACGCYCGGGTTCGCAGCAGTCGTGCCTCCAAGRWRRGCKGACCAGTCTCTCGTCAMGACTGCCGTGGCAGTGKYCAGGAGTAAGGCGTNGRSTCCCGGTGAGCGCACCTCACGGTGTACGAACGCCAAGAGCTRYGYTAAGAGYRCGCGCCGGRRWCAGCAATRASTTGGGGTRRGRCCCGTGYYGRCGAACTTCTAGGYCCRGCGCCTCGTCCCCCGAGAGTGCNNNAATGGCACYRGAGYYATACACGCGAGRGCCGCTGTGCCTTAGGCCCTTGGGCTGCAGACTGATTTTGGYGRGGGAACCGCTAAACATCATRWYYGCTGGAACACATRCSTACGANTATCGGGAGGAGACGAGGGCACTCAGCCATGGTGCGTCACTTCGRCCTTAGGGGCCGCGRCGYYRCYCTGTGCTAAGATAGTCMGTMCAACTGCCATCGGGGGTAATTGGCCKCTYCGKARGCGGACGGCGAATACCCTCYTWGCGCTGGACTGANCCTCGTTGCTCGCAACAGGGCTCCTCCGCTAGGCGTATCYKRCTCCAAACGGACMWRYCTAAGSRRYRYNRYRRRSYSYWRCYCGYRCYASMRKTWGGGNCGAATAAAGGACGCGGGACGCGNNNGGCCCGTGTARTCYYTCGCGCCNNNNNTTCAGTCAKNGACCRGCCRYACATCACGTGAGCCTTCCCCCRGGCGSCYRCGAAGGGGTNNNNNNGCMYRGGCCAACGGGGGTGTGCCGCTTGGGAACGCGTYTCGYGGGYARGCAACAACACMYYRGAAGCAAGAGTGSYRGTCTAGGCKRRYTTRTCRGAAGYCYAWATRCCRGAGTTAGCGGATATTGACGACAGCCGGCCGGCYCTAATYRRRYWTWCYCRGATGGGGCTNCCACCGTCAGANRRGYYYMRTGCGTGAATGGGACGTRGTYCYTGYRGCGATCGCGCGTGCCGCCCCCCGGCGGKYYCYTWACTCTYRAYGNNNNYGGGCTACTCGCRGTRTTAKWANAAGAGGACTGGGAACMWRAACTCAGGCTGTCAGATCGCGCMYYYRWYRYRWWCAGGAMAYMYGCGGATCGGACTCCCCTGGAAAYTGWACTCCGYCGCGTARGCYCCTTAACTCGTGCGTCATARCGGTGCGNTYAWYAACYYRRYATRGCANCAGCCGTCTCCTGCCCGCCGCCGAGWYCACCGNTGGAGTCCCTCGAGGAAGGCCACAACAAGCTACCRGGYNGAGTYAYCCGRCCACGGGTCTACGGGCGAGCCTGAGCTNNGAGGGGCCCCAGCGTAGYCCCCAMCCAGGCGGNNNNTGCRGTRGGAGGTAGACTTGGCMGAYAGCGCGGCGCCACGAGGRGAGCTGGGGGNNNTATGGGGGTTACGATCGRAYARTGGCTGGCCGCGAGGAGAACTTCAATGCARTACGGCRCGCCATACCAAGCCTTATGACGGATGCKRCYYRYRCGWCAGGGATTCACTSGGGAGACTGGGWCATCCGCTGCACCGTAYCWAAACCCCCCCCCGCCGCGGACGCGCAAGRTTGCRCGGTGTTTACGCNNNNGGACGTARAGCACTTCCCCAYGGAGGGTAGCTGGTGTCCTCKGGGMCTCTGTCCCGACACGGCTAACCCATGGCACTGGGGAGAGCTGATCAGAAATKTATCACCGGCGGCCGCGGATAATTCCGAAGTGGCGCCATGGCYAKAGCGCASTWGCTTYATKGCGGCGTACCGAGTATYAYGCRYRCGCRGCCCCCCAGGGCCTTCCGCGGTATGGCTAAGGCGGGCTTGGTGCGGCAACTACTCCCATTRGGTGAGTTTAATCGATAYGCCCACCAACATYAGTCCGYRCYACCTTTATAMYYRAGTAYGRTCCAGGGCCGGCTRGMCGGTGCCGCGCYCKTTYGSACCAGCCGGRTYGGWGYMCGYRRGCRGYYRCATCCGCAAATCACATCAGCTGGCGTATCCCTTTTGCTCTACGTTGGGCTNNATGTGCCCGGCGWCCCGCGTAGCRGRRRRYGYAATTCAAGNACNNNNTTTTRACRTGCGGGAAGGGATCGTGSYCCGCRTGGAGCYKCGGGTGAGTGTCGTCGYRTGTCAACRYCTCGTGTGGTMMRRGGGCGAGKGACATCGCGATGCGTTCGACGCCGCTATCCTNNNNNNNCTGCCGCAGTTCCTAAGGAGGTGAAGTCTTGCCTCCCATAAGGCGGAGTTTCGAGGAACTYYTTAGCCGCGGGGGCAGCNTTGAGAYACACGCCCCGCACCYGCNCRGCACTCCCATCGRGGACGGGAGAACYGGGCCTGYCYGCCAGAACGCAGGCAGCTCTTAAGYCCCAATTGCATTTGGCTGGSGTGGTAAACTGYCCCTGCATGGCGYGCAATTYCYGAGTCCCGATWGCAGCTTTTATCGGTAGTAGCCTGAGATGCGCGACGTCGCCKARRNCAGGANNNGGTCTCACCCTCAACGRTWCGCARYGTCTACTAACNTTACCGGTNRWYYYWWCGGCTGTCAANCTAATMARGYRRAGANNNNNNRYGCACGTGTGCATACATGAACAGGTCCCAATAACGCGCGTATATTTTTCTATACGACYGCGTYGYYYCACGYRACCCYCTYGGAGACGGATCCCYGCGGTTAGTGCCATGGNGAGTCGAGGAATTGCGGYCCAAATCCTGACCGGGCTCCARRTGAGTGGACGGGGCYTTAGAGCCGCCNNNGGGANNNCGGGTRRCCCNNTNNTAYGGGAAAAGTGRCYGGCGCCYCRCCTCGTACCCTGCGCACCCGGCCAGYACGACYGGGTYARCAGCGGGACAGACGGCCGKWCGYGRYYCYGRGSYYKCCGCTGGATGGRRGRAKCTCGGGAGGTGCTTCTGGAGNGCTATYGATGCCGAANNNNNNGCGGCATTTATATGTCGCACTCACGGAACGCAGNGTGTGCCCAAACCCTGGRATTGAATTGGCACCCCCYCGANGTGCGGTTGCGCAAGGTTCGGCGCAGTCGGNTGGTGAYATCCGCARGYGCCGGNNNTGCCGGGGGTCCCCCCGCTCNAGTRTCAAAGGGGMCCGCCCGGTCTAACCAGTTTGTTAGSACATGMGGTGAGRGGTGGCACACATCCGCGTNTGNCNNKYRCYRGRCARWTGAACCCCARCKTCCTGGTCACCAKCCGCYCGAGCGGGGGGAGCYGCGCTCGAGCGCCGGGCAAACCRCGGGGGTGYAGRRCTAGTAGGYYRGRYGGACRRRTNNNNGCATCARCARYMYTCAAYGCACGTCCGCGCGCCCGACNTGCMCTCCYRAMGGCCGAAGCGATCCCYGRACCCTYACACCGCGGCTTTGYCCTCTGCACGGGCGCGGGCCMGCGTAATACTCTSGTCCYCAACCCGTGAGCGGKCGCGCGCAGACGCTCGCAGCCGGCGGCGGRNTTGGGCGCCCTTGTCGTGCGCGACCCRYRWRRRTCCGGGCACATACNGCGCCGCCCGARYYGMCGTATWCRAAGAYRRTGCGCCCGYRRRATCTWRCGGTKKMCRCGCGGGCGCGGCCGAACGTRACCARCWCKYCYRWTYSAYYCCGCGRARCRCGTCKTKACCTTAAGTGTYRYGTAYRRRCTCAGGCGCCGGGCGRGYGRRYWCCRGRCMWAYRNNNNCRTCMRYCGGGRGTCAGAGTCATCTGCCAGCCCAAACAGAACCAGRRAGGAGYTRTNNGNYYGCGTCTTCTGAGACTCGAAAYGSMGGCGCTGGACGCATGGGTCGGGCCCGTCKATCYGCRCYATGGGTCCCGTGCTTGGGTGGTCACAATGCGCAGCCGTARCTRAGCCCATCAANTCTCNNGYTCGAGGGAACTATCTTTTNTYRATCYGCTCGCCRGCCRGYTGGCCCCCGTTKYCYKKGYCYCCGCCCCTCTAAGGCCAACMGGTGRTCGCGCARCCGCYRGGCRGYTGRMCGAGGTGGAGGCCATNNNNNNNNNNTCGYRCRYYTGGCAGCTAGNNNNNNACCCMCRYYGCYGRGGGGCGGCAGCGCATCTGACAGCCCCTGTTCCCCGTCATACCCTCCGCGCCGAGTCYMYTWGTTGCCCGTCTGCGCGGGTACAGTCGTCAGTCACCGTTAGTCCCACTAGCGNNCCTCGAAGCTAGTAGGGAAAATGTANNYKGYGCRAGACCAYKGGCCYACGCACGCCCCCGAGAGTACRAWTATGGACTCGGKYRCGYATYRTGRGGACGACCYCCRGACTACTGTGCACCGCGCCCGGGTACYRMYARRAYYYSARGTGGCTCCCATGACCGTAGRRGGCGCCCGTGGCGGCATCGGACGCGCGYMTGACGAGGCCGCACAATGACACGYCCCGAGNNNNNACGGAAATCAGACAGCARYTRCTCACGTGGGACGCTTCTGCCAGRGACACGAAGATTGGGCCTRATTYCCGGGTYRYGRGCCWYKTGMTAMYWARCYCGCGTTCAGGATGGGACGYWGCCRAGAGTTGYACRGTCGACTGGCCGCCGTAYACGGTCCCGTATTGGGCGGCTCGKYRCATARGRAGCCCRCGCYTGGCTACAACGCATACTGGGSTGTGGCCCCGGTCGAATCTCCCGTGGNRCCGCTCCCGTAGCGTGWRACCGGGTGAGGRYRYGCCCGYGGGTGCATAYCAGCTGCGYTGGCACGATATAAAAGTATGCGCAAAAGGCGCAGCCACCCGCCCATACCRTCGTGGCTCRGYRYYCCGGTACGAGATAGTSCGCNNNNNCTCGCCGGGCGCGTYCCTTTAANNGGYRYRGWMCGGTGTCNNNNGTATAGACCCCGRRTGTCCGGCGGTATCGGCACAAACACAGTGGATGCAGTTGYGCGGAGGGGCCCGTCGGACCAGYRCCCTTAMCCTGYRGRCGCRYCAYCCGMCGACYCYYRCGAYTRRCAATCTGGAGTCTGTAGRWGARYYTTYTGTCCGACAGACAGCGCGAGCTCAYYCCCGTGTAGGGRGMYYGGATCCCCGGRRGGRYGWCRACCGCCGCGCCTTGGAGCTCAGGGGCCGGTACGCCGRYRYRACGGACCTACCTAGCTTGAAGTCCACCGGCGGCGNGGTGTATCTACTCWATCCGGNNNGATACGAAATNNNCCNNAYCCAGAGGTTCTGCTACTGACCCCAGCATRCAGCCAATCGCGCACGTGGGATAGTGCTSCRYYGAGGYYGRACGTCACCCACATAGGYTTTCCTATACCTACAGGGAGCACGTCCGCTCGTGCGGAACYGGATGGCGCCGTGRCTAYGCTTCAGGCNNNNNNTACAGCCTCCCATTGCCGGCGTGGTAGTCAACGTCGCGCACCGCAGGAGCATCGTCCGCGGAGTGGGTAGGACTGACTTGGYRKGCTYGGTCCGCGCCCCGCGGGCGGNCAGGTTGTGCTRCRRRYRCCACGGRCGATCTCGYCGCMRCCGYGGRRGATAGATCCACAACGCCCGGTGACRAAYWAAGTGTCCAGCGTGCCAACTCCTAGKRRTCGTCYGGCCTTGCGTGCGCGCAACCGTGTGACAGGCCCTATTGAGTGGGCTAGTGGGATCGGCTTAYRRTTGACGMRGTCCCTYCYACCCAGGGGAGSGYRRMYRYCAGCTTCACTCGGAGACCGACGTCCCTCTCTAGNNNTTATTGACGCRCRGCYCMTYYTYTCCGMCCCTGCGTYYYYWKGGCTGCGGCGCRRGCGGTGGGGGGGWRGATTGGCACTTATCTYRRRRYACGGCTCCARCGTGCCAGCGACGGGGCCTGKCCGCGTCGGGCTCAARACCCGTTACACATTTTGAWAGKASCGRCRCTGRAYWTGAAGTTNCCTRCTGCTTTCGCATTTGCTCGYYCAAGTGCCGAATGTCTCGTGCTGTGKYTGGTRYRRARRRYATGACTTACYGCATAGCCATTGACCCYTTAAYCTTGTACAGAGGCATCRATNNSKGGGCCCAGGAACCTGCGACGRYYATCAGCCGTGCGCCCYNNNNNTGGGTTACAYGTCTCACGGTGAGGCGCCGATGTGTCCCGTACGCCYGGGTGGCYRRGNTCAMGGTTTTGGCATCGGGACACCGGCGGGCGCATCRYACCGAACAAGTCRGGTGTCGGNCTGTAWACAGAGGCCCCTCCTTGGGNATGCGCNNNNNARYAYAYWWAAACGTGAAACGATGTGCTTCACGACGTCTCTCGGRAWYYRCGCAGSTAYYCTTCTGGRGCCCGGGCRYTTGCGCCCTGCTCACCCCGCACCCTTATCGGCGAGTTCACGTCTCGCACRACTGAWWYGCGCGTTCGTGGCCCCTTACTCGTAYCACCTAGGSYCYYYTCRCAYCGCCTTTGCTAAACATTGGATCTGACAAGCGCGCYCTCCCGGGGRMGCGGGGGTACRTCYRMYGAAGTCATGSCGTYTACNNGCGGTAGARYTCYTATTWTGSGTGYYCCCRGRRYCGAGCCTACGACCGTGCGAACACCYGGGACTTGACGGGCSRAGTCCAGCCANNNGCGCTGGCNTMCATTTGTGTCAGGAGGGAGGRSRTRCGGCCGCCGTCTMAMRGYYKAAATGGGCCCTTCGGRTATCTYYCGRCCGCCGACCTACACCTGGCAAGCGCAKCACTTACGCGCCRCRRGCRRRGGACTGYCCGAAGCTCGGGNCWCTCCCTACCGYAAYGCCAYRRSANTYCCACYTSYWYSTGYCATTGGTCCCATCCCCTCATGTCGCATTAATTNGNNGCCGATTCCCCTKGCGGGGTGGGGCCCGTMRWYCRTCGGWKRYRYNGGCGTGCCACTTATGACCRGTAAGTCCAGCCCGWGGTTCTCCTTRGCGNNNCGGTGGCRSRGCTACCCGMTTGCAACCTAGTCGAACAGGTTGCGGCGGCACCAATYGRYACGGCGGTCGATCCGCATCGCCRGGCCGCTYRYRGCATCTATGGYRCCYGGAGTAACCCGANNNNNGGTTGGCCGAACCGAGCCGCGRACYCGCTCRGAGARCTTGYACCYYRGGCGCGYRRRGGGTAWACRRCCGCGAYCACCCATGAYGYYCGGGRKTAAKNNNNNNNNGAGGAGGCCGTGAGGGGTYYRCRGCTTGGTTACCTGNCNYYGGCCTGSSTAGGYTCYRRGCGACCGGTNNTGTCTGGGTYGGRYYYATAAYGCCWRCCNTAGCTAMTKGYRRAGGGAACGGCGGCANNNNNNNNNCAAGCGAATCCTCGGGCRAGACTGCAACCCYRCGNACNNNCAWWGTCGACGTCAGGCTGGTATNNNTTGRRRATSYCGCGCCCYAGGGTCGCGCGGACRRGGGAGACGAACAATTGTACCAATACGCRCYGCCCRGYTRCYTTGACTCCTCCATGAGCCGCAAGAAGWGTGGTCTGCGCCCCCCGTGGGNTCACACTTAGGACMNCCAYYCCYGGGTCCATTATTTAAGCCGGACGATCCNGTTTGCACAAATGCTTGGYYAGTGAAAAATCCAACGCCGAGGGGCGTTTACGCCGRTYRRGTCGTGGCACCRGRCYCCYRGAACCGGTCCGGGGWYAWYYGCCACTACAAGAAATGCTCTGCCAGCCCRKCTGTAACATNGTGACAYCGAGCGAGTCGTCTATTTTCCGCGAACTCGNTGGNNNNNNNNNGGCCCTGAGTACNNNNNNNNGCGAGGGGCCCTCACCCTCTTCCGCCRGYRSCGGCGCAGCTKCGGCTGAACCTGTACGTAAGTANGCCGCCCGCCCGCCGTCAGRACAGGGTCAGCGGYYWKCCTACRTCACCMTGCTRKYNCGTGGCGGGCCTKACTATGNNGAGGTTCGAWCYCAGGNNNNNAANNGGACCACCAATCCGCTCTTYACGGGGRMYSRRYCTCTAGGTCCGCTCACTATTCGCTTGATGGCTACCGATAATACGYGGTCGCAGTRYTCCAYARYGYYRAGACTGACGGGGAYCGCCAGGCTCGGCCCYTMYATGGGGNNNNNNNNACGAGGTCTCCACCAGCACCCCCGGCRYGYGRCATCGGYRCRMGYCGCGTCTCYCTTKGGGCRCCTCCCCGGGCCACCCAYGTCCGACAGCGTCGCCCAATGCGCAGRCACGGTAGCGCYTCCCGGASCTYGGGGGTGGTACCYYYYACCCGTGTGGGCTGCCGGGGGGGACTGCTGRRCTSYYRGCACCGTTGAAGRTRCCTGACNNNNCGTGGAGCGTAWCGCGATACCCCACCGGTCCYTGRYGRRCGGTCNGYGYGCAACGCCACTAGCGATGCTTTTCCTTGATTGGCCGGCCCAGTCTGCGTCGGGGAGGCGGCCCGCRRSGCCCTCYGTGCCGGTCGTCCCCCCTGAAACTTAGATCGCGCGCCACAGGGCCGGTTTGGGGAACTCGAYAGGTAATAAGCCCCGCCCGACCRCGTTGGYYGMGRYCRSMTCATAGATGCTGCTAAAAAGATGTTTGCGTCCTATTACTYYTSGCGCAGCGGGCRCAGAYRRGGRSCTGGCGAGYYMACYGCGCGRGYCCCGCCGGRRCTCGCRRRYCCYCCCTCCACCGAACGCGCTCTGGGAGGTYCGCGNGTGAAGTCGGACCCCGGGACGACTAGGYGGYTTAAACTCCGGATGYRYYRTGCGTGAGACWWAGTGTAAACGCCTCCTCTATGACTCATAATGGTGAACCCCCCCTGCCGTCGCCCGCTCCTGCGCGATGCCCCAAGGCGCGGGTTNNNNNNGGTATYCSCGCGAGAGGTCCGAAGTCCCGCGGCACGCGCGACNNNNGAGTCCGGTGGCAGTCGGCGGGGCGGGGGYGGGAGGGACCGAATCCACGCTCTCCGGCTACCCCAACGCCGCGGCCKTGCGTTCCTATGGAAAGACAAGGCCTCRRYYCRGGTAGAGGTWRGAGGGCCTCAGGYGRNCCGCGGGGGCNTNGCTCKWCYRGRGGCCCSTYGACGTCGGGCAGNTACACATMGCCTCGYRGCCAGCGAATCCGNNCACCCCAAAAGNNCGRSGYYCTGGCGTCWRYYRGGCCNNNNNNAAGAAGTGNNNNNNNAAYRCAARTGGGSAGTCCGCAATACCTCCTTGCCGTACGGGTCTCTAGCCTTAGGGCNCTGCGGCACAACGGCTGAGCCCGATGGAGGACCCCGAGCGCGCGTCTGCCTGCCCGATATTTCGGTGTRGYGCACCAGGGAGTGGGCYYYGCGGGTATCGGCGCGAGTKYYRTTTTSWRRRACAKTAGCTCCACTGGGAGGTATCCGCGCRGGGYCRCTCAGCCCCGAACCCACAGCYCCACTCCGCGGYCAACCGNGACRYKGGRYWTCCCKTCYTCGGCCCCCCGGGTCGATTGYKRGCACCGAACCGGCRCGTCGCGGGGNCGCCTTYRCWAATGCAGCACYGCGRCAGAACCTTTGYYCYWAYYAWGAACGCGGCGCAASGACTACRYGCCGCTTAACACACCATWTRTAYYRCYRCYGGCRGATGGCCACACGAGCAGTTCTTCCTTCCCCGNGCTCGTGAGKSYCCCGGGGTTACRWKWGTCACRCTATATGCGRCYATCACCATGGGCGGCTACSATCCCANACGCGGTCGCGCCNARGAAGTTTCCCGACCGCCGGGGRGAGACGCAATCGAGCACYGGGCTTGGCGTCCGCTGCACRYTGMTTCCCGCAATTGTCCAAGTTCGCCTCCGCCCCCCAATCTNNCTCTGCATCAGGTCAGAGGACGYCCTCCGGGTCAGCTYTAYGGAGTGCGCTCSCAGCTGCAGTCTKWTWYGGGTATTTTCAGACATACCTCCATCAYATAACCTTYYRGCKRYGTTCTTAGTNNGCGCGGCTTCAGTCACTTAACCCCATTGGTCTCCCCAGYRYCRGGAGATTGCRRRYRMCCGCGCGTACGGTGCGGGCACNYACGAACATAARCCTCCCRRMTGGGCRGAGTGACGGATCTGCGCCGGCGTGAYTCTGCCTACCGNAYCGAAGTCARTGCCGCGNNNAACNGCGCCCAGACMTGGAGGCACRGKAKGRRYTAATACATAAGTTGGAGGAGYRGYGWGCCACAGCACCGARYCACCAGACGCGGACTGCCTCCTACGGCCGRAGYAYWCCYGRGGTACACGCGCACTYKRCGTAACTGSGRRYRYCCYCYTCCRCYRYYGCGCATYYCYAGRYCWGCGNKAKKYTCCGGTTTGGACCCGNNCCACCCTCRYGTAGCCCGCCAAGATACCCGGCGTATCTCTCGGCTWRYRCTGAGCCAGTCATCCGAAAARACTCATCGGTGNKGGRACTATTTYRAMKKYGYRGTNNNNGCCGTTGGACCGCACAAGAGRRMGTYAGYCYYRRWCCTGYRKCYRGCCCTCCCCCGCTTAAATKGGGWYTACACYRGGYCGGGAWYTAGGGCNTGTTCTRWGGGTRTTCGRYCGGSGATCCCAGACTGTTNTACTNNNNNNTCAAGCTCTRRCMTGTGATGNNNCCCCCCYTRGCACTCGGTCCACCTKGAATGGCGCGGACAAGSCSYCCTGGGGAGGCCCCCTTCTAGANACTGGCKYCCGCGGTRCCCGTYCRCTYGCCGGYGGGTCTAGYCTRACCGCGACGCTGGGCCGRGTGAYAYGTGGTYGYGCGACGTCCCACCAGGCCCCNNNNWRYYCCNGCCAAAARGCCRRCGARTRTCCGGCGCTGMTTYACATTCTTCAATGCTGTATCGCCCGGTGGTGTGACGTGTCCGAGCGGAGCCGTGGACAATACGAGGGCGTCAAACCTTCCGATYATTTCGTGGAAATGGAGCTGGCGTCGTGAACTCCTCGCGGNAAATTTGCCCTCGAGGACAAGRGCTCRSRRRRKCGGCTGGGCCGCGACGTAATTATCGTCGCAGGTCTCAGCCTGCGAACCTGCGAACGCTCGGATAGACAACGATCTACGCACGATCGTTAGCGGGTCGTGGCCCGGGGTACYCCCGCCGATCGCCCGCGAGYGYCRYGCTAGCGACTCGCGNCTGAAAACCTGCACACGNTCTGGAACCCTWGGGTGGTTGGWCTCTGCGTCAGGCCACRTCGCGCGCCCGGGCGATGGTCATTCGTCCGGGTATTCTCATTGCCCGCGACGGGACGGGCAATTCYAGGSCCAGGCTACCTTCAATCTATCCTGCGAGGCRGRRCTTNGACCTCTGGGGAGTCGACTTCTGGCGAGCYCCGGTCCTCAACCAGCRGRAGCTCGCGCACACCGCCGGGNTGAATYGRGCCCTCCCCYCGCCCGRRYGCCCGCCCCGGAYGRCYRCRGGTAGCTGCTTCGCAGGTCYCGNNNNNNNNAGTCTGAAGGGGTNNNNGCAAGTARGTCTACNNGTACCAYYCAYCCGGCCCGCCNGGCRTCTCGCGYGATGGGCGCTGCGATAGCYCCCCGTCCGTGCRCGCNYTMACACATGGTCCTGYRARRGYGCACGAGGCGTGCWYCSAYGCCCCACCCGAYCARRGACGTTGRCCGATCNCTCCGCRCTACGAGTTATGGTTNYYYRCGRGTGTAGCGCACAGCAGTGTACGATAARCTCGCRTAGCTCTCRRCGKWAGACAGTGGTTCGCTCGGARCRATYGGGCGCGCTGTGGGACAGYGTACGCTATAYTATAACCATCTTNGGCGATCTCCGACTCCCCATGCTAGCGAGCTRAGAGAYGGACCCCCYACYCCGCYGYARCCGCCGWRGAKCCGTGAGACACTACNNGGCGGGGCTAGAGGYCTTAGCANTACCATTGCCYCRAACCGAACCTACTATCCCYRRGCMYACCAACGTGCKAYYGCGCCCTGGCTCYGTCACCARGGTGGAGCGACSTRGCCGCGKAYGGWGGTCTAGAATCAATYANANNACTCGCCRATGCGCCCCRYRCGYGCGCGGGATCATMRYGGRTGGATCGGTTTAGYWRGGCAGACGCGGTGGTYCGTGRYAACTRTCYRCRYRRTGCCCCATGCGTTATAGACCAGAYCGATACCTCACCGGGAAATGACAATACTTAAAAANANGTGYCRCACAARCCRGTSCAGTGATAAAACAGTAGCTANNCKYCCAGTGGTSKWGWAYGAGRGRYTTTAAGCCCCGGRGGCTTCYYTAARATAGGCAGCTGAGAGGTTCCGCGTCCGGTRRYYCGCWAYCGGCGCYGCTCYGYNCSCGAGAGTCGCCCCARCCCYGTGRRRCGGCCKGRGRAANCCCTCGACCGGCACYAGGCGCCCAACTRAYGGAGGGTGTCGGGTRTCTTGAGCTCNGGTTACGCGACAAATCGCARAGGACCNNNGGGTCTCCAGTATGATCCAYACRARCGCGGTGGRGRCGTCTAGTGGAGCCCCCGMGGATGCGATAYCCNYGTCGGGGCTGRGACRGCANRRAGACMGCYGWTGMARCGCGACGCGGCYCTGGACTATCGTTGACAGCGCCGCTTCCCCGTGGCCAAGAACTCGTCCACGKGCGGCGCCGCGRGCTRKTYGSRCCNCGCCACTCGYGTGRSACCCCACGGGTYARGYRCRRGGTCCGTTAGATAAGGCGGCRMCMRTCACGCTGCTAATAGGCTCCGCCTCCCATATTTGTAAGACGGGCGACTAGGCGGGGGCCACGGAGTCTAGNNNNCAATCCCCTYAGGAGCCGACCAGACCCGTAAAATCTACTCGTTGNNNNNNCGCATCGGGGTCCATTCCTNNTGACTCCTAGGCAGCCGGATTGTTCCAAYAACCTTGGRRTTGAGTGACACNTAGGCYGCCRGRRRRRCACACGGTGGCGCGYCCCCCCCGRRRYTYGTCCTACAGATGTCAGGTCACACCAAGGCGAGGNNNNCCGGCGCTTCCTCACTCCCCGRGAYMACRCCCGCCRCATGCRTTCCYGGACRCYRRAAGRRCRRRCGRCYGYAYYRYRRMCAACATGCCTGGRCGAGCCCGCGACRAGGTGGGACGRARRCGCARATGYTGGCGCGATGTGGGACCGGGGGKTACGCCCYRCGTTGGGTTCCACYYCGTGACYGGTTGGATGYGGTTRCCAGRARRCCCRWYGRGGCGCGCAACYGGACCGGCARYGGCGGYCGGACYCCCAYRGCWYMGGCGANNTYYKRGCRCRTCTGCTCCCRCTGGCCTTACTTCATGCACGGRYGACGGCCYCCGGGRGYGATTCCCAGCGTRCRATCCGTAAGTGGATAGCGTCACACCSTTCCCGCRGCRCACGGCCAGANCCGGACACCGACAYRACCTTAGGGGGGWCAYRYCGATGGTNAGGNNCGCGGRTCAGAACGGGTTTAGGAGATGRGTGATGTGCRCTGGACAGGGGTGACAWMYAATCACTCGAGCTCCGGCGCYCAGATCCGGCCCGTTAAAACGTAACYYACTTTGTCGGGCCCGTATAGGGCGGGGCATCGYCGATTTTAGGTGTACTGAGGRCAAACCCGAGGGCGGACCTCCTTCCTTTAGGCGGACCCACGGATTCTCGTCTCGCGCCTGGMCGCGRTCRCGATAGASGGGGGCTCGACCCGTGATYGCTGCYACRCATGGCGNGGGCCAACTCTGTCGCATCTCTCCCCAGANCGGTCNCTACGAGTGAATCTCCCCTTCTGTTGGGTGCTCGATTCCCNTGTGGCAAGGCCCGTCCTACAGACACGCAAGGGTCGGGCACTAGACCCAGGGYCYTCCCCYTCCRCACCYGCATYRYGRRCATCAYYRGAAGCGCAGGGTYKRGYRATGTGCCCAGCCGGCTNACTCCTGCGGGCGCCCGTAGCGCGCTGGCACGCAGWTCGGCGGGGCGCATGGCCGWCGCCGGAMCNNNACCCTSWCGCGCRGCCGCCGTCTAGGCKATGCTTCGRCNNCCTYYGTTYCAKGGCRCNNTCGYACNNTTRNGCRYYCTTGARAAAGAAGTGCCCACGAGTCCCAGAAAAGARTAACCCTTCGGCGCCCTTTCGGTTGGCGCGCGTCTGGGCSRWYRGWGGGRSMRKKYATCTARKCCCGASSMWCCGCRNNACYGCGMRRGGCCAGACGCCCCCACGTGCGAYCRCCCYCTTCGGCTACTGCCAGCGGACCCCAGGAACATCGCGGTGCACATCCCTAGTGATGCCTGAATYCCRYRGRRWCTAGTGTGCGGACRGGRGGGCTACCCNNNCNCGCNNNNNNTGGACTTACCCCCCGCATWTACGAAGTGNNGRGGGGGYGGRCRRTCCCCCGYGAGYGCCGCCCCACTCCCCGCTGCAGGCGTGAGTGTCTCGGGCAGCCTMCCGGACTACGYGCYRCCCYGGTCCCACYYCCACGAGGTGTTCCGGGNAGCCTCAACGYCCRTRYWTTAGTGCNGGCGGGACTTTCGGTGGGAAGGGCTTGTATTCATTCCCGTCTCTCGCTGGCCCCGGCYMCCCYGCGCCAAGCCGTRAAGGCCGCCCGRRCCCCATCGGTGGCCGTAAGTTGGCGGAAGGTTCAGAGATRGYATGCCCTGCGGCGGTATCTGCAATGGGRGYCGCYGGYCCCATCGKYAATGCYGKCTANCTCCAGCGTCCCATCGCCGGTTKGGATGGAACGAAGTTTCRAGGRRACGCGYGTCTGCAWRRTGGGGGTCTGACRNNNTATTGAAYCYRCGCGTCTCCAGNGARRCGCGCRCYYRTGGGCCTCTAAGCGGTCGGAGCTGARGGCGWWGTGCCCTGGCTAGGGGCATCAAGCGTCCTCCGAACCCGTGCYGCGRNNGATTCTACCRYGAKTGCGGTGACTCATTTACGTCGCGTNTCGAGCAAGTGCGTATTCCCCAGCTCGTATGRTTACANNTTCTTGCTCTGWGATGRGCGAACCGCAAACCTGGCCGTGNGCGCGGCACGGACGGTAAACGACTGACACGTAAAGACCCCGTGACCGGTCCGATATTGGARTGTCGGCAAYTGACGATAAACGTAGAACCGCATARWRCCGCATGCGAAAAACAGGCCAAGAAACGGGCCACGCGGGGGAATCATTAACACCTGTGGACNNCGCCACTRGSYYYKTAARACACCGTGGTCCRRCGTAACGCGGCGGTTCATCGGGRGKYYTCGCTGGGCTTGRCNNNNNGCCTAGACTCGCAANNNNNNNNNCCCGCGAACTNNNNNNACGGTATGNTTTGTNACACAACCGCCGAGCAANNTAGTGCCAGTACGTGATCRCTGATYGYNNNNNNNNNNNNNNNGCGCCGACGCCCGCATAAGGGGGGAAGCAGACTACGTCAGGGCSTCATGAACGCGAGCCCGCCNNNNCCGCGGGGCGGGCGCGCCCGCCTCAGGGAGCGCTCCCGGTCCGGACCGGCAGTATGACGCTCGGCTCNNNNTACTGGGCGTCGCGGTGTCGCANNNNNNNNNTACAAGTAGGTGCGCTGGTCATGGACACCGCAAGAAGACTGGGCGGGCCCGCCACGCTGTGAGCGGGCCCGGGGACCGTCNNNGCGCGATTRAGCCAWAKCGGACTGGGAGGYAYSYRRRGTYRYGCRCGCTGCYGACCGTTCNTCTYGGACGTGGGGGCGCGTGGCGARTARWKRTAAANNNNNNNNACAAACCGTAATNGNNTTGAAGNNCGAGGGCTAAGATGCGGGTTGGGCGTATTGAAAGYRTWTKRGGGGGCCCGNCGTAGGGGGTCGSCCGGYYTTGRYCGATANNNGTCCATGATCGCTTGACCCCCCANNNNNNNNNNNNNNNNNNNNCCCTCSAATTGACGTCCYCCGCTYGGRGAGGCYAYAATGAMACCRAMYYYRWYRWMYYRATCYKMRRCCTTGATTCTCCGCGACCCRGRRCGCTTTCGGWYYRYRCAGAGATTAYWTGAANGCGKRYGCCGYTAGAGTCGGGRCGRAGYTCCCGTGCACAGGRRGGRGACTAGTGTRCGACMRGAAAGCWTGGGACGGNNTCGGCTTGRCGCAGGCAGGGGTTCRGCGSTGGMMYTATTTATCCTTAAGCYCANCAGTGTCCNNNNNNNNAGTTCACTTGCGGCGGGTCCYGGRGCTACGTGTGAGCTGCGTGGATTTNGTRWYYYYRRATCTCATCCCCGCCCCTRRRYGCTCGTCCCATCCGCTGGCYGGGCRAWGACGAGGGGAGCGYTRTRGYCGYGCTRTTTACCCCCGCGRGGYGGCGTATRTATNGTTRCCCYYACRGCCGCRCCGCCYRCTYTAYAACGCGCYGGGTGTACCAGATCTAGYCRCGYTGARAGCGCCAGAYTGCGTCGGTTRAWRAATCAGCNGGGACACCTGCGAGTAAYGYGAACGYWGCTCTCCGRRWGCACTRRRYCGMGCCRTCGCKTACRCTRYRTGGCGGGGYRTCNGACGTAGCCTCTTCCRGGATRGCYYGNCCCAACGCGCCCCGYAYCRNNNNNNNNCTTKACGCGTYYCCYGATCTGTCGATTGCTTTGGGCCTYCTCCAAAAAATRGTRGCYCCAAACATCGGCNCAGCTCGTCYRCCGCTGCACCCGGCGGGCGCCAGAGYGGGYYCGCCRATYCCARWRRGYYCTAYRCASRCGCGCGRYGGCYTRYRAGGMCRAACATTTGTTGTACACTTYAYTGAGGGTGRRCGAYGCCCAGGYGAGCCATTTRTGGTTCTTAGCCCAGCTACTCTCTTTCTAGGAGTCGGCTCGGTAAATTTGNGCGNNCCTTATGTCGACGCGCGGANAGCGGTCGCYTRGACCCCATNNNNNTAAAAAARGYAYCTTACGGTCCCGGCCTYGGATGTYRYYRKGRRGTGGAATNNNNNNNNNCGGGGCMCCCATTTACWATGCCCGAAGAATACCGTTTCAAGCAGATTTRCYTCCTGCGTTCGATTGGGNAGAAACTAGCGGYNCATTGGCACCTCGGCGAAGGTCATTNNNACTGGTCCAGCCCAGNNCAGACGAAGCCTAAGGCGTCTCCAKGAGCTTTAGGGGCTCAGAANGTCGTGCGGCGAGGAGGTCGGNNNNNTTCACCCCGNYCRRCYRYACARACGCCTGCCCRTCAYGCRACGGCTRTAGAGTGCCGCYRYGTCACCTATGGCCWGGAYCTGYCYGCYGGKRCCWTGTGCCCGGGGCGCAGTCTCCTCGATTGCGACCCCCTGCAGGTTCATAYCYCGYRTTARYRCYKGAAAAAGGCCGGAGCRGRYSATCGNCGRACCATAGTGCTTAAACATCCGKCGGCCAGCCGCGCACCTGGTCGGGATTGGCCAAAACTTTCTATAAAGGGARGRCAYTGCAGCCCCATGACCCCCGGYGRRRGAGYGAGAGAGCCGGGAGCCGAATGATGCCTCTCGCCGGCGGCCCGCAGGTCGGACGATCGWATYCAGGCACGCTCCGRCGNNACATTCTATCAGGTTCAACCAGACTTACACGCTGTATATTCTGGATCGYCCGTACACTWKRGTATTGAATCGCGCGTGCGCTTCGCATCGGGCCTTACTCATTGATCYRCGGCRYRKACTWKGCCKRGYCGGTTGNNGGGAGAGCACGTGARCGACGCGCCGTARTAAACCYTYYARYYTGRYTTCGYYGTGATRRYTTAGGGNCAATAGGCCGCCGGCGCCCGRGGGCATCAYRYKRGCRGGYCRRGCTGGNNNNNNNNNTGATTGCCCGCATTCCCTCTCCCCATKGCCGAAGTACTTWCRRCWYYTRCRAGACGCGGCCACRYAARRYYCACRRYGYYGGCNCCTCSTCGCCGCTAAGCGCNNTRRCYKCCTCGGAGCGCTARCYCGCGCGGCATCGGGCCGTCGCACGCTAGCCGACCGGCCCGGCAACTTTGGATNCATACACTACTCTGCCTACCCGCGGAGGCTRMYAAGAGCATGGCGAAACCCGTAGCGGCGCRGAATTTCYRCCCCCGACGCTNCGGGAGGGAATTAGCTAGTTTCYRYRRGGRGCACTGCGACGCGCCTAGCGGGCGGTGAAGCGAGGCCGAGGCGAGACCGTGGGATTGCTGCATRCYGGCTTAGCAACCTAACAYACTRGRRGCTGCAATGGTKCYAGRSCAYGCTCRRYRARRYACGTGTCCTACAGAGAACCCYRAGGGCGATTNNCGTCGCGGCTCGGCGYYYYGTGTTCGTTGGAAGARGCWGAYGRYACGAGTTCTCGCATGATGTTTCTCTAAGRWGTGRRGGYACATACYGGCNNGTCGCGCCGTGATGCGCASWTGTGAGCTTGANTAGATTGGGCNGNNNACNNANAGATTNNGTKGNCGRTYATTCACTANNCYYCRYRGTGCGGCTGACAGCCGGTACGMCGYTTGACRTTGCATCCGCCTNNNAKYCYWRMCCYAAGGCYACGTAAGARGCYACCAAGGCCGCAACTTCGCTRYRYCGCGCCCGGGGGGTGRRKGAGCGCGGTGGCTCGCCCGGGCCAGCYRGAYGTCTTNGCTACACTGTCGCGACCAAGATAAATRYYCYYRYRYYTGGACTTGTGAGYYGGTCCYATATATATCGCAAGGCCGGCCGCCNNNNCCGTTGACCTGTAGAGAYRTGRRGCAYAATCGAGCATNAGGCGAACCTTCGGTGYGCCTGTTACTGNGCWNTCNNNCGAAYCAATTCCGCCCCAGCCCRRCGGGCGCTCTGGTGCCGGCGGCCTGYYRCAGYRGGGGCCCATCTTCGCATATGTAGTGYCCRYYWYKKYYYGMYYTRTGRCTCYRRSRGGTCCCACAGTATANGACGACACTCCTCCCCGGAGGGGGKYAGTTGACCGAANAACCGRAYRCYRRYRYKCATCYGGTGAYATTACGCTGGCCCAGCGACCWYNGTTTGTAGACCCAGAGGCACYYTNTCAGGTTGGCGCGCATGAGRGGGGGGGATTGGCGAGGTCANCTTGNNTCCGCCAARAYGRCCCYKTCGTCCTCGGTTTCTKYTCATCCCCTGCCGGGRCRYCGTGAACGCGGGCGTTAGACTTCCCAGCTYGTGAGGGCGACGCAAGKCRCGAATGCGTCCGGCACTTACCCCCCGRYGGGGTAAGRCCGATTNRGCCACRYKYYMRRKRCTCTRCATAGTRCTYYTAAAGGACCCTTCAGCGGCCYCCCACATGCGCGGCCCRCAYYYRCACTGGYGYYGCGGRYRAWMYGTCCCYTYCRCCGGACGAGACGTRGYTANNTAGTGGGAGGGGGTCCATGGGSRTATCAARRTARCWYYRKAATARRGACAMTCWMAYRTTTTGRYGGCRYGCGGCCGGCAATATCGATCCGAGGGCCGTCCCACCGACGACGCTTATGACCTAGGCYRACCAGTAYCCGCMAGCCTGGGATGCTRGGAAGGNGGCGTTTACCTGCGTGGGCCTTGAGGCCCCACGACWGCGGYTACCGACGGCCRCGTTGCNGGCGATTYACMYGCYTGTGGTTCCCCGGGGAGGTGTATAGTTATTAWWATACAGCARCGCCCTAYGGCTGCCAACGATCTTTTTCYACNGTGAAGCGTGTAGATTGCACCGGGCAGCATGTCGTAGCTTMCCGCCCGRRRYCYGGAGCMRYWTTCWRANGCWCYCTYGRCRTCYTTGCTNCGYWCGCCTGAYCACGGTGAGCCATGTTCCGNTYTATTCATAGTTGCCCCCTMGCYRTCNTCCCTACGCCCACGGTAAGAGGGCCYCGCSCYCCAGCRRRTCTGGGCCTGCTAGCGARCACGWYCTYRCCGNGGCCAGGGCGGYRRCCNNNNAYSGAGTRYAYATRACGRGTCCTCGTCYGGCNNNATYCCGTTNGATCGRTCCGGNNNTCCAGRCCRRYTGGYCAGTACGTGGAGTGCAGGNNCNNNGAGATGTTCGWTGGYCGATTTTACAGCCCGCCGCACCCYYCRCCCGYCAYCCYACTGTCGGTRACTYCCGGGCGTACGCGCAARACGTAACTTTTAAGNATCCYCCGCCCCWTGRGCGGCGGCTCTAAGACGAAGACCGCAAATTTTGCGAGAAGKYGKACTYNCYTGCGCGGCYYTTGGATTAGACCCTTCCCCTACAAGTCATCRATCGAAARCTGTCATATTGTCAGACCCGCTCCGCGGGTCTNNNNNNNCCGAGCGCCGGGCRAAGTTTCRKCGYCCCCGGGCGAGTMCYGGACRACCCCATTCGCGTTTCGCACTARKRGCTAGCTTATRTAGGGTAGYCRGACGGCCTGGCGCCAAGGYYKTTRRAYSACTCTCCTYWYYYMGGTGGGCGGCYMRCRYRCCCNCGGGACCCTAGGTGCCGAGCTGTTTTCGCGGGCACGGAAGCCCCATNNNCGCGTTTGACATGGCCGTYTCTRCTCATTTGAATCATGCCTTAAACATTCGGGCGGCGCCGGGAGCGCGATKACAAAAAATAGTGCTTCGAGACCNCGAGGCTCGTCRTGCGTCCTCCTCGTAAGYRYRTGGAGACGGGCTGTACNGNCNNGGCTACCKYGTARCGYGRYGCGCGRAGCTTGTGCGGAGTAGCGTTCTGTGTCCACAGGGCGCGAAGRTTGCGAACTAYTCTNCAGCGTRGYTYTGGRYYCGYAYCCRRYCGTCGCRYCATTCCCGCACACTCAAGCGGTCAGCATTAAATCTTTAGCTCGGNNGCGTAGCCTCAYRGGGGTTCTTGGCGCTAAYRGYGYRNCAATCAGCGCCCATAGAGGAGTCTGCYCAAGGCACRRGGWCRGYGGKCARYGCGTCTTMYAAAGCTAGCCTTTGGACCGYGGCGCCCCGAGGACTAACCGAACNNNNNTGCCGCCGCTAAATCTACGTCCAGGGCCGAMCNGCARRTGTGTGGCCCGCTCTACCYAYSCSCGYKTYCCCAAGCGCAGYGRRGSYRATYGCAAMGTRYTGGGGCCATAAGGGAGTTGTCCGATACCACTGCCACGCCAGGCGGGCTCGCAACCCGAAGACGGCCGGAGGTCGGATGGTGGTAAGNNRCTNYCGAGATNGGACGGARCTRCNYGGYAGCGAATCTGGGGGCGGGCCGCCTAGCCAGGACYYATGCYGCAYRCCGGGCRCRGAATGCTTGAACTWCACWTYRRYTCATCTACCCGTCTTTCARYRRTGCGNTGAAAAYGYCGWCGTGTCAGCTATGCGAAGGAGACATACTTTATCTGACGYRAGCGGYCTCCCAGCGCGCCACTGATTGNNNGCMCTCTTAGCYTGGGCCTGCGGTGTAGRGYGTYYCNNTCACCGGGGCRMCKKAGKGGGYGGYCGCGYRGGGGCGTGAACGCGTAGAGGTAGGTAAYYTTGNCGTYRGCCGACGRCACGACAGCCGAGGCCGYCTAAYRCRYRGRGARGGGGCGGGCRGAGATGAGGGCCCTCGACCAAGGCCTACCGCGGGCCYRCRMRYCRGCCGGACTACGCCCGCGGMGGKYRGACCTTTAYGYGATTGYGTACYGCCWCRYARGAYRYTRACATWTNMCTGAGGCTGTTRCRYKAACWYTCCCCCCCCGTGAACGTGTGGCTTAATCTCACGGANCTCGGRYTGGATCGTCAACCTGRGRYCYYWGGTGGCCGCCTCAACACGTCGGCCGCGAGAGATGAGGCTGGCANNNNTGGGTAGAGGACCCMRGTRCATACNNTYRRACGRYRYRGMRRRRTCGACACGGGGGGGGGGCAGYRCRCYRGGGTRRGACGCCAGCCGCCTTGTCAGTGCCTTTCCTCWGTTGAACCACCGGGTCTTRYWWSCCTAAASTCGGGTCTGATCGTCAAGAGGGNNNCCGAGGAAGGTGGCTGAACGGCATTCATGGACGCRYGAKCGCRGCWTACATYGYCCWCGANAGTGCTTCCCTTGNAGGTCNTTGCTAYACCCATAATWGCTTCGATTTGCTCTCATATTGTAGGAAACTAATCNNCCCTGCCYTCYRWGRRCACACAGTCGCGYYYYYYTGGTACCGGGGGGGCGTGAGCYACGTTRACRGYTGGTACCRGNNCCAGCCCCCGCCGGGTCCGTCGRRACTGTGAACTAGGCCGGTTGTTYGYGRTTCGCGGCTGTGCGGTCYYGCAATACGCGCAGCGGGACCCACCGTGGATTGCGNNNNNTMCCGCCYRAYGTAGCTRWCGGCGGCGCTTTGGYCTRATGAATACCTYACTCTGANANCNGCNCCCACCGNGCCCTCATGTTAGGAACGGCGCGCCCTCGGCGGGACGTCGAGTCGCGGTAGTAGYRRRRWCATTGYRCGGGGAGTCAACGCCTYMTAATCCCSGCCGGTRRGGRGGGGCGCCCCKAGGGCGTAGCGGCGGGGAGGAAGCCYGRKWRCGRGRGRGGAGGRCTYCGCCGNGAGNCGCRYCAAGTTCATTTCCATCTGTCCTTAAGRTAACYCGGGGATGCGTGGGGGCGGCCCGTGTGGGCAACGCTGCYYCTGGCGATCGATCYCRAGATTARACTCAGGTGGGTTTTGCTAGAATCGGYYRRCWCRRARCAMAATCATTTCCYYGGAAAAAACAATTGGCMYACCGGTGATCAGGCNNNNNNCGGCAGTGGTCATGTATTRGCGAGCGYGCGYGYGGRCTAGCCCGAYAACGGCTTCGCCYAGACRACGGGGAGAGTGCCCGTGTGCCTGAGTCNCCTAGCGTAGGTCTAAGCTCRCCGTCGTYCGGCAGATAAGATCGYRACCNNACCCACGTKCGCTTAKAACYCCCGCCGGCNGGTATTGTMCWRYCTTCCYTGCCYNNCCAAYRGAGGTGGTAAGTGTATCTACGYRRYSRRKRCCGATATGACGTCGCGCCCCCYGCYYCRGGAGACTCGCCCTGCAGTGTGCGTAGYMATGACGGGNCCCGRYTGGTRCTTCCAGCGGGGATACTCAYRSGRAAGCGCCGCCCACGATGAAGGCGCGCCGATACTAGCGGCACRGMGATCGGGYGTGTAGGGTGAAAAAGCTGAGYRGTGCTGGCATSAGGGAGAAGGACACGGGGGACAGCTCTACCCGACTATGGMKGTNNTRCMYRTRAYCTGTTTTTTGACCAGCTGGCTGGTGCYYRARGCCCAATTGGGGGRTGTCTNNGAGGACCACATAGGRYRCAYCRCGTGACCCGCCTCCCTACRGTAAATGGGARGAGYGWCRRKCCGTRTNNNNNGGTGSTGNNGNYGNGACAGGACGRMGTCYTGGCACCTGGTAATTGCAYGTAATAGTCRCACGCCACYTNTGRGTCGCGCKGGGGCGYRGGYWGGCGCGGGGRGGGCGGGCANCTTTTYCGCGTTGYCTGCTGGCCGAGMCGTTRYGACCYRTRTYCRRCGAWYYAGGCCGRCKYGGKAGCCKRTYTGGAGGTCCTATGCCGTTGCGYRSYCTGACCTGAATMCCGAGGACTTGGTGGACCCGTCTAACCCTCCCGCTCGCAGACCTCGGAGRGGCAGGCGCCCCAAGGCGACNTCCGCRCTCCATCTGATTTCGGCGRRRAARACGGGGCGCCTCTCTTCCACCGCYGCGGGCCYRCYRYCCGTTAGGRTGGCYYGRCCCACGCYYSCGRRYGANCTGCYGRGGATGGAGTAGYCKGYCGGRACTTCAGGCCGGGCACGCGGATCTGTATGAACGCGGTAACGCCCGGACGCGATCCGGCCGCGCWTGGTAGTTTGAGGGGTAGCGGGGCGCGGGTGGAATACCCTWGCCATYGCCAGCAACTGTTCGAGAGGCTACTGGGCGGTATCAACGRCGGAKRYCGTCYYACTATAGGCGCCTCGCTYCGCGGCGCAGTARTRCGGGGGGACTCCACCCSNTGCRCCAGCGGGTCTGGCTGATGTTACCCCGGGCCGTTTGCGGGCAATTGCCCCCAAGAAGTCYTGGTCCGGCGAGGCACAAAGCYTGACTRRYATCTGWYYTCRCCGTRRTCYTTCAGTCCGCGYCCYCRMYCYRCGTCYMGYTYGYRGTGTRGTTTGCAGNYGGACTTGCACGCCGCGCGTGTCCCGYYGCGGGYYCRRGGCTACTGCGGGTTCTGAGTAGTAAGTCACCTCGRAAGTGGTGAGCAMCCGGTGGCATTTGGGCAGCAANCCACCAAATAGAGCCTGCCCACCTGCGYYGCACGATCTCCGGGCNNAMMTGTTYCACACCTTTGTTCGCCGYGMGCTRCGTAARYCMYRRMKYRSRYYCGTGGGAAGGAATCCCGCGCCCAYGRSTACCCCCGAAGCGAGGTRYTYCRYGNGGGCKTGACCCYGGCNCCTAGCATGCAGGGATCNATAAGGCCTATAGGWWGGACCCGCGGGGATACYGWGATACACGGCGCCGCCAGAAYARYCACCTCTGGGTGTCGACGGTCCTTCAATGGCCGAAYTCAATRGAGGAAGGGCCTTCTGCGGGGTAGCATGCCCCTGANGCCCACGCGACGCGCCTACACTGTGTCGCGGCCAATGGCGYRGGGCARRYGYCRCCAAAANCTNNNNCTGCCNGCYYYRYGRCGRRGCRCTYGKYGGGYCCTCGTTGTGRTATTGTCYCCACTCCTGTGCACRGGCTGCTCGGCTCTTCCACGGCGACAAGGCTKTTCAACCTCTRYCACCCCCGCCGGYGGCGCGACGAGYCAAYRKAGGGACTGACCGRGYGRCGGRCGACACGAATCCCAGTGGGYYCTGGTGTCCCACCTTGGGTTGTGATAACAGNGCCCAMSCCTWACAAACCGAAGGCATCGTKRCGGCGMGYGRCYTTTAGTTTGCGGCGCTCCCCGCATGACAGCTGGGGGRARGCTTCRTCTATCAACTCGCAAGCACGCRCGATGTCGGATGCTGCCTGTCRGGCGGACCCGTACCTRYTCGCANNGCAGCCGGGACTMGYACTAACNYYASWWMRYYARTAGTYYYCGATGTTCGCCGGCTCNGGCRYSCRSYAYAACTGCCGTNYCSRACRCNNNNNNNNNNKGAGRCTTYYGAGGTCACGTGYRRTCGGACTGGGAAAGAAACTCTNGCGCCACCCCAGCGNNNNNNNNNNNNAYCWYCRYYRYYCACATCTCCYYRCTGGGGCTGGAAAGGACACRYYAACGCGRCCCGTWCYYSCGGTMRTTACCCGYCGCGCTGCGGCGRGCTACTCYYRYRRYRGRGTTGGTTGAATTTGTGTGGCACGTRTCCGNNTAACCNNNNNGCGCCAGTTCGCTGAYACTNGGGAWAGTGACCACGGCTGAGGTCACATGCCGACTCCTGGACGRCCCCGCGTCTACCCCGCTTCCTCARYARARRRMRCGCCCAGCGGCCTGTGAATRYCRYCCTCGGGAACCACAGCTTCAGGAYGCATACYGGCWTAATGGTYTCAGACNNNACCNNGTATATACAASRRGATGTGAATACACANTCATAACTAATGTGCCCTCTAATATCTAGAAGATGAGCGYYTGTTGTAGTGGGGGRYAACACGGGCGTGGATTATGATAACTGTTGGTCCNGGGCACCGAACTGCCGTTGGTWNNNNNNNNNCCCGTGGACGACAGAGAGGCGTGGTCCTGGCCTCYWCCKGCYCTACCATCAGTTARMTNGNRGGAAACGCTCGATGCGTGATNNNGGCTTYCGCCYCCCCMRCGYGRTTGGCGGCGGAGACRGATCACAGTACTGYCARTTGCCTGYCCAAACGCTCGCANGATCRTAYGAAGCGGCCYGATTCAAAGGNNNNNNNNYYRCCRYGGRRGGTRYGGCCGCTGAGTCCGAACANNNNAGACMGTCGCATTGGMCGCCGCGGATAGCYGRCRGYTCGMYYTTRTGCCTAGARCCRYRKYYCGCCGYTGTTTGAGCCGACCCGTTCGYGYTCCTTAGATCCYRWSGGCGCTTGTAGCGAGTCGCCCGCAGCCYYRGGRCGTMRGRAGKRYRRGTARGTTGTAGYYRRGTRGTTTCCGAACGATGGGGGCCAGCGCGGRRTYTCCGCCGGGCGGGCACGCCGTGTACCGCGGCCCGGRGRCCCAAAATGCATCGCCSTTRCGGCGGGGGCCCNNNNNNGATTTTCCCGCCMCGGAGTAGCGTCGGTCGGYCCTTACCTCGGAGTNCTTCTACAGTAGCGGGANNNRTCTRYTAGAGGAACGGCTMGRRYYGKGAGYRTCCCGCAGACTGTGCGGACGCGTTCGGYCCSATTTCCTCCGCGGTGGACTGAGGCCGAGTTCCGCGGGCCGGGGCTCAGTTATGGACACGCTGGGCTCGCTGYRTNGAGTATGAATGCAATTTTCAGTAGGCCGTAAGTCGCGCCARGYCGAYGCRTTKCGTARGAGTTGAATACAGCCCGAGCCAAACGCCGGAGAGNNNNNNCGGAGCATGCATCTCGCCGCGGCGYYRACCRRYATAGRCCTRCCTCTATGCGRCCCGCCCAGATCCYCCGATGAGRCTKACCTTCRGTTMKGAYCWTYYCTTYAAGAGCCGCGCCAGCATTGGGATWACTTATGCCGGATCAGGGGCSTGGGTGGGYTCACTACCCCCARCMYGTTGGCRGGACAGATCGTTGACCGCGGTCATRGGGGAACGGCGGGGAACCATGAACTTAARSSGCTCGGGGCGCYYGGCTWRYANNNNTTACAAGGGGCWCTGWAATGKGGATGACCTGMCAGAGTGAAGTACCGGGATAGTGAACCCTCCGCGGGACTGCGGCCACRCCTCCCTAGCCCAGGCCAAGCATYGRRACCCAGGTAGCCGTYGCACATGGAYCTACAGTGGATGACGGTGCACCGGGTCAGGCCACGCCAGCCCTCGYGGCGGGYGRRCTAGTCCTCGGGGCACCRRNGCTGACTGGTGGAGCGGCGATGAGGCCACCACATACGGGACAAACCCGGCAATCTCGGAGCGGTATTGTCTAAAAGCACTTGCGAARTCTGGAGAGAACTCGTGCGCAGTAYTTTAGGACRCYYACGCYGGTGAAGCAGRGTACGTATCCCTGTGCCGGGGGAGCYTACGGTRRGTCTRATGACCRYGTSRRTYCAATACNGCCGNCNGGGGNCCGGAYYARRGGSAYGYSATAACAAAGGYSAGGCTCGGRCACRRCAYRGGGRYTTSTACYYYCAGCGGAAAAWCWGATATAAYRCRGGYYTCTTNRCCCRGCTGGCRGMCGKRKAGGCGGGRTAARACCTCCCTGCTGCRGGACRGTSACACCYCWGGCGTACATRCAGGCCCAGGGTTCCTCGAGGGARRRYYCCGCCAGGTTATACCCRGGCGCCYGACGCGGTCCTACYRTRTTCCGTATNTGGCGGTCGGRCCMCRCGCGTACCGCCTGAGCGATCCYAYYTCTTRCGAGRAGTTCAGGCTGGWRKCRRMRARTTKTTCGCTCNCGCCGCCCGTTCCAGGGGAAGGTTGTGGCCGGCGGGCCATTTCNCGTACGNTAGCCCTYARCTAARRWAGCCGTTACCRGRRYSCGRYYYGYRRMYYCCGRGAGTTGCWSMSYCRGGCYCCKMYRYRRRCCRGGCGRYACCGGGGGYYCCAGAAANNTATATYSMRKYMRMRWCRYTAGYTACMTTGTGTCCCCCANGCGTTMCCAGCAGATCAWTYRYACCAGTAANGNNATYATCNCYCCTGYATCATRYGTMGTATCCGCACTGCAGAGCCNNNNNNSNNNNNNNNNNNNNNNNNNNTANNNNNNNNNAGTCTACTGAGCGACGGRSCTTACGCCGAACGTAGTGGGTTCGAACGYCYARCYRYRCGCGYGCYMRCCTCCACARTCGTTATATGGGGGAYAAMAAAAGGGGCCCCCCCCGGMCTCTTGACTAGCTTNNNNNGGAGGTAGTGCCGTCCTTACCAGTCTCTGTCGGRGATRCYRTAYRGGCGGCGGCCYYYCGGGATCCCGTACGATCAACGGGGTTCCCGGACATAAGYATRTTYKGYGYRTCTTCGGCAGCGTGGCTRGGATCTGCAGCTTGTCCTCCGGAACTGTCGAACYYYGCCGAGTGRATCRGWGATCCYRMYKACCTGCAATAYNATAGCNGCMRATCGGCAGCTCYSATWKYGCRCWRGCCTCAAGMACCTWTGGAAMGRYGTACTATCTTACAGGGCGGTGCCGCYCRRCRRYGGCGGCTCGTTGYRTARTGGYAGGGAGCATGGATAAAGGCGGCTAGACCCCGYTTCCAGCNRACGACACGCGATGAAWMYRRYCGATCGYCACCCRCRCGCCAAGTYKYCMGGTGCCTCRRATAYCGAAGACCTATCGGCAGCGTGAGACGTCGTCGRCGGYGGMCACATCCCACCGCAGAAYYCRWWTRYRAATGGGKAGTGTCCGTACCATGRAGCCCGCACNGCGCTYGCGGTCTAGAWACTTGTGATGGCCNNTAGTGGCGGGCACTYCGCYRTCCACAGMCGYARCAGGGGAAGGAAGCATCCTGGCGYYCGTYKGCKYYWYGTAGTGATGGCGGTGGGCGTGCCCCGCCACTCGKGCACTATGCTGCGGGGATAACCGTATGTCTYYRYCYGTCTGGGCATTCAAATTATGGGKKMYGCGGCWGCGGNCCCGCRGCGGCCCGCGGAGGGGCGCATACTTACTGCGTTACRATTGGNNGTNTTRGTAAAYCCTGCYGCGGCACTGTTACCGCYYYACGYTCGAGGGACTATTCTACGTTYYKAGCATTATGGRRGTRRYRCNNTGCCGYACYTRCGCYGCNNNNAGTTGTTCCCACTATKRGGYGCCYYCRYCCGCGCCGAGATCAYGTCAAAAATTCTACATNAAGCTGGCTTCTYRCCTKCGCTGCTCCAATTCGCACCAGCCAATAACTGCCGCGCGGAGCTAGCATCCGCAAACGACGCTTAGGATGGATAAAAMRRRRNTGATAGTGCCAAGCGMYGMTWRRTCCAGTTAGTGGGCATTTCATCACAATCGGATAAGCCGTGGCTGCATGRCRRTTTTGGCGGCTGCGCGACAGATGGGGTTNNNTCCCACTCCTGGCGGGCATCTTTCAATCGGATTCCMKARYTCTGCATCGTATNNAAGGTCCCACCTGARGCATCGATAAAAGGGTCGAYWCTCGTTGYNGGARGCTGGCRTGAAGTGCTGYYRARAGRRRYCATRGCCCGYGAGTTGCGCGARCGTNCCATTGTCGCCTAGGGCRYYYATGGCCNAGCGGGYRYRTCGCCAAGCKCGCAGGTCCAGTCCTGGCGGGCTACTCCACCGYGCCTATACATATGGGCTGGTACGCGAACGYYGCGGCTGGGAAAACCCRCGTAAATCGCRTCCGCTGGGYCGGGTGCCGAGTCTCCGGGGGCGGTGCTTGGCGGYCCCGCCTGCTCKMCTAYCAYKRTGCGTGGGTACCAAGCCTTWWCGCRYYGRCCYYAYTAGTYRCCGTTATCTGGCGAAAYCWCTCCCCTACCTTACCCAGYGGCCGRYCRCKRTCCTYGYCYCTYRRRCCATMGGGATGTCCCCAGYYYGGGGGTAACGAGCTCRRCGGRKYWGGAAAGAATTGAGACCAATACACCYRCGYTTGCGGCGGTAGTCYGTRRCCGCYYAAGNNNTAGCYRCAYYCCAGCCGTNNAGATGCCRCGGTTCGCCCACTGYGGYCGTAGCTTTCAGACCGGGGTKGYTTGANNNNNCTYYMGWKYKRYYCAAACCNNCTGTAAGCCAGCCCCGGCGCCMRSTGGAGAACAGATANCTTCGCTTGCANTYRMRCGACCCCGGCGACKGTCTCGCTATACGCCACTAARYCCRRGACRWYCCYRCCCGAGWTTCTTRYACTTTATCTCGGCGCGCGGCAAGATGTGGTACCACCRAKCGCYRRGNNNNNNNNGTGTGAGGGCTGGCTWACGRAGCGGRAAGGATRACNGTTTAATGWRCTGYRWTTARYGGGGYCARGGGGGCACCGTGCATGTATAGAKSTYCTTCCGCGCTCAGCACAGCGCGGATGCAGGCTTCCACCCCCRTCTTCACGGACCGTCGTGCTCAYGGATARCACGGGNCTTCATCCGRTAGCCTTAGCCGAYACGTGCCCYRRGNNNGNNCNCGCGTCACRGTGGGYTGRRTNTGAGGYYYCTCTCCGTACGTGCCGGGGTATAGCGCGAGCCTGACYCYTGGGTATCRGTCGGCGGRCAGWAAMGMMCRCWCCGTCTGYRKYKGAGCGCARRTGAAYCAGACAYYRRTCTCTCAGRGCGCCGACCTGCCGGGGCGCCCGRRGTGATAGCCCGCCAGGGCGTGGCRTGCAAGGCCGANAGRCAYYRGYGTGATGCCACGTRCSYGATATTCTGCTRGCCYCYYYGCCGAGAYTCAGACGANGTGCCGATCNGCNGTGGCCCCTAYGGRACCTRKGYGGGCTRTAAGRGRRNGCCGNNNNGTGCCCGCTCACGCCCAGGCTAGCATATCCTGTATYCCATTGCMYRCGGYYGCCGCATAACTCGAGACGCTACCAGRRCCTCCAGKSRYCCGGTCRCGGYYYGTGTGCATGCGGASTTCKTTACTCGNCCTACCGACRWGGGGCCGGRCGRGACAATGGAAGGGGAGAGGRGGYGKCACCRGYGRRCGTGTAACAAYANNNNNNNNTGGGGTCCCCYYGRCTGTGCTTTTTCCGGTAGGGTCTTGGAGGTATTSYTYGCGCCTTCGTCCAACGGGCACGTAGGCACGGTTGCCTCGGRCCGGCCCCYSGAGGTTAAAGGCCTAGGCGGTGGCGANGTGTAGAGAYAAGTCCAACTTGCTGCACANNNNNNACTACCYANCTGTTGTCYCCCWGYTGCSRGGCGAARCTGWRRARGCYGGGTYYYRCGGTTCGACCCYAGCGTRGGATCGGAAATGGTCAGCCTGAACYGTTAARYRAYGTAACATAGTCGCGCACGTGGCTCTMRTGGTACCCYGCYRRYGGRACCAGTCCGGGTCGYYGCGGCGGTGGAGYCGGGGCCTATTCGAGCCGCGGRSTTYCCTCTTTTCGATGGAGGCAGTTGCCAGGCCGCCAGAACCACRACYACGACGCGACGYGYTCTCTAGCRCATATGYRGTCTRGGGAAWCCACTCGTCCTTGTCTCGGAGTGGGAAYGCTTGNNCGTCRCSCACGGCAGCGCTCAATGRGGTGGCCCGCCCCTTTACTTATCCCTARTCGGGCGGGCAGTAAGGGGAGCCGCCGACCCGGTCGCTGCCCCCCGCCGTCACATAGGATGTYGCCTCCGCCGWCGGCCCGGCCGCGGCAGCCTGAGCYYRCMRAWCCCRYTGAACCACCATNTCTTAGTTGTACCYAYGCRTCCAKCTAGAGTGCTGTMCAGAGTCAAATYTCACAGGGAGAKWTGYYCGMGGKRRYYRMKRWGCCCGCGGCCCAGGTCCYYCGGCCTGCCCGTCACATCAGACACTTATGGGATGGYATCAGACGCCTCGACCTGGGGTGGGGCTCGGCGACGCCGCTTGACTGAACTGCGKSCGYGCMAGTYCSRYATCCANAGACCCACGTTTCCCGCTCTAGTACCCCACTCCTGCTCTCGGGGTCCGGTAGCCCTACATCCGGTAGRGYGYGYCGRCGYYYGCCGTSTRWCGCCCGGGGGYGCCGCGCATTCATGTTGTCGGCGAAAGTACTYYCGGTGCTAACTTGTCGCCTGGCGTGCTAGGTGGYNNCGYGAAACGCNNNNNNNGCACTCAGGCGGTTCCCGGCGGYCGTTACCGAGGGCSCRYCARGYRCCAGTCGCTCCAGAGGCAAGCCCGTGCGCGTGTGTTANNNNNNNGACTCGTGCRGSRYSRGGCCGGCGTTNTCCGGTTGCCAGCCCCRGYGACRAAATAGAMYGTGCCCCGACCCACCCCAGCGCAACCTTCGCTNNNNCGGATTCGGTGGCCGCAGCCYCTCCAGATCTTATGGTTRRYGRRGYYCTCTAGTTCGTGCTGTGAGRYGGAAGGATGAGGAGGACCCTCCGTTCTCAGAGGTTCAAGGTGGCGGACCTTACGCCTGACTTCAGGTCTACGCCCCATGCCAAGGCRYCGTGGGGCCCTTGYTTAAATTACCTNNNCGGGCYRAYMCGAGCGNNNCGAAATCRGGAGARGGCTTTGGCCCTCGCACCCACCATTCRYYANNNGWTRTCTCRYGTRCGTCGGATCARCKGCWGAACGYTCYCGCGCGCTGTATTCCGGAAGGAGAAGCCGACAGTNNTCCTCTRGTGGAGCCGTGRGGCTCACGWTATTTAGGTGAGTCGCAAAATTACAYTMRCGCCCGTTCCTGTAGAAACCCAAACCCGCGAGTACGAGWAKACGACYRYCCCYMACYYRRMTTYAWWATAGTANNAAKRCTGGGGCGGCNCCTGCGCGGNGATTCCGRCGNACTCAGGAGAGCCGCTGGGGAACATRTYCTTCYGGGCCRCYRGAGGTTGCCWCGTTCGTGGCGCCCGTRRTCYGCTTGCGGRARCGYRCYYCRSGYRTCCAMAATTGGCTTTTCAGYCCACGTCRGCGATTTGAATAGGGGCATAACGYGGCGAACTNTGCCYGTCGTATCCCGCTCCCGACCACYGGCNCCTTGCYAARATGCTAACGCGTWRSWAAGCGAGTCGGCWKYYRRYRRYCAACACAGCCAGGTANARYRCTATCCGGGCGYGRGARGGGCCTAAGAACGTRGCAGATCCAACCCRCWCCCCGCCCGCAGGGCGRTTAATATATGGCGTRCCCTGGCCCGATGCGGCATCARGGGTGTRCTTCNNNNNNNCCATGCTGCGCAGANGGGGTAGTAAATCGGAGTCTTTTCATGGCTTGGGCATGGTATWCGTGCGGGTTAAGYAGTGAKTCTGGTTCCAYKRKKYYGGCWGATGCGCGAAARRGTCAGTGCTCTYYCARCGTCTCATAGCARCCGGGTCTCTGCCGCGRYGYCCATGCCRCGGGAAGGRGACGGTCCGTGTTGGAATYYGYCNTCCTCCCCTAGCTTTTAACATGGCGKYRWYAWCGGGGTTGTTTACCACYRYRGARCAARCGYYTAWATGCAYCYTSYYGTCTGCGGCTCACAGTGAGATGGCGCACCCTAAGGGTCGACAKAAGGTCCTGCGACGGRGGSYCCACTCCAGAGCCGCGCCTGGCGCCGGGCGATGCCGACYTCGGTYYGGCSMRGYYGCATCGYGYRRYRRARYGGCGCCTATTCTGTGGNNNNNCCGGRARRRMAGGGGCGCGCACAGCYYTMCRMCAATCGGCGGTAGGCCAGCTGAGGCATATCATGAACMYTWCYTCACGGWTYRKWYYCCCCACTATTNNAGTCCTAGGCCCGAGAGGGAGAGGACGTCACGGTGCTAATCCGGGCTTATTTCTYAAATCGACTGTAAGGTGAGGAGGGTGCCGGCTGTGRYRYRCCCTTTTGGGCCCGCGTGAKTGGTNCGGCCCYSRGACCACTGGCCCGGTATCACGGAYAGAACCCGCGCCACCAATCTGCTTCTYRYRNNACGCGATGGRRCTCGRCRRRYRCGGGGYGTCCNGCCGAGCGACTGCAGRCTGRWRWACTTAGAGCYCGAACGYRGGRCRRRGGCWTACAAMGCGCCCCGACAACCATGTGTRCCCCAAYCGGAGTGGACTGGCGGTTGGTYAKAGGGGGGATNNCNGNGGGCCTCCACTTCCCGTGCCRGTACCYCGAGCRYGTCGGAAGANNNNGATARGTCGCACCARRTAACWATGAGCCGNTMTGTAACCGACCNNNNCGCACGTCATATCAGAAACACACGGGCTAGGCTCRGCGYKGTCCTCACGAGCACCGTGCAGCGCGTACCAAGNCCCTCCATCTTATTGAYCGGGNNNAGGGTACGCTGTATTYRYATTCGYATGAGGGCWCCGGCGTGNNNNGCCAATAWAAYGACWTCGYGGCGACCCGNTACCCTCCCCCGAMYGNNNNGCCRGATTCGCACMTGCTCCKGCRGWTGGYSACATGTAATTAGGCTCCACGGTCCGGGATAGGTTGGYCGGYGGGAGTAANNNNNNNNNNNNNNNGCTGCTGCGACAGGTCARCYGTCACTACTTCGGAGGAGCCGGGAGAGGCGCTCATAGTCCCTCAGTTCTGATGGCACTAGGGARRMCGYYACGCCCCCCCYCCGAGCTATACCCTCAWYCGSMAGAYACCTTCCGYAAATGYGGCCGCCCTTCGTRGGGTACCCCTTCCAGACGGTATCGGAAAGACTAAGCATGTGCAGTTNTCTCCCGGTTACTCGYCGCGGCCGTGCCCACGATGCGCGACGGAAGCCYTGCCNNNARSRTYRRCAACTGTGCTYYYCGTTACCCGACGTCAGCGTTGCCGGYGCWGCCCCGCGCCACCGYYSGGGAACGTCCGCCTAGTGGGAACTGCGGACAAACTTACCCCGGNNGCGTGGAACYASTAYRCRRGYTRGCGAGMSYGTGCGCCGCCAGCCCTCCGGTCTATCCRCGCCTTGTTTCCCAGTCCTCTGACACGCCCRGGCGCGKTTGGCACAGGGAAGGCGTYGTTTARARWRGTACTWATCTCCTCGGRCTTACTACCYRWGRRYARCRAGTCCGGCCTATCTACCGATSCCGSCCGAGGCKGCGACCCGGTGAAMGCYWCWCRAYCGTTCAGGNCGCGRGRYCWCGTCAATACTAGGGCYAGRCTGCGRRTRACCGCRACCCATACTCCACGTCGTCAGTGGRGTACTGGGGGGGGCATAAKCTAGCTAGTTGCTGGGCGGGCGATCRYWRCRRAYCCAYRYGTANTTTATGRRARKGSATNNTCYATACGGGCGATCARRGCCAAGAACCTNTCGACCGTGGYYYYGCGTMCYTRGCCGGTGCRGCYTTCTTTCAGTAAGCAGCRRCGCYCWTTYTGTRGGCGYTRACCGTGYCCCAATCTCGCGGCGACTGATGACCCATCCGCTWTTTCAAAAGRAGGGTGCGCTTCCYCGYGCGGCCYYACKYSYGYYSRRMYRWGGCACCCCRACGGTGNNNGCGCGGCCGCAGGGCYRTCACTGCTCRYCGCYTATCGATATGGCCMCTRCNGCGTCCWYKTGCCGCTCGTCGGCCYGAGACACCTAAAGCCCGYRGCKGTAYCRATTYGTTCGTCCCGTCCCCGTCAGCCGGCGYGCCCGGGGGCCTCCGGGACACTCCGGCAACTGCYAYCCYCRTYGGCGTAKGGYCCYWCTGNCNNNNCNNGCTGACGCCTCGCCGTGTGGNNTGGGGGYTCYGYYRKCAGCCCTCRTRYMWRNYYGRWNGAGRGGYTTAAGAGTGARGTYTSCTCGTGTGAGCAACAARKRCGRGAGGTCTRGYGGTACTGASTAGANGRGCACGGARYCGTCGAGGACACGRCAAGGGYAYTTATTACGGACCGAATGCGGCCATTCAAAAACAATTACACGGGCRRYCTAGCAGTAAACTTGCCAANCANCGMSRYAATCCACGCTCAGCGTTGGAATTCAGGGCATTGCGARGATNGATGGACTGCCGYARRCYRTGACCACGANTAAGGGAYATTGRGGCGAGCRCRCGCTCGTTAGGGGAGTAGGGCCCAAGATCGAGGCTCTAACCGCCTGCCCTYGGCWRGGCARGTTTCCGCACACGGGTTCTTNCCCGCCGAATAGKGRGYTAGRCGRTAGAAGRYTCAGGYTGRTCCRMTGGYYGSRRRRGGGATAACTGTATGGCGCCTRMKSRATAATATGCTGTCTCCTTGGCGCAGGAGCCCGCATGTGGGACGGGGCTGGTTATATRGGRYRYRCCGCNGAGGGTGRGTTGCGGACCTGRGGGGGGTRCCGGCCCTRYACCTCYCCACGCRCAGGCAGTTTCGTAACTGTYCNACCGCSGTCTTCAAGTCCGRTRACGCGGCGCCCGGCGTCGGCAYGAGAAATCTCCTCTTGGMYYCRGCRRTRGCGGYAGGCGTGNAGCNGNNCGCTGSCCCGKCGGTGMRGATRACCCGCGAGTTGCCAGTAAGTGGRYCASGYRCAACCYCYYGTTYGCCCGGGCCCATCCCCGCGCCGTCCCGCCAGAGGGGAGYYRRTYYNNCCTAGTACCGGGGATCGCAGCCCAGCTCCCCCGGCGTGRACCGGGGGCGYGRGGGGCWTCATGGCTCCARTGSCCCTGRGTCCGAATCATCTTCTCCCCCACCCTTGTCGAAATAAGGCCTAACCGAACGCAGGCCCGGCACAGCTTAAGTATTNGTCCCACGCTCCAGCGRCCCCCGGGTTCWAAGYYCRRRGGGCGCGGGCGGCCGTGAGTAGTCNNGGCGCCGGMYCCAGNNCCACGGATGTTCCCCGCCCCCCGTCCTGCTCCCGTGGCGCCGGCCGAAGCCAAMNTACATCGCGGCCACTTCGATAGCAGCTAYGTGCNAAGGGCGCCGTCAAAGCCGATCGGTCACNTCTTCACTAAGAGGAGGCGAAGGGCGACAGTGCGGCCTGCGAGCMCCWTGAGCRTACGCGKCTCYRYGCTYRCWGRYSTCGYCGCYGGRTTAAYRCCCGCGCCTTAGTMARSTARGATGCNGGACTYYCYACATACCCGCGCGCYRCRKWYYAGKYCYATMTGGCCRCGGACGCCTCCGGGGTTTGTAGCGTAACGGNCGTTCACCYAGGTCACAGCGRTCGCGGRSGGCTGCGCCGCCCCAAGNCSATATTCCTCYGGCWRCCNNYCRGGCRRCGGRCRYGGCAKGYGGYYGCCGCGAGCCGGGGTGCCCGGAGYAGRCMARRSRKSCWKRRCAGTCGGAGCGTCGACCCGTGATYCCAGGYRRTGCGGGGTTTTGGACCCAAGCGATCTCACGGRYNTTGTNNNGGNNCGNRMAGCCAGYAGTGTGATRCTATRGAGTTGTACCARGCYRGCCTCCGTGRCTCYRCMGCCSCCCTCTCTCGCCGCGGCAGTCCACGCCNNNNNNNTACATCWGCGGCCAGCYGNGYAMGCCAGCCGRGTARCATTACTTGTTTTGGTAAATTTAACCCTCNTCCTTCTCCTGTCATTGGATCTGATACCATGCACCTGYTCCAACCCTCRTGGCCTCTTTGCACCCTGTGCNGCCGGCTACTKCCGAGRACTAGGGTGCGTCTCCTCGCCAATCGATGTCRCAACCYAGCGGYCNGAACCACGGGCGGGTTGTGCCCGRYWRWYYTACCTCCYTACAGTCGGCYGCCGAAGRYYRRAGGCRYTRCYYCCCYAGRYCRARRRTATCACASCGACGCGGCCGYATTATTTNNNAGTYYTGRTRKTCGRRYSGCCGCGCTTACACGGACTCTATTTGTCAATTGGGGGTTTYYYCACCACTGCGCTRRCGATAACCGNANACCAARCTGCGGGGWCRGTGTTCGCYRANNNNRATCCYGNNGAATCCCTKAAYGYGGGGAATCACACCTTGAARCCGRNAGGAATRGGCTGCATARAAGTCAACCCATTCGATGYATTTCKYRATGCGTTGTYCCGGGCRYKMYRRGGAGCCCACMMSWGGYGCTCCGGCTGACGCGAGTCTRRGGGGCTGTTCATCCTCARYTGTACGCTCGGCRCCCGCGCAACTGCAYGGAGGACCGACRGCRRCYAGGWAYGGATGTGTCTCCGGCGGGTAAGTTAGTGGACGGCGCTAGTRCTGTAAGCCAAAGGCATGTCGAKKYWYGGCCCGAACGGGACGTTTGCNTYGGGCCACAACTCGTAAYCYAYRTYCGAYYTYGGGTCRRCATCCGRRATACGACGGAYTGMMRGTCTGTAGGATGCCCCCCCGCGCGGTACTCTCGATGTGTATGGAAGGGTCCATTTCACCCAGNTTCAAGTTACCTAAGGACNNNNNNNGTGGGYATAATSCMATCCCACTMWAACGATTTGCAGCGCACCGAGCGGGGTGCGGGYAAGCATATRGAGCKGGGRRYYRRCRCTATGGCTNGTCCGCCGGGNCCAAGAGACGTTCNGARCCYYACAGCCTANATWARTGACCATAAGKYCTTCGRGGKCRRGCRKTRRRCYTGGGAAGCAGGGCRRGRCRTAGCRRRCGGTGCCGAGCMCGYRGCYCAAGMRYCRRTGGATTCCGAGAATAGGTATGNGAACTCGGCATCMCTGTCNNNYAACYCCTTCGTGCGTCTCCCRKGGMCGCGRGGYYGCYRCGGCTGGTAGTCGTTGCCCTGGGCCCGGGGGCAAGCATAGGTACCATGTCGWTGCCGGGTACCGCCTCYGCTGCCTTAAGGCYRKYGCCCCGCRCCGGTCTCGGCTCCGGTGGACRGWGGTGGTAGTTYCCCAGGCCYCYTCCGGGTWAGWCKGTCTTGGAACGGCCACGATGTCACYMYRGGCGAAGAGGGCACCGANNNNNNCGCAGAYCCGCGRYYYYKTCWGNGCCCCCGGAGCCGGCGCGGGCCTCTGGCCCMCYCCTRCRARAANNCACGCGGCYASACCGCGGCGGGCAACGTGGACGTCAGCACGGTGATGCAGCGYTCTGCACGTCACGGTGCGACGCCGCCRGACAGGCGAGTYGTTGGTCCCGACCGCAACACCGTCCACCTTGCTCYCCCCTTTGGGGGTATGGCGGCAGRCGGRGGCTNCNNNNNNNNCNCGCGCWYRRRRWCAGCCCTCGCCGRAGYGGGMGTGCGTCGCGGGCAGNNCTGCGGCCGGATTGCGATATATTCCAAGAKYCCCTRTGGTAGCCGGAGGCRYKCRYRYYYATGGAGRCYCTCCGCGTGACACYGCTWNNNNNNNGCCTGAGTTACAGCATTTGYTGCGGTACGGGTGRCATGTTCGGATWAGTMCGYAGATTGCGCTGTGGAGCTACCGTGGTGCGGTAARCTGNNYRYATCAGTTCCNNTTGTAAAAAAGATTRKRYGGGGACTATGCCACAAGCAAGTCGACGAARTGCTCAGGGACRRWYCTACTKKAGACRYGGCGYGGYCWGCAGGTCAGCTGCTGGGGCAATARYAYTYRCKCTNNNNNNNCAAGCCTMAAAAATTCNTGTCGGATTGGGGGACTCCRCAAAGCCGTATGGAAACGMTAACTAATTTTGNNCACTCACAAGRYTCAGGAGCRRYCGCGGGCCCCCGGCGTCGCCTACYRGTRRRACGKCCRSCGYCRGYTCGTGGGTYYGGAGTTAGTTCRGTTAATGCRYYTCGAATGACCCGCGAAACCGCGYRTATGTWAGTCTYYGRGGRYWAYRCATACCAGNNNGCCTYRTGCATAAGAGNCNNTCTTTCCCGATCCGGRCGCCTATCYRCTATGYGTGCCCGCYGGACGGGCGCGYCRGGTGYTGTAACCAGAGCGTCTAAAGTCCTSAYYKYATAGGKRCRCYYRRCATRGYCKRYTARRAWGYSYGGYYTTATCTGCGTCYGCGCGCCGNYSYMYCACKTCTTTGTAAGCGYACATCAGGGTCGGGGGGYYKCGYCYTYYGACCGGCTNRGCGATGAAGCYTTTGGCCGCCACGAGRCGACATGCGGGTGAGACTAGATTCGCTCCCGCACGTCGGCCCCGCGGGGAGGGTTCCAACCGCGGGGCGGGACATACCMTTGCTGGTTCAGCGTTAACTGMGTAGGCGCRTAAGTNRYMMAYATGCACGGGCAAGACGAATATCGGGCATCCCCGCCGCATGTAAAATCYGYYMYCGGCCGGWCCCYGGCCGTKRYCRWYYATGCGGYRCYGCAGGCTGASTCTCCTGAGGGCTTAARYTTTCYRRWCASRCTGAGCTGTARGCGGTTTCYCYNCYGCMYYYCCCGCGYSMKYGGYCGGACAGGYCYGYNCGTCGAGCYCCTCAGTGTGGCAGTTCCCGYCCGGCCCACTAGACTAATTTGNNNYRGAYGCGRAGAGTCGCCCCNNGGNGTTAGCGNKMYRYCTCCCCTTGCAGACGTGGAGGAACGCGGRCCGRGCCCCCACTCGGAGTTCACATTAGWTCTMCCCCCGTRYGRCCGGACGGCNNGNTNANNAAGCTTGGGAACNGGTTTCCGCTCTAGGTGTTGGGCTGGCGGATACTCAGATGCAGTCCGTTTCCACACCGTGTCTCATGGTGTTAAACTGTTRGTRTKRRTMCAYGGGTGGCAGGGTAYYYRMCRAGYTTGRYGAGRCWRSRAGYYGGGCAGTGRACCCCGGGGGGCCYYYRYTYCRRYCGGTGAAGGGCCTCCCTCATTCSTGTCCATATGSCCTCATYCCGMNNNCCAGYCGCCGGAATCAAGATTCGGRGCTGCCTCTTAGCTWKARGAGCCGGGTTGTGGTGGGCATGTCCGGCGTGTCCGCCCCACACTAYRGGMGTAACCCCCACCCCCCTCTCTGGAGTTCAGCGCTCTTAGCTCCGCGGTGTACGGCCCAGACGCAARACTCCACGCTACCCGGGTRCCYAGGGGGAGGTATGGGGCTCTGAGCACNCGATATCGAACTCCCACACCAGCAGCGCTGTACTGTAACCAACTGTAACACATCACCCCGAGGGGCGMTGAGCGCCGGGGGGTGCACGCTGCTAGCGYCCGCRGRYYGWAGGGGCATCCGTGGGAGGCTGTCTAATCCTCCNCTAAGACYCGGGACCCTCCAGCCTCCAGGCTTGTAGCAGAACGGGTGCGGCCTYGAGCCGGCGGCCACTGGCCTYGCCKGSRGGGTGGWCGRCRAARYGRWNNNACGYCTRRGAACAAGGCRMCYRYAYTGACCACYGRCRYRGCACGAAYGCGGCTGGAGRTCGGCCGTRAAGGGATTCAATCCAGGCAGCGGAARACGGAAGGCCTCTGCMCAGGGGAGTTAANCTATRRGYRRCGGTCGCGMWYRYCGTYNCTGTGTGGWTTTTCGGATAATGTCGGGTTAGGTTCGAGCCCCGGCGGGTCCGGAACGGGCCGAGSCCACGGAGRAYGACCAACTAYYMGCGTCGGGGGYCGCCCGGACCGGGGCGARCGARGCCCGAGCCGGATAYRACTTATAGGGTGSATYTTCRAAACYGGCACCCAACGTMACWCCATCGGGGCACACCCCAGCTCAGTATTGTATGGTGAACGCGAGCTACCCTCTYCCGCGCCTWYTCGCTGCGTGCYRGGMGGAGCRCGGGGRGMTCMTCCCGGRGCGYCGCTCCGGACCGTGWCAGTGCGYACTTTAACAAACYCGGAGCAGGGATCAATCTAGTGTGGTCCATASGGCRCGGCCCGCTTGCAGKTKGGCTACTCGCACAAACAYYGYYYMRTATTGTCGGTYGCCATGCGACTGTGGATCNCGCTGTCCGCTTAGGGACAAKCTAGACCGGCGGTCTCCCTGAAGTCTGCCGGGNCRYRGMYKCACCGCATCGGAGCGGCCATNNNNGGAGCTCACYCAGTCCCCGCTACTCGTTGTGTCCCGGGTGTGAAAATACCYGYGGMRCCGCGNCNTCCNCGARANNNAGCGTTCTGAACGGCCCCCCCAAAGCACGTCTGTGTGGACGTGCGGTAACRTNNNNNNCGCCCNNNAACCACARCYTCCGGCGRACTARCTCNGCGCGGGAAGTGAAGTAANNTCAGNNGACTCAGGGCCNACACCCAACCYGACTCGCGCGCGYTSYCGACTGCWWTGYACGGGTCGTCCTARCACTCTTCGCGCCACAGCTGCATATGTGACGATGTCCCGCCCGAAGGTGGTCGTCGAAGYTCGCARGGTGTAAANNNNNGCTGTTTGGCGGGGCAAGGGGGCGACGACCCCGCCCCNAACCKCGKYCGGTGCAGCTGCTCAGACGGACGGGCCCCATATGTGCGGAAAYGRGKYYRGGARYMGGGGCACCCCYGACGCCYTATTCGGCGYYCKAGGCGACACTCTRGYTGGNTCCGGYRCCGCTGGCATGACAAACACAACTGTCAGGRTCATAGACTCCGGCCGGCCYRGYWRTTACGGCAGGTCATGCTTGCANTAGTTGCTCCCGYMRWGCCCGGYCGAYGCCATCCCCGTTCSWCRYTGGCGAATCNACCCTGCCCTCGGCGTCWYCGGGTCCTGRGTTGCYWRCGMGTCCCCRGSYCGCTCGWCAAGRGTGAAGCGGCCTCTCACTTTACGRGGRYGATGCCTCGGCGCGAATRCARCATGTGCGCGGGAYCACGGYCTCGCGGCACAARTCYTYCCNNACGCCGTGGCATGCGGATGCGAATATTCNNNNNNNNCAGTCTTCCGTCCTCTAGCACCACGCACGATAGCGCGCACRCYGGTGTTTTACGGGCGTCCTGCTCCGTCTCGCCACATGGCCGGCCACTTACTTNNGTCAACCGCACGCACCTCRYSRRCCGTAGTGGGCGCCGGCGTTRGGYCCCGTCCCGGCNTCTGGTCRYMRAMCTGGATCGCGGACAGTCAGTCGTACCCCSWAGCGTATGTGGCCAGCYCGCTTTNCYAGTCTGCGGCCACAAGAAAACYCACCCCATAGCACGTGACWTTTCGTCGGGRTKYYYYTTCTNCGMGRGGNTAGCGAGGCWTGAAGRCRGTTCACTTTCTCRGCRYYRGTYRCCGGRAGCACTTCGTTAYTNGKTYGGCACAGGNNGRAYGTGGGAGYCRRRGGYTTGTCTTGCCCCCGCGAWYRWCCCGACCAGCGCGTTCCTTCCCGTTACCTCGAGTGTGGAGACATGGCGGTGAGCCTACACGGGGGRTYRMCCCWGGCTCATCGCAAGRCGKYRAGAAGTAACAGTTGTGCTCACAAACCCGAGTGAGCGAGGGRATGAGGAGCTCAGGTCTCGCAGCTGNNGGTGGCGTCACACGGGAAACYAYTYWYRCTATGAACGCGCCTCCCAGGTCCGGGCGNTTGAACGCGTTAAGACRGACACCCCGGAGAGGTGRTAYTMTMGGTACGTSWGGGACWCGCATCCGGGACAGRTAACGTYTACGGTGCACWGTTCGACAWCCGACCTGGCTCCGCCACCCTAGGMCCAAAACAGTACGGGAGAATGGCGCCTCCTGCCTGGCGACACAGCNNTTACACTACGCTTNNNNNNNNCCNCRCRCAMAYARTTGCGCCGGCTTACTAGCGTGTGCCCGCCAGCACRCGCGAGGTNNAYGCRMCCGCYAATGTTGACGACTAACCGTGCCAGCGCACAGGGCATCTCCCAGGCCCTAGCGGGRRCRANTTCWGNCTTCATGAGKGAATCTCGTTCCYATGGGTGTACGATGGACCTTCGCGTRCAGAASTRTACRTRRYYRWRRRAATTCGTTATANNACGGCCAAYCGCTGCGGRCTTGRTRCATCAYYYYYKRYYGKGCCGCCWYATTGGGGCGGYGGTACTACGCCCCACCGTWCAAGCYCTTRGTKCYCTYYRAGTTYATCAGGGRRKRWRRTGCACGACGGCCCGGGCTACGGTYCACGTGTCAACCGTCCYACCCGGGGATACARCCGCCCCCCAAWTGGGCTGGCTGCYGCCAGGRRTTRCCRRRRYYCTGGTTTAACRRYCACTTCATAGCCGGGCCAACGGACYNTGGRCTYYKYWAGGCRCGRMCGGCACCCYGTGCYCCCCGCCCARAGWAGTGAATGCGTGCTCATCCTCCARYGCGCCTATAGGRCCCGTTAGGTYGTTAGTCCGTGAGGYAACATAARARCCCCGGCTAGRTTTSYWCCATGGCTNACGACCRCTCCYCCGGGCGGCAAGAYYYTYCARTCGCAGTACCCCCGCGATAGCACAAGGGGCTAACCCATTGTCCGAAATTATTGTGGYAGTGCTCGCAGNGCGCAGCGGTCGCTGTAGGTACCGTGCAGACRACTCCTCASRCRSMTGCCTYGGYCYCGYYKTGCACACAGYCGCANRGAGTCAGCAGCGCAGRCGRCGCCCCNAGGCATCCAATCCYCRCGGTTTCGCCNNNNNNNGTCCTYYGGTCTGANCGTCGAGCGGCCTGCNCGGRCCCYCGAYGACGYGCTCGATAATTAACMWCRRGCTATCGAAAGAACCAGCACGTTCAGRCATTTACACGTGTCGGGCGCGCGGCKTGTYGNGCCGGCCCGGGCCAAWCTYCCGTYAACGTYTGCTACCCGGGTTTKYKYYRMGTACCATMCGYCCGGCCGGCGYGCACCGAGAGAGACCAGTNNCAGTCGACTACNGGYATCRTCTCGATATACTCGGGGCCGCGTCCGCGTGTCYGGGCYRGSYWGTRYCCYGRRYYGCYGCYTRCCGGGCYGACGAGCTGAGCRCGTGGCTTCGTGAAACTTAGTTCTGAGCTCTAGATYGYMTGCRRCTTACCRCRYGACAGTTGKTRACGCTGGGTNAKTYATGTAAACCGCAGCGGGGGTGTCTTGAGGGAGTCACAYSNCTGTGTCTCGTGWYYYATTYYRCTAKRRWWWGAAAANTCGTACTTTGCAGGCCCGGRCGARYYCGYGAAAAASCRCYCKWRCGTGGTTACNNNKGRTGTCNGAGTATTSATCCGCTTCGGATACCTAAGCGGCATCTGTCTYYRSTGGGGCTCCGAMYYGYTRCYRYKRYGGGCGTRGYTTCACGAGCAMAGGCKCAAANNCCAGGCTTATGGTGNNTCCNCTTAGATATTGCTGCGCCACRCTNCGCCGATTGCAGCGCCTGATCACGAGAYRCCCAATGCGNGGCGCCTTYCCCGGGTGCGGTCGCCNACGGTGCGGYACGCGGCSCCTGGTGCGCANNTCCRCGRTGAGGNNNGGGCCGGTGCCGCGTNNNCCWCRRRRSTRRGTGGGAKYYTCNCCCGYGCCGACCYGANCGGGNNGGGGCTCCYTCTTCGNRRCTRCAGCRCTRAYGGGCCCAAGCYWGGAGCCTTGGCGTTCTGTATWAYCCGGGGGCGGCTCCCCGRCCAGCACATCTTAGCGTGATGCGAGRYGYGCGRKGTGCATTGGCGTTCGACCTCGTGAYRCCGTATTGGCMCGGACGGTNCGTGCCCTAACGCCTGCATGNNNNNNNNCYRKYRRYCGCAGGGTCAAGCCCTCCTTCACTCGCATTGTCCCCCCTCAGGATGCGGGGCCTTGATGCGRCGGGGGTGACCAAAACAAACTCTATAGGCGGACTYTGGGRCGCCCCATRGSATTAGTRGACGCRRRYCYTRACCTSYRRAMTAGGACAGGTGCCGCCGCWGGAGTCCTTCCGCGCYAAGGCTGTCTTGCGGATCAGAACRRRYGYGACCCGYGCCCCRCYGTYNNCGGCGCGCWRRCCRGSGYNCTGCAACATTCACGCGACGTGGGGGGAGCGGCGCCCCCTGCACTCTAYGTTGGNTAGCWTGTAAKGTCACGTCGTSCTRSTGGTTCYYCCCCCGTAGGTTTTTCGCGCCGCGAATACGGRCCGACAAGYGCGGRGGGATCCGGCCGGCCCCTCRWKSYGCACCAGGCGCGCAYACCRACYRCCGRYKCYRRCRSYCYGTYCGGTGGTCACGCGCTCGTTTGCTCGACCCGCCTGNGNNNNGCGGYYCYCGACCCCCYRYCGGCARCTRRGYNNCGCCGGGCCRCACCTGCAGTGCGGACAACGCCTRYAAGCCTCCANNCACNCCYRGWYKCGGTTTGCTGTCGTCCAGMACAGCYYCCTWRYGRRWWYCGAGCTGCCTTMAGRRMCGRCGARTRCCGTRGTTTTARCGYGCCGYCCRCRYRTCWYKGCYRATTANCCCRATGAGTACCGTGGTCCRGGYCGYCGASRCCCGCGATCAGTCCGGTGCYCYCAGWMNNNGTGTCGCGCACGAWCCAYRCCGGAACGCCRRGCYKGGATTCCTGCKNCNGGATCGMGTYRCGYGGCCCYRCKGCGCAANGCAGTCCCTCCGAGTAGTCCCGCACCTCCCTCTAAACCTYRRCYGMGGATCWYRGCTGTTCTTTCACGTCAACACGTACCAGTCCRYCRWRYCGYNNNNNNNTGACGTCCCGAAGGRYRYRGGTTCCGCGGGGCGCGGCGNNNNNNNNNNNNNAGYCKGRCCAANNNNGAYTMRWYTYTYYCCGGAAKTTCACGGGCCTGCTCGGAGCGGTAGTGCYCRYTTRATGCAGTGCGCAGCGCRTGGCGGATGCAGGTAAGGGAGNNNNNGGCGAGCGCGACAAGCYGCGAGATMYAYTACGAGCCCTCYCCCTGAAGGYKKWRGGGYRWACACWMACGTTTGCCTAGGAAAACTTRCRNGWGTYWRCWCTRCCACYCCCGCTGCCGGATCCCACTCCGTGCAGGGYCYCGRTYAGACCCGACAGGCAGGYRNNNCGGGGTCCATTTTAKTSGGGACGCGGAGGCAGACCATCGTTAGATCAGGCGCACGGTTCRRWYGGACTCGTCNNCNNNGGNNGNNNTGGAYTCNNAGAGATRCGCRGGCTAGGAGAAGGCTYGGGRTGCYGCYYWCTGGGTACGCCTCCCGGTTCCGAGACAGGAYGGGYAMGCNNCCCGACCARCTTCGTCYTGCAGACGAGCGYGGYYYGRCNCCCGCTGCAGGGGAGTGTCTTGCCCTTGCCGTGAGATRGCACTARCGCCYMYAGCRTCWAGGCGGGGTGKRYWRYRANNACTCCGGGTCGNNNCGCGCCGTAGGACGTCCGCCRCGGACTATGCGKSATTCGACGCCGCATCCGCAACCGCGGGTAAGTGCGATAGCTAACTCCATTTCAGGAGANCGCACTGCTAGCGTWMGRGYRCTYGGKAGAGCAGCCGCGCTCTTACCYGAGTTCGCCGTTATGTTCCGTGTYYCCCCAATYYTCAGGGGTAGGCCCTCCTTCACCGGCTCCAGTNKCCWYCNNNNNCTTCCCGRTRCYTCATCTGCTYGATAGGAACGCGAAKRYTRTTCCTCACCCCCGCRTTCAATYGCGARCCGCCGGAGTCCTCAGRTGGGCAAAGTAAGRTGGCACAAATGGGCAATCCRGRAGNTGTTGTTGTCAGACGRRYRGCGGGKGCTGCGGAGNNCTAGACCTGCACTTTWGCAGAGGAGCCCACGTGCTTACGKCCGCGCATACGNTTGTCTTGCTCCGCGCCGCCCGGCACTTCCCTGAGAGTGCTACTTTCAACATGTARRRARRGAGARYMAAAAAGGGAAAAGACTGTTCAGCCGTAYCGCGCTTTCTRRRRRCCATATGGAAGTTAATTGAGCTGGATTATCANNNNTGGACTACACCCAGNGTTTTGCCGGCTGGCWCAYTCATGYRGACTGRCCRRGTCTGCTGNYACTCCYAGGGGACYGGAGGGNNNNNGACCTACGAGTGGGGCGGGCATACGCACCATGCCGCTGAAGNYCCGCCAGACCCGCANNNNNTGGAGCAGCCCAYRGAMCYRATGTTTARRCSGYYRRCGGTCGGGCAACCAGWAGGGGCCCRATCCGATCTCCCGGATTAAATYCGGGGTTCACATTGGCATTCTCAAGCGCAAAGCATGAATCKRCMYCACTAATCCGCRACAWWRGCCGNKTYARWARGGACGGAGAAGGAACCGCGCCTGGTTANGGCTGYGRCTANNNNGCTGGCGTYYRGCYAGGRGRMACCTGGGAAGTCCAGRYSCWGTCWCGACCAGCGACGTCAAGGYGACGCACGGCCTGAAGGTTAGGCCGGGAAGATTTCYCCRTMAATTAGACGTGACAWAGGGGAGTAGAACTTGGCTRTTYAAGACYTGTTTAGAGTTCGKWRGWMCTRRAATGNNYGYATCATCGTCTCCCACCCCGCCGTCGTCTTTTGGCGTGGGCCCGTCGCCCCACCGCCGATGCCGATNCTNNNNNNNNNNNCAGCGCGGNNNNCGGCATCCCCNNGGCACTGTATGGTYMCRYCYYRYRGGTTGNNGCRCGGYGAAGGTTCAGCGACGCCATGGATACGYGAGGGCRRCYCRTYGYYMCMRCCTANCCAGNCNNNNGCAYAGCGTGGCGTTAATCYGTYCACCYCGGTCCCYSGTGCWGTCRGCTATGRCCTGAACCTGYRRATAYMGTTGCCCGCTACAGTTNCARGTRRNGTTCGTAGGGCCCCTTTACAGCCGACTGRTTGGCCTCRKRRYCRYTRRWTCCYCACCCTGTYAAGAATAACGGATATGYYGRYCGGACGGGACGCGGCGCGGTCWTGCATAYRYCCGAAGGGCGCCYYTYYGGGCACCYGAACGACGCCGACCWTCCAAAGRGGGCCAAAGTGGGGGCAACCGCGCCCGGTTGATCGTGAACGGAGCTGCTGCTGCGAAGCTAACARGYMKTGGTGATACCARCRSCTCGCTCCTGTTGRGAAGGGTCGRRTRGGCGCCCTGTYTGYRYTGTAARSCTCGGGRYCACCGGRCGCGTATTGCCRGRCCGCACRATTTTTTTGYYGTATTCCCTGCGCCTTTGCGRGGYYGCGGTATTTTRCRYTGATCATGTGCTTCASCCCCGRTRKGACCACCCCGCGCAGCCGAGCCCCCACATTACCCCCTACGGGCGAGYGGCGTGGGYRGGTACGATACTTGTGCGGCATGTACTCGCGGGATKYCRTYRTAWTATACGGTCNNNNCGRRGSGTCTGYYCRATCRYCGRCRRAGACCCRGYRGGGRCYTGRTATCGCGCYGTCCATGGCCGRGGSGGCGTAACATTCAACGGAGGCCGGGCRCGRGRCGAYCCTTACCGTATGTGCCAAAGCGAGAACGCGGCTAGCACGCGGCTYTAGGCCCCCGTTGCTYRRRCGCCGCCGGCGYRTGATATTACCCTKGCCCGANACGGCTCAGGCGGCAAGWGRTACANTAGTCTTGRCTGCTGCTCACYCTGYCCCCGWGGGCCRGTACGAAARGTGGYAAATTTTTCAYCGAAGGTGGGTAGCCGAAGTCGAAGCGCGTGTAGGCCCTCCGGACCCATCGGGCAYCCTGGCCAATTGGTYCYRGGGCKWCGGCCTGGGTGCGCAAGSGGYWYYYYKCTTGTGGYMGMACACTYCGCTGACTGCGYCACCCCGCGGTGCYGGAGGCCGGGTTARYGRCCSGTRGCAYGGCTACACCCNNCCCGGGGACGTTGAAAGACAGCCTAAGCTCCAGCWCTRGAYCTCGGCTCCCCYACAGGTCATTGAGGGGCGAGCACYAYRMKWTCGGGRRCRGTRCTYCSRCYRGGYRGYGACGGCACGGCCYGTGTTAAGTAAACYNCRCCGGCTGTRTCCGNGGTCATGCCCAAAGCCTTAGGKGGTGGCGCGGTACAAGTACGTGTAGATNNCAGGGGYMRCRGRYGGGRGCYTGATTATCGCTGGCGGCGCGGTCTTCGGCCGCTTCCRRCTGTGTAGCTCCTYTWGACNNNNNNNCYGCKCAGNNGNANANNGCCACAGTCCCGAGACCCGYYSRAWGAGRMRRRTCTYSTAATGTTGTTGATGAGTGTYRYAAGTMYGGKKRCGAGTAGCGCTACGGCGGCCNACTACCCACGGCGGGRRARNNNNNNCCGAGAGCATYRAYCGCTGTGCGCGAGGCGGCCAGGGCCAGCCCGYGGGCCGCGAGNCACCTCCGATCCNNATGTGTRGGKGYCGGGGCTNTGCCGGGGCCCGTAAAGCGGATACGCAGCTCGCYATRCAYYYRYWGRTCCCGGCGGTAGACGGAGCACCGAGGYYCGGCCGYYCATKGTAAYCCAGCGCCCGCGAAGKGCRAYCARGACRCCTACGGGGTTCTGCCNNGGCGTCGCGTTGRYGGCCCACCCAWYCCGAGCCKCAGACTTCKKWMCTCCCTTCAGCCCCGCGCCYRGRGRTATGCCCCCRYYRCGCCGGTAMGATAACCCCGAGGRCARRTGCCCTGCGTTATAKCTGTTTNGSTYTCCRGGGCRGTCCGARGTCTGTTAAARRCNTYCGATRGKRKCATRGTCRCRGARRSCCNGCGCRYCYGAGRCGRYAGYTTAACCATGCGGGATGCGGCGGCCGCAGTYCCTGGGCTTAGSGCGACTCCGGTAGARCCCAYTACCGGAGTTTCGTCYSYTWCYGCRYCCTACCGAAGTACACGGCGTTGCCGGGTAGCACACGTTCNNNNGGYCCTTACTCYMGGCCCCYRGTGRRCATGAAGRGCGRCCCTCCGRAWGATAGATGGRCTCGAAGTGGACTCTGGGCCCTGTAYCCCGGCGGGGAAGTRTTAACAGGGCCCGAACCCCCGGCCCCCCTGGCCCTCGACGTCTATRYCAAAGYYTTCYAWWGGCGRRCTCCYTTCACCAGCCCAACCTTGTCGYGRRRCGCACGGCGCACCAAYCGACCGCGAGATGCTGCYTTGTCCCCATMYGAAAAGGMCYGSSTGWAGGAGAGYCCCAARTACGCCRYRGGCGGRYNNNNNNNNGACACAGTGTCGGCAACCACCRYAATGGGGRGGGAACRCRGRGCKRRTATCCMATACTTGGTCMACAGCTTMGCCTAAAYRCYYRTGGGCYAKCGCTCCGCACCGCGCGGATCYCYGGAGCCAAAGGCCGTGCARGGGRYAAAYCRCCARMACYCCTCCRRYCGTACGCGGTNNNNAGTNNCAGCCGACGTTCTGGACCAGGACYATSMKGNNNWRRYCRGRRKMRRCTGACAGATTGGAGATTGTWGCCYRKGAACCRGYCRRRRCCNNCCATAYRRGCAAATCCARATCTCYYCCAACCCYYRCGYGYRACCGGRMTTGTATGAGYRRTAGGGGCGGCACCTRNGNYRAGTGCTTGGCCCCGYKAAAYRACSTTCARRTCRRAACCNNACGCCTCAGRRAYYCCCCNGGCNNNGGYMGCATGCACGGCACGGCCGGTCCGGTACATTCGGSYNNGACGGGGAAAGCCTAAAAANNNNNNNNNNNNNTAGTAGACTGCGCGGTCGCGCTACCTCAACGTGTCTCNNCTGGGGCCGWRGYGGGRACRCCGGGTCACNTGCTACCCCGTGYGCTGCGCCAAYYGCCCTCGTCCGCATCGCCCGCGYYYTGTACGCNCCYRCCGATANNGCCTAGTGAGCCCCGGCGCGTAGTTTTCTACGGGGCGGGCCATCCCCTAGGCTCCCGGAGCYCGAAYGAAAGCAGGGRWWACGYGGYRRCYWCMYKCGTATAAGTGMTGCACCTGGCTGTCTRGTCGRCCACARCGCAACGGTTTCGATCCGCGCAGTGYCCYTCNGTGTNGAGCGAGANNGYGRSGACATACATCYCCGGGCWRTTGTYCGTGGSGCCTACGCAGGGCGCGCGCGRGGTCGCGCCCRGCACCAGYTACNNCRYCSWRYRCCACCGCGTGASWGRATYGMRTRCCYTTGTCCGAGACCGCGAAGGACGAGCCGARTAYYCCACGTRMRGYCATCCCCTYRYYRYRYYMSRKTGCCTCCGGTYGGCGGTTCATTRCGYGAGRGTTGCCGTTGATACTRTTAGTCCGRGGTGCGGACCCTCTTRYTACAAGCACCTGCGGYCTACCGGTGATTAGCCGACGTACNCTCYGMCGCRAAGRGRAAGCGCTATCGTYKWYACAAATTGCRTNNCCACYYGMCTYRGNGAACAGGTTGTGGCCCTGGYYYYCGGAAACCCATCRCATCCGTCGGCCTTGAGAGCYGCGGCYGGGCCYGYGGCGYRGGCGGTACCCANCYTGGACYTCTGCYRKRSRRYGAYGCCGRSCGCCGGTGGYGRRAGGGCCTAAGARNGNTCCASCCCCCAAAAGACGACMGKWYGRCGGGCACRTYRYWAYSRWYRYSCRCTGGCGGCGCAAGTCACGGCWCYCCRYYYRYRCTTCCCTTTGNCANNNNNNTGYCKCACYGACTCAAGCTCTACGGGKWYRMYRAGCANTCAATSGYYGYCTGCTAGAYSCYCGATGAGNNTRYCGRRCGRACTGTTTAGGCMAYCAGCGYRGTTCAATARATGYCTGCCCRYGTGCRYGCTTCRTTYKGCWRYRGTRRAYCACCCGCARCYYMTRCGGATTTATGGCCGCTGTCGCCCTTTCGTSGAGGCCTCCGSCTTGCAYGGYCCKRMYKRSRAAGCRGTTGGGYARGTCTGNGCCGTYAGGCGCTYYAGCCCCGAGGGCTGGATTTAGCCAGTCACRTAACGTYCGGGGCCCCGTYGYRYCGTTGCGCYGACGGAAGCGTGCGGAGGGATGYGACCCCGAWGAACGCGGCCYYGRTTCRGATCKCGGCCGGGTAGCCGGCAGAYYWGCYCRTYRKCYCCCYRRYATGARGTGCTYNNNACYGGTGCGTAGTGGTGTTTGCMWGMYRRYKWCTCGGRCCYAAMCRRCGCGGATGATCGCTAATCTGCGGTTGCTCTRKYRCCCCTRKCCTGKCAGGGATCGCAGGTACGTCACGTCTGGCAATAGTTTGCAATGANCYGTGYYCCGCGCYATARTRAGGGCGCCGTRAGCAGCKCWCYGGCGCYCCCYTGCCCCCSYCRRYRTGTGGGCCRTATYRCAYGGTGCCGCCGYYACACGCGAGCGCGGTTGGCCCTAACATGCTTTAGGCRCGARNARRRCCCGCGCAGAGRRAARTTCCCGCGWYYAGCNNCAGTGTCTNNNTCRCRKGGGCTCCGCAYCCWATTMCGTCAAGCCKCTTGCGTTTGNCRNANNAYTRACTGGCTCGCCACGAGAGCAGGRATCCGGGGGCGAGAYYYCRACYGGCGGTTCCAGCCTGNGCYRAGRKRAGCARCGYCTTGYRGACCGACACCGCCCCAGTTGAGRCGCAGGCCGGAKCTRYMTMAGCTAGRCGCTCGCGGGGCGCCGCWRRRGGGACGAATCTGCGCSATTCACTTTGCGACCGGTCGRYGAGGGCTCCCACCGCATGATTKYGTCACGTGGGACACCYCGGTCACYGATACGTATCRCWRYTTGTCGCTTAAACGGCCCCGAAYAYYGAAGGCCGTACTCYCRAGTCCCWCGGGGRCCTTGCGATGNNNNNGCRGGGCCGGCRYRGGCTAGYCRGYYRWMGGCYCRACYMCTCTGAAATCCTATYYCCTCTCGCCACGGTTNNCGRTGTCAATTRRRYYCCGRTYTRCCRGTCGCTTCTCTCGCCAGATATTATSCRCRYMGSYAATGGAGCGCATCCCCNCGCCCCRTAARTTGCTAGGYCGGTTACRGGACNTGGGGCRCCGGCTCRGRYGCCAGCGACCATACTAATATATCCTCTTTYACAGACGGTYYYYCCCGCYCCGNCGTCAGTYAAAACGCGAGATTTRGYRACATACTSGTYCGTATTGCCCGGGACCGGRRYKYGRKGNNNNNYGGCGCCAATCAKGATRRGSCCACGACTACAAACACCGGAGTGTCNNCGATGCGAGNNGCTGRACCCGGTGACAAAKTGAATCWGTGTCNYCCCCGAGGCAACCAAGGTTCCCGGTGMCTCGTGACTAARAAGACTCTGTGCMYGCGYATAGCAAGTTGGGATNACCGATAGCCGGTASTCKATCGCGGTTGTTRCAGCAGGGGRYYYCRRCCTTTANNTTGTACGCCGTGAAGCCGAACTGTTCTCGCCGGTCACGNTCGAGGTGGCGCGCCACGGAATCGGCTGCGANCTGCTGCTTAGTGAARRTAWCMCCCRKYYKYYGAGTCATCGATRGGTCCYATGCGTCCCGTTCAGTCGGGAAYRRGNNYKRRRYYTYRAARGCGYCGGCCGCTGCCGGTCCATRCAGWCACCGYGGYCGGCGCGCTTAATTCCGTCTCCKCRGCGGGTYGGGGGTCRGGTGGCTRTGCCACYCCGGCACGNTCCACCCGGGGCRYCSRRRKRYRTCGRCTCGGTGCGCAAACTCTATGTTGACCKYRTCCGYCCTATCCTGCCTCTCTCTGGGTATACCGTATGAGAATCCGGGTACAAYAGCYCCYGCCARYYMYARCGGCYCRGKTYAWYGTTCYACRGRGYRRCGRTCCCTMRYCAACGTGTCMCCCACCTCGACCAGGAGCCGTGACWCATCGAACCTGATCCCCTCCGCGTGCTCCCCTGCRTACCGTCTTCGASCTCTGCARTAGAAGCAACACAGATCTCCGGACGACATGAGGCAACGRGYTCCCGTTTTCTGTGTYCGMATACCCCCYGACGCTCGTGCCTATTGCMCGAGATGATRTGGNTCTYGCRGGATTGTTNNCGGGCGYCGCGTCGGATGATCGGTATACTGTTCTTNNNNNTGGACGCATCTACCNNGGGKCGCCGCACGGCCRGCCTGCGRACGCGGRCTTAGATGARKYKMYAGCCCCCGRRYRAGCAGMRGGATGSGYTTRGCGTTCACGAARYCATTTGAGAACRAYRYYTCACCCACAGCGGGGRGAAAAGCRWARTGGACRCGGTGYATGGAGTAYGACAGYTGCGGCCGTTKYYRRCTACAGTNKAGCCGCCCTRCCYRCGYSNNMMYGCGYWAAAYGGCCTGCCKGGAAGCCCATAYTGCACTGACCTCGTWGAATTCAGCACGCCTAACKYSGGNMKCATAGCYGCCGCGYRGGGCCGCYRGTCATGRMGMGACRGCGCCCGCGRGGTCGRRCGCGTTGAGAATGTACGGCCGCGCCCCCGTAGCCAGCACGCGGGCGCRCGAGGCAARCCRTGATGCACTATCCCCACCACRRRCYYCTAAATCGCCNNNNATTRCGCRCGYGCCCYGCCGTCCGCCYCYYRCAARYRYTMACGRYMTWTCYAWCCCTTCATAAAGCCYGATRGTCCGYGYGCRGCGCGAGGCCTGGTGCACGATCWAGGCCGCCRCTGCGACCCCCCCCCRGTCCAAACTCGGGTGTGCTCGGTGCCACGCATGGATCCCCAAGGCCGTGTCGAAATATGATGCATTGTACTCAATACGGRMGAGGCCCCAATTTAATTTACCGACCCTGKTTTGCATAGAAGTAGCTCTCGCAAATAACACGAGCAACAGACTCMCTYCCGYCGTATGAYCTTTGGGGGCCGCCYRRTGGAACYGRCGYGATGGTRSCCGGGTGGCGRGCGTGGAGTGGGTGACRGCTTGACCGGTACCGCTGRCGCCYYRRWTGTTGGCCCCYRTTCCCGACCACTCCGGAGNACCCCATGTCACAGGGGGCGCTTCCATTTCATTCCCGCGCGGTTCGGTTTRMCCGTACCAGCGGGAAYRCRGTGGCCGGAACTGCKCTCCCAGRCCCGCCTAGCCRGCACCCCANNCCCCTTCCCATACTTCTACTYYTGCYCTNGNGNGGCTTCYMANNNGYRCRGGGCMYYCGCCYCACATATAGAAGAGAGCAAATTCCRGRCGYRYTGGTAAGGGAGATTKYTGCATCCCAACTRTTNNGCCCAGTCACCGCCTGGGTTGCGCRCAGGCTCAGTCCCGCTCGAGGNNNNGGCCCCKGAGYTCCNCCCCTACYCRGTSGATCTTYSRSCGGYRGGRACACNRTGAGCAAAATTCCTCNNNCCGTYGCGCAATATTGAYRGACCGRTGCCAAGCACCCATGCRCAYAGCCTGGCCTACGCNNTAWYRGCGAACRRYNGAGATTGCAGAGGGAACANCTRCWRCTGTCGGTGGGGGGATTCYYGRGGTRCCYGYCGGYGAARCACGTCACTGCGGGTTGTGCGGGCCATTGCGCCCTATCACCTGAACGCCCAGGCGTGTCGGGCATGCCAACRAAGGYCMRAACRNNNNNNNNNNNNCGRYKGCCAAGGTTYGCRYMYCGGGGGGGRYYYGGRRATAGCMCYGCCCCGGCACAAAGANGAGTCAATGYARYYYTGCCCTGGCCGTGGTGCGCTGGTGCANCCCTRGCRTCGCGACTARGGGASMRKWGMCCCKRTKYTCGRGAACAACYYCCAGGCKYKRTTRGCCCYTMCACACCCGGTRACGWYRTAGYCCGCCYGCYTAGCCCTTCARGYCYYRGYYYYYGCCCCGCACGGGGCTAAGRGGRGWTTTCCGYCGWNTGCARCYTAGGCGRCGCRGKCRGGGGACAGACATGYGGTTGCGCGRRCNACCGTCCGTACRYYCCCCGCCGCTTGGACYTRTCCGCTGNNNNNAATRTRRCCACRGCGKYWYTGGGCTCGAANATAGTGGTGACTAACAGAGACCCARACCTTTTTATKARGGGTCGYRCARCRYRTRCCTGCTGCARCYTRYWRYRYYCYWGAATCGGGGCNNNNNNACTTTCCTCACGGCGCGCCCTGRCGACCCARGAACTTCAGCATARGRAYGRCGTGAGTTYRCGTTCACCYMGACRKCRYSYNAGGCCCCCTSCGCTAGGGCGCGGGGGCTCCTCGCCTTGCGGRCGRARYYCYYSNTYCGTATCACCCGCANNNRRTYCGCTCACTGCAAGGGCGYGGGCYGCANNNCGGATCCAACCGGTGACACANNNAYYRTTCAGCRRGGTNTGACCCACCAGRCAGGGGGTTTTGCGCGCAGAGCGTCTTGTTAAACGGGACCAYARGYRGYYGCYCCGGGTTCCCYCGCCGGCCCRRCGGCGTCCGCGTYCATATATRYAYRGYGCRKRCRTTCCTCTTGTTGAGCTGRTGGTCTYCCCGRYGCYYYRYYRYYCCGCTCGGACTRTMRGGAGNNCACCGCCGGGCCTGRYCACTGCCTGGTCGAYRWAYGAGGCAYYTGTTGGGAYCACAGGGAGGCGTACGGATTAGCCACCGGCTCGGCRCCAGTCCATGACGNNNNNNCCGTCCACRCRGRRRCYGRRYRYCRKAGGCCACGGCACGAGGGTCCACGCGGYTWCCGGCSTRRRGGYAAGRRARKCGTGGAGACTGGAACYRRCGTGAYYYKGCGGGCCCCTTCGRCCGGYCTGGTCCTGCTGTCTGGGCGTTGCCCGGGCRTGRGGAGRAAAGCGGTGTYGGTCATAGAAGCCAAGGGRTRGTYGGWCTGGCCCGACGTGTRYYCGYAACGACCAGCGGAAGCKGKGYYGGMYRAGNACCCGTAGTACTNNNCTGCCCCGGATTGRGCCCCYCTAATSKRGGTGCCACCTCGCGTCYTYYGYRGKRTTTTCTTGGCCTGTCAGTCCSACTCGCWCTCGAYNNNNGCCAGCNAGCCAGACTGTACYTCYTCCCAGAAGGCCGNGATGGCGTATCCCAGTCAGGAGTCGTGYRGGNNNNNCNACAGAANNNNNNNNNNNNNNNNNNTNCGCCNNNNNNAATAAAAGNNNNACCGCCGCTCCAGTCCGCACGGTTAGCAGCCCTTNNGAACTAAACCCACCGGACATGCGGGCTATTARGCTCCRRCCYAGRGCYTTCCCGAYGCCCCGCTGTATAGGTGCGATYCKGGCRCGGTAAGTTGSATACNNCCGCCCARGGTCGYACCAATTTGCCTCCTCCGTGRYRRYYRRCCGCGGCCCGGCCTGAGGTCGACTTTGAGCRCKKMGAGGATACTCCACGCGAACTTGTRYCACYYAGATCGGRGGAGGGRARYAMTAGCGTAGTGGATTCCCCGACTATTGGTTTGTGATAGCCCCCCGRGRRRYGCGTTWGACTGGCCTGAGTCAAGACATGGCGCGYGGTTTTTCRYRSCGCCTCCCGCTARCACCCRAGCTCCNCAGNNNARCGRRGGCYGCGCCCACGACGATCGTCCTACCGCGCCGGGGRRRCGNCCCGCGACCYTGTRTRYGCCATATCRCCGRGCYYCCTGGGTAAAYCYCTTGTCGCCACGCCRRGTRGYCRACWYCGYRYGRATAGTCAAGCCRTYCGGGYTCTTTTCAGCTCAGSTNNNNNNNNTGCAGARMGTTCACATGCGCRCCGGAAGGAGGCGGGATTGACGGGCATARGTATCTTCCCGGTGGGGTCYCCTTGACGTGCGGAAGCGRCCGTMAACYSCCGCCCCAACTTCTTGCCCGGGWGCTCTCTCRYGRWACARYGAGRTGKATGTCCYRCGGGAGCCYCTTGCGGACGAGGATTGGTAGTCCGAGTTRCCGRSTGCAACCGACACAGCCGTCYCTTAAARGYCAYRTAATTCGRMCCRGCRCCARCCGGTYGCTCCCYAATGGTGCGCAGAGGAGCCGTTAGCGCTGGNNAGACACGGAGTTCGACCCGGYGRRYACATTATCCCACGGCCAACNCGATATCCAGAAATCGCCCCGGCYGCCAGGGYGCAGCGGTAYKGKTGSACTAGGRCRAYRAGTRCAAAATRRCCACGTTAATCAGTGGYGCCTTGTCGGGATGATAGTACRTGGGGRMCGACAGGCGAGCCATGTGTCTTACCTATAAACGCACNNGGAACYARRGCCYGTAAGTCGGCTGGCTCGGGGRAGCCCGAGGCACTAAGCYTTCGCTGAGGTAAYAGYGYYGAACRCCRYRTTCCGAAGAACGTGCGTGTTGGCCRCGGCSGTGRSRTTATCGGGCCTCGCRAGATCTTGATCCGTTCGCNGCGNTGGGGGWTTAGTCCCGTTGTATGTCCTCTAGGAGNNNNNWCCGTKYYRGACCGCRYTGCRCARGRCGGCYGTCACCGSAGGCAATGTACTGCACTGCCGGCGCCAACTGTCGCGCCGGGCACCGNNYYGGYRCRYRRCYGGTCGCATCCATATGGGGSCACGTTAGTATTTAGCCGGCGGAAGGTRCGCCCTGACCRGTTTCGATGACGCACAGCCCGGACCTACCTGTRCCCTCTGGCKGCAGYRTCCYYCAACCYCTAAAACACTCCGCTTCCGCARCCRCCAYNTTTCGGCATGCRACGCGGGAGCRGTTTTACTTGAACMAACGAGATGCCCCCACGGGTGRRYCWCRYAMCYWGCGGCCYRTGKGCTYGCGCACRTGCTMGACGGGYRYRTRGGGCAGGAGTGCCTCCCGGCTGYTGRGCCGAATCCCGGCNTCTAACYTACYCGGCCCCCCTCCCGCCCTCTCCGGTCACGNNNNNGGGYCATTACCYGGAMCTAGNAAAAGTAAGATGATRGARGGGGCGGATGGGGAGCGAGGTGMYCCCCCCAAAAGGGCYMYAATCCCAACATGGCYGRTCYCTCCCGTCGCCGCGMYKCKCWGGRCGTGCGCTCTGNAAGCGTTGCCACGCACGNNNNNNNNNNNGTCAGAATGACGTCGGAGAAGTCCTTCTTGCCCTYGRTAGTAYCTGGTTGTACGGWCGCACTCTGTCGTCAGCTTGGCGCCCTGGCTGRGCKCRYAGTCTAATCAATCCCCCGGRGCARGCGCCGGCCTTGRTGCTCTGAACAACGAGGACCAGGGTGTGTGCCCTTTCCATGCTCGGGGGGTYGCCCRGRRGGYYCGAGGKRCWGGRYARGAGAYYCARCAGGYGRGTARGRCCATGGAGGCCGGCGACCAGGAGGAATCMGGGCGCGCGRYTCRYRCAGGGANNSYCGGACRGRCCCCTGCGGGCGCCCACTCCTTGNNNNNNCACGAACGTTRCCCCYCRGGCRTTACCTGAGAGCTCGGCCCCCAGCCAAAGCTGCYCARATCCGTTGTCCGCCGCTGCCCCCGTAACGGCCTACCTCCCTCTRGGACGCGCGCTCCAGCCACCACGCGACGCATCCGGGGCGACGCACCCTAGGACGTACGTSGCTCAGGGGAGCGTAGGGGGTGGGTCAGGAGGTGNGCGTGGTCGGCGCATGCTCTACRACAAGTCACGCCGGGGAGGRWGYACGCCGTACGCTGGGCCGNTCGGRCKAYGGCCGTCWGYACAGYCYYRYAGGAACACTGTTTATGATYYYCACGCTGAGTGTNCTCAGATAATCCCCYSTCGSCYRRGGRRMCCTGTGCTYRCRRCTGAGATRGGGTTGAYACTTCCAGTGGCTAAGTGCCATTGGAGCGGTYTGGTCYGYCMYCMTMYKRNWTCCTAAGTCTGAAATACGTTATTCGGTGCCCGTGCAGWWSWYRYAYWGYRRCTTGWGRRCYRRMGGGCGGGGYATTAGCNGGCCAAGCTTACGGTTNTRGGCGTGYRACCCATWWGATGAAGSNNNCAAGATGCCAGCGYGCCCGCGTACTGYGACCGGCGGGARCKYGCTTGGGAGRRCYGACAGGTGGCGCRTYACCCGATNNNNNACATGCCCGCGCCAGCTTAGAATGCARYCCGCTGTCAGGTCGAAAGAGTGAYACRAGCGTGYTTGGGGCACCCCCCCCCAAGATCGCTGTGMGAGCATGYRACGAYCYTRGYGACGGGCCCCCTTGCGCTCCGMGCYCTGCGRTCCTTARTGCTGCTCNGTAGWAAGRGCGCTAGGGATGGGCCCGGRRRCTTKRGRGRGRCRGAGCNGAAGGAAGCTGGGCGATGCGGACTACGTGCCTGRTWYCYYCYGATTACGCCTTCTACAGTNWTACRCYYGCCTACGCACCCYYAGCGCGGTGRGCGCCGACTGRTAGYGGCAYYCGRRCYYTGGCCTCAYGCAGACMCGCGGTACGTGTCCTGTATGACATGGAGYKSGGTCGGCAGCACTGGCCGACCCGCGCGTGCCGTGCGTAAAAACGACGAGCTTGGCAGCCCGTCCCGATAGAGGCGGCCCCACGRYRYRGYRYACTCCGCCYGGACAGGTTACACTCGCCTGCSCKGCCGGCRRKACCYCCCGTWYYATRYYCWYCCGTTGAYYYCGRGGRYYTRGRYGCTGGCTTYGGTCTGGGKRAGYTGGGACTCAGARYTCTGYGGRCGCAGAGCACCTATTTACGGTAKRCTCAGCCCTGRTCCCTYRGRAATGGACAATGCCAGGGCTRRAAGCGCRCRAYGGCNGCATYRRYYGTAGGAGTTCGGCTKANCCGCAGTTCCAGTSACCATTGATTTTCTYACATTGCTCCCTGCTCGCGAAGGGGGGASATGCTKCGCRGGACAAGGGTGACTGCTGNYYGGCNGCGGGGGTACCACCTGGCTGGCRYRGYYCCGGCGCGGAGCTGTTTYCRYTTYGGACATCNACCTCSYGYSCCYTGGAYCCGGGAGCACGCCGCCTGGCAGACCCTAGGTCRCACAYCGTCRRTNNTCMTGGTAANNNCGGAGTATTYNTGCAGTRATGCCTGCCTGTCAGYCGCCGCCYTTTACCTTGCCCGGCACTYATAATAAYCAATKYCTTCGCCTTGTTTGCGCGGYYTTCRGCGRTTAGGTTCTGATCCGCTAGCTGYYCGRYTCCCACARWCGTMCTTCGTCCTTACTGCCTAGTTCWYNNNNNCGGCTTTACCCACTACARRYAGACYGATCYGTTTCTTGATCANYCGCACCGTYRCYTCCAACAAGTGGTCYGGAAGTCGCTGGGCTGWTCRMAYTRMTNNNNNNAYYCCGTGYTACGAGCGACCTTAGAGGTATGGAGATCATCCTWCTGCGCGGTATTCTGAGAACGGYYYRKCGRCYRAYCTCCCACGRCWCCCTCTATTRCGTCCAGCGTRCCGGACATAGAGCGAGGTTTTCACCNNNCCGATTGGCCATTGCCCTGTACTTATCGACGGTAGTCCCGTAACRCGCAGGGTWAGNGCGCACCGGGAGGAGGCCCATCGYTGRAYRYCYGGGCRRYGYGRMCCCGGCTKTCGYKGCCCGWGYRCACTRCTRCTYACTNGTCGTNNNNNCCCCNNAYNNNNCACTGGGGGCTYGTGAGACGGGAACTTTAGAGRCCCTCACGCNCGGAAAGCCAWGATGATGCGGCGCGYRCGGCCGGCCCATAKCCAAGYAGTCCYCRRCTTACGGGAAACAAACGGCCTTGGAAACAATTAGWCTNNCCCTRGSYGGCGGACAGCGGTCRTGGAGGGGTCTGGCCCRRSRRCGGGGACAACTCGRACGTGRRGCCGGTACCGTGAGCTGGGACCGCTGACGTGGRGGRGGGAGGACGCCTCGSCCNNNNCCAAGGCCAWTGCCGGCCGGGGCTCGTAACGGCGAGCGNNGGNNANNTGRYCGCCACTGRACYYCGTACTACGRGGRRTACCCGCRCRYRYCRGCGGTCAGCAGAGCCYGTACGTCYTATTTGCMGCCGGCWKTCCAACTACCATACTGCACACCCACCYMYYYKTGCCGCGTCCGRGTGTGYGGNNNNNNCNRYCCNTGCTTGAGACGTATGATAGTRYATCCRYSYKGCTAAGTGGAACGACGGCGCRRWGCWTTGNNNNNNNGTCCCTYYWYTSACWMCCTYATRRYTTTAAAATAKAANAWTCCCGRCCCYCTAACCCGCGCTGCTTGCCCCTGAYKRGGGGGRAGTTGCAACATGGGCGCCNGGGGCRGGCGCYGAGAGGGAATCGCARCCTACYTTGTACCTGANCSCGATATYCGACAACYRCCYYARYGTCTTCCCAGCGTGGGTCCGCTGGGGTTCGCGGACGCCCAGCCATCGACGGGGCCGGCGTCTGATCTGACAACTTCCCGGGGTNNYGRCACCGCGGACCTCTTCATTTCGGCAGTGTCAGGGCGCGAGCCCTCCGCGTTTTCGYAGTGGTGGNGTKGGTTACTYNACGCCGYTCGAACAARAGCATGCCCACCAGAGTGAACCGGTTCGGCCRCAGRACRRCAWYGCGYRTAGTACCATTANTCCGYSWTTGTRRGTMRAGRGCRYANNATGCTAGGTTTTRTCGGTGTGAGGACAGACCCGTTTSAGGGKCGSGCRYTANNNNRYTTGAGGGGCATACYCRACATTAYAGGGCYRYRYWWTNNGTTGCCGACCCGCAGCCCYYGGRGACTCCCGGYYCGRCRYYNARMRRRYRYTRCGTGYGCCCTGGGCCCGTGAGATMGCCGTAAAARGGACCCGGTTYCSCAGNNTTAACTCCAAGGCGCGCACGAACCCGCTCATCCCCAGCTAAATGTTYCTCGCGTCGACGAGCGGCRAYYYGTCGGRYGRYARYCGARTTAMGGCCAAACATTGCCCGTGCGACGGTGCCARGGCGGTCAGCCTGGCGGATCCCTTCTTAGCTGGANCCTRRYRCTGCTGGCGCGTAGCAATASCCKTGCTTTACTYYYGAGAGAGGRGTATTGAKCGCYKYYRTCGCGTAAGYGCGTARGGYGGYCTTYTTCRTYACCCTGTACCYYYGCTACCCTCTATGCTGTCAGACGRTGRAYYRCTGGGTGTCCAAYCYTACAGCGGGANNCCTCTTTGGCGWGGGGCTTCGGRYCCCKGCAAGCCYAGGACGYYRMMCAAATAGATGGYGTGCCAWCCGGYRCRYCRRAGCCGRTCGAANNNATAGCCYSCTGGAAGAGCAGTGRTCGCCTYYYYGCACCYGATCTGACCGCCATAAYCCTCYCGGRGYRAGWGCCCCTGSYGYYRRNNTCGRRAAGGGANTGTCGYATARCCCGYNTCWKGGGGGAAACGGTCTMYCACAGGTAGCCCCTTCCAGGTGCCCAGCCGCAGAGAAACNTRYGCGGGCTCCGGCCCGATTGRACGGAGGKGGCAGYGTYCCGCCCCACGGTGGCCTTACRARAGACCRTCRYWYCYGCCGRATCACCGGTATARGTTAGCTGCATATGTACCCGTGCCCGYCTCCAAGCGACGCGGTAGGCGATCCAGAACYAGCGCCTACCTATCGAATCCCCGCAAWKGGYRSWYWYCAATYTRYYYRCTGGCATACGTTRGYCCCACAGGACCAACTCAGCATTRACYCGTARTYGGMAYNNNNNCGTAAACMCGYRRGCGCAGCNGATCACRACRMYYRSRRYKWWWGGWYGRTWGTTGCGTYRCCGCGTCGRTATGCTCTCTAAACTCCACCACTACTGCGRGAGCCTAGAACGYGACCYGTGCCRCGRGTAGAGGGAAAGCNTCTACGGACGRGGTTTGARGGCRCGGTGTAACYTTGCGCGCCCTKSGRCGCTTAATGACRTYCTRATACYGTCCSCCTYCCCGCRTAGAAAGCAGATGYGYGATTCGTACTTCTTAGGNNNGAGAGCGTATGGCCCGTGCTAGAGANTTCCAGTTTTACGCAAGGTYGCGRGCAGCGCRCGAAGRYCGAMWYARCCTRRGTTGRGCAARRCCTATGGTCTYRTGCCAGTCTTMCRNGGGTTAGACTATACGGCCACCCCGTCTGCCCACCTTARAGTGAGAGAGGCCGGAGAGCAGACCYCCCTCTGGCCTGCGAGGCCTGGGATCRTGGCGCNACATACGRRYYGRYGRAYYRRGNNNANTAGGCATTAGGTAGCCGAACTCACGTTAATGCGGTACCACCCCRTCYCGRYGCCCTGGCATCCGGTGGTTCTCAAACCGGAGTAATCGATGCAYYYCYYGCCCAGTTCTCWCCGGCRGTCGATRCGCACCGCRTCCWYTYGACCYRGCTRCMTYGTTTTAATYCAARYYRAYCWTAACGAYRCRGGRSARYYTCCGCCAGRGTCACYCCCCTCACTGTAAGCTGCRTKRGYRKRMTGGRCCGRCGCTTGTTAGTGAGGCATTCAGGNCTGCCGGGRGGGAATATGTGAATACCCTCGCCCAAGCCAAAGGTCCGCCACAAGTAGGCTRTCACCAGTCWMYGRYRYYGCGGAGCCCACGAATTCAYTCYYTACCACATCTGMKGCGTGGACGGTCGCTGGCCTGCCGCGCRCAGCTATCTCCRCRGTCCCCCTGAGKKYGGYCGCCAGCCCGCCCNGNNCGCGGCGTTACAAGTGYGTGGAATCACGACTGATTCCGGTGTCGCCCGRRAGGAGACTCYCCAAATCGGGGGACCGCCACCGACGTCGGCCAAAGCAGCGGCGCCCGCCGRYYRGCCRRCCGGRKGCAGCAWTAACCYYCTGGCACTGACTCTCNNCCRRRATGCGGCAAGGGACGACGCMYSRAACGGCCGCTTGCCAACACCCGTCGCGCYAYCGCGCACGATGGGCCTGTTGTTCCTNYRANRCCAGCGAGCAAACACCTAAATCAGGCCCACCAGAGGTGTCGCWTCCTACCCCCGCCYGTGCACGTGGCACCCAGRMYRARGGTANCTCAATACCAGTCAGGCGCACGTCCAGGCACGCGGACGAACAGTACGGGCCCCTCCGTGCGGNYTGGTGCACRARTTCCYRGAATTTGGTAAACAMRGGGCCCRCRMCGGYGCYCAARTGCGGCGTTGGGGGGGGAATAATGTACCCCCACACATAGRGCGACTACTGNARCRCGRYAYGARGCARWYYYAWYAGTTGATACGGGGCCGGATGTTTAGGGGRGATGCCATTRMYKCTGYGYAGYRTYYGCGRATTACCCGACTTCATCARGGGGAGGCCCCGGGTACGCAACGCGGAGCCGCTGATCGCKCAGCATYWYCCAACCTGTTCGRCTGCCGACCCACGGCGTCGGCGCGGCGCCGGGGGATATYRATCGTCGAAGGGTCCAACTCATGCAGGATTGCYGNCGGTTTYRNGCCTRCGGGTCRCCYYCGGTCACTYTCAAGCCGGYRCTCCCCCGACAAGGTTCCCTTCGGAGCGTGCGCCTCCYGCTCGGCNCGCCTAGCYCAGGYYYYCGNNYTRGTCAGAGGGAGATCNGCACGKGAATAGCGTGCCCCTCYCCCCCNCCAGGRCGTCCATYYRYATCAACRCGGACTGCTRAGTCTGGGTYGGCCCGCTCCGGGGTMYKAACAAYYCYGTCGGGTGAARACCGAAGCGCRGCYGCGCGWGTRRANAAYGRRWMRCSCMCCCTYRKYRGTCWNCCCGTACRAYTYRTGGGCGGCCGCCCYWCCGYCRCCGGCCGGYYCCTRYCGCACCGCCGGTCGCAATCGYAACRGGSYCTARCGCGCATTTCAAGTCCCCACGTTTAATGCNNGGGMGGGGTGCTCATGTATCCGCCTCGTCTGAAGGCCGGCCACGCCCRARCYRGGTAACCATGGRATGKATTGGTTGAGTATCCCACGAACCGGTCKACTCCGRYCAGRMCGWCCAGTCMGCGGWYTYCRKCTATARYRYWARRCTCCGAACCCGCCACGACAACTGCACGAATYYCGCYGGCYTGRGAGKGCCTYCACGGTTGAAATCGRTRYMRCCRRNCNCGMGTRRKKYRMCRTGSTRCCATRGCGGWGRRYCRGCGCCGACRACRCGNGRGCAGACTTCTACAGAGCGAGCCGCACGTRRACRGAYCSCCYCCGGGACCCGTCGTAAGCATTSAWRRMCGYRCCTYWACAAGATGCGCGCAYRTTGGTCTGYACGYCRCRTTACACGCACCGMCYCAGYCCCCGAGCTATTNNNNNNNCAGACGGCGNNNGCGGGCGTCCNNNNGTAARYRAGAGCCYCCGGCATGGGWTYWRKTKYGCRWCMRCYCRCRRGCGGCCTAACCAGCNCNCCTAGCGCAGGCNGTGCCGGGCCTAATAGGGRYGRRTAGTTGCTCYCNNTCCCGACGCGWRACCCGCGTTGTCTCCCGCGRTGCGATCATCCCGGACGACGGAGCGGGYCGGYYCGARGAGAACCCAGCAGACCYCCAAGTMTCCAGYGAACNNKCRATATCCGCGGNNCTTAGGGCGCCTCATGGNGCCYGGGTGCTATCTTCCACGTGRTCGGCTYRTTTCGGGGCCCCGCCCGCTGACCCGTGYAWGCCGCRTATGNCTYGYCAATTCGCGSGTGTARYCGRRRYTGACAATCTAAGTATTTAANGCAACTGCAYWATCACYGRCYNCGCGSGCCAAACGCCGGGCGCTCCGACGCCTYTCTGYGACWYCAGRCGGCGTCAAGACGCYKNGGGGTGGGGACYCCACCYGCTTCCCCTCGAAAGANAAAGATAGGCGGAYCCCGCTAWRRGCTCGCCTAGCTCGCYTYWAAATKCTCCAMGCGACRCATGSCRCAAGGGGTACCGACGTGGCGTTCGAGCAGAWCTTYYYGGACTGNNMCGGCTAGYGGACYKTACGTCTTTRCCTACGGCAACCGCCATCCAATNCRYCGRCACCCCTYCKRRGRGACGCTACGAGGGYCCATCCGCKWTTACATAMKRMMYCGYCAYTTCYCGCCTGCGGCTCCAGTTNNNNNCCCCCTGCCGGCTGRTRGKRTRCTCGYTTGTTNGYRYRCCYYMYATAAGYAYMTCGATTCGGCCGCGCGGTTCGTGCTGCCTTCGGCGCCGATTGAACTTCGCACTCGAGGYYWATTYRRGGGTAAGTCTGTRCYCGRGGRYACGCRGTGATTTGTGCTNCACGGGGCTCYYCCYGCGCGCCYCYYTATCTCTGACACATCCRWTATNTYYYRWYSTATTCGNCCCRTGCTGCGTGGTCTGCTATGTCGCCTCCGRCTCGCCTAAACTGCAAACTCGCCTTTGTCGGAWGCTNNNTCTTTGTGCTGTCTTGTCTCTYYTGTCGRTGTYAATGTCGTGTAAGCATTTAAGTAATRRCCCCGCRYRRCTGTCYSRYYYNNNGCTGAGATAATATCCTCYACGTGWGTGGCGCGACCCCGYCYRYYRYNNNNNGGAANGCCACATACCACCCTAGATGTCGCGAGTCCGGGGGTCACYCCGAWCGGGGTTGCGTTTTANAAAGAGTTGATGACGCRYGCGGGCGCCGGATCACYGCGGGGCRAATCGYYCGCCCGTTTMYRARTGCAARMSCCCGCATCGKCATTRTCGGAGGCGCTCGGACTATYCGCYYYGRGGAGTCYRTYCCCTRGGGYAANRYCGATTGTAYCGCTYTWWCAGCGGTCAGCGGCCGTGCCGCTTTCTATTGCCCCMRYTRYCRTYKGRAAWRAGGGAGGCTCGSYMAGTRGCGCCTCGRGTTTCTNNNNRGGRCGGGTCCGGYYYWCRTTCANNCTNNCCCCGWGRGYCARGATAAACCCGGCCGAKGMCWRTGACGTTTAGRRCGGATCYYCGCAGAAGACGCGCCCGATAATGGCTCCAYGAGAAAAGATTCCAACNNCNNNNRATCAGAGGGCGGCGTGACACACWRRGGGYGGGCRCCRYCNYCRRAGGMTATATTGAARRCYCGCACCGAAGCACNTCGATACTCTGANYCCNTCCATCGGCAGCCGAGGCCGCGTCYYYYRRYCGACCGTTAAGTGTCTGMGGRRCCGCTTTCAYYNNARACATGGTTGCTAGCAGGCGCAATCACGGAYTRGTCCGTYGGRGGGCAGGGGGATGCNCCRCCACCTRSTRYAGCTCAGCGGCGNAGAAGGCAGCCGGCTNACGATAAGGCGAACAGCGTGCTAGTGCGTCTNGCATCGGTCAGAGTGRGCGGACAGYRTWGCCGGCGTAGGGTCCCYGYGCCYGAATGGGGCGCCTACTGCTTGGTGGCTTGCCGCCTGCRGGYMGAGWGYRYYWYRACGCCCCRYRWCTAKTTTCACGACGGYYGCAAGGACNGCGTCCGCTTTAAYGGCCGGCTATCATCCGGGTCTCTCGCGGTTANTYRGTATCAGCCGGGCGAGRYGACMCKCGCGRCYNNNNNNNCCGGGGAGGCCTAGGGCGKMACGCCCRYYYMYTRGGTYACCCGAGGGAGCTCTGYCCCTTGCGATACCCGGCGCYGGYRYRTTTAGYGCAKTCGAACAGCCTATAGTARCMGACGGCTMRCCGGRCGGSRAGTCWATATCCCGGGCGCARCTCTGGGGGGCATCCGGGCAGARGGGYCCAAATAACTGGGGCTCGGGGGGATGCAGGAGCAGAAATAAGCCTTGGYTAATCGCAGGCTAACGCCGGTCCCGAAAAAAGGCCGGAGAAATTGCCCGGCGGYNNNNNNNNNNNNNNTAGCACCGGCCAACKCNTTGCGTTYTRGCGCCMCACRGNNNNARYYAAMGGCGGGGTTCGCTGGGCCCTTCCGTTGTCCAAGGGTCAGGNNNNNNACGCGGCGGAGGGGAACCTGCGCTTTGTGARCACATTTCKGCRCNNNNSCYATCTGSTAATGCTGCTGGTGTACGCAGTCAGGCAGAWNYGGKYTCTCCCRCCGNNNNTTTCCGTAAGAATMGCTCATAAACTATSKGASGCGRARTAGCCCMCGCAGACGCTGCCTCGCCCAAAGCGTGGCCMCMYTACGCCCYYTAAACCACAGCAGTTYCCGCTTCTRTCTWGCTANCCYTSRKYCYGRCTCCCCAKTRYGGCARRRSRSSATTAWYTTRYRGCTCGGCAGCCARTCGATGCGGTCGGYRYCGCTTTGTACAGRGCTGACGTCACTAGACGATGTGAKAGGGWSGTGGGCCYCCKRYCYGTRYCYGAGRGCKCTCTAAGGTYACMYCATCGACGNNNNACKCTTCCAMYGAGCGGGCAACCGTCATGTATATCCGTTATGGGGTCRGCACTGAATTATTGGTATTYWTTTTAAGSCTYYGCGTGCYGGWTYACYCGACCYGYKTGGYCGAGNNNGWCCMKGGATCARCCCTTCGACGATGCCAYRAGCGCCCATARCTGGMTTCRGARTCGCGGGTRRWACCATGRWAACYRRCCCCCGTGGGCCGGCARYYAACKGGAAYGYRYCGGAAGACTCTATGCGGGCGTGTCTAGMRMCCGCCCGTMGCCGCGGARGNNCGTGCTCCGTCGCNTNTCGCGAGGGGARCAGGGCGGANNNNNNNNCATCGGTTCGAGYTTTRCCCGTAGGCYCRRCCACTCGANTAACAATGGCTTGCYYYGCRMCAACGCGGTSNCMYTRCYTCCCAGAGTCCTAGGGTATTATGGCRRCRCCGACTGMRTTCTATGGCACMAMCCCWAGGYYSTATAGCCTWGTCYTCKYAKYKCTTACCAGCCGTACTGTATKCGRAARCCTTGTCTCATGTCAGTGACACGTACGGTCCGTGCTYGCCGCCATCGGGCGRYGGGCRAACTTGCACCTGAGGTGACAGCCYGCYKCKRYRCGCCTGTAGCGACGATGGCACCCTAAAACAGTACCYAGRAGTCGAAGTCTCATACACCACACCGGCAGGCCCACYAGTAGGCAGSGCGCACRGTTCCAAATTCRCYRGTYGGRYYWRRMCAGGATCGGTACTRRKANNNYRYYAGARGGRKGRCYRYRYYYYYRRRRMRYGYNCNNNCGCGTCGGCGCAACGGTGGTTTYTCCCCYKGAATTCCCGGGTNNATCCGAGGGGCGTGGCACCGCGGCCCGTACGCCTAYRYRTATGTYGYNNNNNNNCGGYGRAACCCCACACRCRYRRGTCYGGTGCGGATTGGTCAGCRCGGCCTKTTGWTTNNCNCCGCCTCCGTTCGGTCCGGGTTRCCCWACACACGGGCCCGANAAGTCAAGAGGGTAGACCCTGATGGTTGACGCTACATNGGAGTTCGRGRCGTTGCCRGYCRYGYRGAATACGTCAGCACARYCYCGCGGCGGGAAGGGGCCNCRGRCGGARTACTTGGAYRCACGGANNNNNNNNNNNNNTTTCATCARGSAGGTGCACGCCGGCTCCTGACCCRYAWGCTCAGTGCGGGATGGCCCGTGGACGCCGYACCGGRCGTAAGCGCGCCGYGGCTACGCCAATTGTTACNGATGCGAGGGGTATCTTGCTACGCGRYKARYYYRYGAGCTTGANNNNNNGTAACACCACCTYGCACNTAAAGTGTGGCGGCCGTGGTCCAGGATCATAAGYCGTTAGTATTGCTTCTATCCGTACAAGGGGGATGGCRGCGGCCAAGTCMYRKRAGTCGGACCCTCWRRRRRKYGCRCYATGGGGCNNCGGYCCAGGTWRCCYTGYTRGGGGWGTCTTCCTTCAGTRTAAACARRWRRRRTYAATACGCCCATCGCCTATCMRYCCGATARGTGACGAGRCCGACGGGGCCAATCTC
s330   CTTGNNNNNNNNNNNNNGAGCACYNNNTTGACGGCCCGCCTTCCCAGRCYCTACTCCCGTGCCCGNCCCGCARTCCTCCCGGGTCCWACTYCATCCCGGGGGCGYGCSRRRRYGCGCCCGCAGAGCGAGTTAANCTCTWGACGAAACTACGKCGTNTYYKGCCGTCGGGGGCTCSGCCACGGGCCGCTTCCGWCCGAAYACGTCTTGGCCCGCCATGGTGCACGACCCCACCCCTATGRYKCGTTACCGCGGCCCGTGGTMCRCGGCATCTTTCGTCGRGTYACCACATCCYCCTCACGGCCGGGYCCCAGCTYACAAATKKYRCTTGYRCGRCCCGAACCCTGCGCCTYGCCACCACMCCGACAACGGGTGACGYGYCRYRKYGCCYGCTCCCGAGTCAGTNTGCTTCCCTCGTTNCCYGGGCARCACARATCRCAGGYGCACGTCARYCGTCGCASGCGGGTGGATATTCCYCGGCCAGGAGGNGAAGGGGGGGTACTACRCAYYAGATATCGGGTNNNNNNTGCCTYYGCRYTGCGTCNNNNNNNNNNNGGCCGGAGCCTGGCGGGCRAGCTAAGCGCTYGCTTCCGAGTTAGTGATAACTAGRGTTATTRAGCTTGCGACTGGNNNNYRCGCTAGGTCTTNNNNNNNTNNNTTGGGGRGGCGCATGACAYGGGGNTGGYYAGYGCTTTGAGCAATGCKMRCTGCGAACGTGGCCGTGRCRCGCCCCCCRGCAAGCGATAGTCATAAGCTGAACAYYTTAGCTCAAAGGRACCGCCAACGCCAAAYCCCGTTRMYRMWGGAGCCGANCNGNCTCCACCCGCCCGGTRYGRKCCGCGGTCGGRCCGRGGGAATCCAAAGAAACTCTGTGTCCTAGGGCCGAGGGGACATCGGYGATWGCRMGTCCGCGCCCTGAGNATWTTGAGACCGAGAAAACCCCGTGTGCCCRRTAACCTTCANNGCGAMYCYYSCAAACRRCGCCCGTCGCCCGGCTAANCCARGRMYRRGGWYCNNNNNARNGGTGRAYGTCRTGGCCCCCGCATACGNYNNGACTCAGATSSAKCYGGMRYRYYRWYMRGGTCTCAATGNNGCRTACYCANNNNTCCGTAGGCTAGCGCCGGACGTCCCWACGAGCCNNNCCGGTTTAAGGATCYCTACCCTAGGGYYGGGACCATGCTTGTRTWTCTTAGTAGGCTCCGCACGGMANTAAGTGCGGACTGTYTAACGCCCGGCACCGYCTTGGTGCATCCGCCCTGGCGTAACATTCAAGTACCTWRTCTCCCACTCTTATCAGCCTCCGTCGGCTTACAGGCTYAYGGAYGCTTGGGRMGYRCRYTGGGGMGCCRCCGCCTTTGCGGAWCAGGCAGGGCTTCCRYRCCTCCACTCGCWGACCCGACTATCGGAGSGMCCTTCAYCCRYYCCACKAACRGCGCYTYAGTYTGACGCYRRGGATAGAKRCCTTGACCGCACTGRCWYGTTCCGGCGGTGGCAAATCSYGMYYRCCWTCGSYGGCKGRYYCACKYMTACCSYRGGTACCACGCRWSYRRCGTACGTATCTYATTMWGACGATGGCCTGGGTSRYCGGCCGCRCRRCRCGCCCATGYKSGGAGGTTACCAATCTCACCCKRRAGGATCRCGRTGTYCATTTCAAAGAAAATAAACTAANCTCTCMKTGGCCTCCTCGTCNNNNNGTTGTTCGGCGCAATTGGTCGCCGTGATCCCACGGAGANCCGCACCCCCCACYYGTGCTCGGACATCGCGYYNGGCCGGGTAYRMYRARACTCATCCTGCCNNGGNCAAACGTGCTATGCGGRCWCGMWCGGGGCACCCCCACCGRCRRCGGCCCATTACCACGCTCCCGTYAGTGGGGGACCGGGTMACATCRNNNCGNTTYGGTRGAGTGGTCCCCTACYSYYYCTTAGTTCGGTCAGCGTCCACAATGGAGTTATCCTCCGAATGTGCGCCCCTCWCGGCGCRKYRCGYTYCTCRYRRRCRTGGWCYCYRYGYRRRRCTATGAGCTCCTACTGGGTCCATAGAGCGGAARTGCCGCAGTTCGTTTGGCTCGCGGCRNCCCTGGACGGGGAGGATCRYGTYGGYGGGYCCCTCCTTCYKRCTYRATCCTCCCCCGGGGGGCGTKACCCACCTTGTTTGAGGCTAGGGGGCACTAACCGGATTTCTTTAAAAACAGCCCNRMYYKRTACGCGGTNYCNYYTYRGYGSAGGCCGTTTCGCCYAAYCKNTRATGCATGACCTGCCTGTGTGCATCCGAACAATGACGACGCCTACTTTCTATATATTTRATNANNTCCCGASCCCTAGCGAGCRCYSGCTATTCTCGAGGTTCTGCCAAGTGGCAKGAAACAAGAAANGCACGNNNNNGTGCCGTTCTGCCCCTCGCACATGCCYACGTAAACKCGCCTATCGCTAAGCCTCYCCCGCGGCGCTCTGCGACGTTAAGTGCGCAGGAAGAAGTGACGCTGGCTCGGCGTTGCTCCCCGTTGNNCCCATCAAGTCMGCTCCCATGGGTYRSRGGCRYTRRCCAACGGGCGGTACAAATGTGTGRWWGCCAYNNCTCCGSCGCTTCAGTGCCGACTGGRYNNNNNGYASATGCGCTNCTGGCTGTCCGGCAGRTYMCAACCACGTCACCAGTAYGGATGCCAYWTGAGTTAGTAATGGTGCGCCANCYGYAACGCYYCYAGCRYRRAAGNNCAGNYTAAGCCATTATTATCAGCGGGGCCCCTATAGCGGCRCGGYYSKRMRGTRTGTAGTTGGTCGCGGGTTGTACCAGCGCTACAGCGAGCGTGGGGYGCGCCCAGGGACTCGATTTNAYCAYMCRTGNYACRCGTCTGCGCCGCCCCTTTATTTACNNNACACCGAGCTGGCATGNNNNNNGCCGGTACTTTGAGCACTCCGACTCCAATACCCCATCGGGGNTGTCCGGTTTCCTGCGCCTTAACTCCGGGCCCTCACTTTCTGCCCATACACGGTACCATCCGTCTAGAATTCAAGGATCCAAGCCAATGAAGCGTTGGCGCYCCGGCTGAATAACGCGRWGCCYTKGTCACTCYGGCRRGCCGTGCCCATCNNNNAGCCCGGKRRMMYYKRAGCAGGGTTCGWRGSTCYSAGRGYCRGTRTGTGGGGGAAAGGGGTTAGTRRGAYRGGGCGACGGGCCGGGAATGGAGGTGGTGTGGCGGYNGTTCGGTATCAGTAACCCCTCGCACGCCTGCCGCCATCAGAGTCACGRRYRGCRCGGGCTGGTGGAATATTCCTTGGCAGCTCRGTGTATCGTATGTACGGGTCATAATATCGGATACTCAGGCCGACAAAGCCCCGGTAGCAGGATAGATGAGCCYACCYYRYRARGAGCCAACTRGCNCGCCTAGRYRGCCAGGGTTGTCGCTCCACGGCGGYTCCGGGCCTCNNNTCCTGGGCGGCCCTCGCTCAGAGCGACATCAGTCKTMACTATCACTGGCAGTTGYTCTGTCGCCGGGTCGGGGCCTGGGCTACTTGCGAGCCGCNNNNGCCATCGCGGNCAAAAGAGANTCCACGCAGTAYGTACCGTTCTCNCCTACTGACGTGGAATGCTAGCCGGCGCTCTAACTCAGCAAACGCACCGCAGGCTCAAGNNCCSCAAGTCTGACGGCGACAGSAKYAGAWRRCGCAGCCACCYYYCGGCCCAGGGATGNGCACARGMCGCCTGGTGTTCTATTGTAGNNCCTCTAGCTAGACGCTGARCTTGATTGARRKGGYGRRCKTGRGRMGCTRCGNTNGTACGTACCCAATGAGTCGTCCTCTGTTGGCTCCTCGGCRTRTACTGACTCCYCGTCGCCCCGTCACACCCTGTGGKTGGGGTGCCATCGGTGNCTTGGKACTGGCCTCCGCCGCCCAAATAACGCCGTGCCTYGGACCGACGAGACGTTGCGGGCYCGGGYGACCGTRCCWYKCGGCTCAGCATGTCATACCTCCSGCGTAACYGYGGAYCYGRCTYANTCGGTGGTCCATTGGCACATAGCCNAGATNNNCANNNATCGTGCTMGARCAAAYYCGNNTAGGCNNNNNCCTCGCCCCCGCTGTTATGAAAAGGRSGGANNCTAGCCTATCATTTATCATGGCCGACACCCCGACGACTGATTTTGCCCCCACCACCAYRRRCCGCTCCACACGCCCCGACGCTGCNCCACAAGGTAGGGGGGCNCAGACGCAACACCCGCCAATCCGGYACTCGTCACMCCCMCTCAGANNGATGCCGAGTAGCGGGAAACCCCCCGGGTCCATTTCCCKYRGCGCCGGTCATTCGCCACGCYGCARSRYCGCCCTGGWYRYGCAGNGGGAGTAGRTRYTGGGCCGACRCGCGTAACACCAGATGATNGCGGGGTGCGCTCGSAGTGACGATTACACCCGAGCATCCACGCCCCGGTCCCGCGACGTNGCGCGATGTAATTACGGCCTCGCAGCTGCTAGCCCCCACCCTCATTCCTGCCCCAAAGGCAATCCGGGCAATCAGCGGCGTTGTTTGCTACACTCTCGGGTNNGNNNNGACGGTGAAGACCATGCACGCCGCAGCCYRKYGGYAGACAGCYGCCTARCGGCTCCGTATATCGCGCTGTTACATACAGTTACGCATACTTGGGRCCGTTTCATCAGGTCAACCNGAACTGGTGCGCCTGGCTACATTGGTGCGCCTTCCGCGCCCCTGCTGCCCGCCCTAACTGGTTGCCCAACTTTYGRAGCGAATGAAGCGGTAGGCGGCTATTAGACCCGGGACGCTTGTGACCACCCNGAGCTCGGYCCACACCGGATGCTGCCAGGGACGCGCGACCCGAGTTCCYYCGYNTNTCAAGGCGCCTAGRAGSYTCTCTCNNGANCGAGGCCGTCCATACAGCCGGGCACCCCCGAGRGATTTCCGCAGGTGCCAGCAYCAATGCCGAGAGGATCRTTCGTGTYGCAGCRATYTCGCWRTCAGCTANNATGTCTGGCCGTAGGGANNNNCTCGACCTGARYRWCYRMYYCCGNACCGCGTTAGGCCYYRYGTWCATAAYYGWGCCTACCCYRYGCCCTCCTARRGGTSTGGCGCATGGTKYWTGGGARGTGAGAGCGAAYGCACCGCRRGCCCTGRGGCGRTCGTCCYGGGCCAGTCCCGTTTTATGAGGRGCTTCGTGGGCNATCCCGACGTTTTCGGAGCCCGRGGCCCACGACCGGGAGCGGCGTGCTATGATATCGCGRGGGTGAACTTGACTAAGTCTTGAGCAGTGGTCAAAATNNNNCTTGTACACCGACGTACGGCGGCGKTATGCTCAGACGTYRRGRWRCTTAGYTCCGTTACNGGGGGACWTGTATAGTGGGTGGCTTCATGCGCGAGRRGRTGCACATTAAGCTGCGGYRGGYCYTTYTCGGTGTTGGGCGTCWTGGCAGGCGCTAYTATCCGNTAACTTGCGAAGGGGGTATTCGCAGTTCCTTCCTGRCGGTTGTGCGCGRGTGYCRYCCCGCYGAGGGTGACNNAGACCTTAGGGGGCCAGGCRGCGCCTGATTTCGGAATCAACTTACAGGGCCAGCTGTGCCAGAATACGCGACCCGTRTGGCGTCRTGCTCCGGCGCTNGAGCGCCCGGGACTAYMCCRATCGGCCCCRMAGACKGNAACGCCCGCGTGTYYKCYCKYAYRRMTCCCAYGGCAGAAGCGCAGTGCTTCGTCCGTCARWACCCTCCCCATACAACYCATTAGTAATGNTCGTTATAAGAGCCTCTCAACACATGGGCTTGTRAYGRGTCTGTTGCTAACACCTCTATGATAMAKGTCCYAATGAGCCGGGCGGCTGAGGTCTGYGCCTGATCGCGCCNCAATARCTCGARSRTTAGGTTGGCTTGGMTATAAGAAACACGAGTCCGTCTTGTGCGGAGAGTCGCCTTANTATGCTGATCACACYRGCGGGTYRGCCACACGGGYTTCCGGAGCATGGCGGAYAAGCGCCGCGGGCAGGGCGGGCGGCCGGCGNGGTGGCTTGAGACGGGTTGGGACCTCCCGGTCCYTATRNNNTCGCTTAKRTGCCGCATTCGGCCTTTCGACGCCTAYCCNRRGAKYAYRACCCGCAGYTCGRCTGGAACTCGCGTATTCYGCGTGGGKWCCGTGTTGGAGCCAGGCCCGNNNNNNNNNGCGCACCGACCAGTATCCTTANNNNCTTTACATAAGCTTAGCCCTAAGTAGTCTRWRTNNCCGGATGTTTGCTGCCTGNNNNNNNNNNCGGGYGCGCGTCCCCGCCGGCGCACAAAGCYGGGGAYCRGRGCYACACGCGYNATTANATGCCGTCYGCGCTCAGGTACATCCTCCCGACCTGGATGGCTGAAGCTCGNCATCCAGCCGGCGCCAACAGCTAGTGCTAAYSACGWYWTACGYKYRWGYCCCGATGCGCGTCGSCCAAGATCCNNNNNNNTCTCGATTCCCGTCGGGGCGGTTCGGGCCCAGTCCGACGGGRTCCGGGCGCCYCNCCACCANCCGGGAATAYCAACCACAGYGRYCTAGGCCCCCCTRCYGYWTRGYRYGYGGCTGAAACGGAGTGGGYACYAGAAGATAGGCAGGGCGAAGACCGTCCGRCGCGCTAYGCGGCYCGGCGGTCMCTCGTCCTAAGCTCGGATGACCTCGYGCGCGARCCGGCTCGYYATTTRTCGACCGCGCGGCACCTAAGCGGATCAANNACCCCCGTGGGGACATAACGCTCTGYGGARCTGTACAAACAGAGCCAACTGATGCACACACCCTTGCTTAAKCGNNGAACCYCGTAACCCCTTGCGGAYCCACCTTKYGGATGCGCATACCTTAGNGGNNGRCCAGACGGACAATGGACGGATCGATCACCTGTCCCCGGTGGAACTCATTTAGACGCCCCTCACSMRTTGRRCCTGCCACTGCYGGYYRGGKCTYTGACGCCCACCCGCAGGCCMCCCGGCCYGGGRTWTYCCYRKGGNNGRTGCGGCATATYGGTACTACGCRAARRATCGCCCACATRACAAYCCCCRRRCTGRAAGGTGAACAGGNGCCCCGAGGGAAGGCAACNNNNNGCSGYYYGGGCGGCAGNAACGTCCCTCGGCCGGGCGCCCGACTGGGCAGCTGTGTAAGTAAATGGAGATCCACGGTCGGCGTCACCACTNNNNNNNAGCCGGATGAGGTGNATAGGGGTGGGGCGAGGTCCGGGGGAACATCGNTATCGCATTTCTCTCCTCGTGATACCCAGCCCTGTGGGGCGCAGGCTCGAGTGTTATAYCCNAGTGTCTTGTCAGCCAATTCCAAACTCGCTARACCCTCTCAGCATCCGTCGGGACACGCGCGTGCNGNCNGYNAACGGCGTGTGGCGTCGCGCAGGTAATATCGCTTGGATTCTATGTACCCCCCCACAGGTAAGATCAGAAGCCCGGGGCAGATCCGGATGGATTANGARYRGCNNGCGTNNNCCTGGTGCGGTGCAACGGRCGGCYACGGCCGGATCTTGCTGCCTCCAGCGYCCCCCANNCACARCGGAGGGCCACGCGGGGGGGTACCGGCCGTYAGCCCGACTCCKGSYMCGGYGGGRAMTGAGTCGTCCCCTGTTCCCCGCGGGACTCGGCGTTGCCAGAGCGCACTCGTCCGACTTTGGCCTACAGGTAAGGMAAGGCGCAGGATTAAGGAACGACGGCGGRGYCCCWAAACYYACAGCGTCAGCGGCGTTAGACGATAGGCGTCCTGAATGGTAGCGCACCATCTCTTTCGCGGCCCGGAAGGAGGGTGAGYAGGCCGTAAAGTATCCTCGTCTGTTCAATGCCGYYGTCGCYMYGGYCACAGGCGGTCGGGAGARRCRYTGCCATTGCNCCYCGGGARGTACCATTCCCCGTCCGGGCCAGCCTCTGGTGCTGTNGTCNTCCGCGGCTCGAGCCAAGNTAGNGNGCCGGCGGCCCRCGCCAGACGAGGTGAGGGGCCGGTTTSGCTGTCGCCGTRRCGCTCTAACCGGGGACTCCGCGAGGTATCWRYCGCATCGTCCCCTAGGAGGGGGCATGRSGGCCGTGTTTGCGGCAGCCCTCGCACGCTCGRTNNCGCTGAGRACGACTACACTAAGCCTCGTACTAGGGGCCCTGGTGACACGGATCGCTGACAACATGGYRTGCCTGTCTAAGCCGCCGCGCCYCNNNNGGGTCCGGTCCCCGCCAAGAGCCTCCTAAANCCCGGGTCGCGGGCATCGTGCCATAGGCGGTSGTCNGCGGGCGGTCTTATATYGCGCGGTCGGGACACTAACCWTGCGGCGGGGGAGGATCCCATGATGTTATNNNNNNCGCCCGCCAACRCRKRARRYGTCTCGGRGGCAGAGGTAAATGGGAKSCCCCAAGCAGTACTGACAGGCGTGTAGCGGTTCCCAAGGTGCCTTCCATCGGYRYCGCATGGCGGAGSTAACCGAYRGTGCTAGTACTAACGCGGCGCCCGACTCGCCCGCGGCGGGGGAACGGAACCGTGGAAYKYMACTCCCTTGCGTGCCCTATCGTTTGCCGCTRCCCGCCCYRGGACGACGTGGCTGGGGGGGAGRCATCCACTCATTCCGGAGGGCAGGGCCAGCCCTGGTAGCTTCGGTGAAAAGGGGYYGMGTCYCCCAGRCCTTCGGGTCCCGGACNNNNNCACGARKATYGNGCYGGGYYRRGGYYTGAGCCAYRGNCTTGCGTGCGCCTCGCGGTGCCACANKCYYNNNNNNNCCACACNCCCCAAGGGGGCRYNGGCTAAGGGCTATAATCNNNNNNNNNNNNTAAGGCAAGTTCYACRTCRYRTAATCAGGAGAATATAGYCCCCATAACCYCCCCCCCCGGYGCRYRGCCNGCACCTAGTCCCAACAATGTCRGCGCGGGGYCGTATGCGGGACGGGAYRRWACARTGTTCACAYYGCATCGGGGAATCCCATTTGACAAGGACCGGCTGATYGYRCGGYRRYGCTCAGRCGCRRAGTYTGRCGTGCRSAGGTCGCKACCGCCTGCAGAGAGTGAAAATCAACGTTGTGCACCCTTGNACGGTACCTGCACCGGCTCCTCGTCGCCCTGCCCTGGWGNTAGGCGRSAGTGCCTGGACGGTGGRCGCCGCGTGAGCCCTTGTACCRAGMCCGTGYACACACCCYGTSRGCYTYTGANGNCTCCGTCCGGGYRNGNATTTAGTAGCARATTCCCCTCTGCCNNNCCAATTCGATGAGCGTTGACSTTTGCATGGGGGAARCCWCRGCGTAAGGGCTGTCCCGGCGGCGAGRACTTCTGGCYYACATCCCGTCCGCTTCYACWCCRTYCGAACCCRGACGACGGTCMRTGGTCTNNACAGAGRTCTGTAGCCCTGCGCACGACGACCAGSGAGAGGGTGCGCGCGCATGGGTTAAGACGCTACTYTTGGGRRTCRCCARATCAAGGNCKRCYKYYWCTCTCGCGTAACGCGACCGGAACATATAAACCRGCTGTGACCAACAAACCCGGCTTGTGRGGYGRSCGTTGGCAGGYGSCRYGGTGACTTGCCCAGCGGACCCTTGGTTCCTAGCGCCGTTGGGCGCCACTAATACTWCAGNCGAGGRATTATATGTCGGCAGTCGCTGGTGGTCAGGCAAGGCCACTGGAACACGCAAGGGAACTCCGAATTGRAGGCYGCTGCTAAGTCGAAYGGCYYAAGCGCGTGGACCATTATGACGGTTGGCCGACGTATCGTCGAGGTCGCAGATCCCCGCCMCYCRGCNNWTANYGGNTACTCTCAGCTATAGGCAACAATGRYRRACARKYAGCTTGACGTTAGCCYGGCCCGCCTCAACCCACAGATAATCACAGTATARGRTGGTATCGCGAGCCAAAGGAGTCGGCACGCCGAGCGGCCRGYWCTACCTCCGTGGCGATYTTCGKCATCTCTCTCGGGATTANGTTCCTATCCCGGCTCGGRCRCGCNCTCCRCTATTTTGTACAYYRRACGTTGTCYAATAGCGGCGCNNNACCCCCCCGGCGACCGGGTYGGTCAGCRYSYRYYGTGCCCCCGGGGCGGCGGGCATTGTGCCCTGTRCCAGTCATTGGGTGATCGGGGTCGAGGGRTTTGATCRWNNNNNNTTTCCAGGGCCGCATGACGTCCCCCCTCTATYCCCCNACCNNNNNNTNGCGTCATGCCGNTCCCGCTTGCCCGWACAACCGGNNCTATATATGGTGGGCGGCCGGGARNNNNNCTACCAGYAGCGAGATTCCAATGTSRCGYGGTCCGCCCGGCTGGAGTRMATCGGATTRYACCCTTCCCCCCGTCAATCGCAAGGCATCCCAACCGYYGTCTGCTTGATCCCCTGAGGATATAACCGGGNAGTGTCSTAGGTTGACGTAACTCACGGACGTGCACCGCGGCTACGGTTCTCGGTATATTGAAGCCCGGTCTCAARAGCGGACYYCYYYGRYCCCCACACCCGACRGGCTRCGCGGAGGGCGCATSCTGACYGAAATGGAGAACGACTTGACGTTCGGCGTAWCCAGAATGGGGTGATAGRTCTGACCGGGGCCCCAGACGGTAGCCGGNATCGGACCGGGRGCTNAACGGGCAGNNNCAGCCKYGRYCATGCCTGCACAGGAAACGTACGAGGGGARATGCCGRYYTTGNNNNNNTTGAGACCGTCGGTGCCTATAGCCCACGGGGTGACCCNRRNTTYTCTRYCCCCCCGCGCCCTTTACKTCCATTCAGGYRMTCGACCAAATCGCGTCTCCACCCTGCCACATCATACCTCGGGTYGCCCAGTAACGRGCGAGGGGCGATTTGTTCGAGRATAGCCTAWTNNACYSTAATTATATATTNKYTGGAAGCKTAGTGATCTCCAACAGNACNNGGGCGTGGGCCTCCMAATTTGGGCGGGGGGRKGAATGCTCAGGTGAGGCCGATGTCCGYGGCTMTYYTTGTCGGATYRCTGARCAYATCYTATAATCACCGATCCTGCCCGGGGGCATGGCGTTGYGCCAGNNNNTCTGANNGGACTTCCCACAACGACAGTAGRGRGCCTCACTAGCTRCRGYRGCGNNNNTTCCTAGAGGGGACTTCCTTGGCGAGTTGCGGAGNNNCCAGGGCGTTGTTGAARRYTCCGGCGGCGAGTCTKGCTGCGGYGAGGAGGGATTNCRRCARYCACTGCTYTGGWRKYRCTRGCCGGAGCGAATATTTTAGGAGCCGACAGGCGGGTGAGCGCGCCGCCCGGGRGCGGTGTGTACGCANNGYGTGCACGCRATGAGGGGTCTNNNNNNCGCGGNNNNNNNNNNNNNNNNNNNGCCRRGCRCGGGGCGATGCTGCTYGTCAYWAYRCGGYGGCGGTCCGTGTTGCATACCTCTCCGTAGGGTAGGGGTGTCAGRAAGCCAGTTTAACGCCGAATCCTCGGTAAGANNNNYYRGCNNNNCCCAGGGGGCGCACCACGGGGCTTGTAAGCTCCTCCAAYRRCGACATCGGGGTGGCGGAKRYCTCGGMYCGTTGCGGGGGAGGGGACGCAAGGARWYCTGGCCTCGCCATCGCATCTGYAAAGGGCYGYCCCCARRCCRATTTCCGGCCNNNCTRYAMCCTCGTCGACAYCCRRRCTGGACTCCCGCAGCATGGTTAACGGCTTGTCGKYYGGGGAACGCCTCGAAGANCCACCTCRGRKATGGCCGGNNACCTAACGCGYRGGGCGGCTCGGCCAAAGCCAAGTCGNAAGACCATCAGTGGGTRAGCATRTCYYCCATGACGTGTGCATACAAGGAAGACGGCGTCCCCCCTCGGCCGTAAACTGCCYGGWTAATARAGCGGNNNNNNNNNNNNNNNNNCCCGCTGCGCTGGCCCCCCATTACCGAGAGGGGCTAGCTGCTACTGCTACNCNGGCGTTCCTGATTTACTCGNCGAGYYAAAGATCGCGCCGGCCACAYGTCGCCACCCTACGCTAAACGYYCTAGCGGGGCGGCGCCGCAATTAACTCTAATCGYYCCGGCCGCGACCCRYRWYRKYAGTAGANNAYCCCCRCGGCCCGAGCCWYYRTYATCACGGGGACRCCGGTGTTGGAGTGGCTCGCCCCTTCCCACCCCGTCANTGCCGGCGGYTTCCCTGAATTTGGTCCCCACGATAGGACGGGAGTTTGCTGRRRRYMGGGNNAACTCGCAATACANGNSRYCTCACTCTGCCGCCCACYGGGKGGTACCGACTCGTCGCGAGCGGSYGGGCYRAGCGCYYCCCCCGGCACCGCGCGGGACTCCNYCTCTATKAAATNGGGGGCCGGCGGGACGCGACCGGGGAGCCAGCTCGGGGGGTYGTTGGACTTGGACTGCACTAGCTCCNCTCCYYRRTGCAACGGGGGGGGGCGAGTAAGTCACGTNNACYTGCGGGCTCGCCCGCGCCCTYACTCGCGGCGACCCGTGCTTYCACGYYRTAATMYAGGGCCWCTGRRGGCGTTYRSACAYCACCGCCATGTCCCAACATCTRCAAGNNNNNTYCACAGAGGAACNCTCCGACCTTTAWGRCCGTGGACCRYYMATTNAGGCCGCGCCYCTGGCTGCCRCGGGGCGGGGGAGTATAAGGCGGTTCGCCGGGGNGCGTNGRYTTGCGCGTCGCTCCRGGGCRYYGGTAAYACGWCRRATCGACGGTTAACAGGRRMYAARTCGGCGTGCTKAGRCGGNNNNNNNNNNARTGCCAAGWWKRMWWRRKRATAGCAGGCCGGTAGACCGCCAGGGAAGTGCCCGTGTCTTARRSTGGGGGGGAGTCACACGGGGATCTAATTCCCCCGCCAGAGGGACAGCCCGCAAGACATGGMTRGRRCGGCGCAGGCCGCGTAAGCGACAGGGCCGGCCTYCCGGTGTCCATGCCGTGCTACRCCGATTTCAKCGCRGNTTCTCCACCTCGAGTGGCAGGTGCCGCGCGYRGTTRATGTGGGTNTACAGGGCGATGTAATTCGGGCGCACACGGTCGGTTGGGGCAGGACCCGGTCCAGTACCTTTANNYCTAAAGCGSYYRYRMGCGTGNNNSTGGYRYRGGCGGTGCGGGGGCTTAACCGGGTGGGCCSGCGCGCCCCGCCTTAACTCWTAAGCCAGAGTCATGAATACTTAAGRGCYGMGTGCGACWGTCATGAACCGCACNCTAWYRCRTTAGATTCGGGAWYAACRGTRSRGAAWGNNGCGGGMRRYYGKYYCCGTCATAATNNNNACCAGTTCACYYGARCTACGCCCCCCCYCCCTCGGCTTCGGGGGTTCGNTTACCAACCGCAYYYRGAYTGCAGGCGNGTTTTSRYYAACTCTGCGTACGGCGTTCRCCATAGGGGCACATTGNNNCGCAGGGCACTGTGGCCGCGGGWCGGNGGCGGGCCCAGKCNCCTACNCNGGTCCCTCGCGCYMATTGGGGTTGYCCCCCCGGACGCRCCTCGCTGGYTCTGCCRATCGGCAYCGGGAATCRGRTGTCAGAGNTGCTTTGCGTTCRGTGYGCKTCGCCGCTGGCCGAGCCTGCTGTTCTTYTCGGATTCRGATCGGACGTCGCGCACAACTAGAGGTATGCNTTATCGCCCCTTCCACGCGCAACCTCACCCCGGNCRGATCTARKTTGCAACGGCTATTCAATACACTYRRYYRSYRTGTAGGCTCGGGCAGTCTTCRACAAGTCTCCACGACCAGTGATGAATACTYAGGGAATGCGGCGTACCCCCCCACNNNACAACARCCGYRGRYYNNNNNNTCTAAGAATTCCAAGCRCMCGCAWYYYKRGYYRYYCCAAATACTNNGCTNNNCTCYRGACCGCGGGTCGGCTGCCCGTAGTCACCCCCGCCGGTGTCGRRKRKGGCGCGGCCCGGGCGATTMYYCGSGAGAAGGGTTYTATCCCTGAACCATCTTGTCATGTAATGCMCTGCGATGACATGGACTTCGCAGATGGCTCTGACCAGWYCCTATRRCAGCGAGTGTCYGCYGRGCCCAGTAGCTTCCTAACRWCRSTCACGCANYCCTCCTCCYRCCGGCGACGAGNNTGCCAGCTTAGACGYCCCACGTCGGCCTAGGGGCGCGCCRTGGCGGGCNGCAGGGCGGGTGCGTCTTCNTTGGTGGACGGCGCCGRATACCGGAGTAARGGGTTTRCYRGAACGCAGGAGTGCCCTCGYAACGGGGCNCGCCCGTRTYAAGTYYRYCTCCCCGGCAACGTAGGGGGGTTCARGRCRTCKATGGCCACGGGATCCTCGGAATCGACTTCCTAGCCGTACATAACTTGATCGACTCCCCGACGGGCCTGGAGCTCKAYYGGGACATCAAAACMKNCGGACTTCGGGGCGGGTCCTCGTAACATCCCATCGGCGGTGCGCCCTCTCCNNNNACGCCCCNGAGGGCAASCMRAGGRCGAACCNNNNCTAGCCGAGTAGTGCCGCACCTCCCTNCNGRRRACYCYYGCGNGCTTRKGGCCCTMGGCACCTATCGCGCGGCGGRCCTACAGGGTCCGAGTTCAATNCGCATGCGCTCCTCNCCYTNTGNTGGNNNGTCATTCCGGNGGGAGRYGCANNCNGTATGWTCCCGTAAAGTGATCGNGGTAGGTGATGAAGGGTTATNNNCGGTCGCGGGCAGRGCGCGTCGARMMMYWKRTRYRYRKYRCGAGAGCGCATTGCCGGCTCTTGCGAGGGCGGAYTGATGCCGGYAGGGARCCGTNTCTGTRRGGNNNNNGSCTTSTGCANTTATCGCAAGCGGAGRCYGCTGGTGCGGGGAGCNACNNACGAGCCGTGGCAGGGGCTGCTATCRATYGCATCAGATGTGCTACGCGACMCTCGCYGTGCCGCCGCCACCTACGACCNCCCATTCAGTYWTGATCCTGGGGACCCGCGGATNNNNNWSTGRCRCTRAGAGCAAYTGYGGCCCGGCGTCCTACTACCCACACAATTAGCGCCAATACGCTGTTCCCATCCACRATGGTCGGTGGCCGACYGCCTGCGAGCGGKRWNYYAYRCCTRTCTCCNGGCGACCACCTCAGGAANNNNNNNGTCAGCCTARRYTWMCGCATAACATRCTYTRSGGARCCRYCCGTCGGGCCGRCRCGCAGCGCTGCTYMTGACCATAAGRCTGCTGYCCCAATGCRGTCCCWRCTCGGCAGCGCGCGNNAAAARTRACAAGCGCGCCAACNNNCCCCCCCNTCCCNAAMGGGGTCAATACRAGCTGCACCGTCYGGGWTGGCTCCCGTCCTYCGGGATAGYTTCAGGCRCGCCGTGCAGTNNCGAATCCGGGCSRCGACNNKGCCCCCGTTRTGGCAAATAACGCGGGGYYYCTGNCGGTGGGGTACTACCTNCTCTACGWGATGGTYTGTAGTAAGCAGTTGGGGAGGCCGNNNGGAWACCCACCTCGTGGTTCTCCCCAGGCRGATTACAATTGAGGGCAACAACTTCGAACAAGTTATGCGGCCGCCCGAGATCCATGTGGCACGTCGGGCGCGGGCCYAAACCATGGGNNGCCACAGAGCCCGGTCTGATGGANNNNNNNNNNNNNNNNNNNNAAATGGCAATGTCCNACAGCGTGGATCCTACGTCGTCATGACATCGGTTGGAGAGCCTCGCCACCACCCGTGGACGAGGAGGCCGGTCCTCAGGCGCTTTAGCCCCRWGGGTAGRYGGANCTAGGCWCCGCTCCGWWSTAACRCTCKTGGTAAGYYYCYCGRATCTGYAYGCGGGYYGCCGGTCGTGCCGCTRGGNNNNCTAGCCCGTGRCWCGTGAACRCCGGGAGGTGACRCTGTGMGRGTYGGNGTGCCACGCRGCGCCAAGAAGTCGCATCCGGTCTAGCTATGTTCGGCTACCACACATAAGAGTACTAACATGCTCAGAGACGTGCYGGGGTATGTTATGCATCCCNNNNNNNNTCGACCGCCCGAGCGCAATCGTKYGCTGAGGCACGCAGTGCCTTCCGKCACYAGATCGCCGTTATTACGCACTTCCCNCCATTATCAYGRYGGACTKGTTARGCGGAGCCCAACCGCTTYYCTGCCCACACGCATGGTCACTCCATTCGGYCGGAGTGTAGCAAGGTTWANTGTCGCCGCCCTGGCCTTATCTCAGCRGRRRGRCRCCGCGGCAGTCGTGGGGGGCGCGGGGGGCGAGTGAGCGTACGGTCCACATAAATGGTTTGGAGAGCAYGTCATATTRTGGCGCAACGCGCAGGCGGTGAAAAGAYCYTGGRRACTCAGYWYRTACCAGYYYRRYYSKYRSYKMCGNACGCNNGGYRYKSCRRYYACGGACGAGCGAGCGTTGGATGTANCGRGTTGCTGSKRATCATCGCGCCCYGYRCAGARCGGTKYRCCCCTTTTCTGCCGGGGTCGTTGKAATGNGCNTTAGCTGACAACGTCRTCGGTCATCTTTGGAAGGCTATGTATWCRYACRCNGAACSTCCARYCGCCGTCGMYTRSYGYRYRTCGSACTAGAGACTTTGAGCCCGTCTTGGCCRAAAGGCTGAGGATACNGGCGTTCATTGGTACCCCATRYSTTCCCTCGTTGGCATCGARCGYGGAGAGTACATGTATCTGCGATCGCAAGTKGGCCATCGTTCATATTGGGAGCAGTAGGGTCAGTCTTAACCTGGGTTRSAAACCCCYCYRSRGGYCGTAACCGCCTGCGTNNNNCCWCRCCCCAGACTCATGCCYCWRRRRTCTTTYGTTCTTCGGGGGCCGGACCGGGTTCAAGNTGAATCCTTAGGCGTACCAGGGCGGAGGCGTGGGYCATCRSAYRWRGTACACGCGCTGGGCCGGGGGCGCACTYYGACGAGGTGCTCCGCCGTAGCGTGCCTGGTGCAGCCCAAAGGCTCCGACGTGCACGTACGGGTGTGGTTCGKRYRGGCRKGTCGATGGGGWTAGGCGTATCGCCGCCAAATGTGTGCGTACGCTACGAGCCGTAATGGACGAACAAGGTGYCAAGTTCGCATTAGTGGCACAGGCGACCATAGGCANNNNCATCCAGGCGCGNCGATACTAGGTCAGGAACTCCCACAGNNNCGGCCTGCTYCYCTTTGCGAGTCTATCCRAMRMYRSGATGGCATKRGCCCCATGTGGWYYCTCCGAGCGTCACTCCAGCTCATCYACCGGGAGCGGTCNARYCRNCCYACAGCGGTGCAGTTGGGTGGCGCGCAAGCCCCTCACGCGGCGGGCCGGCCGACCAGCCCCTGTGAGCGTGGGACCCAGTGAACCGAACTGTGTAACATACACCCCACTAGTACCYCCGRTGCTCCCCGNGCCKCTTAGGTNARTGRATCTAAYKRGRCTCGCCRAGTCGCCGCTGACMRYYCGTCATTGCTGCACATGGGCTTCTNNCCYRGMRRCGRGGTGGTAGTCGCAGACCATTCGACTCTYTARCWTGARACCTATAAAAGGGGGCTTGCGTGATAGAGCCGATAGTAGAGANYCCCCTTNNTNAMTGCTCCCGWRTGCCGGNTTGCCTCASYKRMRYRRRGGCACGGTGCTAGCTTCCGCGACYRAWRRRKWRRWWRGGCGGGGTGGGNNNNNTTTCAGARRYKCCGCATTGGCGCGCCCGGACATNCAAATTGGGGCCCGGCCATCCTCTCCCAATTCACCCGAACGGRYGCGCCMTACGNNNNNNNNNAATTGGTTCATANNNNNTGCCTGATGCGGTTTGYCGTCGCTGTTCACAGTCATYRTRTAGGCCTKYWRYATWYCTACGACCAATTGTCNNYGGCCCGCGGCCAWAGTGAGGTCCAGTGCGCACTNNCNAATNNGGCCGCTGRGGRYYRCRSGGGGAGTGGYACTTCTWTTGGACGGTACCYAAGGTGNNNNGNGGTCANTCTAAANCAAAGGTCAACCGCCGAGGNCNGNTCACTAGGGCTACACAGCCGGGGAGYGAACCACTCCCATGTAACACGCGCCCGGGMCGYGNGNNNNTGACCGCTGACCAAGTATCACGGACCTATAANNCATRCNYGCCGTGTGAACTGAAACCGGAAGCTGCGAACTGACTMYKRSGCGGCGGRCACAGCAATATGGCGNNNNNNNNCAAGGCGGGCGCATAGCGGTAGGCGCTCCCCYWCGYGGGCCGCCGGTTGCYGTTGGTAGTCCTCGACTATCCTGGCAAWTGTTCNGGTRTRAWYGATGGACGGCCTTTGATRYYWMRCCRCRGGGCCCATGTGACGTCGTTGTTGCRTATCCAGCGGARCGGGRACCCTCYTCCGACCCCCCGAAGGCAGGYCGGAAYRWTCGCAAYACACGCCCAGMCAGATATTGTCACTTGCCCAGGGACCCNNRCSACGGAATCCTGGCGTGCACRGCGATAAGGAAANCACGRTGGTGTCTTGYRCYGRCRRGGCTGGCGGACGTNCCTASYRYMRTWYSMCWYKAGTCAARCGTGACAGRWGGARRCYCYRACRYCGCCCGGCGGGCGNNNNATTTGCGGNCGCCCTCGGCAGCTGSACAAARCCAGTWAGTCATRTGTGTATYCGTCCGAGGTGGASACSTCCGTCCGYCCGYGYYCCAGACCRWYGTAGGAGTCGCGGTTAATRRGATGTCGCGGGGCCCGTTMAGATGCGTCGACGGCGAGRGYRYRCMGRCTAGCACTGGCGGAYTTAAGCCCCTCRRSSMWCGMNNNGCCYAYAGGGCCGCRGCCCTGTTGGCCCTGGYGGCTGCACGCTGATCCGGRGRRRCCCGCNGCGRGYAYCTCGCARYYGGGCNNNNNNNGTAAAGCCGCGTCAYGGGCCTGGRGCAAACCTTACGAGARYGCTAGGAATTTCACCTATGACGGCASGYRSATAGCACRGCYTTGCTNNGGNNGATCTCACCTCNCGATTGCATCTYAACTAGTTAGGTGYKCGTCCACGRRGRYGARRRKTACTGCCGNTGTACRAYCAGAWTATYRYCRYCRGKTRCRCMCGYAYRACGGCTGAGTACCCTCTCCCGTCGTTACRGGGCCMTSCCRGCCGAACGCGGCAGCMYCNNTTCACGCATGNNNNAAGCGAGCTGGAGTGCGACGCCAGGGGATGCACGCCGAGAGGTTCCGGGCCCCGGCACTACGYTCTCTAANCGCAMCRRRRYYGACCCACSTGAAGCAGCACGCGATAGGGCAGCATGGGTCGGCCGACCGTCGMGGCGCATAAGGGCCTGTTATCTTCCGCACATCGTCCNNGTCGTGCGGCRYGTGRATTCTAAYCGTATCCCCMGRAGTCTGAATCAGYGGSCCCACCAGTGGTGGCGCCGGACCTTTCTCCNGCGCGCGCCGCTGCGTCRCTGGGGGCCCCAGTSGACGCGGGNNTNCGCACGGCCGATTGCTAGACTACGAATGGYCCCCGAGTGGGRYRGGTGCSYWYMGGCCCCTGTCACTCATTCCCTACTTACCCACCGGCACCTGCCCCCCARYCTTCTATCTTTCCATCTATWCATAGGCCGACRAYCGTATYCTTGAGTGCCGTACAAGGGGGAGCTCGCTGRGGGCTCCYGTNNAAGRAAGAGCTCGWTACYGYYGCCGGACGACCCCGTRCGTGGTGGTGAAAGGGCATRSRRGACCYCGYGSCTCTTRYNGNNNNCATANCTGTTGGRGCAGGAACAACTTYCTTTTCNAGTGGAGGTGCCAYGACCCNGYTGCGGTACCGGCTCACCGCGGCCCGTYTTACACTAGTCTTCAAYGTCGCGACCCCGRTGGTGCYRGRCTTGAGTGCCTGACAGATGTCAGTCATAGTAGCCCCCGTTCTTGACCCAGGTCGGGGGYGGAGNCCGAGCRYRAMGCACCGCCAATCACTACGGCGCGCGCGTAACTGGCCGAGNGGGACTCCCCAAGTCTCGCGCACGGGCCCCACGTGGCRRRACAGTGCYTKGGGATCATGTATGTCCGCCAGGCTAGGCTCGCRRGCCCCTAGGGGTATAGTCAKCGTNGNNCYYRGCRGGTTWAATCCRNGCAACCGGGTCTTTCCTRATNGGYCCATACAGCGGTGNTGACCCGTGACTATCCCGCAACCTGCCCAACCCGCCTGAGACGTGAAAGGAGGNNNNNNNNNNNACTGCGCCCTACTCCCWGCCACCACCTGACTCCTCCTACGCCACRTCTAGGGGGYYYGKRCATRTAGCGGATTGRAGRCCTACSTGGGGCNGYGCTCCCGCTCCAGCCGTSNNACGCGCGTACTTTTTCCYGGCACTGATAGCGGCGAAGCCCGCRGGRMRGRATACCTACCCGGTCCCCGGGRYRRCCGGGYTMCGCNCAACCGYACRGCCCTCGRRGAATTGTGGCGCTRATTCCCCGCCGATTTCCGGATATCATAACTCTTGGACTTGAGCGCGGGCTGGYYGCGRCTTTGGCACCNNNNNCGGATGGGGCTAGCGACYRGRRGGGGCAACGWACRMCCTCCCTCGGTCGAATGCCCCGTGTGAACGGTTCGATCGAWAYGCYYRYRRRCYYWYSAYYGAGGGTTCGGGTAAMTGGATCCGGNCTGCGTCGTTTCGCCGGACACAGTGTTGCGTAGGGTGAATAGATCTCTTTTGGTTGATCAGGCCCGRCYGRTGCGGCGGATAGCTCCCAGGGYGTAAAACACTTGACTTTCCCCGGCCGCCTCCTCGCCCAAGGGGGGRRMYAGCTGCYTCTKKGRAGCGGGCGGRGCGTTYTACCGRGTCCTAAAAGTGRGCACRCCCCTTTTCTYYRGYGGAATGAAGCCGCCGTCGCCACCYYAGCCCCGTGTCAACGGCAATTGNNNNNNNNNRACGCTCACGCGATCGGCCTTCACGKGCTTCGTCCTTTCTYGCTATGGAGCCCCAATGTCACGGRYYGTNACTGGGCCNCTGGGTCTATCTRYYATGCGCACCAGCAATTTACATGTCTAACGTTACYACAGATGATCAGTTTGACGGCWGTRGCCAATACYATAGGACTCGGGGNRGCCTGCTSKMTCYGAGMCTGTACGCATRCYGCCCANNNTAGNTGGCCACAAGCCATTGCGGNTCATGTCCGTAGGGCGGCGTATMCCGCATCGAGCGCCNAGKATTCCGGCATCTGATGCCGCCGCTACTNARSATAGRCGCCAGCCTGTYYTGTGCRRWYGGGCGCCTGGCGATRGGCGAACGACGYGMYRYSACYCNTTGCCTCGTAAGCRRGTGTRMGAGANCATCCGGTRGAGGCAGGACGACACTCACAGCGGGGTTGCCCGTCGTCCGGCCGTGACGCGCCATGRYYYYGRYYGCCATGAAGCCATTTCGCTCTAAAATGARGCTCCTACACCTTYCCGGCGGATCCCAACGCGTAYYRRCMCATMCYTCGGTCGGCGCCTAGTCCAGTATARGGGCGCRCYGCYCCYKGCARMCCTGGTTAGGGNNNNCCGGCYYYTGRNNCATGAACACTAGCACGTCCTCGNCCCGTGCGGCCAGCTGCGGTCRYACCCCCYGTYRYYRGCCTCCGACAACGTGGTCGGGTAGRCRGGGCCAMARACAAGGCGTCTGWGAGGRTCAGCCCRCACRYWCCTRATGTCTCCCGCRRCGCAACRGGGTRGARAGCGGCGYGYCRCAGAAWCAYCGGYGGRAAATCGSARRACCACACCCTCGGCCGCGAATAGGTCGGYRAAGMTRAGAGGCGTGYYTGGCCGARACATACAATATTCNNGAGCTGCTAGAGACGGAKCGGTGGGTTTTGGCCGGATACGGYGRGGAGCCTCTGCTTCGCGCACCCTTCCGACCCRGYTCAGTTGCGGACTCGGCGACAGCACCAACGGTCMCGCSGAAGCAGYMGCCGCTGCAGCTCTGCCTCYCWCYACGCGACTAGGCTYGGMYCGTCTACCTAGCGGACCGRGACACGRCCRCRCCGGCAGGGACGGGTACGGGAGCGCTGGCAAATCCTGCCGGGAACCGTGCGGGGCAGCYACTGACCGGACTACACGATGAACTYYCCACGGTCGCACCGGTGCGCGGCGCRGGGAGCNGGNTTTATNGCAGCTCGTCTGGAYCGCAGCYTAMGCCRRRGRGCGCCGNCRRYRCYMNNCGTCCAAGTCTGCCAGTGGTCCRCGGCCTGTTCGTACCACTGGGNNTCCGGGATCCTGTAAGGCYTCCAGGARGATCCNGYRRATAGGGGCCGGAGGTGGGTGTCCCTATCTCAGGTTTGTGCGCGACGACARAATGCGNGGGGTTTTGTTRCTRACCCCCCACGCGCGCCGAGCNAGCCTGCRKCCGCGAYGCTRGRYCTATTCATTTACATTGAAAAGTTGGAYYRCCACCNNNNNNNAGCAGTCGTNNCAGCYYAYYGCCCCGTTGCGCTCGCCAGRYCCYGGYGAYGGGGGCTYGYAGCGRCAYCYGGCTATCGCCTATCATACATCNCGTGGTACNNGGGCGTANCRCATAARRAAYCYWYRYGCSGTCTCAGGNNNNAGACGATACAYCGRAATKCGGCTGACCAAGASYRWGGCYWRRWYYCCCCWTACTCAGGCCGGACYRCTGTGGACTCGCCGCGTCGTGTGGTTAGTTCATTAAGCTGCCCAWYGYGCCTTYRCRYGGAAGCCGCGTATGCANNNGGTGGGACCGGGTGGCCCGTCCAWCANNNNTGCCTTCYGATRAAGCCACYGTGGRMMKYWKRWYKMRYKKGGACTCCTCNNGCGCCAGAGNGGACACRCSYYRYGCAGAGTNNNNNGCGATAAGGTCGCARTYGTRYYGCGYCGTGNCNTTRGTGGAACTCGGCGAAAATGTCATAGTTAGTGGGGCCGGYTCCGTCCCGTACWCCGAGNNNNNGCCACACYCYAGAAGGTGGTTGCATGTTATCCACYACCCATCTACATTCCCAACCCACCAGGGGWRCCCTCTAGCAGYRYTCNCNCCNTGCTCAACTCTAGATNNCGCAGCATYMMRGATTCTGAYYCKATTGGTCGACTTGAACCGTATGATGCAGAGGACCCCCAAAGCGCCGTGAGCGGGCGCGCAAYYSRGGTGGGGGCTACCTGCGAGCRGGCCCGTCTCAGNNTAAGGCCAGCCACAGTGRYKAYAAGCTGGGGGACGCTGTCCCGGCCGNACAGCCGAATCCCTCGCYCGGAAGCCGCYGRCTTAGAGCCAGTGGGGATCCGRYKYRGGRCGGGCGTACARRAGGGAGGCCTGRYCYCAGAACTCCCAATGAAGRCWATNNAGCTTGGGGCGCGAACAAGTGGGCCAAGGATTCCTCANTATAGAGCTCAGCCTCTGACCCCTGGAGNNNNNNNNNNNNNCGGGTTATYACGAGAACGATTGAGTGCTATCGGACTCCATTANNGAGGCATTTAGCCTGGACTGTCCGACCCTRCCTCTCACCACCGCCCCCGCCAGAGAAGGACGRTAAYATGCGGTCGCTCGAYTGGTTGCCTCGTYKCGGCACGGGACATGNNNGTTCGCCAGTCGWCNNNNNAGGGCCTCCTACGATGTACGGCGCCACCGCTATAGTGCGRSMGGACGYCCTKTGCTCGGCAGTAAAYYGTCACRCYCTRTRGRGTCACCTTACGCGATCGGTGTGGAGCGCTCTACCGAAYCCGGCAGGNKYGWRCTCRTRATTGGCCCTCCNCGGTCTCATGCCGTGCCTYACCGTCTRYGCCAAATGGTCCCGCSYCCTAGTCGCTCGGTACACTACTRYRRGRYGMGCGGTAGTGGCCGCTCTGTGGCACCCCATACCGCTTATACAAMRGTCATGGYCGTGGCGCTACTNTGCATGCGGGCAGAGCCCAGCTCCGCCATCGCCGGCGGGCTAGGGCACGACGTTTTCAACGCCACTCTYCWAGCCKTCTCAGTGGTTCGCCCTCCGATAGCGANGGCAYTWTRRTGCCGGACCCATCCCATGGGRACCCGTAAGCCCGAGACCCCCCTGRGGGTGAARCYTCNCGCGGGCTGGTMCCGGTGTGTAGGGANCGGCCAGCNTATGGATGTACACTTACCAGTCGCGYRCRCCCGCCTCCGGRCGCCTGGCGGGTGCCNNNTGTGRRKYGCGRGGCGTCTGATGCTGCGGGACNAACNCTGAGCAATTCGAYYCCGRRAGCAYRYCGACACCAGCCCCTCAAGGTGCCTGCGGAGAGCCCAAGACTTCGGTTYCCGCCMTTMGAGCCACTAGCCCGGGAGAGAANACNNCTCGCNNNNTCCCTRGGTTCCTACCATGTCGCTGAGGGTACTGCARYAYMCTCTCCGCGCCGGCCCGTTGAAGNNGGCGCGCACGGCAAACTACTCCGGTCACACGGGCACTACTTTCCCRGGTATAGGCGGCYGCAYCCGCGGTGCTAGNNNAACTCCGGCAATGGCYRGRCCCMKGTGGCCYGYCRGCYRGCCAYCGGACACCRACCRSCCACGGAGGTRAYYTCCGGGGCTGTGCGCTTCYRYCNACCCGGCGCNNNNNNCTCTCTNNTKYAGYGGYCCGGTCGACGACATCCTGAAAACCGGAAGTCTCRCCGCCGGGCCCTTGCGTGGCGCTCTATCTGCTATAGTCAACGGGTAGGATATGAGGACCTCTACGGCCAATCACGAGCAGCACGACGCGCGACCATTCAACATCCCCTTRTGTAGTARYANNNCCCAAGNTGGGACGAGCTGNCGTGCGCCGCCGACAGATTTCGTGGCTNCCCCRCCCGARAGCMCCACGCGACGAGGGGGGAAGCANNNACACCGGGTCGCGCGCAGGAGGGCYRCRYCGGTGGCNNGGCGAAGGACGRMCCAGGTGTCATTARAANNNCRKGCGCGCGCTTCAGGACATTCATACCTTCCCGCAAAGYYATCGTACTMGACRRRYCYGGCTGGACGCTGGAACGGGCATAAATCACCGGTCNNNYWYYTCGCCTCGAGGGCRAAGAAGGRACTAGANCCGTCTAGGCRCRTGCGGCGGGCGTAGGCTCCAGRCGCATCTTTGGTCGAAGCNGRGCGAACMCCMMRGKSMTYRRATTNCCSAATGAMCCWCCCCACYGACGGGRGYRGRCATGASRWNTTGTTCTCCCGGCYCAYTYCYSCNNNNNNTTGGCCCCGCTGGCTTCGGCATATATTCTCCNGGNNYRGGTGCCCGCGATACAAAAWCGRTCGGGCATGGCCCGCATGAGGGCCTTSACGCCTCCCGCGTCAACGCCTCAGCCTGCGATCTRKGWSCAGAGACCGCWATTGTNCCGCCACTAAATCATGCTACGTGGTCTGTTTTTKTCCCYCCTTAGGGCGACTGCACCGAGGGCGRGTGGAGCCTGCGGCAGTCAGAAGCAYCGGCGCCGCAATAGAGCGACGCATCAGCCCGTTCGGACRCRACGAKCCGCCTCGWTGTGTCCGCCTGCGCGAATCACTTGATAACCCGCGCAGGGCCAGGRCGATCGCCCCGAGTCAGGCYAACYCCGGTATCGTTGCGCTYYYGTTCGGGCAGACGGCCGCGGRAAGTGNNTGWTGCGTGCCCACTTTGCTNATCTCGCTTCGAAGTAGACGCGAGCCAACGCCGCCTACCCACCAGNNNNGGGTTGCAYCGAAACGGAGGCAAGGCACAGRCRCRCCCCGNNNNNNNTCGGGCGCCTGGTAGATGCATGGGCTAATCCACGCTGGGGACAAGTCAACCATCCKMCRTCYCMCYGCGCCGCGACRTCTTCCGRACCCATAACYCGYTGCYKYYYYGYKKKGYCRYTGGGTTRTACTCGCAGGCCATAGYAGGYYCTTCACTAGTGGTCCTAGCTCCCGTCGCATCTTTCACCCGCCGCRGGGCGGGGACCGGCAGCWCCAYRYTYYRCRRRRYGGTCGTGTCGATACACCYKCYCCTCGCMCGAGMTAARTGTTTGGYATACAGCRTACCGGCGGGCGRYGRCRTGCCGCGCCTTTCTTGAGCGRGCACTCCCAGNNCTCACGCGMCTAGTGGCACAAAGCSCYRCTTCCGTGCCTGATGGMCKCCCCCGATGTCGAGYSGCCCCGCCGCCCCMRATGAGKGCTAWYAGCAGGTCGTATAAGCCGGAAGGTKGCTNAGTCGNCRRAGCGMRYCYRCCGCTACRCCACCCTAGACCGACCGGYYGGCCGTTCGCAGTGCCCGYCCCACGAAGCGGYAYWGATANGGGCGGAATCGAGRRYYRRYGAATCCCTCCTGCCCCTATYYRCCGCTAATGTTAGRCNACATAACRWGGTAGCCCCCAGCAGCYGGACCGRATATAATGARGATGATGTTATTGGCGGGCTGCTCGCCCNANCGCCGGGGGCGGCGTGGARCCGYGGCTGGCGGTCGCTGGCTCCAGGTGGCTCAGTGGTCGGGCGGRSKSGNCCAAGCCACTAGTGACCTACAGAAGGAGGGGATCWGGNNNNTAGTCGAGAAGCACCTYGCACGRRCCNGCCCATTAGYYYRYTGTACCGNNCNNNTGCTGARTKGRGYAARGARRRCCCAACATYYKKYRYYTCNCGCCGGAGTCYTGAGAGACTCGCAGCGGGGATCCTGGGGCGCGCATCCCGGNCGCGGNCAGTTRYRCGCACGGTACTGCTCAGGCAGCTCACGAGGCCGGCAACTGATTCGTGAGAGAAAGATCAGCAAGTTTGGTGGTTCGGCGCCAATCATAYAYGCAGRTCGCGGGRGTAGTGGCACGCTAGGYGATAWRGCTGCGCTGCTAACNCGCTYCYGYTGCAAGCCAACTCATACTCTCSYRRNCGKAKATTCTGTCGACGGCCAGCGACNCTTGNCCYTGACCAGCTATGGGGATCGACMTCAGGTGACAATAATTYANTGTTGAGGGCCCGTYCCACYTTTGCATCCGTTTCCCYCYCYCNNGGTTRSATCAGGTATGGTGAGCRYGAGATGCCYCGATGTTNGTGAATGTCCTCGCRGATGRCTGCTGCCCTCGGCTAGCCAGCCTGCCGACGTGTCYGGCCGATGNNGNNCGGCACTACCTCGGTGCRCGCGAGYTTACTCCGGCGCCTCAGCCNCTAGACGTTGAATYACCCTGGCGCCGGTYTGTGGGATCACCGRTYATCTTTAACAATAGAGTGCGAGCCCNNNNNAAANNNTGCCATNATACCGCCTAATCGCACGGRGGGGRTGGGAAYGCGCATCGGNTCYTAYGMKCGTGTYWSMYKYWYARCGGKAGCATGGCACGGTGTCCACGTGCCGACCTTCGCCGGCGCGCGCCYAGCGYGCGATCGCTSKGTCYTTTATAATCCAGGGCGTRYGTGTTAGCATTACGATCGGGACAGGMACCGGATGGCCCCTCGAGAGGGAGGTAATATAGAYGAGRTCGACTGCAAGNNNTGCCTCGACTTASYCGCCTCATCCTTCATGGWYYYCGRYCAGCGTCCTCGCGCAACCGCTACCGGGTCCAGCTCCGTGACGACTGTGGTGCGAYCTWGTGTTGCAGCGTTCCGGGRGRCCGRCTYTGKCAAGTCCAGGAGCTGATTCTGGTCGGATACTGCGAAAAAAAATCAAGCCGCCCCGTCCAAGTCAACTCGATACGTCGCCGCCAGNCYTSCATACMTGGGYGCGGACCACCAACTCCGACGTATGRAGGTGATCYAAACCGRRRRNYMYYRSYWRRYAAGYCGGTCCACGYGAGTGATATTCTGATACTACAAGGTCTCGGTCTGTGRGGATCGGCGGTCGACGCATAATATCTCATAAAAATAAGCAGNNNNNCCGTGTTGCGAGCGYGYCKYGACGACCCGCYGAAGCYRYCGRYRACNNNNNNNNNNCTYGRRACCCTACCCTTTGGCCCGAGGATCAYRGGARAYYGGGCGGACGGACCGGACGYRCYGCCYCRCGGGTCGGGACATAGCGCCCCCATGACCGGGTTGGCTGCTGCCGTATACAGTGCCGAGGTCGCGCTGTTGGCGTGTGCTCTTGCGGCGACGTAAATCCCCTGCCTGTGGGCTCACGGGCNCGGGATTTAAYTAGGCCGTCGCACCCGGCTCTGGTGCCGGGYCGTRCCTGGGAGTGTAGATTGGGCKYYRYGCCWACCACCCCGTTGTGTGATGACCGCCCACCCGTAACGTCCATTTGACAGCTGAATGTGGTGGGGMCTTCGAGCCACAGKGRMGKAGCAACTGGCCGCCRCYCRATGTGATGCANGCRRTCATGCCGGGTGGCACGGATACTCCYGRAYRYWAWRTTTGTNNTCTGGCTCCCCCACCTGCCGTTAAACACRYCACATAGAGGTAAACCCGGRGCCGCGAGGAGCGCGRRCGGRSYCYNCGCGATGTKRKCTGCGAAACAAATACCTCTGCGTTCAYCYYGGGGYATYCRYGCCGCCTCGCTGAGCCCGCACGCGCTGMATGCTGCGGGCGNGNCGGGGGACAGTGRYCGYGCTGGGCGGCCCGCGGYCGCYYCGYRYRGAGTACCGGGCRRGGGACCTTCACTTGWRTAKTATTGRRRYGAAAGTGGCAAAGGACTGCAYRTCCTCATCTTCATGGAAAAGAGCCTGTGGCATGTTGGRCGGRCGACCGCYGYSGACCTTACCCCGGAGGCGGTCGGCATAATAGAGTTGTTGGGATCCGCTAGGGGATATTGCGTTTGGCACGAGGGACCGCATTTTCAGGAGGCTATGCTTTTCGGNGNGCCTNGGACACCAACTTNNTACTCCTGCATAGGTACTATGGAGCAGGGGGGAACATCACCTCGGCCACGGGGGGCACGGCATNAAGTCCGGGGCAGCGGGCCGCGATARCCGTGCCGAGTATGAGAGGCGCCCGGGCGCGGWCGTGCCCCGGCCGGGCCGGTGGTTNNNGTCACGGCGTGGGCAGCGAGTYRGAACTTCCRGCTTGTCGMGNCCNGCGTCGCATGCGAAAGGGNCCAATAATCCGGGTGCGCCYGACACCGATGTTGTTGGGGYMRRRACACCGGGATGCAGGGRKTACAAGGGACGCNNNNNNNNGAGCGGCACGGTNTCTCGACAGCCATTWGAGRGCRRAAAGTACCTTGCNCRCCCTATGGGTAGTCGTACGTGAAGCTAAAGCCGACGTGCCGGAGCTTAGCCCCTTASTCGCGYGAGCCYATGAGGCTCGGCACACAGGGYGTCTGCACTACCGAGCATRACCGCGANCCCCGCTCATACTCCGYTCAATGACCGGCTACGCCAGCCACGCGCTGCACTCTTACCRTGCCTCTGGACCCGGGTCCCGATTTTCGCGGAATGCGNNNCATCCCGGTTGAGTTCCGCACGCNGTGCCGAGGNNNNNNNGCGGTCCGCCTCCGCCGCCTCCCCGCTGCTCGCTCTCTGATCTGCAMRGCTGCYGTAACGATGCACCGCTGCGYNWGMCRYWYCCCGAGGCTCGCYGGCCRCGCCGYCYCCNCGNCAACTTTAGATAATCCCGGYGCCTCCAGTAGACCGRAGYGGCAGGCGTAYGCCCGGATCATGGCCCACGGGCGGCGCTGACAGTGACAATCCGAGTRGGCGGTCTGTTCCANGTCCGGCGCGTGGTGGATTTCCAATRCCRTCTGGAGTGARTCYGAGRCCGSYRGNNCCTCCCCACNNGCAGCCGNNNNCAAAANCRACGCACGATGCTGGCGCCTRCYCGCCGTTCYGYCGRCGRCGRCCYCGCYGYTGCCCAAAGCCCCCGACGCGCRKYRGCARGCGYGCCCCTAGATTTTCCGACCGAACTCCGACCTAAGAGRKTYYCCGAGCCYGCRCWTAGRGGGCCGGCGAAGTATATGGNCNGAACGGGCGTTTCTARCGCNNNNCCGCNNNATACTGCCNCGCTCGCGCGRGGAGCCGTCACGGTGGTCGCGCAGGTCGGATCAGAGCCNTTTCGKYACATCTTAGTACACCACTCCGTCTACTAGCGGGTAYATAGAACTGCGATTANYACCCGCTTTCGGTNGGCGTGGCGCRMSWRCYRKGCCACAATGCGKGTMCYRCCAWYNGGATTATAGAACTCGGAACTTGTGACTTCCCCCGGGGGCCTGCCAGAGGGGGCCGGGAGGGCCGYYYGTCCCCMACCCTTCNCGCGANCCCTCGGGNNCYWCGNYCAATGCRRRCYRTCCNNTGCRGRGRYCGATGGRWYRNACCYGYYGTAGCGAGCCCTACCGRYKGGCCGTACACTACGWYRGATCTCAGANNNNNYATRGGTACACYRCRATATACGTGCCNANAGTYMRTRRRYYWAGATACCCAWYYTGGTGTGCCTCCGGACGGTCGCGAGTACTACTCYYCYNWYYCCGTCATTYWYYGAACGCGGAATCCGGATGNGGCCACGCGGGTGGCCCCTGACTTTGGCTCATCYGYCYYYCGKATGYTCGRGTCAGACGCAGATGAGTNGNNNNNNNNNGCATGTAGRRRCTCTGARGTTGAATATCCGTTGGACTTCGCCTCGGCGCAAATGGCTGGCAACCACGCGGCCYTATATGGGGCAAACCCTGAGCACAAAGGTTGTCGCANNNNNCCAGAGYRWRKGTACTCTCRGWMTTCCATCCACCTAATCCGYCCYTTCGCTGGTCGGCCGGACTCATCATCCCTCGCCGCGGATCAAAAGCTNGCGGACGNNNCTTCCGAGGGGCCGGTGTACTGGCRGAGTACATCGAWYAYYCRCTTAYARRNNNNCCTGAGCGCGTACAATGTATGCCCCANNNNNNCCCGATTCCGGGGCCCYYACKMGGCCTTCCCGGCTCCCCAACNNNNNNNGCAACGTACCTTGCCCTGGCATATGCGGTTGGTCATGAGAACCTTTYYYCRGGTGCACGATACGGGGRMCGGACCCGTATCNNCCGTAGYCRYMTCTAAGGTCRGCTTGCTCYWYKYRRRYRRYRYRCTCTTATWTTCGRARCCGCCRYRGGRRGYCCWCCTACGAGGCNNACCCAGATTNCGGRGCTCCGNAGAYRYCCYRRGRGGGTCCACGAMAGTTAKTYCCAGATGCARTGTACGGYRGYCCYCGMGCRAGTGGAAKCCGGRGGYGCACRGGYCRYRTGCGCNNCGGNGCCTTGCTCCCTCCYAAGGCAACCCGGATGTGCCACCYCYRGSYGYNTCGGGTCTCTTCGGTCTTACCACTCGGACAGAGCCCGACGANNCCGGCGATTTGGGCTCCCGTCYGYGGAGCYYGTATTGNNNNNNNNNNNNNNNNNTGAGGCTCCTCGGATTGGTCCCTGCTCGATGAACTTGCTGTAAGCGGCGGCACTCTTGGGTTGCCGAGCGGAGCCCAANNNYCGYAYGTAARGAATAGTGGRTTATCGYGTGACAACTCCACCGCGYCGCGTCAGCACGCCGCGNGGCATCCCACGYRTGCGCTACYGACCCAGCGAGTATGCCTCGCCCCCTTTCATATTTCTGTGCCGCCTCCGCCGGCGATGGTTTATCCAGGCGGCCGCCCTTCTRYGTGCGTGGGNAGCGTCCCCCCTGCCGACCCCCACTCTGCAYNNNNNNAYTCCCACTGCGGTTTGCAGTTYCCCCGTCCATAGCCTNCGTTACGGCGTGCCGGGCAKSGTGGCAGCTCGCCCCTAGGTCAGGCGCGACGGGGCCACGCGATCAACCNTAGCGTCCCTGCTCTGAGGTGGCATGAGTCGCCATTTCCWYKGRKCRSWSRSKTCAGCATTCCGGAAGGCCCGCAGTACARTGCGTTGATGCCCTCAGCAGCCCGYGGCCCGGCCGAGCAGACGATCGAAGWYGGAACSAGCGGCCGGTGGCATGATCGCRRRTCGCTCGCCTAAACACTCTCCCCCCGCGAGGAGTACCCTTAGTGTRRCGAGCRAYTTTGGAGCCTGCTCAGATTMACCAMCGAAGGYCTACATAGGTGATCGGCGRGGGGCCGCCTACATTRTGCCTACGAAATATTCGATGGCGGCGGCTCCATAGCCCCRGGGACRWGTGNGGYCGRCACTGCCCCYGWTGATCCCACGCACGATAACTTTGCGYMGRARWGTCTATCGNNNNNNNAGGATAACGGCGGACGAGCGGCGGCCTTGCCCACTNCGGCCCGCGCGCCANNNNNAGTGCCGCTACCTCTGTCGGACRGTGGTAGTGCTCGAYRACTGYTGTYRYCGGCTTRGRYYRNTACACCTATTACTACCYCTTGYYTCCAAGTTGTGTAACGAGCTTAACGACYAYYYGGGGGGRWYGGARCTTGGGAGYGGCACWTAAACGCCACCTTTGACYTYRGCGGACATTAWYTSTACAYCCGCGATCGATGGGGCGAGCCTGGCAGCNCGTYTGCYMGGGCAGTCTCCACAATTAYYCAGGRYYRCMYGAACAGCTCCCCACGCGGAYYCWTYWATACAYYTRTWCCCGAGCTCAYYYRGYCGGCYAYGTAANCNCGGAGTTGGGGCCCGGCACRKATCRTGGNATCCAGYYWACGCCCCCTGYACRCYYYCYYRCCTTGTRCCRYATCTCCAGGCGTGCGGTGGGCANCCCCGCGGCACGRCTCTTCGCGCCCCGCAGCGCGTCTAGGCCCTCACGGCCWCCARGCGCGYCYGAGRCTTACGTGCTGGGGCCTCGCTTAACAGCGNTTGCGGGGCACTTCTNNNNNCCGGNNNCYNNNNCCACTCGGGTTTGGCGTCTTRNATTGAGATTCCATAGGAGGACCCTAGACTCCGGACTGATARTGGCRTGTCCGCCYGGCGCCGAAGCCAATCGCCTGTAATCCTGTATGTRKCCGRCRYYRYRGRRRMYYTGCCARTCAAGTTCGGATCCGCCACTTAGCGCTCNAGNAGTCCGTCCRYGCCRCRYRYWTGCRGYCWGTAGATGGCTTCTGTGCAGACAATCGCNACCGAGGACTTCTGAGRYCAARCMRRGGTCGTCGGGCGCTCNCACMRGCTYGCTCTCWTCACCCCCCTATGACRYATTAGCAACGYGTGCTTYGKTGCCGCGCCGRWAMTGCGCAAGACTTTAGGTTTAATTCCTGCCCRTGAGMMRCRRYRRGRCRCGARGGTGTTGAGACTGAKTGCGGCTGCTCGCCGGAGCGGAGAGACGAYRTTTCTTCGAGTCGTAGTGGGCTGCCTGTTAANRCCTCTCGGGGACGGTGCTGACCGGGCGCCCGCRCCGGGTCGCCGGTGCAGCGRRTCNCAGCCTGCYRRYGCGAATCGGCGGACGNTCGCATNNTTCGGCCGAGCCMWGGATGATGAAGACAGGAGGATTGCCACCCCTCGGCGGCTCCCCNCNGCCGATCTCCGGTYGTCATTTCTAGGATGTCGGGNTCTCAGAGTANTACCAGGGCACATTAGGGTGAACCGCCCGCGCCCCAACAGTGTTGCCNNNNNNCTCCTGGATATGANNNCCGCAGCGCACCCCTATGATCCACAGGCTTTTGGCTCKGYNANTAATTGACGAGNGNNCNAGCAAGATTAGGNNNNNNGCGGCACTTACTGTCCTATGGCNNNNNNNCGCAANGCCAGGRRCRACAATGNNNNNNNNNCAAGTCTTCTGTCGTGCGGGTGGCGCAGGNNNNNNNNNNNNNNGTTCCCTAAAANNNNNNNNNMTGGGCGGGCATCCGCGCCCTGCAGGAGGCAAATCAGATCTATRGGTNNNNNGTCACCCGCACACCGGTGCACTGCAGTCATCTCTAAATGCTCCTTTTCTGGTGATYRCCATACTCCAGTSCYRRGCCGCAYNGCCAGGCTAAAGYTACTCGTCCGCGRGGCGGCTCCTARCTCCRTCACTAACRAGYTRCACGGGGGATGCGRTCYGAYCTCYMYMGCRRWGCGCCCTCNNNNGCYAAGCAGACTTTAGCTCACGGGCCTCCCCCCACGCACAAGGGATTCACAGCYCACGCCGGCGGYYRGGGTCACYCGGCCCCATGYKYAACAAGGGRYRTTCYYARGCACGCYRCRGCTACCAGTCCRCGRGAAARYYGTAGCGCAACGCCTYGTGTYGWWRYYRCWKNGCCCCGCACCCTGGCCCGCCGCGRCGGGTGTTTCAGGCYCYCGGCGTACGCGCGACTAGMACGCAAAGGAGGTYGRGRTNGTYCGGGTCGCAGGCGCYACTAAATGTCCTCTCCAGGCAGCTAGTGGGCGTTAGGGGTACCGCYRGTAGGCCAYRGTGYTGAYCARCCGGATRAAGCGCYGNTCTGCCTGCATGGTTGCYKMKCAAGRRYNNTGGYNTACATCAMCGGAAGAGCTCNYKGGAGGGATCCCAGGGGTCCAGCGGMATGGCGCCGTTYCTGTGAGGANNTRCRYRTTGCCCGTCGCYGGATRCTTCARGGTGATCCCATGGTGCGGAGATTGCCGGTTCTTAAGCCCCTCNTGATGNNNNNNNAGGTCTGTGGATYMCAAYYYGYRRTGGGRAGCCCGRYGCYGRGCNNNNNNNCGCAGGAAAGAAGCTAAAGAGTTTATGCCGAGNAGAAGTCAACAGTACACGCATCAAATCCAGGCAACTGCGACCGTACAACCGCGCAACTCTCATACCTATRCAGACKCRGACACATCCAAYGCAGTYKCRCCCGCCRGRYGCGCGTTAAAGGGTCRTTTGRGGGCCTACGGRGYRGCCRGTATGCACCRATGCAGGGCGAATGGAWAYYYYSAAATCGTCTAACGCTTAAGGCTGTTCCACGCCCTAGTTTGATACCGATGGCCCAACGCAGCGCGCCACSACGCTTCNCTAYYCYTAACGGTRWCCTGGCCGAAGCGRGCGYRYGGWAACTAGTGCCTCGGCNNGCGGGCAYACCAGCGGCTCGCYTCYKCYYTGYGGNCAGCAGCCGCCCATYCRNTCYYYYCYGRCCCCGCNAAANNGTCCAYCTTAGTTACACCGTGTGTGCTATGTCAAGTATTAAGARGGGGACTGSCCAACGCSYYRMCCGGCRAGYGTGGATTCYTCGTGCATTGGATSCCCAYAAWANCGCCYCGCRCTGGGCRCGCGNNGNCGCGGAGGGCTTTGTGCCGTCGCYRMRCTGACCGTCGAGCCGCCCTTRYGRGGTTGGRYCTCGYYNNNNNGAAWTACGGYGGGCCCACGCCCGRGCGCRRYAGRCRRCRCATCTACRACGCTGGTCCCAAAACTGYAGYRCCCGAGGGRGCAAGCGTTTTCCACTCGYTYGCGGACTCAACGAGGCGATCGGGGGGCCCTGACATACAGTCCCTAYRGRGTTGRYGCRGYGCGACGTGCCTTGTYWRYRWYGCGCGCTGGGGCTGCGCGTCCGRYCATCYCACAGCTAACTACCGTCCACCAGGACACRCTGATCACACGCTAGCGTGGRRKCACGACCGACYCCGGGACGATTTTTTACCGAGCGGAGYAGGACYCGGGGTGTCGGTTTGCCAGCATCCGCGGGCGGGGCCCRACTCTCGCRTCRCTGNNNAGCGATTTATCCGATGGGTCACTTTACACTGGTNCACACGGTCGNGTNNNNNTAGCTTGGCAGGAGGTGCCGTAATCCTRTYATTGGATTGCACGYCGCAGTRCGCCTTGCACTCCCCTRATRGCTAGCTAGCCKCARSGCTGCGGCCCCCGCCTCGTTGGGGKYCCGCTRRAGCGCARARCNTACCGGGCCGGCGCCCGCTRRRRRCGGTCGTTAGGGGAGGATGCGGCNNNNNNNTCRCGTTNACGCACACGCGTRTYYTAACAATCTCGGTYGCTYGCCTYGATACTCGGRRYRWYGCKGYYYYGCAAARACATGAGCCGTTAACCSTCCCACTGGTGNNNNNNYYYTRMTYTCCAGGCTCCYYCGNATYGAGCTGAGCGATTGGTCCAGCCTYACCMACTGAACGGCGACCYRGGGRTRGCCGGAGCRCCACGGACCGCCGCGGCTACGGGCCCCCCGGTGGWCCCGYAGCGTGTYRGTTTATGCTTCCCGTACRTKKKCCACCAGCGGGTGCCGTCCGCACGAGCTGACCTGCCGACCTCGTARGMGCCAWGCCATTTAGGGGCCTTRTCCRCGCAYGGCCYGTAGGRGSCCGCGCGGYTCTCAGGTTCATGTACTCTTGAMACGGCTCCCTGGCGAGCCGCGGTCTYYTGAACATTRCATAYWRRGRTATAGTYCGRRYMAGCCCAGATCTTACCCAAACCAGTGCGARACGGTCCGTCGGTAGACCTCATAAACTACATGGGTGCGTCCGGGCTGCNNNNNNAGCRACNTCCAATGCGGGGTGCGCCACCCAYCATTTTCGACAAGCCAGGGAAGGTACCTRAATAGCGCAACTAAGARRGCGGYRRTCCGYYGMCYRGRGRARCCTYYGRYGCYGYRRCACYGCTCRRRGGATCGYRCCGGCYRCCCGYCRGRYCCCARGCTCCGCCCACCACGGCTACGAGCACYCGGTGATGTGGCGCGATACYGGGGGGGCGGTCCRAYTTCCTYGGMKGTCCGYCAGRAGCANKCTGGAGGCTAACTTTCCGTAGCTAGGYYYYTTCGCCGTCGGCNNCTCACTGTAARTYYGNGGCGTTGGAAGATAGGAGTTGAGAGATTAAGACGTGAGACGCCANTCNNGCGCNNNNNNNNNNNNAATGTTACAYYMCCWARYRCWTGGAGAYTAGATCTAATCACCYGTTCGTGGGNNNNTGNNNNNNCNCTCTGAGTCCGCATGTGCATANNNNNNNNNNNGCGCACGAACTCCACGGTGCYYACYRYYTCYACCAAGAGCGTTCGGNTNCAGGTGGCTCTGNNNNGAAGCGRRYYRCGCGGGGGCAAATCACAGAAGTCCYGCCCCRCTGGGGCGGGCCGCCCCCCCCGGATCCGCGGGTGCCATCATATCCTCGTACACTGCTTGGTGTTACTMRRGCATGTTGCAGGAAAATTACGCAGCCGGAGNCWRRKTTGKSRRMCKGCCWYCYYCGCYYGGCWCTCGCAGGTTCCCCACGTTTGCGCRCCRWMGGMRGCASARGRRYCCGGCCCMCYTCCGGTACARRCYRTCSMGGGGTGCTCWTGGTTGYGNTCGAGCGANTGTCGYSTTGCGNNTGCACATGAGAAAGATGCGYGCAYGRYCGAGAGGTCCATGGTGKTAYTGGCGAGTAGCGGGRYCTYGGCYCCRCCGCTACATNCCCCAGGGTACCAAGGCGAGGCGNNNNNNNNNNNNRSRKACARTCGCCGNGGCYGCTGAATGTGCGCTAGTGCAAGCGTACGCGYACAAACGCAGCAGSAGARGAGCMCCGNNATCGGATCGGGGATTANGTCAGATCCCCNNGAGAGCTTGGACCATCCAGTGGTGCTGGCNCTACCCMATTGGAGNNNNNNNNNNNAAGAGGGGAGGGATCGCACGTCAGACGGCCGGCAACTCCTGATCGAGGGGATTTCCAGCTCTTCGCTTGTTTANNNCAGAGGACGGTTGCCTCCGGNNNNCACANNNCGCGCAACAGGCGGGCGGGAGTGGCGGACGGCAGGAACTCCGGCACGGGGGAAAGNAATYYRGTGGGCCATCGCCGCCGGYGCACCAGRCCAYTRGCTGGTAGAGRTACGCGCGAAAANNNGCAGGGCCTCTCCTGTGATGCGCCAGAGGCCGGTCCCCTGTGCGCGTACGCGGTARCACYCRWAAGNGNNNCGCGCCTCAACCGCTAGATCTTATGAGATCCAGATTCTGCCNACAGRGCTTCCCCCAASCAGACNNNNGCGNCCTAGCCGGCGTTATGAATCCAACTCCCCGACCTGATACCCGCCTACGCTTCACTTATGGRGTTGCCTTCTTCCTGGCTTTCCGCGGGCGATTACCGGGTGGCGGGCGGCGTGGGAGGCACAAACCGAGCGGGCAAAAGTCGGAGATCAGCACGCCGTGGTCGAGYRGGCKTCAWRGGCGARTAATACAAAGYGCGAGCGCGGAGTTSTACCGGCCAACTATTTGCGGGGACGGNNNNNGTTCGCCGACGGTTTCAAGGCAGCCCTGCGAGGGNTCCGTGGGAGGYRYYKTCTAAGAGCGGRTAACCAGTTCCYGTGGGAGCCGGACAGCCCCGCCGAAGCGKYCATRCCCTGAANNYGMCTAGTGNATTCTGCTGTGAGNNRCCTCCTCGTGTGCCNNGACCCCCCYCGGCGTACAGTTAAATCGTTCCCTCGACCACGGGAGCGACTCCGGGCGAGGCCGAGCCGTYTCTTGCTCGTCCGAAGAACAACCGCCGTGACCCGGYGAGGGGTCAGAGGCCTCYCCYGNTGGGGAGTGGTCGGCAAMYGCGCTCACGCGAAGRRYGCGGCAGGCGGTTGCCTTGGCCAGACGCANCGCGCTYCCGGGCGCGGCTACRYMYGCACGGTGGAAGNCCGCCAACTGCCCTGGCRCYTACAGGATCTTTCATCCYGRCCCCGAGTTTGTCCCACGTTGGGATTCCNNNNNNNNNNNNNNNNCMCCGGTACCCRRRGGCGGGGMTRGSGWKCTCCRCGTAYYYRGYCRGGGTACGAGWGYTAATTGTCGACTTGCAAAGGAAGCTRYWRGMAACGGGCGRYGRRCACTGAGCGCACGTGCCCCCCAATTTTGCCCGGCCGTWGSGCCYTCGTCAACTCAAGAAAARRYCYRGRMYCCGKGRRCCTGCRGYWRWYAYMGCSATGTAATAACANNAWGGGGATGCAGCGACTCCGTCACTTGGCGGAGGAATGYGGCCGCAAGTCYTNGTTGGCANNCACTGCGYCTCGAGGGYGATNNNNNNRCSYRGATCGTCCCCGGGGRCCCGCCCNGMWWACTGGWGTGTAGGTCGGCTATCGGGGNCCYGTCGRATGCGGCGGCCGGTCTYTAGTTGTTGCCRGACTTGGCGCGTAAAGTCAYCGGGAGGGGYWGNSYTTGCTGCTTRMGCYKCCAGCCGGGCTCGYYRMAGCAATGTCGCGGCCCCCACGATGGGTACCTTACAGTCCTNNTGMAGRTACTACTTTRTYATCCGTCGACGCTCTTACAGGGGTAGCNGANNCGGAGCATAACGGATCATTTGCCTACTGTGACCGAGTACAAANNNYCCTTCGTGGCTCCGAAAAANATCGRRRGATCTTCCCCGCCWYNYCGCRGACYCTCGGCYAGCACAGRTAGGKGGGCGTRCCRTTTACAAGGYRTGWCTRTTCACCGGCGYGCCGGGCTTCGGCCGGCTAGTATACATTCGGCCCAACGGAGTTCGTGCCCAAAACCGANNNNNNNCARGCAGCCYGRCACTGCAAANNNNNNNNGGGCCCGATACNAGGNTCTGCGGYGCGAGACACCCTTCCCAACAATGGCCAAGNATNGTAAAGACTGAAATAGGAAGTTNTACTTCCTCRTGACCGATGCCGCCAACGTAGGCAGGGGGGTGGKYMACTAAAAAACGAGATGGACCGTCTAGRRCGYAGYYTATCGCAGAATTGGCCCTGCCRTGGCGCCCGACCCTGAGTTACTGCCCGGCGTAACGCCTYCCCGGGCCCCCCTGCAGCGCCARRYGGRCYGSTCTRCAACAATGYTNCTGGNNRRCNGYRRRRCYGCTCCTGTTTGCRRRCCTGTGACGCAGGCCTCAACCTYTTCCAGTGAGGCCATRCAGGYYCCAGWKCTTTCRRRYSRRMYGYCTCTAATGNACGTKGYCRYGGCRTTGGCCYCGCYTAACYGYCTRRYCCGTCGGGGACGGAGCGAGGGGACCGTGACGAGCCGTCGGGTGGCCGGGGGGGTCCTCTCGTTGGCCGCARTAGTGGAAAGATACTACGTNCNNGAGACCGCTKNAAGCGGGTAGTCGGTATTAGCGYRGGCACRGSGGTAGGGGTTCTGCACTGTGGTCGTGGTYACCGGCTGATCCNNCCNGCGAAGTCCGYAATCCCTAGTCGGGTGACCCRSRARCCYYRYYGTCCGCYCCYYCGTGCGTNNCCGCCATTTTGCACCTGGAACGTGATGGGGGCCRAGCCGCRCRKYGYCRACCCGGGCATGGCGCGGYGTATTCTGGCGCCCGNGGCCATAAGTTATCCTCNTGCCGCGYAMTGGYGTAGTKCTTTCGTAGGGTGGGTTATKACACTCCGCCCCGNGNTTYRRGGGCCTTTCCACACTCCCAACYTCGGGCGGCCCGAAATCACACCGGAAGRGGCAYCCACACCCCGCAKYRGSCACCTCGCCGCCCGGCTCCAGCCATTGCCCAACCTACGGCTCAGCRTCCAGCAWRWYYCTTCGCGTTANNNNGTGTGATGGCATCAAGCCGAGCCTCCMTAGCCCTCCGCCGTCCTCTTCCNATAAAGCAATGAACCTATYYCCCCRAGGGGCCACCTCGATGTGTAMRGGCCGCGNCGGCGTRCCTTTACGCGGTMTTTCGCCGGTGAGCGCTGGGGCRYGYRCCACGTCAATNNYGRCGTCMGNGATAANACGAGGCCGGGGTTGATGATAMACYYCYGGCGGCATGNNCRGGTATTCGCGTCGRGCATATGAACCAGGCGGCTGGTCTRGCTATTCTCTGGCGCCCCGATTGGAYATCMCTAGGCCCCNNGGGRRCCCCCGYNNNNNNNNNNNNNGGCATGAGGGNNNNGTCGGCAGGGAGCCCNCGCGRYGYATCTAACGMGTGATCCCTTTTTAKGRGCCGCRCGGGCAACCCYAGCGNNNWYRGKRYYARCCSAYAATNNCAGACCCTGAAGATACGACKNCCCCANNNNNGTCCGTGCGAGAGGYGCGCGGAGGGTCCYMYARGGGCACCCCNNNNNRYMRYYATCGGCKCGGACTANTTGGRNNCGCAGCGNAAGTGAGGTGGCCCACTCGTGCACCGGRCGACCACTGCGNAGYCMCCTCCYGTYYRGKCCTGGAGTGNGCGYTGGCGANGCCCCTCYCGGGRCCACGYATTGRGGAYCGYCCTCAACCAGACTATTGYTTCGCATAGGTCCGGGCCTCGTCGGACCATACTCTCGGGTGATTCATCCCAGCTTATTGCACACTTACATGAGCAATGGGAYCCGSCGGGYAGRCATGAGCCGAAATACGGACYTAARGAGTCTAGGATCCTGGCTTGNTGTCTACGYYRTGTTCGCGAMGGTTTCTGAGRMGAACGGCGGTAGGTCMCTGCTMCGAACGGACRGCAGCGGTCAYARTCGTTGACCCGACCACCCTTGCTCAAAGGYYAGGCGAGCCSCAACCCGGTCRYRTTCGGCCGCGCRGYRGCCRTGCGCCMANNNNNAGAACTTCCGTCGATGAAGCGCCGCGATTGCGCGCGGCGGCCAGGTCGCTGTCGGCACCGCTCCCTMTACTGGAATACCGCGGNNNCACGGCCCAAGCCCTGGTCGGGGCGGATTTATACTGYCRGTTGGTATTTCCAGCCAATMTGTCATTCTCCTGCYACGCRYGCGTGGGCGGTAAGTRYTTMGTAYGAATCGGYYGTYGASGCGGTAATGGTCCTTTGCGTTCCCCTGSRCCYKYRYYGTGGNCGTAYGGGAYTCCGGGCGTCGGTGAACGGCTTGCGGCAAGGAGTCTTACCRYGTAAGGGTTCCTACTGGAMRTCCGRAGGGCNCCGGCAGGGATTTACGGTACGAGGRRCGRWAGTCGGGGCCGTGGGCCCCGGGTCAAAACATCTCTTATATGGTGACGGCGGAGCRGCRGCCTCCNCGCGYRATTATTCAGCARCRAGAGGCAACAATCGTCRRYTGTTGGAGGGGWTAGATGGCGCCGCARGTCTGAAAGGCCTACCCGGACGCCCAMCYYGGGGAGRGTAYAGACCGCGYRCCGCYCRKGRCGGGGCCCCGYGCCAACCCACTTTGGAGGATGGGCTNCARCRCTCACCCACGCCAAAACGAGRCGCTTGGATATCCGGTGCMYGYKRYCGCGCTCCCGCCTTAATTAAAACCTATGTGGGGCCGTGCCGGTCGCTRGTGCYRCGCGTCGGGTGACGGCCCAATTCTTATCCTCGCGACGRCGAGCGGGGGNGGCCCGCATCGCCTKTAWCYGGCGGCCGTAGCGGAGCTSYYGAGCCGGCRRWAYCCYRGGCTGCCNGTNNNAGTGAACAGCTMRYCCGGGGGCRACCGTTACCYRCCATACGGGTGCGCTAGTATYTRCAACTTYCGGYCGAAWRYYRRYRRRCGCTCGCYAGGCGGGTCCYYRRRGYRCKTAGRCGGKCCCCGAGGAGTGARRYCGGGRTGGCTGGTAGAAANATTCNNNWCTCCTGCACCGAGMYRGCCATGNGNAGGCCGCGTCGGYKYGNNGCNAGAAYGKCGTTCCAGCTGNNNNNCTNNNNNNNTGRSCYCGTTGGAGAACGTCYAGGGTGCCTGTTGATTATRKRGCCRYKTCGGTRWYRGGRGCGATCYCGGCCCTTAYACGCCGGACTCGCGGCCTTCCACCMTYYTKRCTCGCCGTCATTTGTGCGGTTTATTACGCCCTACCCGTGCTATACAYGCCCACCTYGGAGGGGGATWCGTNRGTGCGGGAYTGACGGGGGACAGCGGNNTGGTCACCGTTCTCACCGTTTTGCTCTAGGAGTACTCCCTYCYGCTGGCATTTCTCTAAGTGAGGCCGGGGCCGRACGAATGGYRYRYYGCCCCCACGGGCGCCTGACTGTGCAGGGAGATCGGATGTGGGWCGACCNNGTGCARWRKKYWYRRACCAGTTCTTTGCGCSCCGGACGTACCTYSYACACGGCTCGTTGAAGGTCCCCAGTGCCCCGTYGYRRRCGATTGGGTGGAATAGGACCAGGGCAGAYKKAANNNGGGYGRRRRMWRTRGTTCCTTCCACTGTTCGATGCCCCGGTACACACGCGTGATCAGTTCTAAGGACCCCGGATCTCACGGCAYRAKRRGCTGGGAGCGGGCGCTCGATCTCGCGNNNNNNAAATCTCTGAAGTGGGTGGANTAACTCCCTANNNCGATCACAGTGGCAGTGGTCAAGAGAAANNCGTTGGGTCCTGGTAAGCNCNCNCCACGGTGNANGAGCATCGCGTGTAATGTTGAGAGYRCGYGCCGRRAACAGCAATRASTTGNGGTGANGCCCGTGCCGGCCGCCTTCTAGGNCCRRCTCCTCGTCCCCCGAGAGYGCGGGAATGNNACCGAAGCCATACACGCGAGGGCCGCTGYGCCTWAGGCCCTTGGGCTGCAGACTGCCTCTGGYRAGGGAACCGCTTGGCATCATATTTGCTGGAACACATGCSNACAGTTATCGGGAGGRRACGGAGGCACTCAGCCATGGTGCGTCASKTYRAACCTWGGAAACACGGTGCTGCCCTGTGCTAAGATAGTCMGTCCRRYKGCCATNNNNNNNTATTGGCCGYTCMGKAGGCGGACGGCGAATACCCTCTTTGCGCCGGGCTGAACCTCGTKRYYYACAACAGGACCCCTCCGCTAGGCGTATCTTACTCCAAAYGGAMAAGTCTACAGGACGTCRYRRRSYSYWRCYCGTGCCACAGGTAGGGTCGAATGAAGGACGCGGGACGCGCGGGGCCCGCGTAGTCTCTCGCGCCATAGCTTCAGTCTTCGMCCGGCCACGCGTCGCGTGAGCCTTCYYCCGGGCGCCTGTGATGGGGTATAGAAGCCCGGGCCWRCRGRGGTGTGCCSYTTGGNNACGCGYCTCRYGGGCAGGCAACARYACACCAGAAGCAAGARTGGTGGTGCAGGCGGGCTTAYYRGRAGCCYAWAYACCAGAGTAGGGGGANNNNNNCGNCNGCCGGGYGGCYCTAATCGGGCATTCTCGTGTGASKYTATCACCGTCRGACGAGTTTCGTGCGTGARTRAGACATGRTCCCTGCAGCKGNNNCGTGTGNCACCCCTTAGCGGGTCCCTAACTCTNNGTGNNNNCGAGCCATTCGCRGTRTTATAGGNMRAAGACTGAGAACATANASWMGRGYTGTCAGATCGCGCMYYYRWYRYRWWCAGGACAYACGCGGATCAGGTCCCYCTRGWAACTGTACTCYGCCGTGCAAGCCCCYTRACGCGTGCGTYGCAACAGYGGCATYAACNANYYRRYATGGCAGCAGYCGYYYCCYRCYCGCCRCCSARWYCACCGGYKGRRYTCCTCNAGTANGACTGTGGTAAGYTACTGGGCANNGTCATCCGGCCACGGGTCTACGGGCGAGCGTGAGCTCGGRGRRRCCCCAGCGTGGCCCCCACCTGGGCGGCGTTAGCAACGGGGAGGTGGCCCGGCCGNTAGCGCGGCGCCACGAGGARARCTRGGGGCCGGACGGGCGTTATTGTCAGATGGTGGCTGGYCGTAGAAGGGACTTCAATGCAGTRCGGCRCGCCATACCAAGTCTANNNNNRGATGCKACTTACACGWMAGGGATTCACTCGGGAGACYGAGWCAGCCGYCGTACCGTATCTARRCCCCCCCCCRCYGCGGCCGCGCAAGATTGCRCAACGTTTACGCMCCGGGACGTAAAGCATTTCCCNATGGAGGGTAGCTGGTGTTTTCKGGGCCTCCGTCCCGGCACGGTTAACCCATAGCACTGGGGAGAGCTGATCAGAAATTTATCACCAGTGGCTGCGGATGATTCYSAGACGGTGATGCGGSCAKRGCGCAGTAGCTKCATTGCGGCGTACCGAGNATCACGCGCGCGCGGCYCCCCAGGGCCTTCCGCGGTATGGCTAARGCGGGCTTRGTGCGGCARMTACYCYCATTARATGARTTKAATCGATACGCCCACCAACATTAGTCCGTGCCACCTTTATAACTGAGCACGATCCAGGGCCGGCTNNNNNNNGCCGCGCYCGTYYKCACCAGCCGGGTTGGTGTCCGTGGGCAGCCACATCCGCAAATCACATCAGCTGGCGTATCCCTTTTGCTCTACGTTGGGCTCGATGTGCCCGGCGWCCCGMGWAGCGGAAAACGCAATNNNNGCACCCCATTTTGACGTGCGGGAAGGGATCGTGGTCCACGTGGAGCCTCGGGNNNNTGTCGTCGYRTGTCAACRYCTCGTGTGGTAAAGAGGCGAGGGACGTCGCGATGCGTTCGACGCCGCAATCCYCCARCGTCTGCCGCMSTTYCTAAGGAGGTGAAGTCTTGCCTCCCATAAGGCAAGATGCCGGGGAACTCCATAGCCGTGAGGGCAGCGTTGAGATACACGCCCCRCRYYCRYCCAGCACYCYCATCGGGGANNNNGGAACYGGGCCTGYCTGCCAGGATGCAGTTTATGCTTAAGCCCCGGTTGCATTTGGCTGGGGCGGTAAACTGCCCCTGCGCGGCGCGCAATTCCCGAKTCNCGATWGCAGTTTTTACSKGCGGTAGYTTRARATGCGCGACGTCGCCGAGACCARGAATAGGTCYCACCMTCTACGGYWYGCWGTGTCTACYRACRKTGCCSACGRTYCCATCGGCYGYCAAGCYARTMRRGYRRAGRGCATAAGTGCACGTNTGCATACATGAACAGGTCCCAATAACGCGCRTATATTTTTCTATACGACCGCKYYGYYYCACGTGGCCCTCTCGGAGACGGATCCCCGCGGTTRGTGCCATGGNGAGTCGAGGAATTGCGGYCCAAATCCTRACCGGGCTCCAGGTGAGTGGACGAGGCCTTAGAGCCGCCATGGGGANNNTGGGTAACCCACTTGTACGAGAAAAGTGGCCGGCGCCCCGMCWYGKWYCCYGCKYRYCCGACYAGCACGACCGGGTCAACAGCGRGGTAGACGGCCGGACGYGGCTCTGGTGTTGCNGCTGTATGGAGRAAKCTCGGGAGGYGCTCATGGGGTGCTATCGACACCAAATCTTTTGCGGCATTTATACGCTACACTCACGGAGTGYAGCGTGCGCCCAAACCCTGGAATTGRAKWRRCGCCCTCCCGAGGTGCGGNNGCACAAGGTTCGGCGCAGTCGGNNRGTGRYATCNNNNAGCGCTATYGCGGCTGGGGGTTCCCTCGCTCCAGTGTGAACGTAACCCGCCCGGCCAGACGAGTCTGTTWGSACWYGAGRYRARGRKTGRCACAYANNYRCRTCTAGCTCTYRCYRGRCARWTRAGCGTCAACKTMCTGGTCACCAGCCGCYCGAGCGGGGGGGGCCGCGCTCAGTTNCCAAGCAAACCGCTGAGGARTAGGGCTGGCGGAYCGGRYGAACGGGTCCGTACWYYGACAGCCYGCTGCGTACGCCCGCGCGCCYGACYTGCACTCCTGACGGCYGAAGCGATNCCTGGACCCTCACACCGCGGCTTTGTCCTCTGCACGGGCGCAGGCCAGCGTAATACTCTSRTCNCCAACCCGTGAGCGGTCGCGCGCRGACGACNGCARCCGGCGGCGGANTTGGGYGCCCTCGCTACGTAGTACCCRYRTRRRTTTGGATACAGACYGTGCTATCTGGRYYGCCGAATWCRAAGACAATGCTCCCATGAAACCWAGCGGTKKACGCACGGATGCGGCTAGAAATGTTCGNNNNNNNNNNNNNNNNCCRYGACGCACGTCTTGMCCYYARGCGTCATGTATAGACCCAGGYRYCGGGCGGGCRAACTYCGGGCAWACACACNCGTCCGCCGGGGACGTGAGTCATCTGCTAGCCCAAACAGGGCYAGGARGGWRTTGTGARACCGCGTCTTCNGAGACTCGNAATGGCGGCGCTGGACGCTTGGGTNNGGCCCGTCGATNCGTACTGTGAGTTCCGTGCTTGGKTGGTCMYAATGCRMGACCGTARCTAAGCCCATYRGTTCTCAAGYTCGAGGCACATGCYCYCTNTTGATCYRCTCRYYGGCCRGYTGGCCCCCGCWKYYCTGGCCCTCGTCYGTCCAAGGCCAACCRGTGRTCGCGCAGCCGCCGGGYRGTTGACCGAGRYGRWGRCTACCCGYCRRAACTTATGCGCTTGGCAGCTAGCGCTTCGTCYCYRYCGCYGGSGGGCRKYAGCGCRYYYGRCGGCYCCCGTTCTCCGTYRTWCCCTCTGCGCCGAGCCYMYTWGYTRCCCATCTGCGCGGGTACAGCCGTCAGTCACCGNNNGTCCCACTAGTGAACCTCGRAACTAGTAGRRARMGYGCAAGYKGYGCRRGACCGTTGGTTCGCGCGCACCCCCGAGAGTACGATGATGGTCTCGGTCGCGYATYGTGRGGACGACCCCTGGACTACTGTGCACCGTGCCYRGRTACCRCTAAAATCCCAAGTGGCTCCCATGAMCGTAGAGGGCGCCTGTAGCGACGTCRGACGCGYGCCCAATGCAGCTGCACAATGACACGCCCCGGGAGGCCACGGAAATCAGACARCARTTACTCMYGYGRRACGCTTCTGCCRGRGACACGAAGATYRGKYCTGNYTCCCGGGTYRCGGGCATYGTRCTACTAAACTCGCGTTCAGRATGGGACTYWGMCAAGAGTTACGCGGTCGACTGACCGCCGTACACGGCCCCGTATTGRRTGGYYSGGCGNATAGGGAGCCCGCACCTGGCTACAACGCATACTGGGCYGTGGCCCCGGTCGAAGCTCCCGNGGGGTCGCTCCTGTAGCRCGAGACCGGGTGAGGATATGCCCGCGGGTGCGTRYCWGCTGCGCTGGTACGGTATAAAAGTATGCGCAAAAGGTRYGGCCACCCGCCCACATCGNCGCGGMTCGGYGCTCCAGCATGAGATAGTGTGCGAGAAYWYGCCGGGCGCTTCCCCGTAGCCGRYRYRGACCGGTGTCACCTGTATAGACCCCGRRTGTCCGGCGGTATCGGCACAAACWYAGTGGATGCAGTTGYGCGGAGGGGCAYGTNGGATCTGTGCCCTTAAYYTGYRGRCGCACCNNCYGMCGWCYYYYGCGACTAGCNGCCTGGAGTYTNCGRGAGAGTTCTTTGTCCGCCGGNCAGCGCGAGCTCANNCCCGTGTAGGGAGCCTGGATCTCCGGGGGGAYRWCGGCCGCCGCGCCTCGTAGCTCAGGGGCTAGGACGCCRGCGYRACRAGCCTACCTAGCTTGAAGTCCACCGGCGGCGAGGCGAATYTACTCTATCCGGNNNGATTTGAAATCTGCYCCACMCAGGGGGTTGGCWACYSACCCCAGCATACAGCCAATYRCGCACGTGRGATAGTGYTCCGTCGAGGTYGRRCGTCACCCRCATAGGTCTYCCTATACYTATAGRGRRYRSGTCCGCYCGCGCGGAMYTGGATGGCGCCGTNGCTAYNYTTYAGGCCGCACTTACAGCCTCCCNTTGCYGGCGTGGTAGTCAACGTCGCRCACCGCRGGGGCATCGTCCGTGGAGWGGGTAGGACTGACTTGNTRKGCTYGGTCCGCGCCCCGCGGGCGGCCAGGCTGTGCTGCAGGCGCCAYGGGCGATCTCGCCGCAGCCGTGGGAGATAGATCCACGACTACCGGTGACGAATAAAGTGCCCAGCGTGCCAAMTCCYAGTAGYCGTCTGGCCTTGCGTGYGCRCNACTGCGCAGCGGGCTCTATTGAGTGGRCTAGTGGGATCGGCTCGCGATTGACRMRGYCMCTCCCACCCAGGGGAGGGCAGCTATCAGCKTCGCTCGGAGACTGATGTCCCTCTCTAGCAGTTATTGACGCGCGGCYCCTCCTTTCCGCCCCTGCGTCCTTTGGGCTGAGCCGCGGGCCGTGGGGGGGTAGATTGGCACTTATCTCGAGACACAAATCNNGCGTGCCAGCGACGGGGCCTGGCCGCGTCGGGCCCAAAGCCCGTTACACGGTTTKATAGGACTAACGCTGGACATRAAGTTCNCNRCTGCTTTCGCATTTRCWCNNNNGGGTGCCGAATATCTCACATTGWSGCWGRCATGGAGGATATGGCTTACCGCATAGCCATTGACCCCTTAACCTTGTACAGAKGCMTCGACTGCTGGGCCCAGGAACCTACGACGGYYATTAGCCATGCGCAYTGCGCCCAAACTRGCTGNCTCACGGTGAGGNNNNNRTGTGTCCCGTACGCCYGNGCGGCCGAGCNCACGGCWCYRGCGTCGGGGCACCGGGGGGCGCATCATACCGAATATGCCRGSTGTCGRGCGGKATACAGAGGCCCCTCACTGGGGATGCGCCCGGTAGCACATNNGGCCATGAAACGATGTGCTTCACGACGTCTCTCGGGAWYYRCGCGGGTATTCTNCTGGAGCCCGGGCRCTTNNGCCCTGCTCACCCCGCACCCTTATCGGCGAGTTCACGTCTYRCACRACTGRWNYGCGCGTTCGTGGCCCCTTACTCGTATCACCTAGGSYCYYYYCRCRYCRYYYTTRCTAAACMTTGGATCTGACARGCGCRYTCTCCCTGGAGCGCGGGATTACANCCACCGAAGTCATGCCGTYTACCTGCGGTAGAATTCTTATTATGSGTGCCCCCGGAGCCGNNNNTACAACCGTGCGAACACCYGGGACTTGGCGGGCCAAGKCCAGCCGGGGGCACGGGCMYMCATTTGTGTCAGGAGGGAGGGGATACGGCCGCCGTCTMACAGTCGGAGTGGGCCCCCCGGATGTCTCCCGNCCGCCGACCTACANCTGGCAGGCGCAKYACTTACGCGCYRYRRRYRRRGGACTGYYCGAAGCTCGGSCYTCTCCCTAYCRCARYGCCRCRRSANCCCCACYYSYATGTGCCATTGGTCCCGTYCSSTCAYGTCACGTTAATTCATGGTTGATTCCCCTGGNAAGGTGGGGCCCGTAATCCGTCGGAGGCGCGGGYRYGCCRMWCWYRCCCGGTAGGTCMWGYCCRWGRCCYCYCTYRAYGTGNCGGTGGCGCGGCTGCTCAATTGCAACCWAGTCGRTCAGGTCGCGGTGGYACYARTTGATACGGCGGCYGATTCGCCTTACCGRGCCGCTYGYRGGGCCCACTGCGCCCGGGGCAACTCAGAAAGGRGTYGGCCGAGCCGGGTCACGGTCTCGTTCGGTGAGCTTGTACCTCGGGCNCGNNNGSGGTATACGACCGCGANNNNNCCTATTTCNCTGGAGYAAGACGCCCCGAAGGAGGCCGTGAGGTGTCTANAGCTTRGTTACNCGCCCTCGGCCTAGGTAGGYTCYRRGYRACCGGTCACGCCTGGGYYGGGTTTATAACGCCAGCCTTAGCTACTGACANAGGGAACRGCGGCACTCTCACTACRRGCGAATCCTCRKGCGAGACYGCRGCCTCGARYACATGCATAGTNNNCNCCWRGCYRRYMTRYRWYGGAAACCYCGCGCCCCGGNNNNNCGCGGACGGGGGAGGTGGACAATTGTACCAATRCGYRYTGCCCRGYWRCCTTGACCCCCTCATGGGTCGCAGGCGSAGWRGTCTGCGCCCCCGGTGGGGTCACACNTAGGACACCCATCCCCGGGTCCATTATTCAAGCCGGACGWYCTNNTTNNTATNARTGYTWGGYYARTGNAAAATCCAACRCCGTGGGGCGTTTACGCCGGTYRRGTCGTGGCACCGGGCYCCCAGAACCGGTCCGGGGTYATTCGCCACTACAGGAAATGCTCTGCCAGCCCRTCTGTAACATCGYRRCATCGAGCKAGTCRTCTATTCCCCGCGAACTCTAGGCCGTGTGAGAGGCCCTGAGTACACGCGGATGCGNGAGRCCCTCACCCTATTCCGCCGGTGGNNNCGCAGCTTCGGCTGAACCTGTATGTAASTACRYYGCCCGCCCGCCGTCGGAACAGGGTCGGCGGCCWTYTTACATCACCCTACTAGCCCACGGCTAGCCTGACCATGTCRAGGTTCGGACCCAGACGGAGGAGGGAACCACCAACCYGCTYTYTGCTGGGGACGGGCCTCTRRSKCCGCTCACTMCWCGCTTGRYSRCCRYCRRCAATNNNNGGTCGCAGTATTTTGCGACGCCGAGACTGACGGGGATCGCCAGGCTCGGCCYTTCCNNNGGGCTCTCTGGRCGAGGTCTCCACCARCAYCCCNNNNNNNNNNNNTCGGTACACGCCGCGTCTCCCTTTGGRCACCTCCCCGGACCACCCACGTCYGWCAGCGTSGTCCAATGCGCAGGCACGGTAGCGCTTCCCGGACCTCGGGGGTGGTACCCTTCACCCGTGTGGGCTGCCGGGGGGGACTGCTGGGCTCTCAGYACCGTTGAAGGTACCKGACGCGACGTGGAGCGTATCAYGATACCCCTCCGGCCCYCGGYGGRCGATTGGCGCGCAGCGCCACTAGCGATGCTATTCCTTGGCTGGCTAGCCAAGTCCGCGCYGGGGRGRCGGCNCGCAAGGCYYTCYGTGCCAGCCGTCYYCACTGAAACTTAGATCGCGCGCCACAGGGTTGACCCAGRRRWCTCNNNNNRYRMYARGCCYCGYYYRWYCGCSTYRGCCSCGRTCGCCYCRYRGRYRYTGYKARAANGATGTTTGCGKYYYRYYRCTCTTGGCGNCGCAGACGCMRGTRRGGGSCTGGCGAGNNAACYRCGCTAACCCCGCCAAGGCTCGCAGACCCTTTTCCCGCCGAACGCGCTCTGGGAGGTYCGCGAGTGGAGTCGGACCCCGGGACGACTAGRCGGCTTAGACTCTGGACACGYYATGTGTAAGACTTAGTSYAAACCTCCCTCTTAYRRCTYRTAATGRTRAACCYCCCCTGCCGTCGCCCRCYCCTGCGCGATGCYCCAAGRCGCRGGTTTTGTTGGGCAYTCCCSCRARRRRTYCGRRRYCCCGCGGCACGGGCGGCTCGCGNGNNCGGTGGCGGCTGGCGGGGCGGGGGTGGGAGGRGCYRGACCCRYGCTTCYCGGCTACCCTGACGCCACGGCCTCGCGTTCCTATGGANAGGCGGGGTYTYRATYCRGGTAGAAGTTGGAGGGCCYCAGGYGGTCCGCGGRGGCGAAAGCCKWYYRGGAGCTCSYYGRCACCGGGCAACTTCACATCGCCTCGCAGCCAGCGAACCCGCRCACYTCGAAAGGTCGGGGCYYYRRCGTCTACTNGGCCCGGTCGGGTCCGCGTATCGTAAATGCAAGTGGGGAGTCCRCGGAGTTCCCTTGSYGNACGGGTCCTTCGCCTTAGRGCRCCGAGATGCGGCGACCGAATCCGATGGGGGGCTTCAGGCACATACCTAYCTGYACGGTATTCCAGCRTAGCGCACCAGGGAGTGGGCYYYGCGGGTATCGGCATNAATKYYRTTTTGTAGGACAGTASCTCCACTGGGAGGTATCCRCGCRGGGTCRCTCAGNCCCGAACCYACAGCTCCAYWMCGCGGTCAGTCGCGNNACTAAATTTCCCGTCTNCGGCCCCCCGGGTCGATTGCTGGCACCGAACCGGCGCGTCGCGGGGCCGCCTTCGCACATGCGGCACCGCAGCAGATTCTTAGTTCTTRTYAWGARCGCGGCGCAAGGACTACGCGCTGCTTAACACACCCTWTGTACTACCACCGGCGGATGGNNNNNNNAGCAGTTCTTCCTTCCCCGGNNNNNNNNNKSYCCCGGGGTTACGTGAGTCAYACTATATGNNNNNNTCACCAWGKGCGGCTRCCATCNCAGACGCGGTCGCGCCAAAGAGGTTYCCCGGACRCCTGRGGGAAATGCAATCGAGCACCGGNNCGAGCGTCCACCACACRTTGCTTCCCGCAACTGTCCAAGTYCGCCTCCGCCCCCCAATCTYRCTCTGCATYAGGTCAGAGGACGTCCTCCGGGYCAGCTTTAYGTGGTGCGCTCCCAGCTGYNGACTKTYWCGAAAGTATCCAAACRTAYMWYYRTCRCATAACCTYYYRGCKRYGTTCTTAGTCGGCGMRGCTTCWGTCWCTTAGCCCCACCGGTCTCCCCAGYRCCRGGAGATTRCRRRYRMCCGTGCGTACGGTGCGGGCAAACAYNAATATAARYYTYCCAACTGGGCRGAGTGAMGGCTATACGNNGRCGYGATTCCGCCCTTTGNCTYKAAGCCAGTGCCGCGNNNAACCGCGCCTAGACCCGGAGGAGCRGTATRRRYTAATACAWMAGTTGGAGRGACAGCGTGCCACTGCGCNAGACCACCAGGCACKGACTGCCTCCTACGGCCGRAGYACWCSYGGGGTACACGCGCACTTGACGTAACTGSGRRYRYCCYCYTCCRCYRYYGCGCATCTCCAGGCCAGCGTKAKKYACCGGTCTGGACCCANNCCACCCTYACGTAGCCCNCNANACCGCGCRGCGYAYCWYYYRRYNAGCGTTGAGCCGGGCATCCGAAAARACTCATCGGTGNTGTNANNNNTTTGACTTTGYGGTTCAAGCCGTTGGACTGCACAAGAGGACGTCAGCCCTGGACCTRYAGCCAGCCCTCCCCTGCTTACATKGRGTYTACACCAGRYCGGGATYYAGGGYTTGTTTCAAGGGTATTCGATCGGCGATCCCAGACTGCCTAGNNCCGTTACTGAGCTCTAGCATNNGATGTGGCCYMYMYTGGCACTCGGTCCACCTTGAGCGGTGCGGNNAAGSCNNCCTGGAAAGGCCYCCWCCTAGATACTGACTCCCGCAATGCCCATTCACTTGCCGGCGGGTCTRGYCWRACYRCGTCGCTAGGCCGGGTTACACGTGGTYGYGCGMTGTCCCACCAGGCCCCCCCCTGTCCCCGCCAAAAGGCCGGCGAATATCCGAGTYTGCTYTGTGCTTCTCAATGCTGTATCGCCCGGTGGTGTGACGKRTCCGAGCGGAGCCGTGGACAATGCGAGGGCGTCAAACCTTTCGGTCATTTCGTGGAAGCGGRGCYGGCGTCGTGAACYYCTCGCGGCAGGCCCGCCCTCGAGGACAAGGGCTCGCGAAGKCGGCCGGGCCRCGACGTAACTATCGTCGCAGGTCCCARYCYRCGNACCTSCGAACGCCYGSATAGACARCGRTCTACGYGCGAGCATTGGCGNNNNNNNNCCCAGGATGCCCCCGCCAACCGCCCGTGGGCGTAACGCTAKMSGYYCRCGGCTGGARGYNNNNACACGATCTGGGACCCTAGGGTGGTTGGTCCCTGCGCCAGGCCACATCGCGCGCCCGGGCGATGGTCATTCGTCCRRGCRYCCWCGTTRCCAGCGGCAGAACGGGCTANTCTANNGCCGGGTTACCCGCAGTTCGCCNNNGGGANCAGAGCTCGGACCTCTGGAGTGTCGACCTCTGGCGAGCCCCGGTCCTTAANNAGCGGGAGCTCGCGCRCACCGCCGGGKCGAATTGGGCCCTNCCCCCGCCCGAGCGCCCGCCCCGGAYRACTGYGGGTAGCTGCTTCGCGRGTCCCGNNNNNNNNARYMKRRCRRRGTNNNNGCAAGTAGGTCTACACGCGCCGCCCACCCGGCCCACTACGCATTTCGCGCGACGGATGCTGCGATARCCTCCCGTCCGTGCRCGCTCTCACACATGGTCCTGYRARRGYGCACGAGGCGTGCTTCGACGCCCCACCCGRYCAARGACGTTGGCCGATCMCYCCGCGCTACGAGTTATGGTTYYYCACGAGTGYAGCGAACAGCAGTGTACGMYRARCTCGYRCGGTCCCCAACGTTAGACAGTGGTTCGCTYGRANNNNTCGGGCGCGCTGTGGGACAGTGTACGCTATACTATAACCATCTTNAGTGATYTCCGACTCCCCGTGSTRGCGAGCTGAGAGATGGACCCCCYACYCYRCTGCAGCTRYCGAGGATYCGTGAGACACTGCGAGGCGGGGCTAAAAGCCTTAGNWATACNTCTACTYCRARCCGAACCCGTCGCTTCCGGACNNNCCAAYTAACTAYCRCGCCCTGGCTCTGTCACCAGGGCGAAGCNNCGTGGCTGGATACGGTGGCCTAGAATCAACCAGATGACTCGCCAANGCGCCCYGYGYGYKYGCGGGACCATCACGGGTGGATCGACCTAGCAGGGTTAACGCGGTGGTTCGTGGCAACGGYCTGCACRRTGCCCCATGCGTTATAGACCAGATCGATACCTTACCGGGAAATGACAATACTYTGAAASANGCGCCGCACGARCCAGTCCAGTGATAARACMGTGGCTANNCGCCCAGTGGTGGAATGTGAGGGGCTTTAAGCGTCGGGGGCTTCTCTAAGATNNNTWRCTRAGAGGTCTCGMGYCCGKYGATCCGCTATCGGCGCYGCTCNANRCSCGAGRGTCRCCCCAGCCCCGTGRRGCRGCCGGAGGAAACCCTCGACCGGCACTAGGCGCCCAACTAATGGAGGGTATCGNGTRTCCTGAACTCNGGTTACGCGACAAATCGCARWGRACCGGCGGGTCTCCAGTATGATCCACACRRRYRCGRYRGGRGYGTCWAGTGGAGYCCCCGCGGGCGCGATACCCCCGTCNKGGCTGGGACGGCAGAAAGRCAGYTGATGCAACGCGACGCGGCCCTNGACTATCGTTGAYARCGCCGCTTCCCCGTRGCCAAGAACTCGTCTGCGGGCGGCGCCGCRRGCTAKTYGSRCCAYRCYWCCCGCGTGACACCCCATGGGTCARRTACGANRTCCGTTAGATAAGGCAGCGACAACCTYRCCGTCGCTAGGCCCNACTCCCCATGCCTGTGGAATARTCGACGGAACTGGGGCCCCCGAGTAGAGACRCCAATCCYCTYAGAAGCCGGCCACRCCCKKWAAATCYGYCYGKCGGCTGTTCGCGTTAGGNTCCACTCCATNTGAYTTTTGAGCAGYCGGATTATTCCAAYAACYTTGGRRTTGAGTGACACGTAGGCCGCCAGARRRGCGTACGGTGRYGCGTCTCCCNNNGAGCTYGTCCTACAGATTTCAAATCACCCTGAGGCGAAGGCACCCGGCGCYTCCYCACTCCCCGRGACCCCGTTCGCCGCATGCACTCCTGGACRCTGAAAGAACGGGCGACCGNAYYRTRGMCAACATGCCTGAACGAGCCCGCGACGAGGTGGGACGGAAGCGCAGCTGTTGTCGCRAYNNNNNNNNGGGGGGTRCGCYCCRCGTTGGGKTYMACTTCGTGACTGNNTGGATGCGGTTACCAGAAAACCCGTTGAGGCGCGCAACCGGACCGGCAATGGCGGCCGGACCCCCACGGCATAGGCGAATCTCGGGCRCRTCGACCCCCAYTAGCCTTRCTTCAYGCACRGGCRAYRGYYCYCGRGGRCGGTTAGTGACGYRYRATCCNWTRKKRGATAGCGTCACACCCTTCCCGCAGCACACGGCTCAAGTCGGGTCCCGACAYRACCTTAAGRRGRWCATGTCCATAGTGAGGTACGCGGATCAGAACGRGNNTAGGAGATGAGNKRAGTGCACTAGGCGGGGGTGACAWMCAATCACTCGGACTCCGGCGCCCCAAGTAGGCCCGTTGGAGCGTAACYYACTTTGTCGGACCCGTATAGGGCGGAGCNTCGCMGWTTTTAGGTGTGCTGAGGGCAAACYCGGGGNNNNNNNNNNNNNNNNNNNGCGGACCCACGGAYWCTCGTCTCNNNNCCGGACGCGATCGCGATCGAGGSGGGCTCGACCCGTGATCGCTGCCACACATGGCGTGGGYCCACTCTGTCGCANCTCTCCGCACAMYGATCCCTACGATTGAATCTCCCCATCTGTTGGGTNCTTGACTCCCYTGTGGCGGGGCTCATCCCACAGACACGCAAGGGTCGGGCACTAGACCCAGGGCCCTCNCCTTCCRYRCCYGCMWCRYGRRCAYYAYYRGRRRCGYRGGGTCTAGCGRTGCGCCCAGCCGGCTGACCCCTGTGAGCRYCCGCGGCACGCTGGMACGCAGAGCGGTGGGGCGGGCAACCGTNNNNGGAAYNNNGCCCTCACGCGCGGCTGTTGTTTAGSSTRTGYTYYGNCCGCCTYTGTAYCAGGGCRCACTCGYACCYATRGGCRYYCTTGAAAAAGAAGCACCCGCGAGTCCCAGARRRGAGTAACTCCACGGTGCCCCTTCGGTTGACGTCCGKYYGGGYGGWTGGANGGACCGGTCAWYYRRKCCCNAGGMTTCGCGATTCCATGAGGGTCCGGCCGCCCCCACGTSYGRYCACCCCCYTCGRCTAYTGCCGACGGACCCCAGRAACATCGCAGTAYACATCMYTAGCAACGCCYGAAGTCCATGRGAACTGGTGTATGGACGGAAGAGGTGCCNCTACGCGCNNNNGNTCGACTTGCCNNNNNCATATACGAAGTGGCGGGGGGGTGGGCRATCCCCCGCAAGTGCCGCCCCNCNNCNCNNTGCAGGTGTGAGTGTCYYGGGCRGCCYMCCGGACTACGCGCYGCCCCGGCCCCACCCCCACGAGGTGTTNNNNNNAGCGTCAACGCCCGTNNNNNNNNNNNNNNNNGACTTTCGGTGGGAAGGGCTTGTATTCATTCCCGTCTCTCGCTGGCTCCGGCTCCCCCGCGCAAGGACGTGAAGGCCGCCCGGGCCCCATCGGTGGCCGTAAGTTGGCGGAAACTTCAGAGACGGYATGCGNTGCGGMGGCNNNNNCAATAGGGGCCGCCAACCCTGTCGKTAATGCYGKTTATGTCTGACATCCCATCGCTGGTTGGGGTGGAACNRMATAACGGGGGGRYGCGTGTCTRCRTGATGGGGRTCTGACGGGTTATTGCATGTGCGCGTCTCCAGGGAAGCGCGCGCCCRCGCGCCCCTAAGCGGTCGGAGCTGAAGGCGTTGTGCCCCRACAGGRGGYGAAGGCCACTYCCYRAGCCCGYRCCKTGACCGATCCCACCRYGATYGCGGTGACTCACYAACGTCGNNTYKYKAACGGCTGCGAATTCCCCAGCTCGTRYGGATATATCYTCGCKYYMTATGCTGGGCGAACCGCNGNCCCGGCCGTGWRCGCAACACGGACGGTARAYGACTGACACGTAGGAGCCCCGTGACCGGTCCGATATTGGARTGTCGGCAAYTGACRWTMATCGTAGAACCGCATAGAACCGCGTGCGAAAAACAGGCCGAKRRRYGGGYCACGCGGGGAAATCATTAACACCTGTAAACCGCGCCRYTRGSYYYKTCGGACACCGTGGYYCGRCGWRGCACAGCRGCTYGTYGGRRGKYTTTGCTGGGNCYRACGCYCCGCCTAGATACRCCGACCGGCCTGCTTAGGAGTCGTAGACGCGACGTGCTCCNTTGCACAAACACCGAGCGGGTTAGCGCCGGAGCATAMTNATGGCTCGCCCNNNGGACCGGCACGCGCTGACGCCTGCACGGGGAGAGAAGCAGACTACGTCAGGGYSTYATGRACGCGGGCCCGCCCACCCCGCGGGGCGACCACGTCCGCTTACGGGAGCGCTCYCGGTTCGRRYCKGSAKTATGACGCYCGGCYCTTCGCATGGAATGCCATGGYRTYGCRCCTACGTTGCACAGGCAGGTGCNYTGGTCATGGACACCGCAARAAGRCYGGGCGGGCCTGCCNCGMYGYSAGCGKGCCCGGGGACCGTCNNNGCGCGATKRRGCCRWAKCGGACTGGGAGGTACCTAAGGTCGCGCRCGCTGCCGACCGTTCTTCTTGGACGTGGGGACGCGTGGCGGACGATGAKRAATTGGTCTAAMTMGCYACGGCYGGCTTGAAGCGCGARGGYYRRRRCRCRGRCTRRGYRTATTRAGRRTRTWTGGGGGNGCCCGCCGTAGGGGGTCGCCCGGCCTTGGCTGANACGANNNCATGGATACNNNNNNNNNNNCGCGCAACCAGTGGAGCTACNCCTCGAATTGACATTTCCCGCTYGGAGGAGCCACAATGNNNNNNNACCTGTTGTACCAATCCGCAGCCTCGATTCTTCGCGACCCGGGNCACTTTCGRWYYGTGCAAAGATTRCATKAAGGCNNRYRYCGCKAGAGTCGGGGCGGAGCTCCCGTGNACAGGRRGGRGACTAGTGTRCGACAAGAAAGCATGGGACGGNNTCGGCTTGRCGCAGGCAGGGGTTCAGCGGTGGAMCTATTTATCCTTAAGCTYAACARTGTCCCGCNACCCAGTTCACTTGCGATGGGTCCTGGGGCTACGTGTGAGCTGCGTGGTTCTGGTGACTCCAGCCNTCATTTCCAGCCCTGGACGCTCGNCCCGTCCGCTGGCYGGGYGATRACRARRGGAGCGCTGWGGCCGYGCTRTTTACCCCYRYGRGGYGGCGTATRTATAGTTACCCYYACAACCGCGCCGCCTANNTAACWACGCGCTGGATGTACCAGATCTAGTCGCGCTGAAAGCGCCAGATTGCGTCGGTTGAAAAATCANNCGGGACACCTGCGAGTAACGCGAACGCTGGGCTCCGRRWGYACTRRRYCGAGCCGYYGCGTACAGTRTGTGATGGGGCATCRGACGTARCCCCTTCCAGGATAGCTCGTCCCAACGCGCCCCGTATCANNGNCCGGCTTGACGCGTTCCCTGRYYTGTCGATTGCTTTGGGCCTCCTCCAAAAAATGGTAGCCCCAAACATCGGYGYAGCKCGTCTGCCGCTRCACCCGRCGGGTGACAGAGCGGGCTCRCCAATYCCNRTGAGYCCTATACACGCGCGYRRYAGCTTACGAGGACGAACATTTGTTGTACACTTCACTGAGGGTGRRCGAYGCCCGGGCGAGSCATTYATGGTTCTTAGCCCRGCTNCTCTCTTTCTGGGAGTCGGCTCGGAAAATCNGCGCGAACCTNNKGKCGACGCGCRGGTTGCGGTCGCYTRRACCCCGCCGCGCYARAARWGGCATCTTACGGTTCCAGCYTYGRMYGYYRYYRKRARGTGCAGTAAAAACACGCAGRGCACCCATTGAATACGCCCGAAGAATATCGTTCNTGGCGTGCTTRCYTCCTGNNNNNNNNCNNGNAGAAACTANCAGTCNNTTGGCAYCTNAGCGAAGGTCATTNNNACTGGTYCARYYYRRNNNMRRYRAAGCCTAASGCGTCTCCANGAGCTTTAGGRGCWMRGRAAGTCGTGCGGCGAGGAGGTCGGNNNNNCTCGCCCCGCTCAACCRCCCAAACGYCYSYYCGTTACGCGACGGCTATAGAGTGCCRCYRYGTCACCTATGGCCWRRANCTGYCYGCYGGKRCCWCATGCCTNGGGCGYMRYYYYCTTGGTTGCGAYCCCCTGCAGGTTCATRCYYCRTRTTAACGCCTGAAAANNGCYGGAGCGGGCCATCGCCGRACCMYRGTGYYTRRWCATCCGKCGGCCAGYCRCGCACCTGGTCGGGATTGGCCAAAACTTTCTATAAAGSGAAGGCACTGNNNNCCCAYGRCCCCCGGTGGAGGAGTGGGCGTGCCGGGARCYRAATGATGCCCCTCGCCGGCGGCCCGCRGNTCGGACGATCGTGTYCAGGCACGCTCCGRYGGCACRYACTATYGGGCTCAACCAGACTTACACNCGGANNNTACCGAGTCGYCCGTACACTWTRACGGTGAATCGCGCGTACGCCTCGCATYGGGTCYTRCGCTTTGATCTRCGGCGCGGTCTTTGCCNNGNCGGTTGYCGGGAGAGCRCGTRWRCGACGYGTCGGAGTAAACCTCTCAATTTGGCTTCGNNGNGNCGNNWYWRRRRYRATAGGCCGCCGGCGCCCNNGAGCGTCAYGYKRGCRRGTCGAGTCGRCGTCTAGAATGATTGCCCGCATACCCYCCTTTCATTGCCGAAGTACTTTCGACTTTTACGAGACGCGGCCACACAAAAYYCACAATGTTGGCGCYGCGNNGCCGCTAGGCGCRRTRRCYKCYYCCAGATNCTAGCTCGCGCGGCATCGGGCCGTCGCRCGCTAGCCGGCCGGCCCGGCACGTTNNNNNCCNTACAYTACTCTGCCTACCCGCGAAGTCTGACAAGAGCATAGCGAAAYCAGYAGCGGCGCGGAATTTCCRCCCTYGACGCTACGGGAAAGGCYARGCTAGTTCCYRYRRGGRGCACTGCGACGCGCCTAGCSRRCGGTAGAGCGAGGCCGARGCGARAYCGTNNGATTGCTGCRYRCYGGCTTAGCGGCCTMRYRCAYWAGAGGCTRCAATGGTTYCAGACCGCCCTCAACAAGGTACGTGTCCTANNNNGTNCTCCANGGGTGGTTTTCGTCGCGGTTCGATACCCCATGTTCGTTGGAAGAGGCTGACGGCACGAGTTCTCGCAYGATGTTTTCTAACGNNNNNNNNNNNCATACTGGCTCGTCGCGCCRTGRTGCGNASWTGTGAGCTTGAWTAGAYYGGGYCGTARAYCRRTATTTCGANTTACCGGKCATCCGTNNGCCCTTGCAATGCGGCTGACAGCTAGCGCGCCGTTTGACGTTGCATCCGCCTGACGGTCCTGACCCANGGCYACGTAARAAGCCACCAAGRCCGCAACTTCGNTGCGCTGCATCTAAAGGGTGAAGGAGCGTGGTGGCTCGCCCGGGCCAGCYRGAYGTTCCTGCTGCACTGTCGCGACCAAGATAAATAYYYCTRYRTYTGGACTTGTGAGTTGGCCNNNNGTMTATNNNNAGGCCGGTCNCCAAATATGCAACAAGGCAGAGATACGGGGCACAACTGAGCATCAGGCGAACCTTCGGNGTGCCTGNTACYRGGCAATCNNGCGAATCAATTCCGCCCCRGCCCRRYGNNNNCYCTGGYGYCGRYGGNCTGYYATANCRGGGGYCYRYCYYYGCATATGCCGCGYCYRTTACGGCCYGMYYTRTGGCTCTGGSAGRTCCCACAGTATATGACGACACTCCTCCCCGGAGGGGGTCAGTTGACCGAATAACCGGNCGCCAGTATGCATCCGGTGATATTACGCCGACCCAGCGACYWYAGTTTGTAGACCNAGAGGCACTCTCTCAGGTTGGCGCGCATGAGAGGGGGAGATTRGCGGGATCAACTTGGTTTCATACAGACGACCCTGTCGTCCTCGGTTWCTTCTCATCCCTTGCCGGGGCATCGTGGACGCGGGCGTTAGACTATCCAGCTCGTGAGGGCGACGCAAGTCGNGAATGCGCCCGGCTCTTACCCCCCGACGGGGTAAGGCCGATTGGGCCACAYKYYMRRKRCCCCGCATAGTGCTCCTAAAGGACCCTTTARCGGCCYCCTACATGYGCAGCCYGCACYCGYACYGGCRCCGCGSGCGTWMYCTTCCCTTYGCNGGACGAGACGTAGCTATATAGCGRGGAGGGRTNCNNGGRSRTRYCRARRTRGCWYCRKARTARGRWCAMYCWMRYRYTTTGRYGGCGCGCGGCYGGCAATACGTACTCGAGGGCCGTCCCACCGACGACGYTTATGACCTAGGCCARCCGGTATCCGCCAGCCTGGGGTGCTGGGAAGGGRGCGTTTACCTGCGTGGGCCTTGAGGCCCCATGACAGCGGTTACCGACAGCTRCGTTGCAGGCGATCCACATGCCGGCGATTTTCCGGGGTGGTATATAGTTATATATATACAGCARCGCCNTAYNNCTGCCAACGATCTTTYWCCACRGTRAAGCGTGWAGMYTATGTTAAACCGTGCGGCGTAGCTTCCCRYCCAAAGCCCGGAGCAGTTTTCTGAGGMWYYCTYGRCGTCCTTACCACGCTGACCTGACCGTCGGTGGCCACATTCCGCTTTATTCGCGGATGYCCCCTMGYCATCMTCCCTACGCCCRYGRTRRRAGGGCCTCGCCCTCCAGCAAATCTGGGCCTGCTNNNGAACAMGWTYTCNNNNNNNCCGGGGCGGCGATCTATGACCAGGTGTGTATGACGGGTTCTCGTCCGGTGCGGTTCCGTTCGATCGATCCAGNNNNNNAGGCCNNCTGATCAGTACGTGGAGYGCAGGCYCTRRGGAGAACCCGWYGGCCGATTTTACARTCCACTACGCTTCCTGYCYGCCACCYYACTRTCAGTGACTCCCRARYGYNCGTGAGARACATGACTCCTAAGAATCCCCCGCCCYWTRGGATACGGCCNNNNNNCNAGRRCYRCGGATTTTGCGAGAAGTCNTACTCACTTGCGCGGCYYTTGGATTAGACCCTTCCCGTACAAGTCATCGATCGAAAGCTGTCATATTGTCAGACCCGCCCCGCGGGTCTTCCGCGCCTGGGCGCCGGGCGAAGTTTCAGCGTCCMCNGGCGAGGACYGAACAACCTTTTTCGCGTTTCGCACTAGGRGCTAGCTTAYRTAGGGTAGCCAGACGGCCTGGCGCCAAGGCTTTTAGACCACTCCYCTTTCCCCRRWGSGCGGCCCGCGCACCCGCNNGACCCCTAGTGCCGAGCTGTTTTCGCGGGCACGGAAGCCCCATCNCTGCACGAAGCATGGTCGTCCCTGCTYATTCGGATCGCATTTTAAACATKCGGGCGGCGCCGRGAGCGCNATNNNAAAAAGCAGTGCTTCGGAATCGCGRGGCKCGTCRTGCGCCCCCTCTGAGGGYRYRCGAAAGCGRGCTGTACTGACTAGGCTACCKYNTMRCGYGRYGCGCTGAGCATGTACGAAGTAGCGTTCTGANTCCACAAGGCGTSAAGRTTGCRAACTACCCTYCAGCGTAGCTTTGGGCTCGCATCCGRYCGTCGCRYCGTTCCCGYAYATTCAAGCGACCAGCATTAAATCTTTAGCTCAGCGGCGTAGCCTCACGGGGGTACTTGGCGCTAATGGTGTGCCAATCAGCGCCCATAACGGAGTCTGCTCAAGGCRCGANGACAGTGGGTAGCATATTTTCYAAAGCTAGCCTTAGSACCGCGGCACCTCGAGGACTAACTGAACGGGCCTGCCGCCNNTAAATCTACGTCYGGAGCTGRMCAGCAGGTGTACGGCCCGCTCTACCCACCCGCGTGTTCCCAAGCGCAGTGGAGCCAGYCRYRACGYRCTGGGGCCATAAGGGAGTCACCCAACACCACTGCCACKCCRGGCGGGCTAGCAACCCAMGGACGACCGGAGGTCGGATGGTGGTAAGGCNTTCNNNNGGTAGGACGGAGCTACACNNTGGCGGRTTTATGCATGGGCCGCCTAGCCAGAATCCAYGYCGCACGCCGGGCGCGNAATGCTTGAACTACACWTYRRYTNGTCTACCCGTCTTTCAACAGTGNNNTGRAAACGCCGACGTGTCAGCTATACCAAGGAGACAYACTTTATCGGGTGCGAGCGGCCNCCCWGCGCGCCTCGGATTGNNNGCCCNNNNRGCCTGGGCCTGCGGTGTAGGGCGTCCCGTCCATCGGGGCACCTGAGGGGGTGGYCGCGCGAGGGCGKGAAYRYGYRRRGGTAGGYAWCTTTGCCGTCGRCCGACSRCACRACAGCYGARGCCGCCCAATACGCGGGGAGGGGGCGGGCAGAGACGGGGNCCCTCGACCAAGGCCTACCGCGGGCCTRCGAGCCAGCCGGCACGYSMCTGTGAAGGTCRAGGCTTTRYGTGATKGCRYRCYGCCTCGCAGAANNNCNANATATAACYGAGSYYRYKRYGTKGACATTCCCCCCTCGTGAACGTGTAGCTCAATCTCACGGANCTTAAACAGGATCGTCAAYYTRAGATCTCTGNNNRYNGCTTCNNNNNNNNNNNCGCGRSANATNANGCTRRYATGCGNGGGWRGRRKACYCAAGTAMATACNTWYGRRYGRCACRGCRGGGYYGGTRYAGRRGRRAAGTWRCGYACTGARKYGRGACGCYAGCCGCCTTKTCAGTGCAYYYCYCCTGTTGRMCCACNGGGCYKTATATSCCTAAACTCAGGTCTGANCGTCRAGAGGGGAGYCGARGAAGGTGGTTGAGTGCCGCCCGTGGACGCGCGAGCGCGGCNNNCATYGYCYTCGANAGTGCCTNCCCYKTAGNTNCTGRTCTCGCCCATAATAGCTNNNNTGTGCTCTCATATTGKAGGAAACTAATCTTTCCTGCCYTTCAAGGANNCACGGWCGCGCCCTCTTGGTACCGGGGGRRYGTRAATCGTGTTNNNNGCTGTNGCCAGGCNTAGCCCCCGCTGGGTCCGTCGAGACTGTGAGCTARSSCRGTYAYYTGYRRTTCGCGGCCGTTCGGTTCTGCGACGCGCGCAATGGGACCCACNGTNGRYYCCGTYGWAYACCGCCTAAYGTAGCTGACGGCGGCGCTTTGGCCKRATTCAAACCTCACTCTGAGACCCGCCCYYACCGYATYYTCTGATCRGAGACAACGTGCCCNCGGCGGGACGTCGAGYCGCGGTAGTRGYRRRAACATTGCGCAAGGAATTAACGTCTCCYAAACCCGGTCGACGGAAGGGGGCGCCCCGTCGATGCCGTGGCGAAAGGAGAGTTTGATTGCKRGGGGGGAGGACTTCGCCGNGAGNCGCGCCAAGTCCACTTCCATCTGTCCTTAAGGTAACCCGGAGATGCGTGGAAGYRGCCCGTGTGGGCAGCRCCGCNCCTGGCAACCGATNNNNNNATTAAACTCRRGKRSGTTTTGCTAGAATNNNTTGGCACAAAACMMMATCATTTCCTTGGAAAAAACAATTGGCACACCGGTGATCAGGCGAGCCCCGGCAGTGGTYATGTATTAGCGAGCGYGCGYRYGGGNTRGCCCGATAACGGCTTCGCCTAGACGACGGGGAGAGTGCCCGTGTGCCTGAGTCNNNNNNNNNNNNTCTAAGCTCGCCGTTATYCGGCAGATAAGATCGTAACCNGACCCACGTTCGCTTATAACCCCCGCCGGCGAGTACCGTMCWRYCTTCCCTGCCCGGTCAACAGAGGTGGTAAGTGTATNTACGTAGCGGGTGTCGATATNRCGTCGCGCCCCCYGCYYYRGGAGACTNRCCCTGYRGCRCGCACGAYMGCAGCGAGACCCGGTTGGTGCTTCCAGCRRGRRTACTCACGCRAAAGCGCCGYCCACGATCGGGGCGCGCCAGTWCYAGCCGCWCGGCGATCGGGTGTGTNGNGTGWMWAAGCTGGGCAGTGCTGGMATSAGGGAGGAGGATACGTGGGACAGCYCTACCCGACTATGGMKGTTCTRCMYATAACCTGTTTTTTGASCRGCTGGCTGGCGCCCGAAGCCTRTTTGGRGRATGTCTCCGAGGACCACRYAGGGCACRTCGCGTGACCCGCTTCTCTACGGNAGAGGTGTGGAGCGACAGGTNGTGTACGCGGGTGCTGTGRTTGSGACRGGMYRGAGCCCTGGCACCTGGTAATTGCACGTAATAGTCACACGCCACCTATGGGTCGCGCTGNGGCGCGGGCAGGCGCGGGGGGAGCRKGYRTCTTTTTCGTACCACCTGCGAAATAGTCCGTTRYSRCCCGTATTCAACGAWYYAGGMCGACGTAGTAGTCTRKYTRRWGGTCCTACGCCGTTGCACGGCCTGACCTGAATACCGAGGAYTTRGYGGGCYCKKCTNRYCCTYNNGCCCATGGGCCTCGRAGASGCAGGGGCCCAAAGGCGGTNNTCGCATTCCATCCTNCTTMGGCGAAGAAGGCGGKGYGSCTYTCTTCCACCGCTGCGGACCCGCYRYCCSTCAGGATGRCCCGGCCCACGCTCCTGAGCGAGCTGCTGAGGATGGAGTRGCCKRCCRGRACNNNNNNNNNNNNACGCGGATCAAGTCAGACGTGGTAACGCCCGGGCGCGATCCGGCCGCGCTCGGTAGTTTGAGGGGTAGCGAGGCGTGGGTGGAATACCCTAGCCATCGCCAGCAACTGTTCGAGAGGCTACTGGGYRGYRTCAACGACGGATNNNNNNNNNNCATAGGCGCNTCGCTCCGCGGTGCAGTMGTGCGGRGRRGCTCCGCCCGGTGCGCTAGCGGGTCCGGNTGATGTTACCCNGGGCCGNTTNCGGGYAATTGCCCCCAAGGGAGCTTGRTCYRGCGRGGCACAGAGCTTGACTRRYRYMTGANNTCACCGTRRTCYTTCAGTCCGCGCCCCTGACCTGCGTCYMGTTCGTGGTGTGGTTTGCAGGTGGGCTTGCACGCCGCGCGTGTCCCGCCGCRRRCYCGRGGCTACTGCGGGTTCTGAGTAGTAAGTCACCTCAGAAGCGGTARRCRMCCRRCGGCTGCCAANNNNNAAGNNNCCAAATAGAGCCCGCCTACCTNCGYTGCAYGRTCTCGGGGCKMACCTGTTTCACACCTTTGTTCGCCGCGCGCTACGTAARYCMYRRMKYRSRYYCGTGGGAAGGAACCCCGCGTCTACGACCNCCCTCGAAGCGAGGTGCTCCGCGCGGGCTTGACCCTGGCNCCTAGCATGCAGGGGCCYRTAAGGCCTGTAGGWAGGACCCGCGGGGATACCGAGATACGCGGCGCCGCCAGAATAATCACCTCTGAGTGTCGGTGGTNNNNNNNNNNACAATCTAGGTGGTGTGGGGGCTCTCTGCGGRKTAGCATGCCCCTGATGNCNACGCNACRCGCCTACACTGTGTCACGRCCAATAAAGCGAGGCRGRCGCCGCCAAAATCTCGCACTGCCAGCYCYRYRGCGARGCGCTCGTCGGGCCCGCGCTGTGGTGTTATTTCCACTCCTGTGCACAGGCAGTTNNNNNNNNCCACGGCGACAAGGNCGCATAACTTTTGCCGCCCCNNNNNNNNNCGCRACRARYCWRYRGMRGGACTGACCNAGCGACGGGCGACACGAACCCCAGTGGGCCYYGRTSCCCCACYCTGGGTTGTGATAACAGTGCNCACCCCTTACAAACCGAAGGCATCGTGACGGCGCGCAGCTTTTANTTTGCGGCGCYCCCCTCACGGCGRYTGGGNGGRGGCTTNGTCTATTAACTCGCATGCACGCNCGAYRYCGGATGTTGCCTGTCGGGCGGGCCCGCACCTACTCGCAGRGCAGCCGGGNCTCGYAYTAACGYYRSWWMRYYAATAGTCCCCGAGATTCGCCGGCTSARGCACGCGGYACNAYCGYCGKNYCSRATGCGACATAACKRKRRRRNTTTNNGGACGGTAAACGATCGGACTGRGAAAGAAACTCTGACATCACCCCAGCGAGCCACGCACAGACCACCGCCGTCCATATTKYCYYRYTGGGGCTNNGATGGACACACCAGCGCGACTCKTWCYYGCGGTCATTACCCGCCGCGCTGTGGCGGGYYRCTCYYRYRRYRGRGYYGGYTGAATTCGTGTGTCACGTGTCCGCCTAACCGAACGGGATTCTTTCACTGATAGCTGGGAAAGTGACCACGGCTGGSKWCGAACGCCGACTCCCGAACGAYCCCGCGGTCACCCCGCTTCCYYARYAGTGGGCGCGCCCAGYGGCCNGTGACTRTCACCCYCGGGARCCACAGCTTCAGGATGCATACCAGCATAATGGTCTCGGACCCGACCCCNNNNGTNCCAGGGGGTATGAACGCACNCTCATAACTRATGCRCCSYCYRAKWTCWASRGAATGGGCGCTTGTYGTRGTGGGGGGNAACACGGGCGTGGATTATGATAACTGTTGSTCCGGKACAYCGAACTGCCGTTGGYWCATTCAATTCCCGTGGANGACRRRKAGGCGTGGTCCTGGCCTCYWCCGSCCCTNNNATCAGTTWRMCGRRRGGGAACGCCCGATGCGTGATGGCGGCTTTCACCCCCCCAGCGTGATTGGCAGCAGAGGCGGATCACAGTACCGCCAATTGCCTGCTCNAACGCTCGCRGNNNNGTAYGAAGTGGCCCGATTCAAAGGGTCGTCCCTCGYCACRGGRGGNGCNNCCGCTGARTCCGAACATCCAARCCMGGTATACTGACCRYCGCGGAYAGCTGACAGYYCGMYYTTGTGCCTAGAACCGTGTTCCGCCGCTGTTTGAGCCGACCCGTTCGCGCTYSTKRSATCCCATGGGCGCTTNTARYRAGTCRYYYRCRGCCCCGKKGYGTAARAWRTAYAAGKARRCCCTARTTRRGTRGTTTCCRAATGATGRGGGCCAGCGCGGRATCTCCGCCGGGCGGGCACGCCGTACGCCGCGACCCGGGGGCCCAAAATGTRCCGCCSTCNCNNCGGGAAACCGGTCAAGATTTCCCCGCCACGRGRTARCGGTGGTCGGCCCTAGYCTCGGAGTACTTCCRCGGTAACAGGACCGGTCTRYTAGGNNNGTGGCGMGARTCNKGAGCATCCCGCAAATCGCGCAGGCGCGTCCGGCCCCATTTCCTCCGCGGAKSRYTGAGGCCSRRYYYYGYGRRYCGGGGCTCAGTCACGGACACGCTGRGCTCGCTGTATCGAGTATGAATGCAATTTTCAGTRGGCCGNNAGTCGCRNCRAGTYRAYGCGTTTCGYAAGAGTTGAATACGGCCCGAACCAARCGCCAAGGAGCAYYYCNGGAGCATGCATCTCGNCNCGGNNCYGGCYGGCACAGACCTACCTCTCTGCGGCCCGCCCGGGGNNNNNNNNGAGGCTGACCTTCAGTTCTGGTCTTTTCTCCAGAGACCGCGCCAGCATTGGGATAACCTATGCCRGATCAGGAATSKAGGTGAGCTCRCTACCCCCAGCATGWTGGYGGGATGGATCATNGACCRYGGTCRTRGAGGAACRGCGGGRRACMATGAACWYMRRSSGCTCGGAGTGCYYGGTTAATAGGTGTTACAAGGGGCTCTGTAATGGGGATGACCTGMCAGAGTGAAGTACCGGGATAGTGAACCCTCCGCGGGATTTCGGCCACACCTCCCTAGCCCAGGCCAAGCAGYGGAACCCRNGTAGCCGTYRCACATGGATCTACWGTGGATGACGGTGCACCGGGTCATGCCACGCCAGCCCTYGCGGCGGGNGRRNNNNNCCTCGGGGCACCAACGCKGACYGGTGGATCGGCGACGAGGCYACCACATATAAAATAAATTCGRCAACCCCGAAGCGGCGTYRYYCAAGAACATTCGCGCCGTCTGGAAAGGGCTCGCATGCAGTRCTCCCACATGTCCATAGTAGTGAGGCARAGYGCGTGTCCCYGCRCCGNNRGWGCTTACGGTRRGTCTGTCNNTTGTACCGATTCAACACAGCCATTAGGGGACNNNNTCAAGGGGACGCGATAACAAAGGYCAGGYTCRGGCACAACATGRGNGCTTGCGCCCCCAGCAAAAAAWCTGATGTNACGCAGRCTYCTTTNCCCATCCGGCRRMCRTATAGGCGGGGTAAGATCTCCYTGYYRCGGGACAGCCACGCNNNAGGCGTACATACAGGCCCAGNNTCCTTTAGGGGAGGGTCCCNCCRGGYWRYWTCTAAGCGCCCGACRCAGTTCCACTGTGTTCCGTATCTGGYGGTCGGRCCCCACGCRTRCCGCCYGGRCGATCCTACTCCGTGCGAGGANTTCGAACTGGTATCAGCGAATTTTTCGCTCAAGCTGCTCGCCCTGGAGAAAGGCTGTRGYCGGYGGACCAATTTGTGTAGGGTAGCCCTTAACTANNNNNNNNGTTANTGRNNNNTAGYYCGYGAAYYCCAAGARKTGCWSMSYCRGGCCCCTCCGCGGGCCGGTCGGTACCGGGGGTCCCAGGGACATATACTCAGTCCGAATGGCTAGCTRCATTGCACCTCCCANNCGTTMCCAGCRGANCAATCGTACCAGTWTGGGCRTTATCGCTCCTGYATCATACGCMGTATCCGCACTGCAGAGYTCCCTATGGGTNNCGCGACNNNNNGATCTGCGGGGTTGAGTCTACTGNGCGAYGGACCANNNNNNNNNNNNNNNNGGTTCGAACGYCYARCCGYRCGNNNNNTAGCYWCYACAGTCRTTATRTRGGGAACAAAATAAGGAGCCCCCCCTGGAGTTTTGACTAGCTCACCCGGGCGANNNNNCCGTCYTTACCAGTCTCTGTCGGGGATACTGTAYRGGCGGCGGNCYYYCGGGATYCCGTACGATCANCGGGGTTCCCGGACATAAGCMTAYYYKGTGYGTCTTCGGCAGCGTGGCTGGTATCTGCAGCTYGTCCTCCRGAACTGTCGAACTTTNNTGCGCGGGCCRGTSATCYTACCTACCCGCAATGCTATAGCGGYCGGCCGACAGCTCYSAYWKCACACAGACCTCAAGCACCTAWANWTCGNNGTACTATCTTACAGGGYGGTGCCGCCCGGCGGCGGCGGTTCGNNNNNTAAYGGCAGGGAGCATGGATAAAGGCGGCTAGACCCCGTTTCCANNCGGCGACACGCGATGAAAATAGCCGATCGCCACNNNNNNNNCAGGACGTCCGGTGCCTCAAATACCGAAGACCTACTGGCAACNNNNNGCGTCGCCGACGACGGCCACATTCCGCAACAGAAYYCRWWTRYRAATGGGGAGTGTCCGTGCTGYGGAGCCCGCACCGCGCTTGCGGATCAGAAACTTGCGATGGCCTATAGTGGCGGGCACTCCGCTATCCACAGCAGCANNAGGGAAAGGAGACTCTTTGGAGCCCGCTGGCTCCWCNTAGCAACNGCGGTGCGCGTGCCTCAGCACTCGGGCGCTATGCCGCGGAGATAGCCGTATGTCTTTACCCGTCTGGGCATTCAAACTATGGGGGATGCGRCAGCGGATACGCRGCGGCCCGCGGAGGGGCACATACTTACCGCGKYRCGATYKRCGGTTKYGGCAATYCCTAYTGCGGCATCACAACCGCCCCRTGCTCGAGGGACTATTCTACGTGCCGAKCGTTATGGAAGNRGYRNCTTGCCGCATCCGCGCTGCGGGGAGTTGTTCCCACNNNGAGGTGCCTTCGTCCGYGCCGAGANNNTTCTAAGAGTTCTACATCAAGCTGGCTTCTYRYCTKCGCTGCCGCAATTTGCACCAGCCCATNGTNNNCRCRYRRAGCTAGYRTNNNNAANNNNNGCTTAAGGCGGATAAAACAAGGATGATAGTAACTAGCGCCGATAAGTCCAGTTAGTGGGCATTTCATCACAATCGGATAAGCCGTGGCTGCATGACGGTTTTGGCGGCTGCGCAACAGATGGGGTTGTGTCCCACTCCTGGCGGGCATCTTTCAATCGGATTCCAGAACCCTGCATCGTMTGGTGGATTCCACCTGAAGCATYGATAAAAGGGTMGACTCTCGCCGCYGGAAGCTGGCGTGAAGTGTATCTAAGAGGGATCATANCCCGCGAGTTGCACGAATGTCCCATTGCCACCGAGGGCRTCCATGGCCCAGCGGGCGCGTCGCCAAGCGCGCAGGTCCAGCCCTGGCNGGCTACTCCACCGTGCCTACACATATGGGCTGGTACGCGAACGNNNNNGCTGGGTAAACCCACGNNNNNCGCRTCCRCTGRGTCGGGTRYYKANTMTCCGRGGRCGGTGCTTGGCGGCCCCGCCTGCTCKMCTAYCAYKRTGCGTGGGGGCCAAGCCTTTACGCRYYGRCCTCATTAGTCGCCGTTATCTGGCRAAATCTCCCCCCTACCTTACCCAGCGGCCGRYCRCGATCCTCGTCCCTTAGACCATAGAGWWRTCCCCGGTCCGAAAGCGTCAGGCTCGGCGGGGCAGGAAARAATTGAGACCAATACATCTGCGTTTGCGGCGAGGGTCYGTRRCCGCCCANNGGCKMACCACATCCCAGCCGTGAWSGTGCTAYTGTTCGCCCACTGCGGCCGNGGTTCTCAGACCGAGGTGGYWYGACTTGACCYYMGWTYKRYCAAAATTGGGCATAAGCCAGCCCCGGCGCCAACTTAMGWRMGGTYRTYYYCGCYYRCRGNNNNNNNNNNNNNGCGACTGTCTCGCTATACGTCTCCARGCCYRRGACAATCCYRCCCGAGATTCTTACACCGTATCTCAGCGCGCGGCAAGATGTGGTACCTTCGAGTGCCGGGCACTGCTAGCGTGAAAGCWRGCTTACCRAGCGGAAAGGRAAACTGKTTAATGWRCTGCGWYYAGCGGGGYYARGKGNNCNCCGTGCATGTATGGAGSTYCTTCCGCGCTCAGCACAGCGCGGATGCAKRYYTCCACCCCTATCTTCTCGCGTTGGCGTGCTCATGGATAACNNNNGCCTTCATCCGGTAGCCTTAGCCGACACATGCCYCGAAATAGCTCCCGCGTCACAGTGGGYKGNNTTTGAGGTTTCTCTCCGTACGTGCCGGGGTATAGCGCGAGCCTGACYCTAGGGTATCAGTCGGCGGRCAGAAAMGMACGCTCYRTCTGTGGCTGAGCGCAGATGAAYCAGACAYYRRTCTCTCAGRGCGCCGGTCTGCCGGGGCGCCCAGGGTAACTACATACCAGGGCGTGGCATGCRRRGYYRGGAGGCRCCRGCGTGATGCCACGTACGCAATGTTCTGCCGGCCYCYCYGCCGAGATTCAGACGANGTGYYGATCAGCAGTGGCCCCTRCRRGRYYYRKGCGGGTCATAAGGGGGCGCCGCGGGGTATCCGCTCACGCCCGGGCGCGCATGTCCCGTWTYCCGTTGCMYRCGGCCRCCGCAACGCCCGAGACGCTACCAGGRCCTCCAGKSRYCCGGTCGCGGCTTGTATGGGAGCGGAGCTTGTCGATTGCCCTACCACCGTGGGGTCGGGCAGAACAGTGAGGGGGGCTGGGAGATAGTGTCRRYGGGCGTGTTRCAAYAGAYCACCCTGKRRTYYCSNYRACTGTGCYYYYYYYRKYAGGGTCCTGGAGGYAWTGTTTGCGYCTYYGCYTGGCGGGYACGYARSCAYGGTTGCCYCRGGCCGGCCYCYGGAGGCCGTAGGCCTGGGNRGTGGCAARGTGTAGAGAYAARYCCAACTNGCTGCNNNNNNNNNACTACCCAGCTGTTGTCYCCCTGCTGCSRGGCGAARCTGWAGAGGCTGGGTTCTGCGGTTCGNCCCTAGCGTAGRATCGGAAATGGTCAGCCTNAGCTGTCGRACAANGNNNCATAGTCGCACACATGGCTCTCANNNNGTNCTACTGATGAANCCANTSCGGGCANCTGCGGCGGTGGGATCGGGGCCYGCTCGGRCCGCNNAGTTTCYTCTTTTNGAYGGAGGCAGTTGCCAGGCCGCCAGAATCACAGCCMCGACRCGACGTNNTCTCTAGCACATATGYRRYYTNGGGAAACCACTCGTCCTTGTYYYGGAGTGGGARYGCTTGNNCGTCRCSCACGGCAGCGCTCAATGRGGYGGCCCGCCCCTTTACTWRTCCCTARTCGGGCGGGCAGTAAGGGGAGCNGCCGACCCGGTCGCTGCCCCCCGNCGTCACATAGGATNTCGNNNNNNCCGACGKCCCGRCCGCAGCAGCYTGAGCYYGCMRAWCCCAYYGAACCACCATATCTTAGCCATAYCCAYGCRTCCAGCTAGNNTGYTGWMCARAGTCAAACCTCACTGGGAGAGTTGNNNNNNNNNNNNNNNNNGCCCGCGGCCCAGSWYMYYCGRCCTGCCCGTCACATCAGACACCCGCGGGACCCTGACACGTGTCCCGATATGGTGCGGNNNNNGNCGACGCCNCAGGTTCGGGCTGCGTGYGTGCAAGYYCGGCRCTTTTTGACTTGCNCTTCCCGTTCTAGTGNNNNNNNNNTGCCTTCGGGTCCCGGTAGCCCTACATCCGGCAGAGYGCGCCGACGCCCACCRTGTGACGCCCGTGGGTGCCGCRCNWKCGTGCCGTCGGCGAAAGTACTTTCGGTGCTAACCTACCKCCCGGCACGCTARGTGGCGACGCGAAACGYNNNNNNNGTACCCAAACGACGCCCGGCNNNCACCGCCGGGTGNNNNNNNNNNNCCAGTCGCTCCAGAGGCNNNNTNNNNNNNNNNNNNNNTCTTGGAGCCTCGTGCRGSRYSRGTACGGTGTTCTCCGGTTNNCARCYCCGGYRACRAAATAGAATGNNNNNMRASYYWCCCCAGTGCAACCTTCGCTCGTGTGGACTNAACAGCCGCAGCCCCTCGAGRYYCYRKRGYCGACAGGGCTCTCTAGTTCACGGCGNGGGRYCGAAGGATAAGGAGAACNNNNNNTTCTCAGAGGTTCAAGNNNNNNNASCTTACGCCTGACTCCAAGTCCACGTNCNATGCCAAGGCGCCGCGGGGCNNTYRYTTWAATGACNNCGGCGTGCTAACCTGAGCGTTTCGGTRYCRGGATTGGATTCNGRYCCTCGCACCCATAATTTGCTAGGCGATATCTCGCGTGCGTCGGWTCCGCKGCAGARCKYTCTCGCGCGCTGTAATNCGGAAGRAGRRRYSRRYACTGGNCTNNNNNNGGAGTCGTGAGGCGCACGATATTTTCGYGRGYYRCRGWATTGCAYTAGCGCCCGTTCCTCCGGAAACTCAAACCCGCGNNNAYAAGTATACGACCGTCCCTAACCTGGATTCATAATAGTAGCAATACTGAGGCGGCCSCKGCGCGACTCCTCCGGCGAACTCAGGAGAGCYGCTGGGGAATATGTYCTTCYGGRYCACCAGAGGTTRCGWCGTTCSTGGCTCCCGTRRYCCGCTTGCGGAAGCGYAYTYYGCRYRTCCAMAAKYGRCNTTYYAGCCCAYAGCGGSGGTTTGAATAGGGGCATAACGYRGCGGACATCACCCGTCGCATCCTGCTCCCRAYYGCCGGTNCCTTGCTAGAATGCTAACGCGTTRSWAAGCGAGTCGGCTGCCGGCGATCAATGCCGCCAGGTACAGCGCTATCCGGGCGCGGGARGGGCCTAAGAACGTAACAAGGCCAACCCGCTCYCCGCCCGCAGGGCGAYTNCNANAAGGNNGGTCCTGGCCCGATGCGGCATCAGGGGWRTACTTCCCTCTGACCATGCTGCGCAGATGCAATAGAAAATCGGAGTCTCTTTATGGCTTGGGCATGGYGTACGTGYKRKTTGGAYAGTGAGTCTGGTTCNNNNNNNNNNNNNGRTSCAACATCAGGCCGTTGTTTCCCCAACGCCCCGGGGCWGYCRGRTCTCTGYYRMGGCGCCCATGCCATGGGWWGGAGACRGTYCRTGTYGGAATCCGTCGTCCTCCCCCGGCTTTTAGCGTCNCGKYRWYGNNNNNNNNGTCGGTYGCCGCGGAACAAACATTTATATGCGYCCTCCTGTCTGCGGCTCACAGTGAGATANNNNNCCCTAAGGNNNNNNATAAGGTCCCGCGACGNRGGSYCCACTNNAGAGCCGCGCCTGGCGCCGGGCGATGACNNNCTCGGTTTGGCGAGGTCGCATTGYGNGGTGAAGCGGCGCCTATTCTGTGGNNNNNCCGGGAGAAAAGGGGCNMRCATAGCCCTCCGCCAATCGRMGGTAGGCCAATTGAGGCATATCATGAACATCTCCTCACRGWTYRKWYYCGCCWYYMTWTTAGTCCTAGRCCCGAGAGGGAGGGGGCGCCAYGGCGGCAAACTNAGCTTATTTCTCGTGACGACTATAAAGTNAGGAAGGTGCCGGCTGTGGTGCGCCCTTTCGGRTTYGCGTGAGTTATACGGCTTCCAGGCCACTGGCCCGGTATCACGGRYRRAACCCGCGCCACCAATCTGTCCCTCACGATAGRCGACGGGGCTCGACGAATGCRGRGCGTCCGGCCGAGCGACTGTAGGCCGGAATACTTAGAGCTCGAATGCAGGGCGRRGGCTTACGGCGAGCCCCGACAAGCGTGTGTACCCCCGYCGGAGTGGACTGRYGGYYGGYTAGAGGGGGGATCGCAGCGGRCCTCTACCCCCCGTGCCRGTAMCCCGAGCGTGTCGAAAGAGTGTGATARGTNGNACCAGRTAACAATNAGCCGGTATGTAACCAGTAACTCCGCACGNCATAYYMGRAACACACGGGCTASGYTYRRCGYKGTCCTCACGAGCACCATGCAGCGCGTACCAAGNCCCTCTATCTTCTCATTTTCANNNAGGATACGCTGTAYYTGCGCNNGCGTGAKGGCACCGGCGTGNNNNGCCAWTAAAACGGCTTYGCGGCGACCCNNTACCCNNNNNNNAACGAAGTGNCRGATTCGCACATGCTCCTGCAGATGGTGACATGTAATTAGGCCCCACGGTCTGAAATAGGGCNGCCATTGGGAGTGAARKYCWYTCCKCYCGGTTCTCATGATGGGTGTRCYGTCACTACCTCGGAGGAGCTGAGTGAGGCGTCCGTGNNNNNNNNNCCTCGTTGACGCTNNGGGGGCCGCCACRCCCYCCCCCTNAGCTATACCCTTAATCGCCAGACACCTTCCGTGGATGCGGCAACCNNTTACGAGGTGCCCCYNNNNGGTGGTATCGCGAAAGYYAGCNNNNTGCACATGTCGCCCGGTTACTCGCCGTGGCCGTACCTACGATGCGCAAAGAAAGCCTTGCSGGGGAGGTCAGCAACTGTGCTYYCCGTTACCCGRYGTCARCGTTRCCGGCGCAGCCCCGCGCCACCGCYSGGGAACGTCCGYNNNGTGAGAAYTGCKGRYCAACTTACYCYGNRAGCGTGGAACCCGTAYRMGRRYYGGCRWTCGTGTGCGCTGCNAGCCCTCCGGTCTATCCRCGCCTKRTTTCCCAGCCYTCTGACACGCCCRGGCGCGKCTGGCACAGGGATGNNNTTGTTTAGAATAGTACTWATCTCCTCGGACTTACTACCTGAGAACAGCAAGTCCGGCCTATCTACCGATSMYRSCYGAGGCGGCGACCCGGTGAACGCCTCTCAATCGTNNNNGCCGCGAGGTCTCATCGATACTAGGGTYWRRCYGCGARTGACCGYGACCCATRCYCSACGTCGCCAATGGGGWACTGGGGGGGGCAGAAGCTAGCTAGTTGCTGGGCGGACGATTACAGCAGATCCACATGCRATTTATGAAAAGGCATNATTCATACGGGCGATCAGGRCCARGRWYCTTTCGACCGTGGTCCCGCGTCCCTGGCCGGTGCGGCCTTCTTTNCGCATATAGCRACGCTCATTCTGTRGGCGTTGACCGTGNNCTWNWCYCRMRGCGACTGATGACCCATCCNCCATTTCAAGGGGAGRRYGYRCYTCCCTGCGCGGCCTCACTCGCGTTGGGMCAAGGCACCCCGAYRRTGNNNGTGCGGCCGCAGGGCTGTCGTTATCYRYYKCCYATCGCTATGGCTACTACCGCGCCNNNNGAATGCTCATCGGCTCKWKACACCTAAAGCCCGTGGCGGTAYCRATTCGTTCGTCCCGTCCYCGTCAGCCNGCGCGCCCGGGGGYCTCCGGGACRCYCNGGCAACTACYACYMCYGYTRGYGYRTGGTCCCACTAYCRYWKCYYKCTGGTGTCCYCTTGTCCGGTCYGGAAGYTCYGYYRTCAGCCCTCGTGCAAACTCGGARGARRGRYNTAAGANNNNGNGTTCCTCGTGTGAGCAACAAGGGCGNGAGGTCTGGCGGTACTGACTAGACGGRCACGGAGCCGTCGAGGNCACGACGTGGGTACTTATTACGGACCGAATGCGGCCATACAAAAACAGTAACACGGGCRGTCCGGCAGYAAACTTGCCGATCAGCGAGGYARCCCACGCTCCGTGTTRGAATTCAGGGCATTGCGARNATNGATGRACTGCCGCAAGCCGTGACCACGGCCAARGGGCATTGAGGTNGTYRCGCGTTCGTTARGGGAGTAGGGCCCAAGATCGAGGCTCTRRCCRCCTGCCTGTGACAANNNNNGTTTCCGTGCGCGGGCCTTTCCYMRCYRCCTGTKGGGCYAGACGNNNNNNNNNTCAAGTTGGTCCGATGGTTGGGAGAANAGCRACWGTATGGCGCCTRCGGRATAATAYGCTGTCTCCTTGGCGNTGGATTNNNNNNGTGGGACGGGGCCGRTTATATGGGRCRYACCGCGAGGGGTGGGTTGCGGATCCGGANGGANTNCTRGCCYTGYACCTCYYCACGCACARRTRKTKCCGTAACTGTTCTACTGYCRTCWYCARGTTCGATRRYRYRGCGCCCGGCGTCGNNACGGGAGGTCTTCTCTTGGATCCAGCGATGGCGRCRGGCGTGCAGNAGATCGCTGCCCCGKCARTGMRSAKGACCCGCGAGTTGCTAGTAARTGNATCACTTATTNNNTCTTGTTYGCCCGGGCCTGCTGCCGCGYCTTCCCGCCGGGGAGGAGTTGGTCCCTCCTAGTAMYRGGGATYGCAGCCCAGCTCCCCCGGCGTGGACCGGGGGCGCGGGGGNNATCATGGCTCCAGTGGCCCTGAGTCCGAATMATCTTYTCYCCCACCCTTGTCGAAAKAAGGCCWAATAGAGCGCAGGCCCGGCRCARCTCAAGTATTAGTCTTACGCTCCARSGGCCCNNNNGNNCTAAGTCCGGAGGGTGCGGGCGGCCGTGAGTAGTAGAGGCGCTGGATCCAGTGCCTCGGATGTTCMCCGCCCCCCGTCCTGCTCCCGTGGCGCCGGCCGAAGCCAAACTACGTCGCGGCCACTTCNATAGCGACTATGTGCGAAGGGTGSSGTYWRRSYYRRYYGGTCACATCTTSACYAAGRGGAGGCGARGGGCGACRGTGTGGCCTGCGARYACCTTRRRCGTACGCAGCTCTGCGTTCGCAGGCGTCNCCACCAAGYTAAYRCCCGCGCCCCTRCCAAGTAGGATGTATGACTTCCTACATAYCCGCATANCGTGTACCAGGTCYCYACGGCCGCGGAYGCCTCNNNNGYYYGTAGCGCAACGGGCGTCCACCCAGGTCACAACGGTCNCGGGGGGCCGNGCCGCCCCAAGGCCATATTCCTCCGGYAGCCRCYCGNGCRGCGRATGTGRYAGGCGGCTRCCGCRARCCGGGGTGCCCGGGGCARAYCAGAGGTNNNNNNCAGKCGGAGCATCGNNNNNNNNNCCCAGGCGGTGCGGGGTTTTGGMCYCAAGYGATCYTGCRGGTRCNNNNNNNNNNNNNNNNNNNNNTAGTRTGATGTCGTGGRNTTGTACSAGATCGGCCTCCGTGGCTCTACCGNCGCCTCCWCCTGCCGTGGCGGCCGGCGCCACGGGCATACATCTGYGGCCAGCYGYGYACGCCAGCMRAGTAGCMTTACTTATTYTGGTAAANTTAATCTACCYCTTTCGCCTGTCAYTGRATTGAACTANATGCACCTGYTCCAACCTTCAAGGCCTCYYTGCGCCCCGCGCTGCCGGCAACTGCCAAGGACTAGGGGGCGTCTGCTCNTCAATCGATGTCGCAACCCAGCGGTCCGAACCACGGRYGKRTAGTGCCCGRYWRWYYNGTCTCCCTACAGTCGGCYGCCGAAGGTCAAAGGCGCTGCTTCCCCRGATCAAGGGTATCACACCGGCAYRGCCGCATTATTTAACCGTYYTGRYRKTCGARYSGTCNNACTTACATGGACTCTATTAGTCAATTGGGGGACCCTCTGTCACTGCNNNNNMAATAGCCGTATACCAAACTATGGGGACGATGYYNNCTGAGRMTGATCCTGRRGAWYCCCTTAANGCGGGGARCNNNNNNNNGATACCGGNAGGAGCAGACTGCATAGAAGTCAACTAGTTTRATGCATTTMTTGATGCGTTGTCCCGGCCGTGACAGGGAGCCCACACCTGGCGCTYCGRCTGACGCGAGYCTRRGGAGCCGCTCATCNNTAGCTCTAYGCWCKGYGCCCGCGCAACTGCGTGGAGGACCGACRSCRRCTAGGWACRGATGTGTCTCCGGCGGGTAAGTTAGTGGACGACGCTAGTRCTGTAAGCCAAAGGCGAGTCGAGGTTTGGCCCSNNCGGGGCGTTTGATTCGGGYCACAACGCTCARCCCACGTYCGTYYTTGGGCCAAYACCCGGGATACGACGGATCRMMGRWCTGTAGGATGCYCCCCCGCGCGATACKYTYRATGTGTATGGAAGGGTACATTTCATTTAGRTTCAANNTACCTGAGGACAGAGGCCGTGGGCATATTSCMWTCCCACTCTAANRMCNCGCAGCGCACCGAGCGGGGTGCGGGCAAGCATATAGAGCGGGGAACCAGCGCTATGGCYRGTTCGCCGGGTCCAAGAGACGYTCNGAACCCTACGGNTCGNNTTAATGACCAKRTGGCCTYCGRGGKCRRGCRKTRAACTTGGGAARYRGSGYAAGACGTAGCRGRCGRYSYYGAGCCCGCGGTTCAGGMGCCGRCAGGTTCCGAGAATAGGTATGNGAACTCGGCATCCCTGTCCCTNAACTTCCTCACACGTCTTCYRKRGMYRCGAGGYYGCYRCGGCNNNNAGTCGTTGCCCTGGNNNNNNNNNNNGGCGCAGATACCATGACGWTGTTGGGTACCGACTAYGCTGCCCTAAGGCYRKYRNCCCGYGCCGRTAACAGCTCAAGTGGGCGRWGRTGGTAGTTNCCCAGGCCCCTTCCGRRTAAGACKGTCTTGGAATGGCCACRATNTGACTNNNGGCGNAGAGNNCACCRAGCGYCTCGCCGATCTGCGRYYYYKTNTGNGCCCCCGGAGCCGACNNNNGCCTCTGGCCCCCCYCTRYRARTGTTCACKCGGCTANACCGTGATGGGCAACGTGGACGTCANCACCGTGATGCAGAGTTCTGCACGTCTCGGTGCGACGCCGACAGACAGGCGAGTYGTCGGCCCCNRYCGCRRYACCGTCYRYTTCGCTCCCCCCCTCGGGGGTATGGCRGCRAGCGGGRGTCGCTCAAGTGGCGCGTGCTTGAAAACTGCATNNGYCGGARYGGGCAAGCGTCGCGRSCAGCTCCAGGRCCGGANNGCGATATATTCCAAGATCCCCTATGGTRRCCGGRKGCRYKCRYRCTCATGGAGACTCTCCGCGTGACACTGCTARYTGATGAYSWGATCTGTCATGCTTATTGCGGTACGGRTGGCATGTCAGGACTAGTCCGCAGATTGCGCTGTGGAGCTACTGTGACACGGTARAYTTYTCGCNNCARTTCCGATTGYAARRAGATWNAGRCGGGGCTWACGCCAYAARYAGGTCRRCGAAATGSTCAGSGACGGACCTTAAGTAGACATAGCGCGGCCWGCAGGTCAGCWGTTAACGCAATARYAYTYRCKCTTTAGCAGCAARYCYMRAAAATTCCTGTCGGWCTGGRGGACTCCATAAAGCYGYRTGGAAACGCTAACTAGTTYTGGGCCTTCAYAAGGYTCAGGAGCAGCCGCGGGCCCCCGGCGTCGCCTACCGGTGAAACGTCCAGCGYCRGTTCRYGGGTTTGGAGKYAGTTCGGTTAATGCRYCTCGAATGRCCCGCGCAACCGCGYRTATRTTAGTCTCTGAGGACTATGCATCCCAGCAAGMCGTGTGNATAAGAAACAATCTTTCCCGATCCGGACGCCTATCTACTATGCRTGCCCGCCGGACGGGCGCGCCGGGTGTTGTAAGTGAGGCGTCTAAAGTCCTGACCTCATANGGGCGCTCAGCATAGTCGATKWAAATGTCTGGCTTGATCTACGTCCGCGCGCCRCTCTCTCRMKTCNNNNTAAGCGCRYRTCAGGGYCAGGGGGCCGCATCTTCCGRNNNNNNNAGCGATGAAGCCTNNGGCCGCCANNNNGCGNNGCGCSGGTTRGRTCRGATTCGCTCCCGCRCGTCGGCCCCGCGGGGAGRGTTCCAACCGCGGRGCKGGNNNNACCCTKGYCRGCTYACCACTGRYCGMGTAGGCGCRYARGYCRYMMAYATGCACRGGCAAAACNNGTGCNNNNNATYMYYRCCRCAYGKAAMRTCCGCYCYCGGCCGGWCCCYGGCCGTKRCCRTCTGCGCCGTACTGCAGGCYGASTCTCCTGAGGGACNNARYTTTCYRRWCAGACKGAGCYGYRGGCTATTTNNNNMCYKCCNNCCTCGCGCCATCGGCCGGACAGGYYYRYGCGCCGAGCTCCTCAGTGTAATAGTTCCYGYCCAGCCCACTAGACTAATTNGNNNTGGATRCRAARRRKCRCCYCGAGGCGTTAGCGNGATRYCTCCCCTTGCNNTCKKRKAGTGATGCNNGCCGAGCCCNNNNNCGGAGCTCTCATTAGATCTMCCCCCGTGTGNNNGGAYGTCATGCTAACAAAGCTYGGGATAGGTATTCCGCTCTCGGTGTYRGGCYGGYRRRYRCYYAGAYRCAGCACGCTTTCACGCCCTTACTCATGGGGTTAAACTGTTRGNNNGGATCCATGGNNNGCANGGTAYYYRMCRAGYTTGRYGRGRCTRSRAGCCGGGCRGTAGACCCCGRGGGACCYYYRYTYCRRYCRRTRGATGRYNCCCCYTATTCCTACTYWAMWSGCCTCGTTCCGAGCGCCAGCCGCCGGARYCAAGATTCGGAGCTGCCTCTTAGCTWKAGGNNNNNNNNNNNNNNNNNNNNNNNNNGCGTGTCCGCCCCNNNCTNCAGGAGTAACCCCCACCCCCNNNTCCGGAGTTCTGCGCTCTTAACTCCGCGGTGTACGGCCCGGACGCAAGACTCCACACTATCCGGGTRCCCAGRGGGAGGTATGGGTCCCTGAGTACACGATATCGAATGCCCACACCAGCAGCGCTGTACTGTAACCAACTGTAACACATCACCCCGAGGGGCGATGAGCGCCGGGGGGTGCACGCTGCCAGCGYCCGCRGRYYGTAAGGGCATCCGTGGGAGGCTGTCTAATCCTYCTCTAAGACYCGGGACCCTCCAGCCTCCAGGCTTGTAGCAGAACGGGTGCGGCCTTGAGCCGGCGGCCGCCACCCTCGCCTGGGGGGTGGWCGRCRAARYGRTKTNNNNNCTGAGAACAAGGCGAYYRCATTGGTCTTTAGTGTGGNACGAACGCGGAAATAGGTCGGCCGTGAAGGNATTCAATCCAGGCAGCGGAAGACGGAAGGMCTCTGTCCAGGGGAGTTGAGCTAYRGGCGGCGGTYGCGCTCGTCGTTACTGTGTGRWTTTTYRRWYMRYRTYGRRYTAAACCCGAGCCCCGGCGGAACTGGAGCGGGCCGAGSMCASCRRGARTGACCAACTAYYMGCGYCRRGGGYCGCCCGAACCGGGGNNNGCGAGGTCCGASYYRGWYRCGACGTATAGAGTACATYTTCRAAACCGRYRCCCAACGYCWCWYCATCGGGGYACGYGMCWGCTCAGTATTGTATGAGAAATGTGTGCCTCTCGCTTCNNCGNNNNNTTGCTGCGTGMYRGGAGGAGCGCGGGGAGCTCCTTCCGGAGCGCCGCCCCGGNACACGTTAGTGCACACTTTATCAGACCCGGANNAGGGRYSWGYCTAGNNNRSTYNATAGGGCGCGGTCGGCTCGCAGTTTTGCTACTCGCACAAACACCGTCCCGTATTACCAGTTGCCATACGACTGTGAATTCTGCTGTCCACTTAGGGNNGATCCGAAYYGRCRGTTGTNNNNNNNNNNGACNNNGCGCGGCCGCNNCGCACCGGGTCGGCTATATCGGGGACCTCTCTAGTCCCCGACGCTCGCAGTGTCCTAARTGYGACAATTNNCGTGGCATCAGGACAAAGCCGAGGGGCASYRKCYYGAACRRYCCYCCGAAAGCWYGTSTGTGTAGMYGTGCGGCAACGTYYGGCKCGCNCTARAGTCCCRRYYYNCGRYGGACCGRCCCYNNNYRRGCGATAGGATCTGGATCGTAGATTARAGTCAGACATTCAGCCCGACTCGCNCSSGTTGTCGACTGCAATGYAYRGNTCGTCTTAGCACTCTTCGCGCCGCAGCTGCATATACGACGATGTCCCGTCYGRTGGTGGTCGTCNNAGTTCGCAGCGCACGAAATCAGGTTGTTTGGCGGGGCGAGAGACCGACGGCCCCGCCCCAAACCTCGTCNGGGGCAGCTCCTCAGATAGTCGGGCCCCATATGCGCGGRAAYRRGKYYRRRWRYMNARRTRYTCCTGACGCCTTAACTAACGTTCGAGGCGACGCTCTAGTTGGATYMKGTACCGCTGGCATGACAAACACAACTATCRGRGTCACMGRYTYCGGCCGRCCYRGCWRTTACGGCAGGNCATGNTTGCANTMSTTRCTTCCGCCRTGTCCGGCCGATGCCAYCCCCGTTCSWCRYCGGCSMATCRGCCCTGCCCTCGGCGTCNNCGGGYCYTGRGTTGCNNACGAGTTCCCGGGCCGCTCGTCACGGGTGAAGCGACCACCCACTTTACGAGGGCGRTGYCYYGGCGCGAATGCAACATGTGCGCGGGAYCACGGCCTCGCGGSRYRTGTCTTCCCTGACGCCGTGGCATGCGGATGCGAATACTYCCCCCTGCCARTCTTCCGTYCYCTAGCACCACGCACGATAGCGCGCACRCCAGCGTTTTACGGGCGTCCTGCTCCGTCTCGCCACATGGCCGGCCACTTACTTRWGCCRRCCGCACGCACCTCATGAGCCGTAGTGGGCGCCGGCGTTGGGTCCCGTCCCGGCKTTCAGTCRYMRAMCTGGATCGCGGACAGTCAGTCGTACCCCGNAGCGTATGTGGCCAGCTCGCTTTGCTAGTCTGCGGCCGCAGAAAGGCCCGCCCCGCAGTGTGTGACWTTTCGTCGGGATTCCCTTTCTCCTAGAGGGTTGCGGAGCTTGAAAGCAGTTCRCYYKCTCGGCGYTGRYCRYCGGRAGCACTTCGTTATTYGTCTGGCGCAGGGAGRAYGTGGGAGCCGGGGGCTTGTCTTGCCCCCGCGATCAACCCGNCCAGCGCGTTCCTTCCCGTTAYCTCGAGTGTGAAGCCACGGCGGTGAGCCTACAGGGGRGRTYGMCCCTGGCTCATCGCARGRCGKCGRGWAGTAACTGTTGTGCCMRYRAACCCGGGCRAGCGAGGGAAWGRRCGGCYCRGGTCTCRAAGCTGNNRRCAGCGWCACGCGGGAGGCTACTYTYRTTATGGNNNNGCGCCCCAGGTCYGGATGCTTGGTNGCGTTAAGACGGACATATCGGGGGGRYGRYGTACTAAGTACGTGTGGGANTCGCACCCGGGGCAGAYARCRYCKCAKGTGCCCTGTTCGACATCCGACCTGGCTCCGCCGTCTTAGGMCCRAAACAGTACGGGAGAATNGCGCCTCCTGCCTGGCGAGGCCGCGTTTATACTACGCTTTAAGCYCCCCYCACGCACACAGTTGTGCCNKSTTACYRGCRKRYRCYYSCMRGCACRCGCGAGGTNNATGCGCCCGCTMAYRKTGACGACTAACCGTGCCAGNNNNNNNNNNNNNTCCCAGGCCCTRGYRGGAGCAAGTTYARCCYYYAYGGGGGAATCTTGTTCCTATGGGTGTACGATGGACCTTCGCGTACAGAAGTGCACRYRRCCGTAAAGATACGTCACGCCACGGCCAACTGCTGCGGRCTTGRTRCATCAYYYYYKRYTGGGCCGCCWYATYGGGGCGGCGGTACTAYGCCYCACCGTTCAAGCCCTTGGTTCTCTCTGAGCAYATCGGGGAGTGTAGTGCACGACGGCTCGAGCTACGGTCCAYGGGTCAACCGTCCYACCCGGRRMTMCAGCCGCCCCCCAGATGGRCCGGCTRCCGTCMGGAATCGTCAGGGCCCTGGTTTAACGGCCACTTCATAGCCGGGCCAACGGACYCTGGRCTYTKYTAGNCGCGGACGGCACCCCGTGCCCCCTGCCCARAGARGCGGACGYGTGCTCATCCTCCARTGCGCCCTCRGGGCCCGCCAGGTCGTTGTTCCGTGAGGTAGCATAAGAACCCCGGCTARGTTTCTTCCATGATCCACGACCGCKCCCCCRGRCRRCAAGACCTTCCAATCGCAGTACCCCTTTAATMGCACRGGAGGCTAACCCATTGTCTRAAATTATTGTGGCAGTGCTCGCAGTGCGCGTCGGCCGCTGTAGGTACCGTGCAGAMRMYTYCCYANNNNNNNNCCTNNNCTTCGCTGTGNNNAYWGYCGYAGRGAGTCTGCAGCGCAGGCGRCGCCCCARGGCATCCAATYCCCGCGGCCCCGCCMYYAGYGGYCCTYYGGTCCGACYGCCRGRCGRCCTGYTYGGGYCCCCGACGNCGCGCTCGATAATTRAYATCGAGCTATCGAAAGAANNAGCMYATYTAAGCATYTACACGWRYTGGACACATGGCTCGTTACGTTGATGTGGGCCAATCTCCCGTCAACGTTTGCTACCCGGGTTAKYKYYRMGTACCATATGCCCAGTCGGCGCGCACCGAGAGAGGCAGGTGTGGGNTAACTATTGGYATCGTCCCGNTNNNCNNGGGGCCGCGTCCGCGTGTCTGGAATGGGTAGTGCCCCGAGTCGCTGCCTGCCGGGCCGACGAGCNNGGCGYGCGGCTTCGTGAAACTTAGTTCTGAGCTCTAAGTYGYMTGCAACTTACCACACGACAGTTGGGAACGCTGGGTAAKTCATGTAAACCACAGCGRGGGTGTCTTGAGGAAGTCANNNNACTATACCTTGCATCCCGTTCTNCTATGAAATGAAARGTTSTMCTYTGCTGGCCCGGACAGRYYCATGAAAAAGCACTCTTACGTGGTTACYGYGGATRCTTGAGTGTTCATCCGCTTCGSATAYCYAAATGSYRYYYRCCGCCACTGGGGYTCCGAACCGTYRCYRCGGCGSGCGTGGTTTCWTGRGCACAGGCTCAAACCCCAGGCTTATGATGYCTCCCCTTGAATGCTGCTGTGTCGCGCTGCRCCRAYYGYARCGCCTGATCACGAGATGYYCARTGTGGGGAGCCTTCCNNNNNTGTGGTCGCCTGCCACGGCGCACGCGGCGCCTAGCGYRYRCGACCNNNNNAAGGGGGTGATCGGCGCCGCGTNNNCCWCRRRRSTRRGCATGAGCTTCACCCGCGCTGACCCGACCGGGGGGGGGCTCCCTCYTCGCGACTACGGCGCTRACGKGCCCARNCCAGTAGCCTCGGCGTCCTGTACTACCCGGGGRYGKSTCATCGGCCARCACATCTTAGCGTGATGCGAGACGTGCGRGGTGCGTTGGCGTTCGACCTCGTGACACCGTATCGGCATGGACGGTGNGTGCCCTAACGCCTGCATGTACCATGGCCGGCGGCCGCAGGGYYRRRYYYYYCYKCACYYRYRTTGTYYCCCCTYCAGATGCGGGGCCTTGATGCGGCGTGGACAACCNWMRYRRRYTCTATAGACGGANNTYGGGGCGCCYCATRGCATTAGTNNNNNNRRRYCTTRACCTNNNNNNNNAGACAGGTGCCGCCCCAGGAGTCCTTCTGCGCCAAGGCCNATCCGTGGATCAKMRCGGACGCGACCYGCGCCYCGCTGTTCACGGCGCGYWRRYCGGSGYTCTGCAACATTCACGCGACGTGGGGGGGGCGGCACCCCCTGCACTCTACGTTGGTCGACATGTAATGTCGCGTTGTSCYGCTGGTTCCYCCCCCGTAARYYKYYSRCRCCGCGGACGNNGGNNNACAAGYGCGGARKRRCTCAGCCGGCTCCTCATTGTGCACCAGGCGCGCAYACCNNCTGCCGRYKCCRRCACCCCGCCCAATGGTCACGCGCTCGTTNGCTCGRCYYGCTTGAGAGACGCGGYTCCYGACNCYCTGCCGGCAGCTAGGCCCCGCCGGTCCGCATCTGCARGGNGGRCAACGCCTRYAAGCCTCCAYYCACMCCYRGWYKCGGTTTGCTGTCGCGGWGMACAGCCCCCTTRCRRRWWYYGAGCCACCYTARGRAACRGCGARTRCCGTRGTTTAAGCRTGCCGTCCRCRYRTCWCKKCTAATTATYYCGATGAGTACCGTGGTCCRGGYCGYCGAGRCYCGCGATCAGTCCGGTGCYSCCAGAMYYYRTGTCGYRCACGAACCACGCCGGARCGCCRRGCYKGGAKTCCTGCGACGGGANCGMGTYRCGYGGCCCYACGGCATAANGCAGTCCCCCTGATTAATCCCGCGCTKCTCTCTAAACTTCGGCYACAAATCWYRGCYGTTCTTWCMCGTCAGCACATCCCACTCCRTCATACCGCNNCCGCACGACAGTCCGAAGGATGYGGCTTTCACGGGGCGCGACGCGCCGTTCTAACAAGTSGGGCCGATAATGACTMRWYTCCCTYCRAAAKTTCACGGGCATGCTCGGAGCAACGGCGCYCRYTTRATGYRGTGCGYRGCGAGWSGCGGGWRYRRRYRMRRRRRGCRACGGCGGTTGCGACAAGCYGCGAGATATATTACGAGCCCCCCCCCTRAAGGCGGAAGGGTGTACACTCACGTCTACCTGGGTAAACTTACACGTRYYWRYACYGMYACCCCCSCYGCCGGACCGCGCCCCGTGCAGGACCTCGACTAGTACCGACRGGCAGGCGGYYCGGGGTCCATTTTATTCGGGACGTAAGCGCGGACCATCRTTAGATGAGGCGCACTGTTCGATTGGACTCATCACCACGGGGGGCTCTAAACCCTAAGAGATGAGTAGGCTAGGAGAAGGYYTGGGGTGCTGCCCTCTGGGTACGCCTYCCGGTTCCGAGACAGGATGGGTACGCNCCCCSMCCAGSTTCGTCTTRCAGACGAGMGCGGCTCGACGCCCGCTGCAGGGGAGTGTCTCGCCCTTGCCGTGAGATRAAACGAACGCCCATAGCGNNAGAACKRGGTGKRYWRYRAKAACTCNNGACCGTCCCGCGCCGTAGGTCGTCCGCCGCGGACTATGCGTCAYTCGRCGCCGCATCNNNNNNNNNNNNTGAGTGCGNTAGCTAACTCCATACCAGGAGAACGCACTGCTAGCGTTMRRRCRYTTGGTAGAGCAGCCGCGCTCCCAYCYATANNCGCTGTTRTRCTGTGTGTYYCCCCAGTTCTCAGGGGTAGGCCCTCCTTCACTGGCTCCGGTGTCCWCCTGCGCTTWCCCGGTGCCTCATTTGCTTGAYARRARCGCGAAGACTATTCCTYRCCCCCGCGTTCAACCCGAAGCCACCGGAGTCCTCAGATGGGCAAAGTAAGATGSCRYARTCAGACAATCCGGAAGATGCGGTTATTAGACGGGCRGCGGGGGCTGCGGAGTTYTTGACYTGCACTACTGCAGAGGAGCCCACGCACTTGCGTCCGCGCATACGATTGTCTTGCTCTGCGCCGACCGGAACTTCTATGAAAGTGTTCTTCYTAACGCGTARRRARGGAGARTMAAAAARRRAAAGGACTRTTCARTCGTACCGCGCNNNCTGAAGGCSGCAYGGAAGTTAGACGGGCGGAGTTRCCGAAAGTGGACTACACCCAGTRYYYYGCAGGCTGGCWCAYTCGTGCAGACCGACCGGGTCTGCTGCTACTCCTAGGGGRYCGGAGKGGGGTCTGTCTAYGWGTGGGGCGGGCATACGCACCATGCCGCTGANGATCGTCCAAGCCCGCNYGMGRTGRAGCAGCCCAYGGRACYRRWGTTTARRCGGCTRRCGGTYGGGCRRCCAGWAGGGGCCCGATCCGGCTCTTTAAATTAGGATTGKGGYWYRCATTGGCAAAGCTAAGCGCGGCGTNNGAATCKRCCTCANNNANCCGCRACRWWRGCCGAKTYWRWARGGACGRAGAAGGRACCGCGCCTRKYYMGGGCTGNNGTCGYYRYGYKRGCRYYYRGCYRGGRRRNATMYRGGAAGTTCAGRYSCAGTCACGRCCAGCAACGTCAGGGTGACGCACGRCYWRGWGGTYRGGCCAAAWAGRWYTCCCCGTAAATTRGACGTGACAAAGGGGAGTAGAACTTGGCTRTTYAAGACYTRTTTAGRGTTCGGAGGTACTGGACTGAGCGYATCATCGTCTCCCACCCCGCCGTCGTCTTTTGGCGTGCGCCNGTCGCCYCACYGCCGGTGCCGATNYTNCATNNTGGCAYAGCGCGNNNYNCAGTATCCCCAAGGYRTTACNGAGTTCCGCCCTACAGGTTGRYGCRCGGTGAAGGTTCRGCGACGNCATRGACGCGYGAGGGYAACTCATTGTYMCAACCTCTCCAGCCCCTCGCRYRRSKYGRCGTYRRTCTGTCCACCYCGGTCCCCGGTGCTRYCANCTGTGATCCAGACCTGCRAATAYMSTGGTTCNCTACRGTTCCAGGTAGAGTTCGTAGGGCCCTWTTCCAACCGACTAGTAGGCCCCAGAATTGCTGGATCTCTGGCCTGNNAAGAATANNNNNNTAGTTGGCCGGACGGAGCGCGGCGCGGTYTTRCATNTATCCNNAAGGCGTCCCTCCGRGCRCCTGAACGACGCCGGCCWTCYRGGGGGAGTCAGGGTGGGGGCAACCGYGCYYGGTTGATCGTGAACGGAGCYGCTGCCGNNCAGCTAACGGGYMKTGGTGATNCCAACAGCTCGCTCCTGTTGAGAAGGGTCGGRTASGCGCCCCGTTTGCACTGTAWRGCYYGGGRYCACCGGGTGCGYRKYGCCNGGCCGCACGAYTTTCCCGTCGCATTCCYTRNGCCTATGCGRGGYYGCGGTATTTTRCGYTGATCTTGTGCTTCRSCCCYGACGGGAYYATTACGCGCAGCCGAGCCCCCACATTACYCCCYRCGGGCGAGCGGCGTGGGYARGTACGATACTTGTGCGGCATGTACTCGCAGGATKYCRTYRTAWTATACGGTCCNNNCAGAGGGTCTGTCCAATTGCCGACAGAGACCCGGNNGGGACCTGGTATCGCGCCATCCATGGCCRRGGSGGCGCAACATTCAATGGGGKYCGGGCGCGGGGTGATACCCACCGTATGTRCCARARYRAGAWCGCGGCTAGCACGCGGCTTGGGGCTCCCGTTGCCTAGGCGCCGCCGGCGTATGATATTACCCTTGCCCGAGNNNNCTCAGGCGGCAAGTGGTACAGTATGCYTGGCTGCAGCTCACCCCGCCCCCGTGGGCCAGTACGAAAGGTGGTAAATTTCGTACCGAGGGTGGGAAGCCGAAACYAAAGCGCATGTAGTCCCTCCGGGYNCATCGAACACCCTGGSYAATTGGTCCTGAGTCKWCGGCCCGGGCGCAAAACCNGCTCTTCTCWTGAGGYMGCAYACTCCACANNNCGCGTGATCCCGYGGTGCCGGNNGCCRGRTCAGCGACCGRTGGCACGGCTACRTCCGACCCGGGGGCGTTGAAAGACAGCCCGAGCCCCCACACTGGGCYTCGGCTCCYYCACAGGTCRTTGAGCGGCGARSTYYATAATTTCGGAGGCGNNATTYCSRSYRAGCGGTGNCGACRCGACCCGTGTTRGGTATACCYCACCGGCTGTATCCGGGGTCATGCYCGAARYYTTAGGGRCCAAATTATCGTGAATACGNNNNNNNGCCAGGGGCAGCGGACGGGGGCYTAGTTACCGYYRGCGGCRCGGCCYCYGGCCGCTTCCRRCTGTGTAGYYYCTCTWRACATAAATGYYGCKCTGYYGKAWAWAACCGGGTTYCCGAGANCCGCTGGAAGAGGAGGATCTTCATTAATGGTTGAYGAGTAWTACAAATCTGGTGGCGAGTAGTGCTACGGCGGCAGACTACCCACGGCGGGGGAGNNNNNNCCGAGAGCAGYRATCATTGTGCGCGAGGTGGCCAAGGTCAGCCCGCGGGCCGCGAGRYRYCTYCGATCCACATGCATGGGTGCTGGGGCTATGCCGGGGCTCGTARRGCGGATACGCRGCTCGCCATGCAYYYRYARGNNNNNNNNNTAGACGGAGCTCCGAGGCTCGGCCGCTCATGRTAACYCAGYRCYCGCGAARGGCRATCARRACGCCTRCGGGGTTCTGCCNNGGCGTCGCGTTGATGGCCCRCCCAATCCGAGCCTCAGACTTCKKWMCTCCCTTCAGCCCCGCGCCTAGAGATAYKCTCCCATTGCGCCGGTAMGACAACYCCGNGGRYRRATGCCCTGCGTTATAGCTGTTTNGGTCTCCGGGGCGGTCCGARGYYTGYYRRRRRYYNYCGATRGKRKCAYRGCTRMAGAGGSCCGTCGCGYCCGAGACGRYAGYTTAACCNNNCGNGATGCGGCGGCCGCAGTNCCTGGGCTTARCGCGACKMCGGTAGAACCCAYYACCGGAGTTTCGTCCCCTACTGCGCCCTACCGRAGTACACGGCGNNNCYRGSYGRYWYGGKWTCACCGRGYMCYKWYYYYMGGCCCCTAATGAGCATGAAAGGCAGCTCTCCGGAWGATAGATGGAATCGAAKTGGACTCTGAGCCCTGTACCCCGGCGGGGAAGYGTTAACAGGNCCCGAACCCCCGGCCCCYYTRGCCCTCAACGCCTRYGTCAAAGTTTTCTAAAGGYGGACTCCYTTCACCTGCCCAACCTTGTCGCGRRANGCACGGTGCAGCGACCGACCGCGAGWTACGGCTTTGTCGCCATATGAAAAKGCTCGCNNNNRAGAGAGTCCCAAGTATGCCATANGYGGGCTANNNNGTAGATTCATATTAGCAGTCACCACGNTGGGGRRRGGGCGCRGGNCTGGTAKCCCATACTCGGTTCGGGATCTAGYYACGAYRCYYRTGGGCYRKTACTCCACRCCGCGCGGATCCCYCGARCTATGGGAGGCSCAGGGAGCAAACCGCCAGCNCCCCCCCRACYGTACACGGWCCCCGAGTCCAGCCGATGTTCTGGACCAGGACCATGCGNNNNWRRYCRGRAGAGACTGACTAGTCRKWGRKTGYASMGTGTTGGCAGGCTGRRRCCNNCCATWYNNACTGTATCAAATCCCTCCCGGCCYTTACGTGYGACCGGNNTTGTATGAGCAATAGGGGNGGNACCTANNNCNGRWRYYTGGCTCCGYGAAATGACCTTCGRRTCRRRACCCGACGCCTCAGRRRTCYYCCYRGCRYTRGYMGCATGCACGGCACGGCCGGTCCGGTACATWCGGGTNNGATGGGAGAAGCCTAAAAAGCCCAGCGGTCGCTAGTAGACCGCGCGGTCGCGCTACTTCAACACGTCTCCATCGGGGCCGWRGNGGGRACRCCGGGTCACTTGCTACCCCGTGCGCTACGCCAACCACCTTCATCCGCATCGCCCGCGYYYTGCACGCTCCTACCKRYACCGTCCAGGGAGCCYMGGTATGWATCNNNCTATGGAGCGGGCNNNNNYTTAGRCTCCCGGAGCTCGAGTGGAAGCGGGGGAAACGTGGCGGCCTTAYTCGTATAAGCGMYGNACCTGTGYGTCTGGACGACCGCGGCGCAASGGTTTCGATCCGCRCAGTGCCCTTCGGYGTTGAGCGAGATNGCGGGGACATACATCCCCGGCCWRTTGTCCGTAAGGCCTACGCAGGGCGCGCGCGGGKTCRCGCCTGTCRCCTGCGACCCCGCACAATGCYACCGCGTGRSWRRATYGMRKGCCCTTGTTCGAGACCGCGAAGGACGAGCCGAGTATCCMATNTAMGGYCGCCYCYTYACCACACTCGGGTGCYTMCGGTCAGCAGGCCAYYGCGCGAGGGKTGGCGTTGATATCGTCTGTCCGGGGTGCGRACCCTCTTACTAGCAGCAYCTGCGRCCTACCGGTGATTAGTCGACGTACCTCCCTCCGCGAANAGGAAGCGCTATCGTNNNNNNTGATTGCATCCCCACTTGMCTTRACAAACAGGTTGCGGCTCTGGYYYYCGNAAACCCRYCGCATCCGTCGGCCTTATAAGCTGCGGCCGGGCCCGYRGCGCGGGCGGYNNCCGGCCYRGRCCATGNCYRKRSRRYRACGCCAACCGCCGGTGGTAAGAGGGCTTAAGAACGATCCAGCCCCCAAAAGACGMCMRKWYRGCGGGCAMRTYRYWATCGTCACGCACTGRCGGYGCRAGTCACGGCTCTCCATCCATACTTCCCTTTGCCANNNNNCTGTCGCACCGACTCAAGCTCTACCGGGATACCAAGCACNCNATSGTYGCCTGCTARWCGCCCGATGARCRTACCGGACGAACTGTTTAGGCMAYCAGCGCGGTTCAATAGATGTCTGCCCATGCGCATGCTTCGTWCKGCTGYGRTGAATCACCCGCAGCYYMTGCGGATNNNNNNNNNNNNNNNNNCTTTYGTSGAAGCCTCCGCCTTRYRCRGCCCGGACGACGAGGCRKYTGGGTGGGTTTGNGCTRTCAGGYGYCCCAGCCCCGRRGGYYRGATTTRGCCAGTCGCGTAACGTCCGGGGCCCCGYYGYRYCACYRCGCYGACGGAGGCACGCGGAGGGATGCGACCCCGATGARYGYGGCCCCGAYTCAGATCKCRGCCGGGTAGCCGGCAGAYYAGCCCGTCGTCCCCCCGGCATGAGGNGCNYWRRMSTGSYRYGTAKTGRKRKYYRYMWGMTGGCTWYYYGGRCCYGAMCRRCGCGGATSAYCGCTAGTTCACRACCGYCCCRGTGCCCCTRKCCTNTCAGGGATCGCNNNTACGCTGTCATCGATTGTCGTTTGCTATRRGTCGTGTCCCGCGCCATAATGCGGGCGCCGTGAGCAGTTCACCGGCGTTTCCCYGCCYCNNNCNNCRTGTGGGCCATATCGCACGGTGYCGCCGYYGCACGCGAGYGCGATCGGCTCTAACAGGCATTGAGCGTGAATAGGACCCRCKCAGAGAAAGRTCTTCTCGWYYRGCTYCAGTGTCTATTTCGCGTGGGCTYCGCGTCCWATTANGCCRAGCTGCTCGCGTTTGGCACATCATTGACTGATTCGCCACGAGGGCAGGANKCCGGGAGCGAGATTTCGACCGGCGGTTCCGGCNTGCACTGGGGTGGGCARYGCCTAGCGRGCCGACACCACCCTGGCCTGGACGNAGGCCGRAGCTGTCTAAGCTAGACGTTCGCRGGGCRYCCCTGAGGGGACGAATCTGTGTGATTTACTTTGCGACCGGTCGGCGAGGGCTCCCACCGCATGATTGTGTGACGYGGAACACCTCGGTCACYGNTACGTATCACAACTTATCGYTTAAACGGCCCCRAACATCGAAGGCCGTATTCCCAAGTTAATCGGGGGCCTTGCAATACCCCCGCGGGGCCGGCGCAAGCCTGTCGGTCGACAGCTCGACTMCTCTGAAATCTCATCCCCTCTCGYCACGGTYTACGATGTCGACCGGRYYCYGGTCTGCCRGCSGCTTCTCGCGCCAGGCGCCGACCGCGCCGGCATTAGAGCGCAYTCCGNCGCCCCNTAANYTNCNAGGNCGGTTACRGGACATGGGGCRCCGGCTCGRACGCCAGGAGTYGCGTCGGAATATYCTCTTTYACWRACRGTYCCCNCCGCCCTGCCATCAGTTAAAACGCGAGGTTTRGCGACATACTCGTCCGTGCTGYCCGGGAYYRGRRYKTRGNGYYGRYTGGCGYCAATCATGATARGGCCNTGANNACRGACACCGGAGTGTCTGCGATGCGRRACGCTGRRCCCAGTGACAAAGTGAATCWGTGTCCCCCYCGAGRCAACCAAGGTTCCCGGTGACTCGTGACTAAGAAGACTCTGTGCCTGCGNATAGCAAGTCGAAGGAACCGATRGYYGGTMSTNNATCGCGGTTGTCGTAACGGGGGATTTCAACYTTTAGCKKRCACGTCNNNNNNNCGAGTTGTTCTCGCCGGTCGCAGTCGAGGTGGCGCGCCGTGGAATCAGNCATAACCTGCTGCNNNNAGAAAGTATCACCCATTTTTTGAGTCATCGATGGGTCCTATTCGCCCTGTTAACTCGGGAACGGAACTTAGATTTCGAAAGCGTCGGCTATCAACGGTCCATACAGACGCCGCGGCCGGCGCGCTTRAYYCNNTCTCCKCRGCGCGTTNGGGGTCGAACGGTCGAGCCATTCCTGCACGTTCTGCTCGGGGCGCCGGAATGNNNNNGCTCGGTGCGNNNNNNNNNNNTTGACCNNNNNNNNNNCNNNCCGCCTCACTCTAGGTNNNCNNTACGAAAATCCAGGTASRACRRCTCCCGCCAGCTCCAGCGGCTCGGGTTATTATTCCACGGAGTAGCGGCCCCTAGCCAACGTGTCCCCCRCCTCGNCNNNNNNNNNNNNCTCATYGARYCCGRYCCCCTCCGCRYACCYCCTGGTGWWCMRYYYYCGACCTTCACAACRGAAGYAMCWCAGWYCWCYGRRCRRYATGAGGCAAYGRRYTCCCSYTTTCTGTGTCYRCATACCSSCCKACGCTCGTGCCTATTGCACACGAGAGTGTGGGTCTTGNAGKAYYGTGCNCAGGSGCCGCGTCRRACGATCGGTAWRCTGTTCTTAYYWWAAGACGCATCTACCNCGGGGCGCCGCACGGTCGGTCCACGRACGCGGGCCCAGGCGAAGTGACAGCCGCCGAGCGAGCAGMRRSRTGGGTYTRGCGTCCGCGGAGCCATTTGAGAACARCRCCTCACTCACAACGGGGGRAAAAGCGTGGTAGACGCGGTGCATGGAGCATGACAGCTGCGGCCRTTKYYRRCTACAGTGGAGGCATTCTACYTRCRYGTCCACACGCTARACGGCCTGCCTANAAGCTTACACGGTGCTGACCTCGTTGAATTCAGCGCGCCTAATTTGGGTMKCRYAKYCAYCRCGYRGGGCCGNNNGTCACAGAGATGTGGCGCCCGCGRGGTYGAGCGCGTTGRGAATGTACGGCCGCGCCACCGTAGCTAGCACGCGAGCGCRTNNNGCAGGCCGTTATGCACKAWCCCMACYRCGGRCCCYTAGATCGCCCGTTATTGCGCGCGCGCCCCGCCGTCCGCCYYYYRYGAGCRYYMACAACATWCCYRWCCCTTCATAAAGCCTGATGGTTCGTGTGCGGCGCGAGGCCTGGTGCACGATCTMGGCCGCCACCGTGACCCTCTCCCRGTCCANANNNNGGYGTGCTCGGTGCCACGCGTAGATNCCYAAGRCCGTATCGAAATATGGTRCATTGTACTCAACCTGGACGAGGCCCCAAYTYAATCTACCGATCCTGTTTTGCATAGAAGTAGCYYYCRCAAATAACACGAGCAACAGACTCCCTCCTGTCGTATGATCYYYGGGGGCCGCCYRGCGGAACCGACGCGATGGTGGYCGGGTGGCGGGCGTGARGTGGGCGACGGCTCGACCRGCCYYGCTGGCGCCCCGAATGACGGYTCCCGTTCCCGACCACCCCGGAGGNNCCCATGTCACAGGGGGCGCYTCCATTTTGCTCCCGCGCGGTTCGGTTTRMNNNNNCCAGCAAGAAYRYGGTGGCCGGAACTATTCTCYCAGGCCMGCCTAGCTGGCRYGYCGCWCCCCWWYYSMYRCTNNNNCTCTTGCYCTAGGGGGGCTTCCCATAGGYRSRGGGCATTCGCCCCACATATAGAAGAGAGCGNNTTCCGGRCGTGTTGGTAAGGGGGGTTGCCATAGTCCAACTRTTGTGCCCCGCCACCGCTTGGGTTGTGCGCAGGCTCAGTCCCGCCTGGGGATCTAGYTCCGGAGCTCCTCTCCTACTCGGTCGATCTTCGAGCGGCGAGGATAMGATGAGCAAAATTCCTCACATCGTTGCGCAATATTNNCGGACCGGTGCCAAGCACCCATGCGCACAGCCTGGCCTACGCTNTAWYAGCGAACGGTGNAGATTGCAGAGGGAACANNTACTGCTGTCGGTGGAGGAATTCYCGNGGCNCCCACCGGTNNNGCGCGTCACTGCGGGCTGTGCAGNTCATCGCGCCCGATCACCCGAACGNNNNGGCGTGCCGGGCGCGCCGGTGAAGGTCCAAACGCGGTRRYYRRNACGATGGCCAAGGTTTGTGCACCGGGGGAGGTTTGGAAATAGCCCCGCCCCGGCGCGAAGANGGGNGGGCAYARYCTTGCCCTGGCCGTGRYCCGCTGGTGCAMCACTAGCGTCGCGACTARNNGASMRTAGACCCKRYKYTCKRGAACAACTCCCAGGYKYGRTCAGYCCTTCCACNNNCGGTRACGTTGCAGYCCGCCYGCCTCANCCTTCAAGCCCTGGCTTTTRCCCCGCACGGGGCTAAGRGKGGWTTTCCGCCGAGTGCAACCTAGGCGACGTGGGTGAAGGACAGTCATGCGATTGCGCRAGCNANCGTCCGTACGTTCNNCGCCGCTTGGACYTRTYCGCYGYRRRYAMTRTRRYMRYAGCGTTACTGGGCTCGAACATAGTRGYGRCTAACAGAGACCCARACCTTTTTATGAGGGACGGTACAACGTATGCCTGYTRCAACCTRYWRYRYYYYWGAATCGGGGCNNNNNNRYYYYYYKYRYGAAGTGCCCTGGCGACCCARGAACTTCRGCATAGGGATGGTGTRAGTCCGYRYWCGTTCCGACRKCGCGTAAGGCCCCCTSCGCTAGGGCGTRGGGGCTCCWCGCTTTNCNGRCGRARCCCTCCTTCCGYATCACCCGCACGGAATCCGCTCAATGCAAGGGTRCRGGCCGCAGACCCGATSCAAYCGGTGACACACCCACYATTCAGYGGRGYCTGRCCCACCRGGCAGGGGGCTTTRCGCGCAGAGNGTCTCATTAAACGGGACCATAGGTAGCCGCYCCGRGWWCCCCCGCCRRCYYGGYGGYRTCCGCGTYCATRTNTACAYRGYGCAKACATCCCTYNTATTGAGTTGGTGACCTTCCCGRCGCCCCACCGTCCCGCTCGGANYATMGGGAGTCYACCGCCGGGCCTGGTCACTGCCTGGTCGACGTATGAGGCAYYTGTTGGGACCACAGGGAGGSRTACGGATTAGCCACCGGCTCGGCGCCAGTCCATGACGTCCTTCCCGTCCACGCAGRAGCTGGGTGTCGNAGGCCACGGCACRAGGGTCCACGCGGTTTCCGGCGTGGGGGCAAGAAAAGCKTGRAGANTGGAACCGGCGCGGCNCGGTGGGCCCCYTCGACCAGTCCGGCTCTGYTGTCTGGGCGTTGCCCGGGCGTGGGGAGANAAGCGGCGTCGGTCATAGAAGCYRRRGGGCGGTCAGTCTGGCCCGACGTGTATCCGTAACGACCAGCGGAAGCKGGGCCGGMCAAGCACCCGTAGTACTCGANCATCCNGGATTGRGCCCCYCKAGTSKRGGTGCCACCTCGTGTCCTCCGCGGGATTTTCCTGGCCTGTCAGTCMCACTCGCACTCAACTCTGGCCAGCGNGTCAGACTGKACTTCCTCCTAGAAGGCCGGGAKGGTGTACCCCAGTCAGGGAGCRTRYAGNGGGCTTCACAGAATCCNGGGAGAACGCRGAANGCGNNTCYCGCRGCGCGCRTCGCACCGCCGCTYCAGCCCGCACGGTTAGCAGCCCTTTAGGRCCARGACCTCCGGACAGTCGGNYTATTARGCTCYGRCCTAGGGCCTTTCCGATGCCTCACCGCACGGGCGCCATCCTAGCACGGTAARTTGGAKACNNNNNNNNNNNNNNNTACCAACTTNCCTCCTCCGARRYGRYYGGCCGCGGCCCAGCCTGAGGTCGACCCTGAGCACTTAGAGGATACTCCACGCGAAYTTGTGCCACCCANAWCGGGGGAGGGAAGTAATANCGTAGTGGATTCCCCGACTCTTGGTTTGTGATAGCCCCCCGGGGGAYGCGTKWGAYCGGCCCGAACCRARRSATAGTGCGCGGTCYTCCRYRCCGCCTCCCGYTAACACCCGARCTCCTCAGAAGGGCGGRRGCCGYGCCCCCGGCGATCGTCCTACCGCGCCRGGGAAACGGCCCGCGACCYTGTATGTGCYGCCTCACCGGGYYYCCYRGGCAAANNCSWWKTCGCCACRYCGGGTNGTCGANNCCGCGCGGACRGCCRARCCRYTCGGGCTCTTTTCAGCTCAGCTACGCGAATTGCAGAGCGTTCACATGCNCGCCGGAAGTAGGCGGGATTGACGGGCATAAGCGCTCTATCGGTGGGGTCTTTTCNNCGCGGGGAAGCGGCYRYAWACYSCCGMCMCAACTTCYTNNNNNNNWGCTCTCTTRYGGTAAAGCAAGATGTNNGTCNCGCGGGAGCCCCTTGTAGANNAGGATTGGTAGTCCGAGTTACCGGGTGCAACCGACACAGCCGTCTCTTAAAGGCCACGTGATTCGACCCGGCGCCAGCCGGTYGCTCCCTAATGGGGCACATACGAGCCRTYRGCGCTGGACAGATGYRKAGTTTNNNNCRGCGGRCACGCTATCCAACGGCCAACNCGATATCCAGAAATCGCYCCGGCTGCCAGGGYGCAGCGGTAYKGKTGNACTAGGGCGATGAGTGCAAAATGGCCACGYTAATCAGNGSCGGCTTGTCGGGATGATARWRMGTGGGGNNCKAYAGGCGAGCCANGTGTNNTACCYAWAGGCGTACCGGGAGYCAAGGYMCGWAAGTCGGCTGRCTTGAGGGGACCCGAGGCAYYACACCTCCACYKGGGCGATGRYGCYRARCRCCGCGTCCCCGGGAACGTGCGTGTTGGCCRCGGCGKTRRGRTTATCGGGCCATGCRAGAACCCTGCTMRTTYACCGCGGTGGGRGTTTAGCCACGCTACGCACTTTTCGGGAGGATTTACCGTGTCGGACTGCATTGCGCAAGGCGGCTGTCAGCGCAGGCAATATACCGCACTTCCGGNGCCAGCTGTCGCGCCGGACGCCGGGTYRGYRYRYRGYYGGTCGCATCGGTATGGGGCCACGCCGGCACCTAGCCGGCGGAAGGTRCGCCCTGACCAGTTTCGGTGACGCNNAGCCCGGATCCACCTGTANCCAAGGGTTGCAGYATCACCCAACCTCCRRRRCACTCCGCTCCCGCAGCCNCYANCTTCCGGCATGCRACGCGGGAGCAGWTTTAYTTGAAYCAGCGTGCCGNCCCNACGGGTGAATCWCRYAACCAACTGCCCATGGGCYCRYRTGCGTGCTCAGTATGCACGTAGGGCAGGAGCGCCTCCTGGCTGYYRAGCCGANNNNNCGCGTNYGRCCTAYCCGGCCCCCCTCCCGCCCTCTCCGGTCACGAACGGGGGTCACTACCCAATACTAGAAAAAGTAAGATGATGGAGGGGGCRRATGGGRMTYARNNNGACCCCTCCNTGCGGGCCCCRATCCCARCGTAATCGGTCCCTGTGGCCATTGCGACGCTTTGGACGTACGCTCTGGAWGCTTCGCCACGCACGGCCGTGACTGTGCTCAGGCGATGAAARGAAAAGCCWYCTTGCCCTCGGTAGTACCTGGTTGTACGGWCGCACTCTGTCGTCAGCTTGGCGCCCTGGCTGGGCGYGCAGNCTAACCAATCCCCCGGGGCAGGCGCCGGTCCCAGTGCTCTGAACACTGTGAGCCRGGATRTGACTCCYYKYCATGCTCGGGAGGTTGCCCAGGAGGTTCGGAGTACAGGRYARGAGTCCGAGCAAGYSRGTWRGGCCATGGAGGCCGGCGACCNKGAGGGGCCCANNNGCGCGGCTCGTACAGGGATGSYCGGACRGGCCCCTGCGGGCGCCCACTCCTTGGTCGGCYACGAACGTTGYCYYCCGGGCATTACCTGAGTGCTCRGCCCCYAGCTAAAGCTGCTCAGATCCGCTGTCCGCCGCTGCCCCCGTAACGGCCTAYCTCCCTCTAGGACGCGCGCTCCAGCCACCACGCGACGCACCCGGGGCGACGCACCCTAGGCCGTACGTGGCTCAGGGGAGCGGGGGAGGTGGGCCAGGAGGCGCGCGTGGTCGGCGCATGNNNNNCAACAGGAGGTGTCGTGGAGGGTGNACGCCGTACGCTGGGCCGSTCGGRCKAYNNCCGTTAGCATCGYCYYRCANNAACACCGTTTATAATTTTCACGCTGNGTGTCCTCAAATAATCCCCYSTCGSCYRRGGAGCCCTGTGCTTGCGACTGAGATGGSGCCAACACTTCCANNNACTAAGTNNCATTGAATCGGTCTGGTCCGTCCTCMTACKACTTCCTAAGNCTGAAATACGTTRYYCGSTGCTGGTGTGGAWSWYGYAYWGTRRCYYGWGRACCAACGGGCRGGGTATTAGCNGGCCAAGCTTACGGTTTTGGGCGCGCRACCAATATGAYRAAGCCGACATGGCGCCAGCGTGCCCGCGTGCTGYGACCGGTGGAAATTCGCTTGGNNNNGNNGACAGGTGGCGCGTTACCCRATTAAGTACATGCCGGCGCCGGCTTAGAATGCAGYCCGCKGTYGATCTRRAARAGNGAYACGANCGTGTTTGGGGCACGCCCCCCCRAGATCGNTGTGAGAGCATRTGACGACCCTAGCGNNNNGCCYCTTKGCGTCCCGAGYCCTGCGGTCCTTRGTGCTGCTCTGTAGAAAGGACGTCAGGGGTGGGCCCGGAGGYYTKGGRGAGGYGGMRMCANNNNNNNNTGAGCGACGTNKATTACGYRCCTGGTTCCCCCCGRTTATCCCTTCYACAGTTTTACGCCCGCTTACGCGCCCYYARCGCGGTGGGCGCCGACTGGTAGCGGCGYYCGAACCCTTGCCTCNTGCAGACCCGTAGTACGTGTCCNNNNNNNNNNNGAGCTGGGCTAGAGGCACTGGCCGACCCGCGCGTGCCGTGCGTAAAAACGACGAGCTTGGCAGCCCGTCCCGATARRGRCGGCCCCACSGTGTAGCGTACTCCGCCCGGACAGGTTACACTCGMCTGAGCKGYCNGCGRGACCCCCCGTTTTATGCTTTCCCGNNNACTTCGAGGACCTRGAYGCTGGCTCTGGTCTGGGTAAGCTGGGACCTRGAATTCTRYGGGYGGGGGGCRCCTAYTYACGGTWGAYTCAGCCCTGGTCCYYTGGGMNTGGACAATSCCAGGGCNGGAAGSGCGCGAYGRYCGCATTGACTGTAGGGGTYCGGCTKAYCCGGAGCCCCGGTCACTATYGWYTTTCYCACWTCGCTCCCYGCTCGCGAGGGAGGGAGAYGCTGTGCGGGACATAGRTGACTGCTGCTTGGCTGCGGGGGTACCAACTAKYCAGCRCGGCYCCGGYGCRGAGCTATTTCCGTTTTGGACAACTACNNNNNNNNNNNNAGACCCGGGARCGYRYMGYCCGGCCGNCCCTAGGTCACWCGCMRYYGGTWWTCCNGGTAACGCAGGRGTATTYTTGCAGTRATGTCNGCYYGTCRGCCGCCGCCCTYKACYTTGCCCGGCACTTATAATAAYCTATTCYTYYGCTTCCGGTGCACGGCCTTCRGCGATTAGGTTCTGATCCGMCAATTGCCCRGTTCCCACAGACGTCCTTCGTCCTYNCTATCTGGTCCTCCCAGGCGGCCTAACCCACTACRAGTAGAYYGTTCCGYYYYKKGATCACCCGYACCGTYAYYTCCNACAAGTGGWCTTGAAGTCGCTGGGCTCTTCGAATTGATGCTCGAACCCCGCGYWACGAGCGACCTKMGMGGTATGGNNAATATCCTWCTGCGCGKTRTTYTGWGAACGGYYYGKCGRCTRACCCCCCGCGRCWCCCYYGATTRAGTCCAGCGTATCGGACGTAGAGYGRGRCYTTCACCYGGCCNATTGGCCATTGCYCCGTACTTATCGCCGGTNNTCCCGTAACGCGCAGGGTTGATNCGCGCCAGGAGGAGGCCCWTCGYTGAATRCCCGRGCGRCGCGRMCCCGGCTKTCNCTGYYYRWRYRSACTRCTGNNNNNCGGTCSTACCGACCCCCCACTNTACACTGGGGGCTCGTGAGACGGGAACTTTRGAKRCTCTCATGTGCGGNAAGCCAAGATGGTGCRACRCGYGYGGCCGGCCCATATCTAAGCAGTCYYCRNNTWRCGGAAGATAAATCGCCTTAGGCGATGCAGAWCTCGCCGTAGGCGGCGGACAGCGGCCGTAGAAGGGTCTGGCCCAGGGGCGGGGACWGCCCGGACGYKAGRCCGGTACCGTGARCTRRGACCGCTGTCGTGGRGGGGGGAAGACGCCCCGCTCCTCCCCAAGGCYWANGCCGGCCGGGGTTCGTACCGGCGAGTGGCGGGCAGACGATCGCCACCAAACCTCGCACTACGGAGGATACCCGCACACGCCAGCGGTCAGCAGAGCCCGTACGTCTTATWTGCCGCCGGCTTTCCAACTATCATAACGCACATTTACCTACCCTTGCCRCRCCCGGGTGTGYGGGCTGGGCCRTCCYTGCTTGAGACGTATGATAGTGTATCCACSYKGCYRRRKSGCTCGGTAGCGTNNNNCTYYSATGATATTTNGCTCYTTTGANNNNNNNNNNNNNNNNNNNNNTAACAATCCCGACCCCCNAACCCGCGCTGCTTGCCCCTGGTGAGGGGGAATTTGCARCATGGACGCCCGRGRCGGGNNNNGGAAGGGAATCGYRNNCTACCTTGTACCTGATCCCGRTATCCAACAACTRYCCCARYGTCTTCCCAGCGTGGGTCNGCTGGGGTCTGCGGACGYATGACCRCCGGYGGGGTCGATGTCTGGTCCGATTCTCCCCCGGGGTYRCGACGCCGCGGACNTCACCWTTTCGGCAGTGTCAGNGCGCGAGCCCTCCGCGTTTYCGYAGTNGTGRCGTKGGTTACTYTACGCCGYTNGAACAAGAGCATACCCACCAGAGTGAACCGGTTNGGCCRYRGRACRRCAWTGTGCATAGTACCRYYAGTCCGYSWTTGTGRGTMRAGRGCRTACCACGCTAGGTTTTATCGGTGTGAGGACAGACCCGTTTGAGGGTCGSGYRYTANNNNRYTTGAGGGGCTTACCCGACATTAYAGGGMYRYRYWWNCGGTTGCNGGTCCGCAGYCTYYRRGRAYCCCCGRYCCRGCGYCCAGAAGNYRYTRCGTGTGCCCCGGGCCTGTGWKMWMNCCGCAAAAGGGACCCGGTYYCSCAGAGWYGACTCTGAAGCGCGCAYGAACCTTCTCATTCCTGCCCAAATGTWTCTCGCGTCGACGAGCGGCRAYYYGWCGGRYGRYARYCGAATTNNGGTCAAACATTGCCCGTGCGACGGTGCCARGGCGGTCAGCYTGGNNNNYCCCTCCWTASCCNNNCCNTNGTGCTGCTGGAGCGYAGCAATAGCAGTGCTTTACTTCCGAGAGAKGRRTATTGATCGCCTCCATAGTGTARGCGCGTAGGGYGGYCTTTTTCATCACCCTGCACYYYYRYKRCCCTCTAWGCTRYMRSACGRTGGAYCACCAGGGGAYCAATCTTGTTACRAACTANNNNCTTGGCGTGGGGCTTCGGACCTCTGCATGCCTAGGACGCTGAACAAATATGCRGNNTGCCNACCGGYRCGYYRRRRCCGGTCGAAGGTATAGNCTCCTGGRRSWRYRKKGACYATCATTCTGCACCTGATCTGACYGYYGTAAYCYTCCCGGGGTAAGWGCCYYTGGCGTCAAATTCGGAAAGGGAAGCTCGCATAGSCCGYGTCWKGRAARRAACGGTCTCTCACAGGTGGCCNNNNNNNNNNNNNCAGCCGNAGAGAAACRTGCGTGGGCTCCGGCCCGATTGNMCGSAGGKGGCAGNNNNTTRCCCCACGRTRGCCTTGCRAAAGACCATCRCWYCYGCCGGATCAYCCCCATAAGCCGGCTGCGCGTGTACCCGCACCCGCCTCCRRGYGACGCGGTAGGCGATCCAGAMYYAGCGCCTACCTATCGGATCCCYKYRATTGACACACATYAATYTRCTCRCCGGCCCAAGTNGGYCCCACAAGACCAACTCAGCAGTRAYYCGTARTYRKMRYCATCACGTAAACCCGYGAGCGCGGTGGATCACAACRMYYRSRRYKTTWGGATGAYWGKTGCGTTGCCGCGTCGGTATGCTCTCTAAACTTCACCACTAYTGCGAGAGCCTCGARCGCRACTTGTGCCGCGGRYNGNNNNNRWRYNTCTANRGACGGGRYTTNAAGGCGCGGTGTAACCTTGTGCGCCCTGGGGAATNNNANRRCATTCYAATACCGTCCCCCTCCCCGCATAGRARRCAACTGTGTGRTNCGNANTTNTTAGGGGGGAGARCATWCAGTTTAGGCTAGAAGATCCAAGTTTTACGCAAGGTCGCGGGCAGCGCACSAWGGYCRACWTWAMCYAGGTYGAGAGGGGCNCANNGTYTCACACTGATCTTACACGGGTTAGACTACACGGCCAYYYYGTCTGCCCCCCTTAGAGTGAGAGAGGCCGGAGAGCAGACCCCCCTCTGGCCCGCGTAGCTCGGGATCATGATACCACATACGGGCTGATGNNNNNNGCAAAATANGTCTTGTGACNCCGAACTCACGTTAATGCGGTACCNNNNNRCCTCGGTATCCTGTCATCCGGCGGTTCTCARACCGGAGNNNTCNGCGCACCCCCCGCCCAGTTCCCNCCGGCRGTCRATRCGCAACGCGTTTACTTAAGCYRGCTACATYGTTTTAATYCAARYTGACCANNNCGACGCRGGRSARYTTCYGYYARRGTCACCCTCCTCACTGYRRRCCGCRTKRGCATGCTGGGNCGACGCTTGTTAGTGAGGCATTCAGGCCTGCCGGGAGGRAATGCGTGARTRCCNNCNNYMGANCCATAGATCCGCCACAAGTAGGCTATCACCAGTCWMYKAYRYYGCGGAGCCCACGAAYTCATTSCCTACCACATNNNCTNNNTGNNNNNNNNNNGGCCTGCCGCGCACAGCTGTNNNNNNNGCTTTTTCAGGTTCGGCCGCCACCCYGCCCAGATNGCGGNGTTACAAGTGYRTGGAATCACGWMYGRYYCYGRYGTCGCCCGGAAGGRNNNNCTCCAAACCGRGGRATCGCCACCGACGTYGGCCAGAGCAGYGGYRNNNSCCGGTCRGCCGRCCGGGKGCAKCATTAACCTCCTGTCATCGACTCTTGCNYGGAAYGCGGYRRGGGACGACGCNNCGAACGGCCGCTTGCCAACACCCGNNNNNCTACCGCNCANGATGGGCCTGTTGTTCCTNTGNNACNAGCGAGCCARCACCYAAATCATACCCACCTGAGGTGTCGCTTGCTACCCCCATTTGTGCACGTGGCGCCCAGACCAAGGGTATCTAANTACCAGTYRGGCGCACRTCCAGGCRCGCGGACAAGCAGTRCGGGCCCCTYCGTGCAGYYTGGTGCACGARTKCCYRRRRYTTGGCAAACAMGGGGCCYGCGCYKGCGCCYAAAYGCAGCGTTGGAGGGGGAATAATACGCCCCYRSACATAGNGCGACTAGCGGAGCGCGGCATGAAGCAGWYYYAACGGTTGGTACGGGGCCGGATGCTTAGGGGAGMKRCYRTTRMYKCTGTGTAGCGTTCGCGGNNNNCCTGGCCCTACCNRGRKRAGGCCCCGGGTACGCAACGCGRRGCCGCTGATCGCGCAGCATCTTCCGATCTGCTCGRCTGCCGACCCACGGNNNNNNNNNNNNNNNNGGGGAWAYCAGTTGCCGTAGGGTCTACCTCATGCAGGATTACTGTCGGTTTTGNGCGTGCGAATCRCCYYCGGCCTTTTTNNAGCCGGTGNTCCCCCGACAAGGTTCCCTTCGGAGCGTGCRCCTCCCGNNCGGYGCGCCTAGCYCAGGYTYCYGTGCTGRTCARAGRGWGMYCWGCACGTGGGCCGCGCACCCCTCTCCCCCNCCAGGRCGTCCRCCCGCRTTAACRCGGACTGCTRAGCCTGGGTCGGCCCNNNNNNNNNTATGRATCACTCTGCCGGCCGAAAACCGAAGCGCNGCCACGAGAGTGAAGAGTRGATAGCGCCCNNYYGKYGGTYATCCCGTATAGCTTGCGAGCGGCCGCTCCACCGCCGTCGGTCGGCTMCTGCCGTACCGCCGGTCNCGGCCGCGRTNNNNNNNNNNNTATRWTYCAAGTTCCCAMGWYYRATGMGGGGGCGGGGTGCTCATGTTTCCGCCTCGTCTGGAGGCCGGCCACGCCCGGNNNNNGCGRCCRYGGGATGKATTGGTTGAACGTCCTGAAGAGCGGTCGACTCCGRYCAAGAGAACCAGTCMGCGGTCTTCATCTATANNNCAGAGCNNNNNNCCCGCCGCGGTAACTGCACGAATTCCGCYGGCYTGGGGGTGCCTTCAGGGTTGAAATCGATGCAGCCAGNTTCGAGTRRKKYRMMRTTCTACCATGGYRGWGRRYCGGMGTYGACGACGCGCGAGCAGRCYYCTACAGAGCGAGCCGCACGTRRNCGRACCCYCCCCGAGACCCGTCGTAAGCATTCAAGAAYGCACCYCAACAAGATGCACGCACGTTGGTYYRCACGTCGCRKTACGCAMACCGMCYCAKYSCCCGGGCTRYTAYACGGTCAGACGGCGNNNGCGKRYRYYCCACCGTAARYGRGAGCCTCCGACATGGGATYWRKTKTGCRWCCGCYCRCRRGCGACTTAASCAGCCCGCCTAGCGCAGGCTGAACCGGGCCCAATGGGNGTGGATRGTTGCTTCNCCTCCCGACGCGTGACCCGCGTTGTCCTCTGCGRTGCAATCATCCCGGACGACGNNGCGGGCCGGTTCGAAGAGAGCNCAGCAGCCCCCCAGTTMTGTAGTAGGCTGKSRAYACCCKCGRRGTCYAGGGCSYCTCATGGAGCCTGGGTGCTATCTTCCACGTGAYYGGCTCGCTTCGGGGCCCCGCCCGCTGACCCGTGCAWGCCGCRYGCGRNWTGCCAATTCGCRGGTGTGGCCGAGGCTGACAATCTAAGTATTTAATRCRMSTGCACWATCACYGGCCNCGTGSGCCAAACGCCGGGCGCTCNGACGCTTCTCCGCARYTCMRGRCGGTGTCAAGACGCCGCNNNNNNNNGATCTCACCCGCCACCCCCTTGGGAGGAGAGAGGAGCGGACCCCGCTAAAAGCTNGCTTAGCTCGCYTYWARRYTCTCCAMGCGACGCANGGCGCGACAGGCNNCAGCGCAGCGTTCGAGCGGWWCTTYYYGGACTGRRACAATTAGTGGNCCKTACGTCTTTRCCWRYRSCAACCGCCATCCAATGYATCGRCACCTCTTCTGGGGGACGCTACGAGGGCTCATCCGCNATTACATAMKGCCTCGYCAYYTCCTGCCCGTGCNTCNNGTTGTAGGCCCCCTGCCGGYYGATGGGGTGCTCGCTTGTTRGYGYRCCTYMYATAAGCATATCGATWCGRCCGYRYGGTYYGTGCTGCCTTCGGCGCCGATTGAACCCCATATCCGAGGYTAATTCGAGGGTAAGTCTGTGCYCGAGGACACGCAGTGATTNNNGCTGYACGGGGCTCTTCCCGCGCGCCCCCCTACCAGTACTCCGCAGGTTATTTTCTGWYSTATTCGYYCCRKGYCGYGYGGTMTGCTATGTYGCCTCCGGCTCGCCTTAACTGCAAACTCGCNCTTGTCGGATGCTTTCTCTTTGTGTTNTCTTGTCTCTYYTGTCGRTGTYAATGYCGTGTAAGCATTTAAGTAATAGCCCCGCATGACTGTCCGGCTCAGCGCTGCGATAATATCTCTCATAAGAGTGGCGCGACCCCGYCCATYRCAGGTGGGAAAGCCACATACCACCCTAGACGTCGCGAATCTAGAGGTCACTCCGAACRGAGATGCGGTTTAGGAAGANTTGATGANGCAYGCGGRCGCCGGAGAACTGCGGGACGAATCGNTCAGYYRYWYCTAAATGCAAGACCSCGCNTCGTCATTATCGGAGGCGCTCGGRCTGTYYGCCCCGRGGAGTCYGTCCCCTGGRGCAATANNGNNATTATCGCTCTATNNNNNATCAGCGGCCGTGCCRTCCTCTATTGCCCCCGTTACCRTCGGRARWRAGGGAGGCTCACTMAGTAGCGCCTCGGGTTTCTACTCNAAACGGGCCCAGTTCACATTCNGACYYACCCCGAGGGCTAGGATTAACCCGGCCGAGGACTATGASATYTARAGCGGRTCTCYRCASARRACGCGTTCGGTAATGGCACCACGGGAAAAGATTCCAACRYMRGRRRGTCGGGGGGCGGNNNGACACACWRRRGGYGGGCRCCRTCTYCAAAGGMTATAYWGAAAGCCCGCACSRAAGAGTGYYGWKRYWCTARAYCCYTCCGCCGGCAGCCGAAGCCGCGCYTCCCAACCAACCGTTAGGTGTCYGCGGGGCCGCTTTCACCAAAGACATGGTTGCTAGGAGGCGCAAYCRYRRRYYRGYCCGTYGGGGGGCAGGGGGGCGCACCGCCGCCTRCTACGGTTCAGCGGCGGAGAAGGCAGCCGGCTCACGATAAGGCGGACRGCGCGCTAGCGCGTCCTGCANNNNTCATGGTGGGCATCGGCCGTTGCCGTTGTAGGGTNNNCGYGCCCGAATGGGGCGCCTACTGCTTGGTGGCTTNNNNNNTGCGGGCMGGGAGTATTACGACGCNCCRYRWCTATTTTCAYRACRGCCGCGCGGACCGYGTYYGYTCGTRYRGCCGGCTATCNYCNNNNTCTTTCGCGGTTANNCAGTATCRGCCGGATGGGRYACCCMTCGCRACTTATCYAGTCTGGGASGYCTAGGGCGGCNNNNCCGTCTCCTAGGTTGCYCGGGSGRGCTTTTCCCCTTGCGATACCCGGNGCCGGCGTGTTTAGCGCAGTCGGACCGCCTATAGTAGCCKACGGCTMRYCGGACGGSRGGTCTATATCCCGCGCGCRACYCKRGGGGGCATCCRRRYRRAAGGGYCNNNATAACTGGGGCTCGGGGGGATGCAGGAACAGAGATAAACCTTGGCTAATCGCAGANTAACGCTGGTCCCGAARAAWRGCCGGAGAAATCACGCAGCGGCTCATTTAGGGATTTNAGCACCGGCTGGYGCNTTGCGCTTTAGCGCCCCACRGGCGAAGCTAAAGGCGGGGCCTGTTGGGCCCTTCCGCTGNCCATGAGTCAGACCCTYCACRTGGCGGANCGGGACCTGCGCTTTRTGAGSACATTTCTGCGCCAGTSSCATCTGSTAATGCTGCTGGTGTACGCTATCRGGCAGAWNYGGTYTATCYCGCCGNNNNATGNNRYRWKAATMGCCTATCGGCTNTCGGACGTGGAATMGCCCCCGCAGACGCTGCCTSRYCCAAAGCGTGGCCMCMCTATGCCTTCTAAACCACAGCAGTTCCTNCTYCTANNTTGCTAANNTTCAGCCTGACCCCCCAGTGYGGCARRGGACCAYCATCTTATGGCTNGGCAGCCARTCRATGCGGTCGGCATNGCTTTGNACAGRGTNGMYGYCAMWMRMYRATGYGAKAGGGAGNNGGGYYCCCGACCYRTRCSTAAGAACTCTCTAAGGTTACATCATCGACGYAAGACGCCTTCAACGAGTGGTTAACCGTCATATTTATNNNTTTTGGGATCGGCACTGAATTACCGGYWYTTTYTTTAAGGTTYYGCGTGCTGGATCACCCGACCCGCGTAGCCGAGCAAGTTCAGGGATGNNCCCCTCGGCGGTGCCACAAGNNNNNNNAGCTGGATTCGGARTCGCGGGTRRWACNATGGTAANTGACMCCCGTGGGCCGGCAGCCANCTGGNNTGCATCGGGAGACTCYRYRCGGGCGTGTCTAGAGCCCGCCCGCCGYCGCGGAGGCNAGGGCYYCGTCRYYTAYCGCGAAGGGAGCAGGGCGGAGCAGGGGGCATGAGTTCTAGTTTTGCCCGTAGGCCYRAYMACCTAACCGGCGATGGTTTGCCTYGCGCYRMYGCGGKCGCCYTGCCTCCCAAAGTCCCGGGGTATTNNNNNAACGCCGACGGCATTCTATGGCACMAAYCCACGGTCCCATAGCCTWGTCTTCKCNKYKCTTACAGGCTGTANTRTRTGCGGAAACTCCGTCTCATGTCAGTGACGCGTNNNNNCCGTACTYGCCGNNNNCNGGCGGCGRGCGRWCTKGTACCTGAGGTGACAGCCCGTCKCKRYRCGCCTGTAGCGAYRAYRGCACCCYRAAACRGTACCTAGGAGTCGAAGTCTCACGAGGTATCCCGACAGGCYCACCAGTAGGCAGGRSGCGNNNNNTCARATTCRYYAGTYGGRYCAGGCCAGKATCGGTACTGGTGGGATRYCRRRAGGGGGGCCRTGYYYYYRRRGNNNACCCNNNCGCKYSGGCRCRACGGTGGTTTYTCCCCYKGAGCTACTGGGTGCGTCCGAGGGGCGTGGTACCGCNNNNNNNNNNNNNACACGTATGTCGTTCAGGCNCGGCGAGRNNNTACGCRCGCRRGTCYGGTGTARAYYGGTTAGCACGGCCCGTTGWTTGTCATCACCTCCATCCGGTCTGGATTRCCCTACWCGCGAGCCCGACAGACTGGNNNNNTAGACYYYAAYAATTSACGCCAYATNTGAAGACGRGGCGCYRYCRGYYRCRCGGAGCGCGTCAGCACAGCCTCGCGGCGGGGAAGGACCTYRGRCGGWRTCCTTRRMNACACATTATCGCTGKYTRRRTTTCACCAGGCAGGTGCACGCCRGYYCCTGACCCNNNNNNNCAGTGCRGGATGTCTCGTGNCCGCCRCACCGGNCRTAAGCGCGCCGYGGCTRCGCYAATTGTTACTGATGCGAGGGAYRWYCTGCCGYGNNGTGRACCCRCGAGCTTRRTAGCTCGAAACGCCACCTTGCACCTAARGTRTGRCGGCCATTNNNNNNGATCATAAGCCGTTACTGCCATCGTCGCCCGTACAAGGGATATGGCGGCAGCCAAGTCATGGAAGTCGAACCCTCAGGGGGTCGMACCATGGNNNGTCGGCCCAGGTAGCCCCGCCAGRGGARTCTTCCTTGRRYGTAAACAGGTGAGGTYGATACGYYMATCGCYTCACCGCCCAATAAGTGACNAGACYAACGGGACCAATYTC
[truncated: 14,010,000 more chars]
